# Supplementary material for: Inhibition of the minor spliceosome restricts the growth of a broad spectrum of cancers
Source: EMBO Rep. 2025 Jul 7;26(15):3937–69. doi: 10.1038/s44319-025-00511-8 (PMC12332006; doi:10.1038/s44319-025-00511-8)
Supplement: Supplementary file 2 — Data Set EV1 [file 44319_2025_511_MOESM2_ESM.xlsx]

## Sheet: MIG IR
Minor intron	MIG	siNT_1	siNT_2	siNT_3	siNT_4	siRNPC3_1	siRNPC3_2	siRNPC3_3	siRNPC3_4		average siNT	average siRNPC3	Ratio (siRNPC3/siNT)	delta MSI (siRNPC3-siNT)	p-value
ENST00000455566-PPP2R2D::chr10:131944146-131945294(+)	PPP2R2D	0.178082	0.147541	0.0989011	0.133333	0.384615	0.411765	0.386139	0.372549		0.139464	0.388767	2.78757	0.249303	9.04576e-05
ENST00000276440-DOCK5::chr8:25389233-25390205(+)	DOCK5	0.0361446	0.0306122	0.025788	0.030303	0.0670103	0.0647887	0.0693069	0.0793651		0.030712	0.0701178	2.28308	0.0394058	0.000123284
ENST00000215659-MAPK12::chr22:50255695-50255809(-)	MAPK12	0	0.04	0.025641	0.111111	0.324324	0.333333	0.290323	0.405405		0.044188	0.338346	7.65697	0.294158	0.000130193
ENST00000263461-WDR11::chr10:120906856-120908555(+)	WDR11	0.0756303	0.0869565	0.12381	0.157895	0.386364	0.319149	0.310811	0.314286		0.111073	0.332653	2.9949	0.22158	0.000142275
ENST00000438378-AC073869.1::chr2:131501071-131501180(+)	AC073869.1	0.107143	0.111111	0.0967742	0.0526316	0.25	0.275862	0.22449	0.230769		0.0919149	0.24528	2.66856	0.153365	0.000148038
ENST00000326225-AHCTF1::chr1:246887358-246888176(-)	AHCTF1	0.111111	0.0967742	0.0801688	0.114754	0.175439	0.190909	0.160494	0.188679		0.100702	0.17888	1.77633	0.0781783	0.000328216
ENST00000424546-NAA60::chr16:3483598-3484698(+)	NAA60	0.0886076	0.08	0.0871795	0.0612245	0.248227	0.213873	0.211111	0.266667		0.0792529	0.234969	2.96481	0.155717	0.000349135
ENST00000452135-MAPK9::chr5:180242756-180247438(-)	MAPK9	0.0869565	0.136842	0.174419	0.142857	0.393548	0.33758	0.316129	0.42		0.135269	0.366814	2.71175	0.231546	0.000363413
ENST00000295682-KRTCAP2::chr1:155172629-155172737(-)	KRTCAP2	0.0305677	0.0289855	0.026643	0.0181087	0.0530303	0.0504305	0.0641509	0.0607966		0.0260762	0.0571021	2.18981	0.0310259	0.000372236
ENST00000392133-XRCC5::chr2:216116843-216117745(+)	XRCC5	0.0201342	0.0212766	0.0290828	0.0282486	0.045	0.059081	0.0501193	0.0515464		0.0246855	0.0514367	2.08368	0.0267511	0.000455054
ENST00000321599-IP6K1::chr3:49728279-49732790(-)	IP6K1	0.111111	0.04	0.107143	0.0833333	0.25	0.254237	0.222222	0.189189		0.0853968	0.228912	2.68057	0.143515	0.000666152
ENST00000587230-STX10::chr19:13149594-13149727(-)	STX10	0.0337079	0.030303	0.0689655	0.0545455	0.162162	0.136364	0.121212	0.116279		0.0468805	0.134004	2.85842	0.0871238	0.000769509
ENST00000369797-PDCD11::chr10:103418635-103419537(+)	PDCD11	0.0263158	0	0.0333333	0.0222222	0.0714286	0.113636	0.0862069	0.09375		0.0204678	0.0912554	4.45848	0.0707876	0.000911013
ENST00000325103-HPS1::chr10:98422514-98423602(-)	HPS1	0.173913	0.142857	0.191489	0.25	0.357143	0.428571	0.333333	0.37931		0.189565	0.374589	1.97605	0.185025	0.000916788
ENST00000261866-SPG11::chr15:44657297-44659078(-)	SPG11	0.0714286	0.212121	0.153846	0.25	0.631579	0.428571	0.471698	0.538462		0.171849	0.517578	3.01182	0.345729	0.00114379
ENST00000359032-AP2A1::chr19:49803377-49805452(+)	AP2A1	0.00534759	0.029703	0.0206186	0.0247934	0.0882353	0.0761905	0.0538922	0.0806452		0.0201156	0.0747408	3.71556	0.0546252	0.00135951
ENST00000577809-C17orf75::chr17:32337955-32338207(-)	C17orf75	0.24	0.134328	0.164179	0.137255	0.37037	0.365854	0.298246	0.421053		0.16894	0.363881	2.1539	0.19494	0.00147197
ENST00000358933-EDC4::chr16:67881846-67881953(+)	EDC4	0.261261	0.25	0.232558	0.361111	0.438596	0.496774	0.515789	0.435294		0.276232	0.471613	1.70731	0.195381	0.00209492
ENST00000372358-EXOSC2::chr9:130699395-130700866(+)	EXOSC2	0.152542	0.173554	0.142857	0.100917	0.281106	0.227053	0.256281	0.22449		0.142468	0.247232	1.73536	0.104765	0.00220352
ENST00000268184-CRTC3::chr15:90593756-90602323(+)	CRTC3	0.402985	0.5	0.433333	0.461538	0.580645	0.558824	0.577465	0.641026		0.449464	0.58949	1.31154	0.140026	0.00229502
ENST00000397572-MYCBP::chr1:38867010-38867561(-)	MYCBP	0.138462	0.125	0.12	0.0967742	0.206897	0.269565	0.291139	0.238095		0.120059	0.251424	2.09417	0.131365	0.00235763
ENST00000378509-SLC35B4::chr7:134295080-134296390(-)	SLC35B4	0.0620155	0.0857143	0.0985915	0.109489	0.151751	0.185185	0.20603	0.152318		0.0889526	0.173821	1.95409	0.0848684	0.00276522
ENST00000503731-TUSC3::chr8:15730730-15743537(+)	TUSC3	0.0165746	0.0247934	0.00363636	0.0169492	0.0438247	0.0603448	0.049505	0.0731707		0.0154884	0.0567113	3.66154	0.0412229	0.00277502
ENST00000358933-EDC4::chr16:67877407-67877508(+)	EDC4	0.0408163	0.0645161	0.0273973	0.0163934	0.0877193	0.147059	0.133333	0.151515		0.0372808	0.129907	3.48455	0.0926258	0.00280051
ENST00000283290-ATG3::chr3:112532781-112534268(-)	ATG3	0.0714286	0.0679612	0.137725	0.0181818	0.194969	0.338028	0.276836	0.341772		0.0738242	0.287901	3.89982	0.214077	0.00306231
ENST00000304743-PCNX1::chr14:71050761-71051882(+)	PCNX1	0.122581	0.0676692	0.0886076	0.1	0.148936	0.176471	0.175573	0.168831		0.0947145	0.167453	1.76797	0.0727383	0.00316018
ENST00000356860-CACNA2D1::chr7:81959358-81959719(-)	CACNA2D1	0	0	0.0181818	0.030303	0.0642202	0.08	0.0428571	0.0847458		0.0121212	0.0679558	5.60636	0.0558346	0.00404234
ENST00000334163-POLR3C::chr1:145836867-145837535(+)	POLR3C	0.207547	0.111111	0.272727	0.117647	0.517241	0.588235	0.833333	0.529412		0.177258	0.617055	3.48111	0.439797	0.00431475
ENST00000287169-ZDHHC5::chr11:57690204-57690334(+)	ZDHHC5	0.0416667	0.0177515	0.0451128	0.0508475	0.0814815	0.0921986	0.0757576	0.0709677		0.0388446	0.0801013	2.0621	0.0412567	0.00477178
ENST00000400422-EIF4G3::chr1:21089214-21176174(-)	EIF4G3	0.114286	0.102564	0.129771	0.0512821	0.225806	0.252033	0.165049	0.195652		0.0994758	0.209635	2.1074	0.110159	0.00496119
ENST00000513610-MYO10::chr5:16780742-16781704(-)	MYO10	0.313433	0.261905	0.28655	0.209302	0.3875	0.5	0.374302	0.424		0.267798	0.42145	1.57377	0.153653	0.00587629
ENST00000429709-ACTL6A::chr3:179574468-179576216(+)	ACTL6A	0.0597015	0.032967	0.0175439	0.0175439	0.111111	0.131313	0.0677966	0.128205		0.0319391	0.109606	3.43173	0.0776673	0.00622153
ENST00000358011-C1orf109::chr1:37683438-37686272(-)	C1orf109	0.142857	0	0.0810811	0.176471	0.357143	0.321429	0.285714	0.259259		0.100102	0.305886	3.05574	0.205784	0.00664786
ENST00000404933-SMS::chrX:21992713-21994311(+)	SMS	0.0206897	0.0225989	0.0289017	0.0367647	0.0604491	0.05	0.0391566	0.056		0.0272387	0.0514014	1.88707	0.0241627	0.006979
ENST00000216420-CGRRF1::chr14:54530227-54530902(+)	CGRRF1	0.1	0.047619	0.285714	0.103448	0.5	0.357143	0.37931	0.363636		0.134195	0.400022	2.9809	0.265827	0.00737195
ENST00000314400-NEPRO::chr3:113012812-113013271(-)	NEPRO	0.170732	0.227273	0.159664	0.133333	0.282051	0.287671	0.386667	0.409091		0.172751	0.34137	1.97609	0.16862	0.00740949
ENST00000251143-VPS35L::chr16:19608275-19608973(+)	VPS35L	0.0718954	0.047619	0.0472441	0.102804	0.129252	0.134884	0.144737	0.150943		0.0673906	0.139954	2.07676	0.0725634	0.00755241
ENST00000396761-ATG9A::chr2:219226934-219227769(-)	ATG9A	0.00934579	0.0485437	0.0166667	0	0.0754717	0.0882353	0.0681818	0.0566038		0.018639	0.0721231	3.86947	0.0534841	0.00755574
ENST00000604567-SETD1B::chr12:121823750-121825199(+)	SETD1B	0.0422535	0.12	0.0714286	0.0555556	0.261538	0.176471	0.151515	0.257143		0.0723094	0.211667	2.92724	0.139357	0.00826106
ENST00000321256-NCBP2::chr3:196937649-196939250(-)	NCBP2	0.0451977	0.0583333	0.0526316	0.036036	0.115903	0.0782609	0.117284	0.0850202		0.0480496	0.099117	2.0628	0.0510674	0.00902348
ENST00000504156-HARS::chr5:140679128-140679787(-)	HARS	0.0941176	0.078125	0.0620155	0.0416667	0.126904	0.114583	0.121076	0.170732		0.0689812	0.133324	1.93275	0.0643426	0.00930107
ENST00000646891-BRAF::chr7:140753394-140754186(-)	BRAF	0.128205	0.142857	0.142857	0.222222	0.28	0.214286	0.266667	0.294118		0.159035	0.263768	1.65855	0.104732	0.0096398
ENST00000357743-GOLGA7::chr8:41506013-41507058(+)	GOLGA7	0.04	0.0153846	0.0306122	0.0185185	0.0588235	0.0703125	0.0704225	0.107692		0.0261288	0.0768126	2.93977	0.0506838	0.010273
ENST00000558663-TTC23::chr15:99218714-99218897(-)	TTC23	0.16129	0.142857	0.130435	0.3	0.380952	0.285714	0.438596	0.5		0.183646	0.401315	2.18527	0.21767	0.0115437
ENST00000382745-CLCN7::chr16:1460528-1460815(-)	CLCN7	0.060241	0.0588235	0.0434783	0.107143	0.173913	0.101449	0.189873	0.2		0.0674214	0.166309	2.4667	0.0988873	0.0129416
ENST00000397977-INTS10::chr8:19844239-19845703(+)	INTS10	0.149701	0.186441	0.178947	0.121951	0.291667	0.202247	0.329268	0.3		0.15926	0.280796	1.76313	0.121536	0.0133135
ENST00000354464-IPO4::chr14:24181844-24181954(-)	IPO4	0.0171429	0.0222222	0.00934579	0.010989	0.0673575	0.0656934	0.0306748	0.0731707		0.014925	0.0592241	3.96812	0.0442991	0.0152562
ENST00000514135-TMEM161B::chr5:88207181-88220562(-)	TMEM161B	0.227273	0.2	0.235294	0.25	0.490909	0.34375	0.470588	0.344828		0.228142	0.412519	1.80817	0.184377	0.0154284
ENST00000374135-GPN2::chr1:26879750-26884159(-)	GPN2	0.348837	0.333333	0.36	0.407407	0.464789	0.491525	0.607843	0.459459		0.362394	0.505904	1.396	0.14351	0.0180178
ENST00000358666-UBL5::chr19:9828394-9828591(+)	UBL5	0.032967	0.03125	0.0291971	0.0105263	0.0640394	0.12766	0.0677291	0.100917		0.0259851	0.0900864	3.46685	0.0641013	0.0182153
ENST00000366994-INTS7::chr1:211966499-211967877(-)	INTS7	0.368421	0.230769	0.377778	0.470588	0.462963	0.62069	0.747368	0.606061		0.361889	0.609271	1.68358	0.247382	0.0183284
ENST00000396591-SLC30A5::chr5:69113228-69114419(+)	SLC30A5	0.0333333	0	0.0404624	0.0379747	0.186667	0.17037	0.0615385	0.146341		0.0279426	0.141229	5.05426	0.113287	0.0212629
ENST00000358056-GMFB::chr14:54480957-54481408(-)	GMFB	0.0813953	0.0526316	0.0454545	0.00970874	0.100592	0.106796	0.125	0.0833333		0.0472975	0.10393	2.19737	0.0566328	0.0221627
ENST00000340080-MIOS::chr7:7573770-7574097(+)	MIOS	0.166667	0.2	0.269231	0.0967742	0.326087	0.25	0.435294	0.428571		0.183168	0.359988	1.96534	0.17682	0.022347
ENST00000378460-NUP160::chr11:47804619-47806152(-)	NUP160	0.0909091	0.0285714	0.0555556	0.0294118	0.0980392	0.105263	0.0896552	0.139785		0.051112	0.108186	2.11664	0.0570736	0.022966
ENST00000405303-TAPT1::chr4:16186879-16188219(-)	TAPT1	0.16129	0.0967742	0.0549451	0.153846	0.268293	0.206349	0.225806	0.166667		0.116714	0.216779	1.85735	0.100065	0.0234177
ENST00000264157-CCNT2::chr2:134919013-134919809(+)	CCNT2	0.103448	0.142857	0.0909091	0.0736842	0.160305	0.21875	0.140741	0.162162		0.102725	0.17049	1.65968	0.0677649	0.0234472
ENST00000012443-PPP5C::chr19:46383879-46384803(+)	PPP5C	0.0544218	0.0328638	0.0230769	0.0243902	0.0752688	0.0606061	0.0464396	0.0819672		0.0336882	0.0660704	1.96123	0.0323823	0.0237086
ENST00000467789-SSR3::chr3:156543270-156544307(-)	SSR3	0.0292398	0.0283224	0.020214	0.0229885	0.059761	0.0377358	0.0417136	0.039604		0.0251912	0.0447036	1.77457	0.0195124	0.023717
ENST00000379378-E2F4::chr16:67193171-67193471(+)	E2F4	0.0684932	0.0425532	0.0742857	0.047619	0.09	0.104972	0.117318	0.072		0.0582378	0.0960725	1.64966	0.0378347	0.0245417
ENST00000616978-SLC9A7::chrX:46648798-46651109(-)	SLC9A7	0.025	0.0294118	0.02	0	0.0833333	0.0413223	0.0810811	0.0422535		0.018603	0.0619975	3.33267	0.0433946	0.0249439
ENST00000404115-CUL4B::chrX:120546617-120547135(-)	CUL4B	0.00961538	0.0277778	0.0153846	0.0212766	0.0232558	0.0431373	0.0383275	0.0382514		0.0185136	0.035743	1.93064	0.0172294	0.0255248
ENST00000446394-HECTD2::chr10:91493509-91496213(+)	HECTD2	0.111111	0.4	0.2	0.333333	0.542857	0.4	0.52381	0.764706		0.261111	0.557843	2.13642	0.296732	0.025681
ENST00000348579-ZDHHC1::chr16:67401133-67406199(-)	ZDHHC1	0.304348	0.333333	0.272727	0.157895	0.578947	0.5	0.666667	1		0.267076	0.686403	2.57007	0.419328	0.0256823
ENST00000556508-CEP170B::chr14:104877964-104878442(+)	CEP170B	0.0361446	0.0810811	0.0379747	0.0731707	0.113043	0.0810811	0.0909091	0.121212		0.0570928	0.101561	1.77888	0.0444685	0.0263797
ENST00000369258-CHD1L::chr1:147294518-147295430(+)	CHD1L	0.037037	0.0144928	0.0210526	0.0350877	0.0898204	0.0549451	0.0512821	0.05		0.0269175	0.0615119	2.2852	0.0345944	0.0266741
ENST00000379406-NAA16::chr13:41318911-41320666(+)	NAA16	0.163636	0.162791	0.17037	0.219512	0.296	0.220126	0.327586	0.387097		0.179077	0.307702	1.71827	0.128625	0.0272796
ENST00000261574-IPO5::chr13:98012343-98014041(+)	IPO5	0.0271739	0.027027	0.0180995	0.0414201	0.044843	0.0410959	0.044316	0.0625		0.0284301	0.0481887	1.69499	0.0197586	0.0276386
ENST00000503362-SPCS3::chr4:176322244-176324180(+)	SPCS3	0.0697674	0.016129	0.0149254	0.0144928	0.101695	0.132075	0.0551181	0.0769231		0.0288287	0.0914528	3.17229	0.0626242	0.027783
ENST00000248342-EIF3K::chr19:38624198-38626027(+)	EIF3K	0.00205339	0.00326442	0.00483092	0.00136054	0.00677201	0.00576037	0.00566251	0.00431406		0.00287732	0.00562724	1.95572	0.00274992	0.0281672
ENST00000381750-RCL1::chr9:4834266-4841231(+)	RCL1	0.0186335	0.032967	0.0511628	0.0105263	0.166667	0.0641026	0.127962	0.0866142		0.0283224	0.111336	3.93104	0.0830141	0.0282026
ENST00000404141-PAXIP1::chr7:154991070-154993725(-)	PAXIP1	0.047619	0.0379747	0.0327869	0.0666667	0.0769231	0.136	0.0961538	0.166667		0.0462618	0.118936	2.57093	0.0726741	0.0297292
ENST00000378164-TAF2::chr8:119788905-119789591(-)	TAF2	0.010101	0.0454545	0.0638298	0.0571429	0.0983607	0.0780142	0.105691	0.168831		0.044132	0.112724	2.55425	0.0685922	0.0308177
ENST00000361804-SMC3::chr10:110596551-110598138(+)	SMC3	0.411765	0.277778	0.357143	0.3	0.47619	0.424242	0.461538	0.404255		0.336672	0.441556	1.31153	0.104885	0.0310077
ENST00000262815-MAU2::chr19:19335736-19336121(+)	MAU2	0.272727	0.185185	0.333333	0.285714	0.567568	0.304348	0.538462	0.586207		0.26924	0.499146	1.85391	0.229907	0.0310167
ENST00000355072-HTT::chr4:3238979-3239845(+)	HTT	0.0588235	0.047619	0.037037	0.0666667	0.0857143	0.214286	0.222222	0.263158		0.0525365	0.196345	3.7373	0.143809	0.031367
ENST00000378743-ZFC3H1::chr12:71657302-71663012(-)	ZFC3H1	0.0681818	0.130435	0.253968	0.304348	0.421053	0.374046	0.285714	0.566667		0.189233	0.41187	2.17652	0.222637	0.0321767
ENST00000287859-ODR4::chr1:186388549-186389587(+)	ODR4	0.0657895	0.111111	0.121387	0.171429	0.377049	0.145631	0.345133	0.377778		0.117429	0.311398	2.65179	0.193969	0.0329827
ENST00000400288-SFI1::chr22:31575393-31578381(+)	SFI1	0.263158	0.2	0.28	0.5	0.526316	0.609756	0.789474	0.428571		0.310789	0.588529	1.89366	0.27774	0.0337175
ENST00000261776-VAC14::chr16:70695624-70697138(-)	VAC14	0.0133333	0.0434783	0.0545455	0	0.0619469	0.14	0.0843373	0.0697674		0.0278393	0.0890129	3.19739	0.0611736	0.0338622
ENST00000569302-C15orf41::chr15:36692176-36697322(+)	C15orf41	0.115385	0.368421	0.153846	0.037037	0.52	0.314286	0.446154	0.354839		0.168672	0.40882	2.42375	0.240148	0.0350467
ENST00000237283-ADAT2::chr6:143432612-143433830(-)	ADAT2	0.428571	0.0909091	0.263158	0.25	1	0.6	0.411765	1		0.25816	0.752941	2.91657	0.494782	0.0356856
ENST00000393651-SRPK2::chr7:105160614-105167376(-)	SRPK2	0.029703	0.0434783	0.0052356	0.0140845	0.107692	0.0757576	0.0597015	0.04		0.0231254	0.0707878	3.06105	0.0476624	0.0362137
ENST00000253247-NOL11::chr17:67738356-67738931(+)	NOL11	0.0310559	0.0353982	0.0429185	0.0641026	0.0620347	0.0712401	0.0618557	0.0756972		0.0433688	0.0677069	1.56119	0.0243381	0.0366699
ENST00000285968-NUP205::chr7:135645019-135645467(+)	NUP205	0.0787879	0.0454545	0.0576923	0.0857143	0.0823529	0.100917	0.100917	0.131783		0.0669123	0.103992	1.55416	0.0370802	0.0369269
ENST00000380062-IFT74::chr9:27060652-27062617(+)	IFT74	0.148148	0.114754	0.176471	0.0857143	0.228571	0.182796	0.2	0.32		0.131272	0.232842	1.77374	0.10157	0.0372336
ENST00000263202-UFD1::chr22:19465275-19467872(-)	UFD1	0.0497238	0.00952381	0.0412371	0.0434783	0.0890052	0.0530612	0.0697674	0.0596026		0.0359908	0.0678591	1.88546	0.0318683	0.0377453
ENST00000314167-GAK::chr4:911788-912734(-)	GAK	0.0574713	0.1	0.122807	0.1	0.142857	0.185185	0.113402	0.2		0.0950696	0.160361	1.68678	0.0652914	0.0392803
ENST00000407008-NLK::chr17:28132676-28161159(+)	NLK	0.0679612	0.111111	0.105882	0	0.172414	0.150943	0.166667	0.129032		0.0712386	0.154764	2.17248	0.0835255	0.0401122
ENST00000422611-SLC12A4::chr16:67944932-67945086(-)	SLC12A4	0.25	0.111111	0.1875	0.111111	0.37931	0.4375	0.238095	0.625		0.16493	0.419976	2.54638	0.255046	0.0423091
ENST00000310301-VPS41::chr7:38771255-38772521(-)	VPS41	0.0292398	0.0178571	0.0135747	0.0298507	0.0468085	0.0357143	0.0367647	0.0708661		0.0226306	0.0475384	2.10063	0.0249078	0.0472969
ENST00000369462-BRCC3::chrX:155077290-155078615(+)	BRCC3	0.00662252	0.00934579	0.0292398	0	0.0493827	0.0810811	0.0828025	0.0181818		0.011302	0.057862	5.11961	0.04656	0.0482465
ENST00000253083-HIP1R::chr12:122848095-122848465(+)	HIP1R	0	0.2	0.333333	0.0769231	0.6	0.294118	0.5	1		0.152564	0.598529	3.92314	0.445965	0.0492136
ENST00000380445-VPS16::chr20:2862935-2863064(+)	VPS16	0.0487805	0.0416667	0.0114943	0	0.148936	0.291667	0.190476	0.103448		0.0254854	0.183632	7.20538	0.158146	0.0246247
ENST00000361756-RNF121::chr11:71994853-71995449(+)	RNF121	0.149425	0.121212	0.08	0.104478	0.671642	0.577465	0.451613	0.686275		0.113779	0.596749	5.24482	0.48297	0.00191119
ENST00000537328-TMEM258::chr11:61789922-61790492(-)	TMEM258	0.00108108	0.0165563	0.013245	0.012931	0.0544041	0.0641711	0.0657343	0.0412371		0.0109533	0.0563866	5.14789	0.0454333	0.00104136
ENST00000338193-PRIM1::chr12:56741838-56742986(-)	PRIM1	0.0491803	0.0204082	0.027933	0.0222222	0.142857	0.126761	0.0769231	0.146067		0.0299359	0.123152	4.11385	0.0932161	0.00573475
ENST00000366794-PARP1::chr1:226361542-226361968(-)	PARP1	0.00311526	0.00452489	0.0097561	0.00653595	0.0246575	0.0198413	0.0358744	0.0140845		0.00598305	0.0236144	3.94689	0.0176314	0.0265724
ENST00000319080-MLXIP::chr12:122138939-122140953(+)	MLXIP	0.0545455	0.0181818	0.0967742	0.0285714	0.177419	0.12	0.140187	0.318182		0.0495182	0.188947	3.81571	0.139429	0.0452688
ENST00000367090-TMEM181::chr6:158628491-158629729(+)	TMEM181	0.0434783	0.0416667	0.0841121	0.0909091	0.259259	0.333333	0.192308	0.2		0.0650416	0.246225	3.78566	0.181183	0.0070473
ENST00000259512-DERL1::chr8:123023740-123024985(-)	DERL1	0.036036	0.0133333	0.0272727	0	0.0607735	0.0508475	0.0649351	0.111111		0.0191605	0.0719168	3.75339	0.0527563	0.020274
ENST00000158771-DERL2::chr17:5481390-5482808(-)	DERL2	0.00719424	0.0273224	0.0566038	0.016129	0.076087	0.0940171	0.062201	0.142857		0.0268124	0.0937905	3.49803	0.0669782	0.0230058
ENST00000437685-CDC45::chr22:19505482-19507385(+)	CDC45	0.0526316	0.08	0.0909091	0.0434783	0.236364	0.318182	0.146067	0.225806		0.0667548	0.231605	3.46949	0.16485	0.0141134
ENST00000551018-PFDN5::chr12:53296276-53297849(+)	PFDN5	0.0444444	0.019802	0.0553936	0.0181818	0.114894	0.0745098	0.0973451	0.186441		0.0344555	0.118297	3.43335	0.083842	0.0333954
ENST00000361756-RNF121::chr11:71995552-71996194(+)	RNF121	0.108911	0.030303	0.05	0.0958904	0.246753	0.21875	0.212121	0.285714		0.0712761	0.240835	3.3789	0.169558	0.000529227
ENST00000262519-SETD1A::chr16:30980195-30980484(+)	SETD1A	0.0909091	0.157895	0.2	0.0909091	0.578947	0.434783	0.444444	0.333333		0.134928	0.447877	3.31937	0.312948	0.00362408
ENST00000291386-SSU72::chr1:1545003-1564772(-)	SSU72	0.0222222	0.0860927	0.0603175	0.0364964	0.138686	0.131195	0.180077	0.183432		0.0512822	0.158348	3.08777	0.107065	0.00154858
ENST00000407540-MATN3::chr2:19993167-19994298(-)	MATN3	0.125	0.0588235	0	0.181818	0.225806	0.25	0.314286	0.333333		0.0914104	0.280856	3.07248	0.189446	0.00950765
ENST00000535923-PHB2::chr12:6967249-6967675(-)	PHB2	0.0299786	0.0214168	0.0243137	0.0294118	0.0623053	0.0713287	0.0599201	0.124352		0.0262802	0.0794765	3.02419	0.0531963	0.0379203
ENST00000633063-ZCCHC8::chr12:122483345-122483459(-)	ZCCHC8	0.209302	0.151515	0.257143	0.272727	0.555556	0.527273	0.822222	0.658537		0.222672	0.640897	2.87821	0.418225	0.0044639
ENST00000253794-VPS25::chr17:42773879-42774645(+)	VPS25	0.0190114	0.00628931	0.0285714	0.038961	0.0672269	0.0704225	0.0493274	0.0769231		0.0232083	0.065975	2.84273	0.0427667	0.00360973
ENST00000298130-SPTSSA::chr14:34435305-34462095(-)	SPTSSA	0.0454545	0.0740741	0.0344828	0.0410959	0.101322	0.171429	0.12931	0.145299		0.0487768	0.13684	2.80543	0.0880632	0.00384401
ENST00000301021-TRAPPC2L::chr16:88858792-88859662(+)	TRAPPC2L	0.144828	0.142857	0.0952381	0.0555556	0.345133	0.228916	0.315789	0.253731		0.10962	0.285892	2.60804	0.176273	0.00249837
ENST00000417961-SLC9A8::chr20:49863068-49864738(+)	SLC9A8	0.186441	0.217391	0.219512	0.05	0.217391	0.575758	0.5	0.461538		0.168336	0.438672	2.60593	0.270336	0.0309611
ENST00000543473-SUDS3::chr12:118400755-118401758(+)	SUDS3	0.136364	0.0810811	0.164179	0.0625	0.408451	0.236364	0.310345	0.189189		0.111031	0.286087	2.57664	0.175056	0.0265698
ENST00000158771-DERL2::chr17:5480583-5481295(-)	DERL2	0.0547264	0.0757576	0.118367	0.0654206	0.187879	0.168675	0.254054	0.192982		0.0785679	0.200898	2.55699	0.12233	0.00232073
ENST00000379484-MBTPS2::chrX:21880973-21882432(+)	MBTPS2	0.0235294	0.0291262	0.029703	0.015873	0.037594	0.0588235	0.0789474	0.0684932		0.0245579	0.0609645	2.48248	0.0364066	0.019747
ENST00000328434-COA3::chr17:42798168-42798467(-)	COA3	0.0152905	0.019802	0.0230608	0.0152284	0.0384615	0.0365854	0.0441176	0.0588235		0.0183454	0.044497	2.42551	0.0261516	0.00919979
ENST00000340368-INSIG1::chr7:155301691-155302250(+)	INSIG1	0.0250417	0.0497238	0.0468085	0.0457143	0.0959596	0.101562	0.0762887	0.11215		0.0418221	0.0964901	2.30716	0.054668	0.00148094
ENST00000288235-MYO1E::chr15:59261510-59272305(-)	MYO1E	0.0943723	0.0767414	0.0794297	0.0684524	0.184765	0.181102	0.16218	0.195876		0.079749	0.180981	2.26938	0.101232	4.11457e-05
ENST00000006777-RHBDD2::chr7:75882237-75883697(+)	RHBDD2	0.08	0.120879	0.0588235	0.179487	0.272727	0.2	0.196078	0.317647		0.109797	0.246613	2.24607	0.136816	0.0139473
ENST00000303071-DONSON::chr21:33581501-33581950(-)	DONSON	0.142857	0.0434783	0.111111	0.111111	0.2	0.151515	0.320755	0.238095		0.102139	0.227591	2.22824	0.125452	0.0303795
ENST00000321394-TCP1::chr6:159784848-159785385(-)	TCP1	0.0110999	0.0117994	0.017452	0.0146819	0.0336037	0.0277186	0.0231092	0.0354839		0.0137583	0.0299788	2.17896	0.0162206	0.00508736
ENST00000301764-DDB1::chr11:61300933-61302256(-)	DDB1	0.0075643	0.010352	0.00729927	0.00849858	0.0163043	0.0169051	0.0192024	0.020979		0.00842854	0.0183477	2.17685	0.00991916	0.00051579
ENST00000325222-CUL1::chr7:148730263-148753975(+)	CUL1	0.0923695	0.135484	0.13834	0.0634921	0.204893	0.251908	0.244094	0.22314		0.107421	0.231009	2.15049	0.123587	0.00218299
ENST00000465271-CNIH4::chr1:224356994-224360494(+)	CNIH4	0.024	0.0325581	0.0141643	0.00293255	0.0251451	0.0443548	0.043152	0.0452962		0.0184137	0.039487	2.14443	0.0210733	0.0414562
ENST00000249299-LSM8::chr7:118184255-118185653(+)	LSM8	0.0526316	0.0709677	0.0446735	0.0569106	0.133333	0.122807	0.0921986	0.0943396		0.0562959	0.11067	1.96586	0.0543737	0.0068423
ENST00000255305-XPO4::chr13:20827180-20842894(-)	XPO4	0.214286	0.12	0.214286	0.157895	0.428571	0.348837	0.235294	0.333333		0.176617	0.336509	1.9053	0.159892	0.018649
ENST00000319980-IFT88::chr13:20641399-20643454(+)	IFT88	0.1875	0.285714	0.219512	0.16129	0.446809	0.487179	0.461538	0.217391		0.213504	0.403229	1.88863	0.189725	0.0483991
ENST00000230461-TMEM30A::chr6:75256296-75258779(-)	TMEM30A	0.0775681	0.0764526	0.0601626	0.0387597	0.108527	0.127413	0.143872	0.0873786		0.0632358	0.116798	1.84702	0.0535619	0.0141425
ENST00000221233-EXOSC5::chr19:41389906-41391840(-)	EXOSC5	0.0647482	0.0549451	0.0416667	0.0638298	0.0948905	0.0824742	0.136	0.0967742		0.0562974	0.102535	1.8213	0.0462373	0.0203739
ENST00000233055-WDFY1::chr2:223899071-223901182(-)	WDFY1	0.321429	0.419355	0.36	0.3	0.5	0.563218	0.737705	0.681818		0.350196	0.620685	1.77239	0.270489	0.00908647
ENST00000370854-ZDHHC16::chr10:97452924-97453529(+)	ZDHHC16	0.0754717	0.1	0.0956522	0.0857143	0.119048	0.142857	0.189873	0.171429		0.0892095	0.155802	1.74647	0.0665922	0.0181584
ENST00000450169-LSM5::chr7:32488653-32489248(-)	LSM5	0.0327869	0.0289855	0.0391061	0.0282486	0.047619	0.0539683	0.0647482	0.0552147		0.0322818	0.0553876	1.71575	0.0231058	0.00245525
ENST00000246533-CAPNS1::chr19:36143129-36145805(+)	CAPNS1	0.00733308	0.00559284	0.00705882	0.00192184	0.0102669	0.0095171	0.00761697	0.0100413		0.00547665	0.00936057	1.70918	0.00388392	0.0442098
ENST00000265351-XPO5::chr6:43528926-43530687(-)	XPO5	0.169231	0.2	0.176471	0.230769	0.324675	0.405405	0.314286	0.263158		0.194118	0.326881	1.68393	0.132763	0.013203
ENST00000423855-RNPC3::chr1:103551074-103551720(+)	RNPC3	0.4	0.333333	0.333333	0.333333	0.68	0.428571	0.647059	0.533333		0.35	0.572241	1.63497	0.222241	0.0257392
ENST00000307961-RPL4::chr15:66502751-66503057(-)	RPL4	0.0419299	0.053211	0.0454177	0.039932	0.0725806	0.0598086	0.072758	0.0876963		0.0451227	0.0732109	1.62249	0.0280882	0.00919174
ENST00000371953-PTEN::chr10:87864549-87894024(+)	PTEN	0.0939457	0.0947368	0.077187	0.0938776	0.175166	0.127517	0.158129	0.121771		0.0899368	0.145646	1.61942	0.055709	0.0167988
ENST00000395611-MAPK8::chr10:48424586-48425887(+)	MAPK8	0.404255	0.333333	0.175	0.37931	0.536842	0.673077	0.472222	0.391304		0.322974	0.518361	1.60496	0.195387	0.0484753
ENST00000316425-TMEM107::chr17:8174617-8175756(-)	TMEM107	0.323944	0.588235	0.64	0.692308	0.857143	0.675676	0.8	1		0.561122	0.833205	1.48489	0.272083	0.0438894
ENST00000418988-PSMA1::chr11:14513888-14514402(-)	PSMA1	0.0573566	0.0479452	0.0564202	0.0362473	0.0638767	0.0575461	0.0747253	0.0810811		0.0494923	0.0693073	1.40036	0.019815	0.0335387
ENST00000379663-EXOSC9::chr4:121813381-121813865(+)	EXOSC9	0.4	0.243243	0.307692	0.352941	0.435897	0.52381	0.433333	0.416667		0.325969	0.452427	1.38794	0.126458	0.0248208
ENST00000253048-ZC3H4::chr19:47081623-47082183(-)	ZC3H4	0.0204082	0	0.037037	0.0133333	0.037037	0.0555556	0.035461	0.049505		0.0176946	0.0443896	2.50865	0.026695	0.0322505
ENST00000216181-MYH9::chr22:36320897-36321757(-)	MYH9	0.0185185	0.0201005	0.00696864	0.00546448	0.0243112	0.030303	0.0166113	0.0387097		0.012763	0.0274838	2.15339	0.0147208	0.0519978
ENST00000402395-SELENOM::chr22:31105287-31105657(-)	SELENOM	0.037037	0	0.0697674	0	0.103448	0.0689655	0.0833333	0.2		0.0267011	0.113937	4.26712	0.0872356	0.052661
ENST00000291574-TRAPPC10::chr21:44079705-44080014(+)	TRAPPC10	0.0857143	0.0357143	0.131579	0.0857143	0.142857	0.123288	0.160494	0.142857		0.0846805	0.142374	1.68131	0.0576935	0.0532183
ENST00000409031-SMPD4::chr2:130172678-130172786(-)	SMPD4	0.0316742	0.00840336	0.012987	0.0434783	0.0376569	0.0552764	0.0603448	0.038961		0.0241357	0.0480598	1.99123	0.0239241	0.0584588
ENST00000448612-WDR27::chr6:169633069-169634427(-)	WDR27	0.117647	0.12	0.151515	0.0666667	0.217391	0.333333	0.25	0.130435		0.113957	0.23279	2.04278	0.118833	0.0589406
ENST00000372718-SMAP2::chr1:40408739-40409756(+)	SMAP2	0.0625	0	0.0909091	0	0.117647	0.219512	0.178571	0.0526316		0.0383523	0.14209	3.70488	0.103738	0.0602846
ENST00000295746-CIP2A::chr3:108566639-108568154(-)	CIP2A	0.219512	0.213115	0.230769	0.138889	0.272727	0.268293	0.276596	0.220339		0.200571	0.259489	1.29375	0.0589175	0.062037
ENST00000229179-NUP107::chr12:68689054-68689532(+)	NUP107	0.0241546	0.030303	0.0177936	0.0151515	0.0251256	0.0697674	0.0545455	0.042735		0.0218507	0.0480434	2.19871	0.0261927	0.0629984
ENST00000278935-CEP164::chr11:117411918-117412071(+)	CEP164	0.25	0.130435	0.333333	0	0.354839	0.352941	0.571429	0.294118		0.178442	0.393332	2.20426	0.21489	0.065328
ENST00000409875-RABL2A::chr2:113632945-113634152(+)	RABL2A	0.135135	0.030303	0.148936	0.2	0.481481	0.6	0.125	0.4		0.128594	0.40162	3.12318	0.273027	0.0675859
ENST00000280020-KIAA1328::chr18:36829197-36834319(+)	KIAA1328	0	0.166667	0	0	0.333333	0.025641	0.375	0.5		0.0416668	0.308493	7.40383	0.266827	0.070625
ENST00000619929-PLCD3::chr17:45120455-45120901(-)	PLCD3	0.0787879	0.0689655	0.0380952	0.0515464	0.0691244	0.0818182	0.0909091	0.0909091		0.0593487	0.0831902	1.40172	0.0238415	0.0733787
ENST00000259632-DCTN3::chr9:34613872-34614041(-)	DCTN3	0.0387597	0.0864198	0.0756303	0.037037	0.14094	0.0985915	0.0958904	0.230769		0.0594617	0.141548	2.38049	0.082086	0.0736934
ENST00000263239-DDX18::chr2:117829467-117830581(+)	DDX18	0.0225564	0	0.0192308	0.0208333	0.0294118	0.0276243	0.081761	0.0769231		0.0156551	0.0539301	3.44488	0.0382749	0.0745657
ENST00000252445-ELOF1::chr19:11553811-11554010(-)	ELOF1	0	0	0.0117647	0	0.0133333	0.012987	0.0537634	0.0322581		0.00294117	0.0280855	9.54906	0.0251443	0.0756128
ENST00000377340-CRNKL1::chr20:20045487-20047764(-)	CRNKL1	0.0645161	0.135135	0.0387597	0.0588235	0.149254	0.129032	0.0943396	0.142857		0.0743086	0.128871	1.73426	0.0545621	0.0768421
ENST00000260129-TGS1::chr8:55811098-55813039(+)	TGS1	0.117647	0.0322581	0.0816327	0.142857	0.180328	0.117647	0.138462	0.2		0.0935987	0.159109	1.69991	0.0655105	0.0780313
ENST00000420613-KANSL2::chr12:48660620-48667692(-)	KANSL2	0.183333	0.2	0.0807453	0.164557	0.181818	0.210191	0.248322	0.272727		0.157159	0.228264	1.45244	0.0711057	0.0796735
ENST00000327697-RNF123::chr3:49700710-49701490(+)	RNF123	0	0.0909091	0.0769231	0.25	0.2	0.263158	0.259259	0.230769		0.104458	0.238297	2.28127	0.133838	0.0797059
ENST00000529309-EML3::chr11:62609133-62609353(-)	EML3	0.204082	0.411765	0.27619	0.166667	0.373494	0.339623	0.413793	0.482759		0.264676	0.402417	1.52041	0.137741	0.0803375
ENST00000343380-E2F1::chr20:33677541-33678200(-)	E2F1	0.137931	0.0833333	0.156863	0.0588235	0.183333	0.134021	0.219512	0.15		0.109238	0.171717	1.57195	0.0624788	0.082043
ENST00000167106-VASH1::chr14:76770052-76771189(+)	VASH1	0.05	0.111111	0	0.0666667	0.169811	0.116279	0.297297	0.5		0.0569444	0.270847	4.75633	0.213902	0.0832367
ENST00000409785-KCMF1::chr2:85043666-85046103(+)	KCMF1	0.0731707	0.139535	0.0921986	0.0847458	0.0814815	0.0666667	0.047619	0.047619		0.0974125	0.0608465	0.624628	-0.036566	0.0836492
ENST00000426126-ZDHHC17::chr12:76828491-76841981(+)	ZDHHC17	0.157895	0.25	0.298246	0.285714	0.333333	0.272727	0.55	0.44		0.247964	0.399015	1.60917	0.151051	0.0854677
ENST00000359204-FRA10AC1::chr10:93694938-93698135(-)	FRA10AC1	0.153846	0.102041	0.0869565	0	0.102041	0.214286	0.180328	0.333333		0.0857109	0.207497	2.42089	0.121786	0.0863592
ENST00000257910-TSPAN31::chr12:57745913-57746175(+)	TSPAN31	0.142857	0.0909091	0.156627	0.111111	0.21875	0.212121	0.305556	0.121951		0.125376	0.214594	1.71161	0.0892185	0.0928634
ENST00000267102-LMBR1L::chr12:49100647-49101249(-)	LMBR1L	0.272727	0.125	0.181818	0.2	0.25	0.75	0.333333	0.5		0.194886	0.458333	2.3518	0.263447	0.0930448
ENST00000300714-TEPSIN::chr17:81237072-81237386(-)	TEPSIN	0.0833333	0.0277778	0.0849673	0.102041	0.137615	0.189189	0.104167	0.323529		0.0745298	0.188625	2.53087	0.114095	0.0945381
ENST00000315985-PPP2R2A::chr8:26361152-26362683(+)	PPP2R2A	0.0588235	0.104167	0.0714286	0.130435	0.123457	0.172414	0.0990099	0.206107		0.0912135	0.150247	1.6472	0.0590335	0.0947963
ENST00000360416-MYH10::chr17:8552145-8553954(-)	MYH10	0.0263158	0.010989	0.0181818	0.0133333	0.0789474	0.0322581	0.0331126	0.032967		0.017205	0.0443213	2.57607	0.0271163	0.0965417
ENST00000353442-LMBR1::chr7:156725526-156725763(-)	LMBR1	0.0175439	0.092437	0.0316742	0.0425532	0.0941176	0.156398	0.0769231	0.0632911		0.0460521	0.0976824	2.12113	0.0516304	0.0990993
ENST00000355610-MORC4::chrX:106978200-106980890(-)	MORC4	0.0479616	0.0721154	0.0669456	0.0526316	0.0776699	0.0796074	0.0709812	0.124514		0.0599135	0.0881931	1.47201	0.0282796	0.100518
ENST00000231498-NUP155::chr5:37363985-37364246(-)	NUP155	0.0236967	0.0309278	0.0632911	0.0344828	0.0522388	0.0569948	0.0588235	0.106796		0.0380996	0.0687133	1.80352	0.0306137	0.101213
ENST00000258173-TMEM231::chr16:75540175-75541349(-)	TMEM231	0.75	0.333333	0.2	1	1	1	1	1		0.570833	1	1.75183	0.429167	0.10297
ENST00000373387-GARNL3::chr9:127336237-127338115(+)	GARNL3	0.142857	0.0769231	0.25	0.2	0.444444	0.571429	0.12	0.4		0.167445	0.383968	2.2931	0.216523	0.103358
ENST00000373825-SRPK1::chr6:35874340-35886723(-)	SRPK1	0.0472727	0.0666667	0.0650888	0.0601093	0.12605	0.0607287	0.104478	0.0780142		0.0597844	0.0923177	1.54418	0.0325333	0.105362
ENST00000430046-FCHO2::chr5:73051407-73052331(+)	FCHO2	0.0512821	0.0384615	0.0566038	0.0277778	0.131579	0.0656934	0.0559006	0.176471		0.0435313	0.107411	2.46744	0.0638797	0.108321
ENST00000225724-GOSR1::chr17:30520022-30522253(+)	GOSR1	0.0833333	0.0447761	0.0701754	0.0588235	0.150442	0.0769231	0.133333	0.278689		0.0642771	0.159847	2.48684	0.0955697	0.108751
ENST00000371113-OCRL::chrX:129588264-129588885(+)	OCRL	0.122807	0.106383	0.171717	0.142857	0.170213	0.441176	0.176471	0.407407		0.135941	0.298817	2.19814	0.162876	0.109243
ENST00000454402-RFC5::chr12:118027019-118027952(+)	RFC5	0.0649351	0.0212766	0.047619	0.0285714	0.0704225	0.108808	0.0362694	0.0869565		0.0406005	0.0756141	1.86239	0.0350136	0.110699
ENST00000375153-PQLC2::chr1:19327413-19328571(+)	PQLC2	0.481481	0.142857	0.571429	0.142857	0.578947	0.6	0.444444	0.666667		0.334656	0.572515	1.71076	0.237859	0.121883
ENST00000343043-DAP3::chr1:155725491-155725926(+)	DAP3	0.0612245	0.038961	0.0487805	0.0582011	0.111111	0.0841751	0.0538244	0.0642202		0.0517918	0.0783327	1.51245	0.0265409	0.123518
ENST00000370902-EXOSC1::chr10:97437276-97437699(-)	EXOSC1	0.138889	0.0545455	0.0727273	0.0714286	0.103448	0.126437	0.121951	0.142857		0.0843976	0.123673	1.46536	0.0392757	0.123678
ENST00000378313-C19orf54::chr19:40743976-40744066(-)	C19orf54	0.2	0.2	0.0625	0.285714	0.454545	0.666667	0.142857	1		0.187054	0.566017	3.02596	0.378964	0.123889
ENST00000355209-POLR3H::chr22:41530889-41532093(-)	POLR3H	0.0952381	0.0714286	0.115385	0.027027	0.0857143	0.164179	0.127273	0.277778		0.0772697	0.163736	2.11902	0.0864664	0.12599
ENST00000257789-ORC3::chr6:87665834-87667017(+)	ORC3	0	0.0731707	0.119048	0.0434783	0.142857	0.125	0.142857	0.0555556		0.0589243	0.116567	1.97826	0.0576431	0.128538
ENST00000258229-PCNX2::chr1:233090191-233095754(-)	PCNX2	0.473684	0.647059	0.377049	0.578947	0.555556	0.744681	0.62963	0.655172		0.519185	0.64626	1.24476	0.127075	0.131315
ENST00000299138-VPS35::chr16:46681501-46682078(-)	VPS35	0.0392157	0.0447761	0.0241935	0.0135135	0.0578512	0.0880829	0.0804598	0.0196078		0.0304247	0.0615004	2.0214	0.0310757	0.136539
ENST00000265081-MSH3::chr5:80672859-80674982(+)	MSH3	0.0618557	0.0769231	0.129252	0.02	0.111111	0.135922	0.161572	0.0780142		0.0720077	0.121655	1.68947	0.0496471	0.137633
ENST00000325495-HNRNPM::chr19:8466389-8467534(+)	HNRNPM	0.0211566	0.00726392	0.0298103	0.0271903	0.0332481	0.0287837	0.0263992	0.0570825		0.0213553	0.0363784	1.70348	0.0150231	0.138637
ENST00000416274-E2F5::chr8:85203256-85206176(+)	E2F5	0.0851064	0.0487805	0.12	0.234043	0.242105	0.185185	0.195122	0.183099		0.121982	0.201378	1.65087	0.0793953	0.140132
ENST00000351625-EED::chr11:86255288-86256386(+)	EED	0.15493	0.047619	0.0947368	0.0857143	0.142857	0.152174	0.0967742	0.219512		0.09575	0.152829	1.59613	0.0570793	0.141858
ENST00000295006-CAPN2::chr1:223766432-223769840(+)	CAPN2	0.047619	0.0496454	0.0394089	0.0290456	0.0416667	0.0526316	0.0660147	0.0944882		0.0414297	0.0637003	1.53755	0.0222706	0.145491
ENST00000272638-UBXN4::chr2:135753568-135754158(+)	UBXN4	0.114286	0.142857	0.105263	0.128205	0.193277	0.171171	0.109244	0.265306		0.122653	0.18475	1.50628	0.0620968	0.147885
ENST00000332231-AP2A2::chr11:1006618-1008011(+)	AP2A2	0.046875	0.025641	0.075	0.0454545	0.113208	0.0277778	0.11828	0.2		0.0482426	0.114816	2.37998	0.0665738	0.15337
ENST00000252934-ATXN10::chr22:45807023-45842990(+)	ATXN10	0.0140187	0.0258303	0.0226804	0.00512821	0.0359712	0.0140845	0.0264766	0.0459364		0.0169144	0.0306172	1.81012	0.0137028	0.153611
ENST00000261900-CCNT1::chr12:48714525-48716514(-)	CCNT1	0.142857	0.220339	0.132867	0.0833333	0.160494	0.203125	0.183673	0.275862		0.144849	0.205788	1.42071	0.0609394	0.158264
ENST00000570191-USP10::chr16:84758808-84759362(+)	USP10	0.132353	0.0175439	0.0483871	0.0909091	0.216374	0.10101	0.137441	0.0833333		0.0722983	0.13454	1.8609	0.0622413	0.160222
ENST00000290524-RFX5::chr1:151344279-151344416(-)	RFX5	0.0588235	0.047619	0.0263158	0.0555556	0.0714286	0.0512821	0.0933333	0.181818		0.0470785	0.0994655	2.11276	0.052387	0.165142
ENST00000296543-NAA15::chr4:139336953-139340911(+)	NAA15	0.0810811	0.0307692	0.0501475	0.030303	0.0628272	0.0607735	0.0717703	0.0842491		0.0480752	0.069905	1.45408	0.0218298	0.16765
ENST00000354777-WLS::chr1:68146013-68148135(-)	WLS	0.05	0.0232558	0.11828	0	0.106061	0.0925926	0.0606061	0.12		0.047884	0.0948149	1.9801	0.046931	0.169394
ENST00000398004-SLC35E3::chr12:68759240-68764703(+)	SLC35E3	0.186441	0.181818	0.236364	0.28	0.695652	0.219512	0.310345	0.4		0.221156	0.406377	1.83752	0.185222	0.169841
ENST00000414487-SNRPE::chr1:203861714-203862195(+)	SNRPE	0.0656934	0.135802	0.0363636	0.025	0.0708661	0.125	0.100775	0.211268		0.0657148	0.126977	1.93225	0.0612625	0.170283
ENST00000637992-RALGAPA1::chr14:35549235-35570616(-)	RALGAPA1	0.0574713	0.0769231	0.0512821	0	0.135135	0.0769231	0.0517241	0.0724638		0.0464191	0.0840615	1.81092	0.0376424	0.172309
ENST00000245838-THOC2::chrX:123638124-123638933(-)	THOC2	0.0784314	0.0909091	0.0769231	0.148148	0.153153	0.163636	0.107692	0.347826		0.0986029	0.193077	1.95812	0.0944739	0.172426
ENST00000569417-MLST8::chr16:2206215-2206357(+)	MLST8	0.0538922	0.010101	0.0230415	0.0408163	0.0502793	0.05	0.0325581	0.0847458		0.0319627	0.0543958	1.70185	0.022433	0.175588
ENST00000418381-UBR3::chr2:169927406-169928726(+)	UBR3	0.0769231	0.0545455	0.0434783	0.025641	0.060241	0.0652174	0.0814815	0.0697674		0.050147	0.0691768	1.37948	0.0190299	0.176985
ENST00000397498-ARL16::chr17:81683595-81683692(-)	ARL16	0	0	1	1	1	1	1	1		0.5	1	2	0.5	0.18169
ENST00000395593-RABL2B::chr22:50776750-50777951(-)	RABL2B	0.0294118	0.027027	0.0632911	0.0952381	0.0645161	0.116279	0.0769231	0.0769231		0.053742	0.0836603	1.5567	0.0299183	0.184708
ENST00000398130-RELCH::chr18:62287468-62291542(+)	RELCH	0.173913	0.176471	0.047619	0.214286	0.317073	0.220339	0.188406	0.176471		0.153072	0.225572	1.47363	0.0725	0.18516
ENST00000375440-CUL4A::chr13:113219049-113227975(+)	CUL4A	0.123967	0.0384615	0.0687831	0.159091	0.0884354	0.17284	0.183673	0.152174		0.0975757	0.149281	1.5299	0.0517049	0.186892
ENST00000403263-INO80D::chr2:206017814-206019735(-)	INO80D	0.111111	0.0740741	0.0545455	0.0666667	0.09375	0.0909091	0.107143	0.214286		0.0765993	0.126522	1.65174	0.0499227	0.192567
ENST00000445902-VPS52::chr6:33267322-33267681(-)	VPS52	0.0410959	0.0322581	0.0869565	0.133333	0.16	0.162791	0.153846	0.04		0.0734109	0.129159	1.7594	0.0557484	0.193572
ENST00000370654-RPF1::chr1:84490473-84495372(+)	RPF1	0.0645161	0.114286	0.0666667	0.0566038	0.0707071	0.116667	0.0931677	0.128205		0.0755182	0.102187	1.35314	0.0266685	0.195346
ENST00000420886-SBNO1::chr12:123328028-123328733(-)	SBNO1	0.0484581	0.0594595	0.040293	0.0666667	0.0322581	0.048	0.0411985	0.0512821		0.0537193	0.0431847	0.803895	-0.0105346	0.198107
ENST00000257829-NAT10::chr11:34131532-34132124(+)	NAT10	0.0185185	0.057971	0.0135135	0	0.033557	0.0415094	0.0445344	0.0526316		0.0225007	0.0430581	1.91363	0.0205574	0.198528
ENST00000389297-CFAP69::chr7:90258164-90261946(+)	CFAP69	0.263158	0.2	0	0.2	0.176471	0.111111	1	1		0.16579	0.571896	3.44953	0.406106	0.199476
ENST00000409296-IPO11::chr5:62504701-62504857(+)	IPO11	0	0.0169492	0.00813008	0.0833333	0.047619	0.0315789	0.0727273	0.169811		0.0271031	0.080434	2.9677	0.0533309	0.202577
ENST00000216367-POLE2::chr14:49664675-49665106(-)	POLE2	0.179487	0.125	0.142857	0.125	0.128205	0.278689	0.173913	0.44		0.143086	0.255202	1.78355	0.112116	0.203514
ENST00000251849-RAF1::chr3:12585800-12587590(-)	RAF1	0.297872	0.2	0.208333	0.228571	0.21875	0.353535	0.251799	0.333333		0.233694	0.289354	1.23818	0.0556602	0.210692
ENST00000399409-RABGGTA::chr14:24265764-24266429(-)	RABGGTA	0	0	0.0909091	0	0	0.047619	0.130435	0.166667		0.0227273	0.0861802	3.79193	0.063453	0.212603
ENST00000322897-NAPG::chr18:10532796-10533535(+)	NAPG	0.0588235	0.153846	0.285714	0.181818	0.318182	0.586207	0.180328	0.2		0.17005	0.321179	1.88873	0.151129	0.215073
ENST00000225729-DRG2::chr17:18100660-18101492(+)	DRG2	0.035461	0.0185185	0	0.0793651	0.0867052	0.0769231	0.0487805	0.0363636		0.0333361	0.0621931	1.86564	0.028857	0.217581
ENST00000269221-RMC1::chr18:23524175-23524428(+)	RMC1	0.142857	0.212121	0.421053	0.230769	0.545455	0.317073	0.333333	0.276596		0.2517	0.368114	1.46251	0.116414	0.218637
ENST00000261789-TM9SF1::chr14:24189809-24190379(-)	TM9SF1	0.181395	0.212121	0.15942	0.2	0.161616	0.266376	0.218045	0.333333		0.188234	0.244842	1.30073	0.0566085	0.220451
ENST00000642900-SRP72::chr4:56490646-56491430(+)	SRP72	0.0132743	0.021097	0.0172084	0.0146341	0.0242915	0.0229885	0.0344828	0.0122699		0.0165535	0.0235082	1.42014	0.00695472	0.228244
ENST00000389061-SACM1L::chr3:45714080-45719499(+)	SACM1L	0.0980392	0	0.0333333	0	0.125	0.125	0.0136986	0.0588235		0.0328431	0.0806305	2.45502	0.0477874	0.230504
ENST00000406855-DERL3::chr22:23837855-23838351(-)	DERL3	1	0.6	1	0	1	1	1	1		0.65	1	1.53846	0.35	0.235139
ENST00000343484-TCEA2::chr20:64069822-64070259(+)	TCEA2	0.0909091	0	0.111111	0	0.571429	0.0769231	0.166667	0.0769231		0.050505	0.222986	4.41512	0.172481	0.241754
ENST00000423656-DCAF1::chr3:51414044-51414623(-)	DCAF1	0.121951	0	0.0666667	0	0	0.210526	0.142857	0.111111		0.0471544	0.116124	2.46262	0.0689691	0.246448
ENST00000307790-ASCC2::chr22:29804831-29806215(-)	ASCC2	0.0344828	0	0.027027	0	0.0243902	0.103448	0.0666667	0		0.0153775	0.0486262	3.16218	0.0332488	0.249295
ENST00000361565-IPO9::chr1:201854924-201855123(+)	IPO9	0.0569106	0.117021	0.107692	0.196262	0.153846	0.143911	0.133333	0.22314		0.119471	0.163558	1.36901	0.0440861	0.26244
ENST00000296679-WDR41::chr5:77459125-77463094(-)	WDR41	0.0449438	0.0864198	0.0251256	0.0243902	0.0636364	0.0841121	0.0481283	0.0684932		0.0452198	0.0660925	1.46158	0.0208726	0.263277
ENST00000353214-ARPC5L::chr9:124869440-124873691(+)	ARPC5L	0.276596	0.157895	0.208333	0.238095	0.192982	0.12	0.209302	0.2		0.22023	0.180571	0.819921	-0.0396588	0.267731
ENST00000265729-SRI::chr7:88210131-88210881(-)	SRI	0.0439024	0.0338983	0.0603448	0.04	0.0472727	0.0829694	0.0743802	0.0357143		0.0445364	0.0600841	1.3491	0.0155478	0.274487
ENST00000261588-KIAA0556::chr16:27773210-27774944(+)	KIAA0556	0.315789	0.25	0.28125	0.466667	0.346939	0.217391	0.307692	0.0714286		0.328427	0.235863	0.71816	-0.0925639	0.281157
ENST00000306862-C5orf34::chr5:43487112-43487908(-)	C5orf34	0.4	0.272727	0.230769	0.384615	0.294118	0.461538	0.411765	0.375		0.322028	0.385605	1.19743	0.0635775	0.289049
ENST00000375599-CPLANE2::chr1:16232298-16232509(-)	CPLANE2	0.2	0	0.142857	0.2	1	0.333333	0.111111	0.142857		0.135714	0.396825	2.92398	0.261111	0.29884
ENST00000331456-TRAIP::chr3:49829226-49829457(-)	TRAIP	0.214286	0.333333	0.444444	0.111111	0.368421	1	0.263158	0.333333		0.275793	0.491228	1.78114	0.215435	0.309815
ENST00000324817-MED14::chrX:40711302-40712185(-)	MED14	0.108108	0	0.038961	0.05	0.0588235	0.0588235	0.128713	0.0740741		0.0492672	0.0801085	1.626	0.0308413	0.313747
ENST00000538721-PCYT2::chr17:81906547-81906759(-)	PCYT2	0	0.0526316	0.0566038	0.0163934	0.05	0.0684932	0.0133333	0.25		0.0314072	0.0954566	3.03932	0.0640494	0.315818
ENST00000640252-PIGN::chr18:62085265-62088755(-)	PIGN	0.0909091	0.0588235	0.191489	0.0909091	0.136364	0.155556	0.12	0.157895		0.108033	0.142454	1.31862	0.0344211	0.324699
ENST00000397659-TCTN1::chr12:110641628-110642248(+)	TCTN1	0.466667	0.166667	0.288889	0.272727	0.52	0.571429	0.241379	0.3		0.298737	0.408202	1.36642	0.109465	0.327489
ENST00000303400-MAEA::chr4:1336995-1338421(+)	MAEA	0.139241	0.0649351	0.13253	0.0769231	0.102564	0.0873786	0.027027	0.0909091		0.103407	0.0769697	0.744335	-0.0264376	0.339211
ENST00000540288-PLCB3::chr11:64261666-64261951(+)	PLCB3	0.0357143	0.0434783	0.037037	0	0	0.0980392	0.0877193	0.0333333		0.0290574	0.054773	1.88499	0.0257156	0.363321
ENST00000389879-CCNK::chr14:99492875-99493513(+)	CCNK	0.0588235	0.0458716	0.039604	0	0.0493827	0.0729614	0.0614035	0.0243902		0.0360748	0.0520345	1.44241	0.0159597	0.369208
ENST00000508522-HARS2::chr5:140694281-140695507(+)	HARS2	0.0810811	0.1	0.238095	0.125	0.25	0.125	0.129032	0.225806		0.136044	0.182459	1.34118	0.0464155	0.36956
ENST00000221114-DCTN6::chr8:30177215-30179407(+)	DCTN6	0.0472103	0.0121951	0.037037	0.0070922	0.0146341	0.0483871	0.0316742	0.0654206		0.0258837	0.040029	1.5465	0.0141453	0.369782
ENST00000366548-EXO1::chr1:241860705-241861405(+)	EXO1	0.0588235	0.05	0.024	0	0.0666667	0.037037	0.0551181	0.0344828		0.0332059	0.0483262	1.45535	0.0151203	0.371736
ENST00000623213-DOCK1::chr10:127409179-127409312(+)	DOCK1	0.0736842	0.111111	0.031746	0.0243902	0.0786517	0.0769231	0.0721649	0.0980392		0.0602328	0.0814447	1.35216	0.0212119	0.376018
ENST00000429644-GBE1::chr3:81499228-81535194(-)	GBE1	1	1	1	1	1	1	0.904762	1		1	0.97619	0.97619	-0.0238095	0.391002
ENST00000294742-ARPC5::chr1:183633164-183635516(-)	ARPC5	0.333333	1	1	1	1	1	1	1		0.833333	1	1.2	0.166667	0.391002
ENST00000404933-SMS::chrX:21978115-21978876(+)	SMS	0.0534351	0.111111	0.0714286	0.0549451	0.0994764	0.0847458	0.0654206	0.1		0.0727299	0.0874107	1.20185	0.0146808	0.393167
ENST00000436874-VEZT::chr12:95270189-95274741(+)	VEZT	0.0608696	0.114754	0.122807	0.2	0.146341	0.142857	0.0990991	0.323529		0.124608	0.177957	1.42813	0.0533489	0.39678
ENST00000334462-TMEM150A::chr2:85599318-85599524(-)	TMEM150A	0.263158	1	0.2	0.111111	0.333333	0.454545	0.714286	1		0.393567	0.625541	1.58941	0.231974	0.396888
ENST00000406855-DERL3::chr22:23838446-23838563(-)	DERL3	0.714286	0	1	0	1	0	1	1		0.428571	0.75	1.75	0.321429	0.402066
ENST00000334126-C2CD3::chr11:74028399-74033350(-)	C2CD3	0.16	0.219512	0.217391	0.133333	0.136364	0.246377	0.1	0.0985915		0.182559	0.145333	0.796089	-0.0372259	0.404203
ENST00000380358-CHD3::chr17:7908511-7908696(+)	CHD3	0.0233766	0.020202	0.0251256	0.0493827	0.037037	0.0483871	0.0242424	0.0384615		0.0295217	0.037032	1.2544	0.00751028	0.404928
ENST00000374142-ZDHHC18::chr1:26850607-26851128(+)	ZDHHC18	0.0740741	0	0.0985915	0.0857143	0.0232558	0.116279	0.136364	0.1		0.064595	0.0939747	1.45483	0.0293797	0.410139
ENST00000451882-HSBP1L1::chr18:79966679-79968088(+)	HSBP1L1	0.666667	0.8	0.6	0.538462	0.806452	0.837838	0.487179	0.833333		0.651282	0.7412	1.13806	0.0899182	0.416011
ENST00000296564-ICE1::chr5:5437115-5439894(+)	ICE1	0.150685	0.128205	0.257732	0.0769231	0.205128	0.178571	0.168539	0.205882		0.153386	0.18953	1.23564	0.0361437	0.417774
ENST00000339594-BAZ1B::chr7:73510853-73521826(-)	BAZ1B	0.0935252	0.101449	0.117021	0.0238095	0.0901288	0.0833333	0.0901639	0.174312		0.0839512	0.109485	1.30414	0.0255333	0.426279
ENST00000394670-ZNF207::chr17:32350327-32351785(+)	ZNF207	0.0241546	0.0419907	0.0377358	0.0460993	0.0307167	0.04414	0.0392157	0.0668449		0.0374951	0.0452293	1.20627	0.00773423	0.43285
ENST00000342085-PDPK1::chr16:2561909-2565552(+)	PDPK1	0.0322581	0.0232558	0.0833333	0	0	0.0285714	0.186813	0.0752688		0.0347118	0.0726633	2.09333	0.0379515	0.442922
ENST00000377798-POLR1E::chr9:37495277-37495889(+)	POLR1E	0.0496454	0.102041	0.0675676	0.0357143	0.0365854	0.0594595	0.0748299	0.026087		0.0637421	0.0492404	0.772495	-0.0145016	0.454958
ENST00000366957-SMYD2::chr1:214331071-214332017(+)	SMYD2	0.391304	0.75	0.36	0.222222	0.421053	0.666667	0.5	0.538462		0.430881	0.531546	1.23362	0.100664	0.459303
ENST00000400485-MORC3::chr21:36337947-36338773(+)	MORC3	0.130435	0.133333	0.12	0.181818	0.139241	0.115385	0.128205	0.135135		0.141397	0.129492	0.915804	-0.011905	0.46605
ENST00000330651-MAPK11::chr22:50266306-50266539(-)	MAPK11	0	0	0.2	0.25	0.333333	0	0	0.666667		0.1125	0.25	2.22222	0.1375	0.470339
ENST00000317502-MTG1::chr10:133395778-133396162(+)	MTG1	0.0675676	0.0416667	0.0536585	0.011236	0.0526316	0.0786517	0.0532544	0.0350877		0.0435322	0.0549063	1.26128	0.0113741	0.478533
ENST00000296266-IFT122::chr3:129512413-129514388(+)	IFT122	0.129032	0.1875	0.152174	0.118644	0.2	0.0909091	0.301587	0.142857		0.146838	0.183838	1.25198	0.0370008	0.484272
ENST00000422611-SLC12A4::chr16:67950712-67950961(-)	SLC12A4	0.272727	0	0.214286	0.2	0.4	0.142857	0.333333	0.0909091		0.171753	0.241775	1.40769	0.0700215	0.490097
ENST00000400485-MORC3::chr21:36344708-36344911(+)	MORC3	0.1	0.0508475	0.0769231	0.153846	0.097561	0.1	0.140187	0.114754		0.0954041	0.113125	1.18575	0.0177213	0.499881
ENST00000373586-EIF3I::chr1:32224122-32224409(+)	EIF3I	0.0165289	0.0144928	0.00455235	0.0114943	0.0094518	0.0224525	0.0139665	0.0121212		0.0117671	0.014498	1.23208	0.00273091	0.503745
ENST00000552014-SLC8B1::chr12:113320687-113320849(-)	SLC8B1	0.333333	1	0.6	1	0	1	1	0		0.733333	0.5	0.681818	-0.233333	0.514757
ENST00000599848-UPF1::chr19:18853351-18854600(+)	UPF1	0.0625	0.0344828	0.0866142	0.0153846	0.0666667	0.0357143	0.0769231	0.0704225		0.0497454	0.0624316	1.25502	0.0126862	0.516125
ENST00000355387-RNF220::chr1:44644795-44644994(+)	RNF220	0.0185185	0.0410959	0.0166667	0.037037	0.030303	0.0816327	0	0.0540541		0.0283295	0.0414974	1.46481	0.0131679	0.517208
ENST00000305949-MTBP::chr8:120461256-120463691(+)	MTBP	0.181818	0.333333	0.176471	0.0588235	0.272727	0.297297	0.210526	0.151515		0.187611	0.233016	1.24202	0.0454049	0.517617
ENST00000361580-KIFAP3::chr1:170031985-170034371(-)	KIFAP3	0.2	0.0322581	0.166667	0.125	0.25	0.0731707	0.166667	0.172414		0.130981	0.165563	1.26402	0.0345817	0.525051
ENST00000273130-DYNC1LI1::chr3:32534647-32537010(-)	DYNC1LI1	0.0615385	0.010101	0.0424242	0.010989	0.0502793	0.075	0.0273224	0.0178571		0.0312632	0.0426147	1.3631	0.0113515	0.549853
ENST00000567759-TAF1C::chr16:84182059-84182201(-)	TAF1C	0.666667	0.333333	0.586207	0.666667	0.588235	0.657143	0.473684	0.789474		0.563218	0.627134	1.11348	0.0639155	0.558088
ENST00000449105-HNRNPLL::chr2:38582169-38583840(-)	HNRNPLL	0.777778	1	1	0.346939	0.269565	0.947368	0.302326	1		0.781179	0.629815	0.806236	-0.151365	0.570694
ENST00000371108-ALG6::chr1:63407127-63411145(+)	ALG6	0.2	0.1	0.181818	0.333333	0.217391	0.219512	0.333333	0.185185		0.203788	0.238855	1.17208	0.0350675	0.572119
ENST00000216807-BRMS1L::chr14:35863954-35864934(+)	BRMS1L	0.00900901	0.0133333	0.079646	0.0357143	0.0275229	0.072	0.0208333	0.0638298		0.0344257	0.0460465	1.33756	0.0116208	0.594635
ENST00000544040-CHD4::chr12:6577918-6578028(-)	CHD4	0.097561	0.0196078	0.0438247	0.0606061	0.0780669	0.0231214	0.0484848	0.0277778		0.0553999	0.0443627	0.800773	-0.0110372	0.612885
ENST00000523731-INTS8::chr8:94876286-94876445(+)	INTS8	0.0136986	0.0238095	0.0331126	0.0612245	0.008	0.0230415	0.0552147	0.015625		0.0329613	0.0254703	0.772733	-0.007491	0.625473
ENST00000375147-NCBP1::chr9:97653909-97654879(+)	NCBP1	0.0165746	0.0743802	0.0610329	0.0545455	0.07	0.0566038	0.0810811	0.031746		0.0516333	0.0598577	1.15929	0.00822443	0.632743
ENST00000216085-RHBDD3::chr22:29260865-29263834(-)	RHBDD3	0.578947	0.428571	0.263158	0.777778	0.692308	0.333333	0.5	0.833333		0.512113	0.589743	1.15159	0.07763	0.633953
ENST00000245787-INSIG2::chr2:118103322-118106736(+)	INSIG2	0.0909091	0.384615	0.304348	0.6	0.214286	0.0833333	0.636364	0.125		0.344968	0.264746	0.76745	-0.0802222	0.644245
ENST00000413330-RPP30::chr10:90895918-90896312(+)	RPP30	0.0647482	0.0804598	0.044586	0.0740741	0.100775	0.0359712	0.056338	0.107143		0.065967	0.0750568	1.13779	0.00908977	0.655249
ENST00000533820-CAPN1::chr11:65209388-65209848(+)	CAPN1	0.0338164	0.02	0	0	0.0202429	0.0252101	0.00621118	0.0188679		0.0134541	0.017633	1.31061	0.00417892	0.671377
ENST00000229795-MAPK14::chr6:36076609-36100187(+)	MAPK14	0.384615	0.684211	0.403509	0.6	0.571429	0.510204	0.644444	0.485714		0.518084	0.552948	1.06729	0.034864	0.690393
ENST00000324324-MYEF2::chr15:48158225-48158768(-)	MYEF2	0.0344828	0.025641	0.0434783	0.0588235	0.0298507	0.0759494	0.0322581	0.0454545		0.0406064	0.0458782	1.12983	0.00527178	0.695488
ENST00000543341-GTF2H3::chr12:123651057-123652531(+)	GTF2H3	0.0322581	0.0545455	0.0208333	0.2	0.0684932	0.0656934	0.0510949	0.0606061		0.0769092	0.0614719	0.799279	-0.0154373	0.736033
ENST00000334192-EML1::chr14:99894759-99897144(+)	EML1	0.030303	0.0769231	0.0566038	0.0384615	0.0736842	0.0275229	0.116279	0.0181818		0.0505729	0.058917	1.16499	0.00834413	0.753631
ENST00000425825-BRMS1::chr11:66338786-66340120(-)	BRMS1	0.0285714	0.0588235	0.0265487	0	0.0227273	0.0107527	0.0458716	0.0196078		0.0284859	0.0247399	0.868495	-0.00374605	0.801954
ENST00000264930-SLC12A7::chr5:1052452-1053348(-)	SLC12A7	0.025641	0.133333	0.0222222	0.217391	0.148936	0.130435	0	0.0625		0.0996468	0.0854678	0.857707	-0.014179	0.815747
ENST00000417647-IK::chr5:140659835-140660114(+)	IK	0.0372093	0.0205761	0.0132159	0.021645	0.0202578	0.0348432	0.0152091	0.0159744		0.0231616	0.0215711	0.931332	-0.00159045	0.822927
ENST00000518322-FAM92A::chr8:93705011-93708010(+)	FAM92A	0.666667	1	1	1	1	0.875	0.866667	1		0.916667	0.935417	1.02045	0.01875	0.84697
ENST00000361837-TEDC2::chr16:2462240-2462414(+)	TEDC2	0.047619	0.2	0.0877193	0.0322581	0.101124	0.0980392	0.0909091	0.105263		0.0918991	0.0988338	1.07546	0.00693473	0.866707
ENST00000398427-PPME1::chr11:74203822-74204352(+)	PPME1	0.107143	0.2	0.134615	0.128205	0.107143	0.155172	0.121495	0.169811		0.142491	0.138405	0.971328	-0.0040855	0.874843
ENST00000264904-USO1::chr4:75799733-75800350(+)	USO1	0.147287	0.134615	0.171053	0.222222	0.223881	0.173913	0.120419	0.139535		0.168794	0.164437	0.974186	-0.00435725	0.888734
ENST00000286428-VBP1::chrX:155236368-155238771(+)	VBP1	0.034965	0.02	0.0197183	0.00671141	0.0239521	0.0128535	0.0160428	0.0314465		0.0203487	0.0210737	1.03563	0.000725047	0.92256
ENST00000445902-VPS52::chr6:33269558-33269743(-)	VPS52	0.0740741	0.025641	0.114754	0.04	0.0361446	0.0909091	0.0422535	0.0952381		0.0636173	0.0661363	1.0396	0.00251905	0.923974
ENST00000545558-NOL8::chr9:92316139-92318617(-)	NOL8	0.636364	1	0.8	0.555556	0.7	0.714286	0.75	0.789474		0.74798	0.73844	0.987246	-0.00954	0.929729
ENST00000328631-IP6K2::chr3:48689714-48691306(-)	IP6K2	0.047619	0.2	0.102564	0	0.0980392	0.13253	0.0337079	0.1		0.0875458	0.0910693	1.04025	0.00352352	0.944373
ENST00000265990-BTAF1::chr10:91996571-91997602(+)	BTAF1	0.0538922	0.0243902	0.0217391	0.0704225	0.0484581	0.0421053	0.0247934	0.057971		0.042611	0.0433319	1.01692	0.00072095	0.960136
ENST00000241041-PEX16::chr11:45914204-45914315(-)	PEX16	0.304348	0.636364	0.473684	0.294118	0.368421	0.555556	0.333333	0.44		0.427129	0.424327	0.993442	-0.002801	0.977558
ENST00000389054-DIAPH1::chr5:141577592-141578224(-)	DIAPH1	0.0431034	0.0457516	0.0342466	0.0519481	0.0448718	0.0581717	0.0473538	0.025		0.0437624	0.0438493	1.00199	8.69e-05	0.991613
ENST00000164305-PIGB::chr15:55320411-55321272(+)	PIGB	1	1	1	1	1	1	1	1		1	1	1	0	#DIV/0!
ENST00000221419-HNRNPL::chr19:38844105-38845649(-)	HNRNPL	1	1	1	1	1	1	1	1		1	1	1	0	#DIV/0!
ENST00000245838-THOC2::chrX:123610964-123611439(-)	THOC2	1	1	1	1	1	1	1	1		1	1	1	0	#DIV/0!
ENST00000290277-ARAF::chrX:47569034-47569538(+)	ARAF	1	1	1	1	1	1	1	1		1	1	1	0	#DIV/0!
ENST00000309137-FAM192A::chr16:57167227-57172250(-)	FAM192A	1	1	1	1	1	1	1	1		1	1	1	0	#DIV/0!
ENST00000316891-TRIT1::chr1:39854069-39857276(-)	TRIT1	1	1	1	1	1	1	1	1		1	1	1	0	#DIV/0!
ENST00000317905-RECQL5::chr17:75666572-75667043(-)	RECQL5	1	1	1	1	1	1	1	1		1	1	1	0	#DIV/0!
ENST00000326448-IFT80::chr3:160381725-160384563(-)	IFT80	1	1	1	1	1	1	1	1		1	1	1	0	#DIV/0!
ENST00000355610-MORC4::chrX:106985244-106985982(-)	MORC4	1	1	1	1	1	1	1	1		1	1	1	0	#DIV/0!
ENST00000355739-ERCC5::chr13:102846355-102852117(+)	ERCC5	1	1	1	1	1	1	1	1		1	1	1	0	#DIV/0!
ENST00000358410-DNA2::chr10:68415108-68416708(-)	DNA2	1	1	1	1	1	1	1	1		1	1	1	0	#DIV/0!
ENST00000366542-CEP170::chr1:243200836-243211885(-)	CEP170	1	1	1	1	1	1	1	1		1	1	1	0	#DIV/0!
ENST00000368633-CRTC2::chr1:153954317-153954872(-)	CRTC2	1	1	1	1	1	1	1	1		1	1	1	0	#DIV/0!
ENST00000372190-RAPGEF1::chr9:131589979-131592098(-)	RAPGEF1	1	1	1	1	1	1	1	1		1	1	1	0	#DIV/0!
ENST00000381525-E2F6::chr2:11450127-11451650(-)	E2F6	1	1	1	1	1	1	1	1		1	1	1	0	#DIV/0!
ENST00000381761-CATSPER2::chr15:43647119-43647293(-)	CATSPER2	1	1	1	1	1	1	1	1		1	1	1	0	#DIV/0!
ENST00000382421-NOP2::chr12:6563515-6563613(-)	NOP2	1	1	1	1	1	1	1	1		1	1	1	0	#DIV/0!
ENST00000389054-DIAPH1::chr5:141526462-141527572(-)	DIAPH1	1	1	1	1	1	1	1	1		1	1	1	0	#DIV/0!
ENST00000389834-TMEM87A::chr15:42228821-42231191(-)	TMEM87A	1	1	1	1	1	1	1	1		1	1	1	0	#DIV/0!
ENST00000397676-ALG3::chr3:184242958-184243553(-)	ALG3	1	1	1	1	1	1	1	1		1	1	1	0	#DIV/0!
ENST00000404141-PAXIP1::chr7:154944165-154946364(-)	PAXIP1	1	1	1	1	1	1	1	1		1	1	1	0	#DIV/0!
ENST00000458511-TRAPPC2::chrX:13716090-13716533(-)	TRAPPC2	1	1	1	1	1	1	1	1		1	1	1	0	#DIV/0!
ENST00000499869-WDR1::chr4:10083179-10084442(-)	WDR1	1	1	1	1	1	1	1	1		1	1	1	0	#DIV/0!
ENST00000505667-PALLD::chr4:168925279-168926212(+)	PALLD	1	1	1	1	1	1	1	1		1	1	1	0	#DIV/0!
ENST00000606498-TM2D1::chr1:61723787-61724956(-)	TM2D1	1	1	1	1	1	1	1	1		1	1	1	0	#DIV/0!
ENST00000274140-MARCH6::chr5:10402140-10402383(+)	MARCH6	0.0882353	0.145833	0.0857143	0.038961	0.115942	0.107914	0.175573	0.139535		0.0896859	0.134741	1.50237	0.0450551	0.147607
ENST00000307877-SRP68::chr17:76070445-76072307(-)	SRP68	0.00925926	0.00940439	0.00540541	0.0143885	0.034965	0.021611	0.0336134	0.0676692		0.00961439	0.0394647	4.10475	0.0298503	0.0541365
ENST00000360003-MCMBP::chr10:119853195-119857337(-)	MCMBP	0.0752688	0.0894309	0.0502283	0.0769231	0.076087	0.131429	0.170732	0.168		0.0729628	0.136562	1.87167	0.0635992	0.0567843
ENST00000355091-GPAA1::chr8:144084876-144085042(+)	GPAA1	0.0231214	0.0365854	0.0183486	0.0140845	0.096	0.0758123	0.0411985	0.153846		0.023035	0.0917142	3.98152	0.0686792	0.0591209
ENST00000258301-STX6::chr1:181002701-181005293(-)	STX6	0.0526316	0.128205	0.104	0.047619	0.116667	0.144828	0.247706	0.152542		0.0831139	0.165436	1.99047	0.0823218	0.0602276
ENST00000252512-XPO7::chr8:21994452-21995491(+)	XPO7	0.0283688	0.0276243	0.0105263	0.0306748	0.0638298	0.0342205	0.0497238	0.0949721		0.0242986	0.0606866	2.49754	0.036388	0.0608226
ENST00000289865-USP21::chr1:161164613-161164834(+)	USP21	0.459459	0.578947	1	0.6	1	1	1	0.913043		0.659602	0.978261	1.48311	0.318659	0.0709051
ENST00000264718-GPN1::chr2:27631067-27631833(+)	GPN1	0.0967742	0	0.0458716	0.0333333	0.0746269	0.119048	0.142857	0.0689655		0.0439948	0.101374	2.30424	0.0573796	0.0769456
ENST00000254508-NUP210::chr3:13378981-13379562(-)	NUP210	0.00473934	0.00952381	0.0206186	0.023622	0.0285714	0.0176991	0.0378378	0.024		0.0146259	0.0270271	1.84789	0.0124011	0.0910947
ENST00000592540-SPC24::chr19:11147290-11147817(-)	SPC24	0.0736842	0.103448	0.107143	0.166667	0.217391	0.407407	0.26087	0.8		0.112736	0.421417	3.7381	0.308681	0.101006
ENST00000393845-CFAP44::chr3:113420180-113426123(-)	CFAP44	0.636364	0.714286	0.454545	0.333333	0.73913	0.818182	0.69697	0.655172		0.534632	0.727363	1.36049	0.192731	0.108215
ENST00000263672-SPCS2::chr11:74965924-74969564(+)	SPCS2	0.0658307	1	0.567568	1	0.176	0.122363	0.126582	0.318681		0.65835	0.185907	0.282383	-0.472443	0.12163
ENST00000321680-STXBP5::chr6:147206069-147235249(+)	STXBP5	0.111111	0.107692	0.0827068	0.0833333	0.118644	0.0921053	0.17757	0.173913		0.0962108	0.140558	1.46094	0.0443473	0.122748
ENST00000437150-GCA::chr2:162356482-162356757(+)	GCA	0.1	0	0.05	0.2	0.116279	0.214286	0.225806	0.130435		0.0875	0.171701	1.9623	0.0842015	0.158423
ENST00000252512-XPO7::chr8:21989084-21990343(+)	XPO7	0.140845	0.102041	0.111111	0.152542	0.164384	0.139241	0.129944	0.17757		0.126635	0.152785	1.2065	0.02615	0.159267
ENST00000215832-MAPK1::chr22:21806040-21807663(-)	MAPK1	0.0206897	0.0260223	0.010687	0.015873	0.0274841	0.0144928	0.0362903	0.0534979		0.018318	0.0329413	1.7983	0.0146233	0.173678
ENST00000457422-CCDC43::chr17:44679044-44682002(-)	CCDC43	0.5	1	0.56	0.411765	0.833333	0.84106	0.843972	0.820513		0.617941	0.83472	1.35081	0.216778	0.196365
ENST00000598188-BABAM1::chr19:17274186-17275800(+)	BABAM1	0.0299401	0.0377358	0.0157068	0.0337079	0.027027	0.0357143	0.0416667	0.0571429		0.0292727	0.0403877	1.37971	0.0111151	0.215098
ENST00000425753-TSTA3::chr8:143613296-143613523(-)	TSTA3	0.025641	0.0465116	0.0555556	0.0793651	0.0821256	0.0985915	0.0606061	0.283582		0.0517683	0.131226	2.53488	0.079458	0.220211
ENST00000261623-CYBA::chr16:88647176-88648044(-)	CYBA	0.00462963	0.00341297	0.00938086	0.0168067	0.015	0.0282258	0.0534351	0.00363636		0.00855754	0.0250743	2.93008	0.0165168	0.222139
ENST00000366513-CNST::chr1:246631925-246633923(+)	CNST	0.0909091	0.04	0.0434783	0.25	0.314286	0.0769231	0.230769	0.166667		0.106097	0.197161	1.85831	0.0910644	0.243368
ENST00000504986-TMEM33::chr4:41939384-41943746(+)	TMEM33	0.0147059	0.0352941	0.0107914	0.047619	0.0409091	0.0343008	0.0349076	0.0492958		0.0271026	0.0398533	1.47046	0.0127507	0.246201
ENST00000254286-ACTR10::chr14:58211400-58213630(+)	ACTR10	0.15493	0.130435	0.193548	0.0625	0.244444	0.178571	0.482759	0.0909091		0.135353	0.249171	1.84089	0.113818	0.273587
ENST00000433866-HSBP1::chr16:83808747-83809304(+)	HSBP1	0.00326797	0.00699301	0.00471698	0	0.0106952	0.00549451	0.00477327	0.003861		0.00374449	0.00620599	1.65737	0.00246151	0.289896
ENST00000268206-EFL1::chr15:82227573-82228190(-)	EFL1	0.047619	0.0847458	0.046875	0.0410959	0.111111	0.0857143	0.0454545	0.0571429		0.0550839	0.0748557	1.35894	0.0197717	0.315118
ENST00000278715-HMBS::chr11:119090266-119091412(+)	HMBS	0.0740741	0.0684932	0.0538922	0.047619	0.0555556	0.0697674	0.182796	0.0740741		0.0610196	0.0955483	1.56586	0.0345286	0.326908
ENST00000397510-TMEM80::chr11:698889-700141(+)	TMEM80	0.714286	0.6	0.212121	1	0.68	0.9	0.8	0.909091		0.631602	0.822273	1.30188	0.190671	0.334796
ENST00000389063-DCP2::chr5:112985987-112992120(+)	DCP2	0.173913	0.25	0.227273	0.466667	0.282051	0.463415	0.488372	0.244444		0.279463	0.369571	1.32243	0.0901073	0.352699
ENST00000353107-POLR2K::chr8:100151917-100153293(+)	POLR2K	0.0154525	0.0232558	0.0261941	0.00854701	0.00906344	0.0274725	0.0317848	0.031746		0.0183624	0.0250167	1.36239	0.00665433	0.363458
ENST00000405930-ZDHHC8::chr22:20139893-20140114(+)	ZDHHC8	0.4	0.8	0.714286	0.866667	1	1	1	0.454545		0.695238	0.863636	1.24222	0.168398	0.365513
ENST00000577830-CUEDC1::chr17:57867416-57868149(-)	CUEDC1	0.42029	0.382979	0.319838	0.345455	0.378378	0.529412	0.425743	0.328125		0.367141	0.415415	1.13149	0.048274	0.367642
ENST00000389266-GARS::chr7:30621501-30622316(+)	GARS	1	1	1	1	1	1	1	0.95		1	0.9875	0.9875	-0.0125	0.391002
ENST00000261601-USP14::chr18:198133-199201(+)	USP14	0.0171429	0.0147059	0.0382979	0.00952381	0.0404624	0.0240964	0.0124481	0.0338983		0.0199176	0.0277263	1.39205	0.00780867	0.408699
ENST00000378501-PLCB4::chr20:9408718-9409056(+)	PLCB4	0.105263	0.111111	0.08	0	0.2	0.142857	0.0588235	0.0454545		0.0740935	0.111784	1.50868	0.0376902	0.433568
ENST00000157812-PSMC4::chr19:39980455-39980661(+)	PSMC4	0.0110273	0.0163619	0.00857788	0.010989	0.0115063	0.0114371	0.0147583	0.0140845		0.011739	0.0129466	1.10286	0.00120753	0.546923
ENST00000357166-ZDHHC9::chrX:129812821-129813676(-)	ZDHHC9	0.0909091	0.015873	0.0526316	0.0181818	0	0.00970874	0.0379747	0.0769231		0.0443989	0.0311516	0.701631	-0.0132472	0.610623
ENST00000216330-FKBP3::chr14:45116253-45118027(-)	FKBP3	0.0212766	0.043771	0.0285714	0.0229008	0.0343137	0.030303	0.0344828	0.028169		0.0291299	0.0318171	1.09225	0.00268718	0.645324
ENST00000430368-TCTN3::chr10:95683196-95683521(-)	TCTN3	0.666667	1	0.818182	0.128205	0.666667	0.301587	0.888889	0.304348		0.653263	0.540373	0.82719	-0.112891	0.651622
ENST00000337273-TNPO1::chr5:72848499-72851243(+)	TNPO1	0.0361446	0.0268817	0.015873	0.0402685	0.0389171	0.0253968	0.0222985	0.0200573		0.029792	0.0266674	0.895122	-0.00312452	0.666265
ENST00000472487-MYSM1::chr1:58690418-58692860(-)	MYSM1	0.0632911	0.219512	0.103448	0.025641	0.0721649	0.128205	0.168317	0.125		0.102973	0.123422	1.19858	0.0204487	0.680682
ENST00000258198-DYNC1LI2::chr16:66732475-66734217(-)	DYNC1LI2	0.207921	0.238095	0.207143	0.157895	0.22807	0.209581	0.2	0.20339		0.202763	0.21026	1.03697	0.00749675	0.695234
ENST00000334982-NAA20::chr20:20022481-20025676(+)	NAA20	0.0378151	0.0250696	0.0344828	0.0186335	0.029703	0.0441767	0.0243902	0.0254545		0.0290002	0.0309311	1.06658	0.00193085	0.770566
ENST00000318522-EML4::chr2:42280974-42282822(+)	EML4	0.0725806	0.0918367	0.0681004	0.103896	0.0841751	0.0846154	0.0974729	0.0601093		0.0841034	0.0815932	0.970153	-0.00251025	0.833599
ENST00000255305-XPO4::chr13:20787599-20788485(-)	XPO4	1	1	1	1	1	1	1	1		1	1	1	0	#DIV/0!
ENST00000409573-ZC3H8::chr2:112231948-112233259(-)	ZC3H8	1	1	1	1	1	1	1	1		1	1	1	0	#DIV/0!
ENST00000409672-SCN9A::chr2:166306600-166306955(-)	SCN9A	1	1	1	1	1	1	1	1		1	1	1	0	#DIV/0!
ENST00000420605-NR2C2AP::chr19:19202042-19202330(-)	NR2C2AP	1	1	1	1	1	1	1	1		1	1	1	0	#DIV/0!
ENST00000422424-CIAO2B::chr16:66934067-66934222(-)	CIAO2B	1	1	1	1	1	1	1	1		1	1	1	0	#DIV/0!
ENST00000492112-SRSF10::chr1:23975078-23978712(-)	SRSF10	1	1	1	1	1	1	1	1		1	1	1	0	#DIV/0!
ENST00000648868-AC244033.2::chr1:150057604-150058235(-)	AC244033.2	1	1	1	1	1	1	1	1		1	1	1	0	#DIV/0!
ENST00000419425-AC006369.1::chr2:37642928-37644416(+)	AC006369.1	1	1	1	1	1	1	1	1		1	1	1	0	#DIV/0!
ENST00000556988-AL352979.2::chr14:53037074-53038204(+)	AL352979.2	1	1	1	1	1	1	1	1		1	1	1	0	#DIV/0!

## Sheet: MIG IR_GO terms
source	term_name	term_id	adjusted_p_value	negative_log10_of_adjusted_p_value	term_size	query_size	intersection_size	effective_domain_size	intersections
GO:MF	MAP kinase activity	GO:0004707	0.00158299	2.80052	14	135	4	18679	MAPK12,MAPK9,NLK,MAPK8
GO:MF	palmitoyltransferase activity	GO:0016409	0.00486305	2.31309	38	135	5	18679	ZDHHC5,GOLGA7,ZDHHC1,SPTSSA,ZDHHC16
GO:MF	ubiquitin-specific protease binding	GO:1990381	0.00910006	2.04096	21	135	4	18679	DERL1,DERL2,RHBDD2,PTEN
GO:MF	protein-cysteine S-palmitoyltransferase activity	GO:0019706	0.0299338	1.52384	28	135	4	18679	ZDHHC5,GOLGA7,ZDHHC1,ZDHHC16
GO:MF	protein-cysteine S-acyltransferase activity	GO:0019707	0.0299338	1.52384	28	135	4	18679	ZDHHC5,GOLGA7,ZDHHC1,ZDHHC16
GO:MF	nucleocytoplasmic carrier activity	GO:0140142	0.0452345	1.34453	31	135	4	18679	IPO4,IPO5,XPO4,XPO5
GO:BP	intracellular transport	GO:0046907	1.02877e-06	5.98768	1723	135	38	18123	WDR11,STX10,SPG11,AP2A1,C17ORF75,ATG3,MYO10,VPS35L,NCBP2,GOLGA7,IPO4,UBL5,NUP160,SSR3,ZDHHC1,IPO5,SPCS3,HTT,NUP205,IFT74,UFD1,GAK,VPS41,VPS16,DERL1,DERL2,PHB2,VPS25,TRAPPC2L,INSIG1,MYO1E,CNIH4,XPO4,IFT88,TMEM30A,XPO5,RPL4,MAPK8
GO:BP	cellular macromolecule localization	GO:0070727	2.91596e-05	4.53522	1856	135	37	18123	WDR11,XRCC5,STX10,AP2A1,C17ORF75,EXOSC2,ATG3,ZDHHC5,ATG9A,BRAF,GOLGA7,IPO4,UBL5,MIOS,TAPT1,SSR3,ZDHHC1,IPO5,SPCS3,MAU2,UFD1,GAK,VPS41,VPS16,PARP1,DERL1,DERL2,PHB2,VPS25,INSIG1,TCP1,XPO4,TMEM30A,XPO5,RPL4,MAPK8,TMEM107
GO:BP	cellular protein localization	GO:0034613	8.10077e-05	4.09147	1842	135	36	18123	WDR11,XRCC5,STX10,AP2A1,C17ORF75,ATG3,ZDHHC5,ATG9A,BRAF,GOLGA7,IPO4,UBL5,MIOS,TAPT1,SSR3,ZDHHC1,IPO5,SPCS3,MAU2,UFD1,GAK,VPS41,VPS16,PARP1,DERL1,DERL2,PHB2,VPS25,INSIG1,TCP1,XPO4,TMEM30A,XPO5,RPL4,MAPK8,TMEM107
GO:BP	intracellular protein transport	GO:0006886	0.00014633	3.83467	995	135	25	18123	WDR11,STX10,AP2A1,C17ORF75,ATG3,GOLGA7,IPO4,UBL5,SSR3,ZDHHC1,IPO5,SPCS3,UFD1,VPS41,VPS16,DERL1,DERL2,PHB2,VPS25,INSIG1,XPO4,TMEM30A,XPO5,RPL4,MAPK8
GO:BP	protein localization	GO:0008104	0.000246374	3.60841	2670	135	44	18123	WDR11,AHCTF1,MAPK9,XRCC5,STX10,AP2A1,C17ORF75,ATG3,ZDHHC5,VPS35L,ATG9A,BRAF,GOLGA7,IPO4,UBL5,MIOS,NUP160,TAPT1,SSR3,ZDHHC1,IPO5,SPCS3,MAU2,ODR4,NUP205,UFD1,GAK,VPS41,VPS16,PARP1,DERL1,DERL2,PHB2,VPS25,SPTSSA,INSIG1,TCP1,CNIH4,XPO4,TMEM30A,XPO5,RPL4,MAPK8,TMEM107
GO:BP	cellular localization	GO:0051641	0.00036759	3.43464	3519	135	52	18123	WDR11,XRCC5,STX10,SPG11,AP2A1,C17ORF75,EXOSC2,ATG3,CACNA2D1,ZDHHC5,MYO10,VPS35L,ATG9A,NCBP2,BRAF,GOLGA7,IPO4,UBL5,MIOS,NUP160,TAPT1,SSR3,ZDHHC1,IPO5,SPCS3,MAU2,HTT,SFI1,NUP205,IFT74,UFD1,GAK,VPS41,VPS16,PARP1,DERL1,DERL2,PHB2,VPS25,TRAPPC2L,INSIG1,MYO1E,TCP1,CNIH4,XPO4,IFT88,TMEM30A,XPO5,RPL4,PTEN,MAPK8,TMEM107
GO:BP	snRNA metabolic process	GO:0016073	0.00215511	2.66653	46	135	6	18123	EXOSC2,INTS10,INTS7,ZCCHC8,EXOSC5,EXOSC9
GO:BP	protein transport	GO:0015031	0.00259702	2.58552	1754	135	32	18123	WDR11,AHCTF1,STX10,AP2A1,C17ORF75,ATG3,VPS35L,ATG9A,GOLGA7,IPO4,UBL5,NUP160,SSR3,ZDHHC1,IPO5,SPCS3,NUP205,UFD1,VPS41,VPS16,DERL1,DERL2,PHB2,VPS25,INSIG1,TCP1,CNIH4,XPO4,TMEM30A,XPO5,RPL4,MAPK8
GO:BP	establishment of protein localization	GO:0045184	0.00338637	2.47027	1866	135	33	18123	WDR11,AHCTF1,STX10,AP2A1,C17ORF75,ATG3,VPS35L,ATG9A,BRAF,GOLGA7,IPO4,UBL5,NUP160,SSR3,ZDHHC1,IPO5,SPCS3,NUP205,UFD1,VPS41,VPS16,DERL1,DERL2,PHB2,VPS25,INSIG1,TCP1,CNIH4,XPO4,TMEM30A,XPO5,RPL4,MAPK8
GO:BP	macromolecule localization	GO:0033036	0.00383949	2.41573	3148	135	46	18123	WDR11,AHCTF1,MAPK9,XRCC5,STX10,AP2A1,C17ORF75,EXOSC2,ATG3,ZDHHC5,VPS35L,ATG9A,NCBP2,BRAF,GOLGA7,IPO4,UBL5,MIOS,NUP160,TAPT1,SSR3,ZDHHC1,IPO5,SPCS3,MAU2,ODR4,NUP205,UFD1,GAK,VPS41,VPS16,PARP1,DERL1,DERL2,PHB2,VPS25,SPTSSA,INSIG1,TCP1,CNIH4,XPO4,TMEM30A,XPO5,RPL4,MAPK8,TMEM107
GO:BP	cellular component biogenesis	GO:0044085	0.00455802	2.34122	3377	135	48	18123	WDR11,AHCTF1,NAA60,MAPK9,XRCC5,PDCD11,HPS1,SPG11,EXOSC2,CRTC3,ATG3,MYO10,ATG9A,BRAF,IPO4,GMFB,NUP160,TAPT1,E2F4,CUL4B,ZDHHC1,CHD1L,EIF3K,RCL1,SMC3,HTT,SFI1,SRPK2,NOL11,NUP205,IFT74,GAK,HIP1R,PARP1,CDC45,VPS25,TRAPPC2L,COA3,TCP1,DDB1,CUL1,IFT88,EXOSC5,RPL4,PTEN,TMEM107,PSMA1,EXOSC9
GO:BP	establishment of localization in cell	GO:0051649	0.00552156	2.25794	2778	135	42	18123	WDR11,XRCC5,STX10,SPG11,AP2A1,C17ORF75,ATG3,CACNA2D1,MYO10,VPS35L,NCBP2,BRAF,GOLGA7,IPO4,UBL5,NUP160,SSR3,ZDHHC1,IPO5,SPCS3,HTT,NUP205,IFT74,UFD1,GAK,VPS41,VPS16,DERL1,DERL2,PHB2,VPS25,TRAPPC2L,INSIG1,MYO1E,CNIH4,XPO4,IFT88,TMEM30A,XPO5,RPL4,PTEN,MAPK8
GO:BP	exonucleolytic catabolism of deadenylated mRNA	GO:0043928	0.0082183	2.08522	33	135	5	18123	EDC4,EXOSC2,EXOSC5,LSM5,EXOSC9
GO:BP	snRNA processing	GO:0016180	0.0111076	1.95438	35	135	5	18123	EXOSC2,INTS10,INTS7,EXOSC5,EXOSC9
GO:BP	nuclear-transcribed mRNA catabolic process, exonucleolytic	GO:0000291	0.0111076	1.95438	35	135	5	18123	EDC4,EXOSC2,EXOSC5,LSM5,EXOSC9
GO:BP	nitrogen compound transport	GO:0071705	0.0195513	1.70883	2216	135	35	18123	WDR11,AHCTF1,STX10,AP2A1,C17ORF75,SLC35B4,ATG3,VPS35L,ATG9A,NCBP2,GOLGA7,IPO4,UBL5,NUP160,SSR3,ZDHHC1,IPO5,SPCS3,NUP205,UFD1,SLC12A4,VPS41,VPS16,DERL1,DERL2,PHB2,VPS25,INSIG1,TCP1,CNIH4,XPO4,TMEM30A,XPO5,RPL4,MAPK8
GO:BP	protein localization to organelle	GO:0033365	0.0202584	1.69339	974	135	21	18123	XRCC5,ZDHHC5,IPO4,UBL5,TAPT1,SSR3,ZDHHC1,IPO5,SPCS3,MAU2,GAK,VPS41,PARP1,PHB2,VPS25,INSIG1,TCP1,TMEM30A,RPL4,MAPK8,TMEM107
GO:BP	cellular response to stress	GO:0033554	0.0245227	1.61043	2142	135	34	18123	MAPK12,MAPK9,XRCC5,ACTL6A,BRAF,INTS7,MIOS,NUP160,PPP5C,E2F4,CUL4B,CHD1L,PAXIP1,SMC3,NUP205,UFD1,VPS41,BRCC3,RNF121,PARP1,DERL1,DERL2,CDC45,PHB2,MBTPS2,INSIG1,RHBDD2,DONSON,DDB1,CUL1,ZDHHC16,PTEN,MAPK8,PSMA1
GO:BP	organelle organization	GO:0006996	0.0245676	1.60964	4136	135	53	18123	PPP2R2D,WDR11,AHCTF1,NAA60,MAPK9,XRCC5,STX10,HPS1,SPG11,ATG3,ACTL6A,ATG9A,SETD1B,BRAF,IPO4,UBL5,GMFB,NUP160,TAPT1,PPP5C,E2F4,CUL4B,CHD1L,PAXIP1,SMC3,MAU2,HTT,SFI1,SRPK2,NUP205,IFT74,GAK,VPS41,BRCC3,HIP1R,VPS16,PRIM1,PARP1,CDC45,SETD1A,PHB2,VPS25,TRAPPC2L,SUDS3,COA3,INSIG1,MYO1E,TCP1,DDB1,IFT88,PTEN,MAPK8,TMEM107
GO:BP	nucleotide-excision repair, preincision complex stabilization	GO:0006293	0.0307177	1.51261	21	135	4	18123	CUL4B,CHD1L,PARP1,DDB1
GO:BP	nucleotide-excision repair, DNA incision, 3'-to lesion	GO:0006295	0.0307177	1.51261	21	135	4	18123	CUL4B,CHD1L,PARP1,DDB1
GO:BP	nucleotide-excision repair, DNA duplex unwinding	GO:0000717	0.0373275	1.42797	22	135	4	18123	CUL4B,CHD1L,PARP1,DDB1
GO:BP	U4 snRNA 3'-end processing	GO:0034475	0.0423611	1.37303	8	135	3	18123	EXOSC2,EXOSC5,EXOSC9
GO:BP	cellular component organization or biogenesis	GO:0071840	0.0454549	1.34242	6880	135	75	18123	PPP2R2D,WDR11,AHCTF1,NAA60,MAPK9,XRCC5,STX10,PDCD11,HPS1,SPG11,AP2A1,C17ORF75,EXOSC2,CRTC3,ATG3,MYO10,ACTL6A,CGRRF1,ATG9A,SETD1B,BRAF,IPO4,UBL5,GMFB,NUP160,TAPT1,PPP5C,E2F4,CUL4B,ZDHHC1,CHD1L,EIF3K,RCL1,PAXIP1,SMC3,MAU2,HTT,SFI1,SRPK2,NOL11,NUP205,IFT74,GAK,SLC12A4,VPS41,BRCC3,HIP1R,VPS16,PRIM1,PARP1,DERL2,CDC45,PFDN5,SETD1A,MATN3,PHB2,VPS25,TRAPPC2L,SUDS3,COA3,INSIG1,MYO1E,TCP1,DDB1,CUL1,IFT88,T…
GO:BP	cellular protein metabolic process	GO:0044267	0.0480852	1.31799	5280	135	62	18123	PPP2R2D,MAPK12,NAA60,MAPK9,KRTCAP2,XRCC5,AP2A1,EDC4,EXOSC2,TUSC3,ATG3,ZDHHC5,EIF4G3,ACTL6A,SETD1B,NCBP2,BRAF,GOLGA7,UBL5,GMFB,NUP160,CCNT2,PPP5C,CUL4B,HECTD2,ZDHHC1,NAA16,IPO5,SPCS3,EIF3K,PAXIP1,HTT,SRPK2,NUP205,UFD1,GAK,NLK,BRCC3,HIP1R,RNF121,TMEM258,PARP1,DERL1,DERL2,SETD1A,SSU72,MATN3,PHB2,VPS25,SUDS3,COA3,RHBDD2,DDB1,CUL1,EXOSC5,ZDHHC16,LSM5,RPL4,PTEN,MAPK8,PSMA1,EXOSC9
GO:BP	protein exit from endoplasmic reticulum	GO:0032527	0.0488568	1.31108	47	135	5	18123	UFD1,DERL1,DERL2,INSIG1,TMEM30A
GO:CC	protein-containing complex	GO:0032991	5.34478e-10	9.27207	5541	138	80	18964	PPP2R2D,AHCTF1,KRTCAP2,XRCC5,STX10,PDCD11,HPS1,AP2A1,EXOSC2,TUSC3,ATG3,CACNA2D1,POLR3C,EIF4G3,MYO10,ACTL6A,SETD1B,NCBP2,GOLGA7,INTS10,IPO4,INTS7,MIOS,NUP160,CCNT2,PPP5C,E2F4,CUL4B,NAA16,IPO5,SPCS3,EIF3K,PAXIP1,TAF2,SMC3,MAU2,HTT,ZFC3H1,VAC14,NOL11,NUP205,IFT74,UFD1,VPS41,BRCC3,VPS16,TMEM258,PRIM1,PARP1,DERL1,DERL2,CDC45,PFDN5,SETD1A,SSU72,PHB2,ZCCHC8,VPS25,SPTSSA,TRAPPC2L,SUDS3,INSIG1,MYO1E,RHBDD…
GO:CC	nuclear lumen	GO:0031981	3.35921e-08	7.47376	4453	138	67	18964	MAPK12,AHCTF1,MAPK9,XRCC5,IP6K1,PDCD11,SPG11,EDC4,EXOSC2,CRTC3,MYCBP,POLR3C,MYO10,ACTL6A,C1ORF109,CGRRF1,NEPRO,SETD1B,NCBP2,CLCN7,INTS10,INTS7,SLC30A5,MIOS,CCNT2,PPP5C,E2F4,CUL4B,CHD1L,IPO5,RCL1,PAXIP1,TAF2,SMC3,MAU2,HTT,ADAT2,SRPK2,NOL11,NUP205,UFD1,NLK,BRCC3,PRIM1,PARP1,CDC45,SETD1A,SSU72,PHB2,ZCCHC8,VPS25,SUDS3,RHBDD2,DDB1,CUL1,LSM8,XPO4,EXOSC5,LSM5,XPO5,RNPC3,RPL4,PTEN,MAPK8,PSMA1,EXOSC9,ZC3H4
GO:CC	intracellular membrane-bounded organelle	GO:0043231	1.78996e-07	6.74716	12046	138	120	18964	MAPK12,WDR11,AHCTF1,NAA60,MAPK9,KRTCAP2,XRCC5,IP6K1,STX10,PDCD11,HPS1,SPG11,AP2A1,C17ORF75,EDC4,EXOSC2,CRTC3,MYCBP,SLC35B4,TUSC3,CACNA2D1,POLR3C,ZDHHC5,MYO10,ACTL6A,C1ORF109,CGRRF1,NEPRO,VPS35L,ATG9A,SETD1B,NCBP2,BRAF,GOLGA7,CLCN7,INTS10,IPO4,UBL5,INTS7,SLC30A5,MIOS,NUP160,TAPT1,CCNT2,PPP5C,SSR3,E2F4,SLC9A7,CUL4B,ZDHHC1,CHD1L,NAA16,IPO5,SPCS3,EIF3K,RCL1,PAXIP1,TAF2,SMC3,MAU2,HTT,ZFC3H1,VAC14,ADAT…
GO:CC	nuclear protein-containing complex	GO:0140513	2.9411e-07	6.53149	1236	138	31	18964	AHCTF1,XRCC5,EXOSC2,POLR3C,ACTL6A,SETD1B,INTS10,INTS7,NUP160,CCNT2,E2F4,IPO5,PAXIP1,TAF2,SMC3,MAU2,NOL11,NUP205,BRCC3,PRIM1,CDC45,SETD1A,SSU72,ZCCHC8,SUDS3,LSM8,XPO4,EXOSC5,LSM5,RNPC3,EXOSC9
GO:CC	membrane-bounded organelle	GO:0043227	8.95745e-07	6.04782	13201	138	125	18964	MAPK12,WDR11,AHCTF1,NAA60,MAPK9,KRTCAP2,XRCC5,IP6K1,STX10,PDCD11,HPS1,SPG11,AP2A1,C17ORF75,EDC4,EXOSC2,CRTC3,MYCBP,SLC35B4,TUSC3,CACNA2D1,POLR3C,ZDHHC5,MYO10,ACTL6A,C1ORF109,SMS,CGRRF1,NEPRO,VPS35L,ATG9A,SETD1B,NCBP2,BRAF,GOLGA7,TTC23,CLCN7,INTS10,IPO4,UBL5,INTS7,SLC30A5,MIOS,NUP160,TAPT1,CCNT2,PPP5C,SSR3,E2F4,SLC9A7,CUL4B,ZDHHC1,CHD1L,NAA16,IPO5,SPCS3,EIF3K,RCL1,PAXIP1,TAF2,SMC3,MAU2,HTT,ZFC3H1,…
GO:CC	catalytic complex	GO:1902494	9.74214e-07	6.01135	1377	138	32	18964	PPP2R2D,KRTCAP2,EXOSC2,TUSC3,ATG3,POLR3C,ACTL6A,SETD1B,GOLGA7,CCNT2,CUL4B,NAA16,SPCS3,PAXIP1,TAF2,ZFC3H1,VAC14,BRCC3,TMEM258,PRIM1,DERL1,DERL2,SETD1A,ZCCHC8,SPTSSA,SUDS3,RHBDD2,DDB1,CUL1,EXOSC5,PSMA1,EXOSC9
GO:CC	intracellular organelle	GO:0043229	1.98161e-06	5.70298	13117	138	124	18964	MAPK12,WDR11,AHCTF1,NAA60,MAPK9,KRTCAP2,XRCC5,IP6K1,STX10,PDCD11,HPS1,SPG11,AP2A1,C17ORF75,EDC4,EXOSC2,CRTC3,MYCBP,SLC35B4,TUSC3,CACNA2D1,POLR3C,ZDHHC5,MYO10,ACTL6A,C1ORF109,CGRRF1,NEPRO,VPS35L,ATG9A,SETD1B,NCBP2,BRAF,GOLGA7,CLCN7,INTS10,IPO4,UBL5,INTS7,SLC30A5,GMFB,MIOS,NUP160,TAPT1,CCNT2,PPP5C,SSR3,E2F4,SLC9A7,CUL4B,ZDHHC1,CEP170B,CHD1L,NAA16,IPO5,SPCS3,EIF3K,RCL1,PAXIP1,TAF2,SMC3,MAU2,HTT,ZFC3…
GO:CC	nucleoplasm	GO:0005654	2.41108e-06	5.61779	4112	138	60	18964	MAPK12,AHCTF1,MAPK9,XRCC5,IP6K1,PDCD11,EDC4,EXOSC2,CRTC3,MYCBP,POLR3C,ACTL6A,C1ORF109,CGRRF1,SETD1B,NCBP2,CLCN7,INTS10,INTS7,SLC30A5,MIOS,CCNT2,PPP5C,E2F4,CUL4B,CHD1L,RCL1,PAXIP1,TAF2,SMC3,MAU2,HTT,ADAT2,SRPK2,NOL11,UFD1,NLK,BRCC3,PRIM1,PARP1,CDC45,SETD1A,SSU72,ZCCHC8,VPS25,SUDS3,RHBDD2,DDB1,CUL1,LSM8,XPO4,EXOSC5,LSM5,XPO5,RNPC3,PTEN,MAPK8,PSMA1,EXOSC9,ZC3H4
GO:CC	organelle	GO:0043226	4.50101e-06	5.34669	14027	138	128	18964	MAPK12,WDR11,AHCTF1,NAA60,MAPK9,KRTCAP2,XRCC5,IP6K1,STX10,PDCD11,HPS1,SPG11,AP2A1,C17ORF75,EDC4,EXOSC2,CRTC3,MYCBP,SLC35B4,TUSC3,CACNA2D1,POLR3C,ZDHHC5,MYO10,ACTL6A,C1ORF109,SMS,CGRRF1,NEPRO,VPS35L,ATG9A,SETD1B,NCBP2,BRAF,GOLGA7,TTC23,CLCN7,INTS10,IPO4,UBL5,INTS7,SLC30A5,GMFB,MIOS,NUP160,TAPT1,CCNT2,PPP5C,SSR3,E2F4,SLC9A7,CUL4B,ZDHHC1,CEP170B,CHD1L,NAA16,IPO5,SPCS3,EIF3K,RCL1,PAXIP1,TAF2,SMC3,MAU…
GO:CC	transferase complex	GO:1990234	4.57352e-06	5.33975	795	138	23	18964	KRTCAP2,TUSC3,ATG3,POLR3C,ACTL6A,SETD1B,GOLGA7,CCNT2,CUL4B,NAA16,PAXIP1,TAF2,VAC14,BRCC3,TMEM258,PRIM1,DERL1,DERL2,SETD1A,SPTSSA,RHBDD2,DDB1,CUL1
GO:CC	endoplasmic reticulum protein-containing complex	GO:0140534	1.04436e-05	4.98115	128	138	10	18964	KRTCAP2,TUSC3,SPCS3,UFD1,TMEM258,DERL1,DERL2,SPTSSA,INSIG1,RHBDD2
GO:CC	intracellular anatomical structure	GO:0005622	1.18968e-05	4.92457	14808	138	131	18964	PPP2R2D,DOCK5,MAPK12,WDR11,AHCTF1,NAA60,MAPK9,KRTCAP2,XRCC5,IP6K1,STX10,PDCD11,HPS1,SPG11,AP2A1,C17ORF75,EDC4,EXOSC2,CRTC3,MYCBP,SLC35B4,TUSC3,ATG3,CACNA2D1,POLR3C,ZDHHC5,EIF4G3,MYO10,ACTL6A,C1ORF109,SMS,CGRRF1,NEPRO,VPS35L,ATG9A,SETD1B,NCBP2,BRAF,GOLGA7,CLCN7,INTS10,IPO4,UBL5,INTS7,SLC30A5,GMFB,MIOS,NUP160,TAPT1,CCNT2,PPP5C,SSR3,E2F4,SLC9A7,CUL4B,HECTD2,ZDHHC1,CEP170B,CHD1L,NAA16,IPO5,SPCS3,EIF3…
GO:CC	intracellular organelle lumen	GO:0070013	8.92625e-05	4.04933	5579	138	69	18964	MAPK12,AHCTF1,MAPK9,XRCC5,IP6K1,PDCD11,SPG11,EDC4,EXOSC2,CRTC3,MYCBP,POLR3C,MYO10,ACTL6A,C1ORF109,CGRRF1,NEPRO,SETD1B,NCBP2,GOLGA7,CLCN7,INTS10,INTS7,SLC30A5,MIOS,CCNT2,PPP5C,E2F4,CUL4B,CHD1L,IPO5,RCL1,PAXIP1,TAF2,SMC3,MAU2,HTT,ADAT2,SRPK2,NOL11,NUP205,UFD1,NLK,BRCC3,PRIM1,PARP1,CDC45,SETD1A,SSU72,MATN3,PHB2,ZCCHC8,VPS25,SUDS3,RHBDD2,DDB1,CUL1,LSM8,XPO4,EXOSC5,LSM5,XPO5,RNPC3,RPL4,PTEN,MAPK8,PSMA…
GO:CC	organelle lumen	GO:0043233	8.92625e-05	4.04933	5579	138	69	18964	MAPK12,AHCTF1,MAPK9,XRCC5,IP6K1,PDCD11,SPG11,EDC4,EXOSC2,CRTC3,MYCBP,POLR3C,MYO10,ACTL6A,C1ORF109,CGRRF1,NEPRO,SETD1B,NCBP2,GOLGA7,CLCN7,INTS10,INTS7,SLC30A5,MIOS,CCNT2,PPP5C,E2F4,CUL4B,CHD1L,IPO5,RCL1,PAXIP1,TAF2,SMC3,MAU2,HTT,ADAT2,SRPK2,NOL11,NUP205,UFD1,NLK,BRCC3,PRIM1,PARP1,CDC45,SETD1A,SSU72,MATN3,PHB2,ZCCHC8,VPS25,SUDS3,RHBDD2,DDB1,CUL1,LSM8,XPO4,EXOSC5,LSM5,XPO5,RNPC3,RPL4,PTEN,MAPK8,PSMA…
GO:CC	membrane-enclosed lumen	GO:0031974	8.92625e-05	4.04933	5579	138	69	18964	MAPK12,AHCTF1,MAPK9,XRCC5,IP6K1,PDCD11,SPG11,EDC4,EXOSC2,CRTC3,MYCBP,POLR3C,MYO10,ACTL6A,C1ORF109,CGRRF1,NEPRO,SETD1B,NCBP2,GOLGA7,CLCN7,INTS10,INTS7,SLC30A5,MIOS,CCNT2,PPP5C,E2F4,CUL4B,CHD1L,IPO5,RCL1,PAXIP1,TAF2,SMC3,MAU2,HTT,ADAT2,SRPK2,NOL11,NUP205,UFD1,NLK,BRCC3,PRIM1,PARP1,CDC45,SETD1A,SSU72,MATN3,PHB2,ZCCHC8,VPS25,SUDS3,RHBDD2,DDB1,CUL1,LSM8,XPO4,EXOSC5,LSM5,XPO5,RNPC3,RPL4,PTEN,MAPK8,PSMA…
GO:CC	cytoplasm	GO:0005737	0.000116105	3.93515	11951	138	114	18964	PPP2R2D,DOCK5,MAPK12,WDR11,AHCTF1,NAA60,MAPK9,KRTCAP2,XRCC5,IP6K1,STX10,PDCD11,HPS1,SPG11,AP2A1,C17ORF75,EDC4,EXOSC2,CRTC3,MYCBP,SLC35B4,TUSC3,ATG3,CACNA2D1,POLR3C,ZDHHC5,EIF4G3,MYO10,C1ORF109,SMS,CGRRF1,VPS35L,ATG9A,NCBP2,BRAF,GOLGA7,CLCN7,IPO4,UBL5,INTS7,SLC30A5,GMFB,MIOS,NUP160,TAPT1,CCNT2,PPP5C,SSR3,E2F4,SLC9A7,CUL4B,HECTD2,ZDHHC1,CEP170B,CHD1L,NAA16,IPO5,SPCS3,EIF3K,SMC3,HTT,SFI1,VAC14,SRPK2…
GO:CC	cytosol	GO:0005829	0.000605189	3.21811	5361	138	65	18964	PPP2R2D,DOCK5,MAPK12,WDR11,AHCTF1,MAPK9,XRCC5,IP6K1,STX10,PDCD11,HPS1,SPG11,AP2A1,EDC4,EXOSC2,CRTC3,ATG3,POLR3C,EIF4G3,MYO10,C1ORF109,SMS,NCBP2,BRAF,MIOS,NUP160,CCNT2,PPP5C,CUL4B,HECTD2,CHD1L,NAA16,EIF3K,SMC3,HTT,SFI1,VAC14,SRPK2,NUP205,UFD1,GAK,NLK,VPS41,BRCC3,HIP1R,PFDN5,SSU72,VPS25,TRAPPC2L,SUDS3,TCP1,CUL1,XPO4,IFT88,EXOSC5,WDFY1,LSM5,CAPNS1,XPO5,RPL4,PTEN,MAPK8,PSMA1,EXOSC9,ZC3H4
GO:CC	cytoplasmic ubiquitin ligase complex	GO:0000153	0.00145383	2.83749	16	138	4	18964	ATG3,DERL1,DERL2,RHBDD2
GO:CC	nucleus	GO:0005634	0.00238623	2.62229	7607	138	81	18964	MAPK12,WDR11,AHCTF1,MAPK9,XRCC5,IP6K1,PDCD11,SPG11,EDC4,EXOSC2,CRTC3,MYCBP,POLR3C,MYO10,ACTL6A,C1ORF109,CGRRF1,NEPRO,SETD1B,NCBP2,BRAF,CLCN7,INTS10,IPO4,UBL5,INTS7,SLC30A5,MIOS,NUP160,CCNT2,PPP5C,E2F4,CUL4B,CHD1L,NAA16,IPO5,EIF3K,RCL1,PAXIP1,TAF2,SMC3,MAU2,HTT,ZFC3H1,ADAT2,SRPK2,NOL11,NUP205,IFT74,UFD1,NLK,BRCC3,PRIM1,PARP1,MLXIP,CDC45,PFDN5,SETD1A,SSU72,PHB2,ZCCHC8,VPS25,TRAPPC2L,SUDS3,RHBDD2,DO…
GO:CC	intracellular protein-containing complex	GO:0140535	0.00378966	2.4214	768	138	18	18964	PPP2R2D,XRCC5,ATG3,POLR3C,ACTL6A,NCBP2,CUL4B,NAA16,TAF2,BRCC3,PRIM1,DERL1,DERL2,TRAPPC2L,RHBDD2,DDB1,CUL1,PSMA1
GO:CC	Hrd1p ubiquitin ligase ERAD-L complex	GO:0000839	0.00654722	2.18394	8	138	3	18964	DERL1,DERL2,RHBDD2
GO:CC	exosome (RNase complex)	GO:0000178	0.00811283	2.09083	24	138	4	18964	EXOSC2,ZFC3H1,EXOSC5,EXOSC9
GO:CC	exoribonuclease complex	GO:1905354	0.00960373	2.01756	25	138	4	18964	EXOSC2,ZFC3H1,EXOSC5,EXOSC9
GO:CC	Hrd1p ubiquitin ligase complex	GO:0000836	0.0138806	1.85759	10	138	3	18964	DERL1,DERL2,RHBDD2
GO:CC	ER ubiquitin ligase complex	GO:0000835	0.0189841	1.72161	11	138	3	18964	DERL1,DERL2,RHBDD2
GO:CC	oligosaccharyltransferase complex	GO:0008250	0.0325562	1.48737	13	138	3	18964	KRTCAP2,TUSC3,TMEM258
GO:CC	cytoplasmic exosome (RNase complex)	GO:0000177	0.0412146	1.38495	14	138	3	18964	EXOSC2,EXOSC5,EXOSC9
GO:CC	organelle subcompartment	GO:0031984	0.0497321	1.30336	1764	138	27	18964	WDR11,NAA60,KRTCAP2,STX10,C17ORF75,SLC35B4,TUSC3,ATG9A,GOLGA7,TAPT1,SSR3,SLC9A7,ZDHHC1,SPCS3,VAC14,UFD1,RNF121,TMEM258,DERL1,DERL2,SPTSSA,SLC9A8,MBTPS2,INSIG1,RHBDD2,CNIH4,ZDHHC16

## Sheet: All MIGs_DE
seqnames	strand	gene_id	gene_type	gene_name	EntrezID	description	Synonyms	Length	logFC	AveExpr	t	P.Value	adj.P.Val	B
chrX	-	ENSG00000102158.20	protein_coding	MAGT1	84061	magnesium transporter 1	CDG1CC|IAP|MRX95|OST3B|PRO0756|SLC58A1|XMEN|bA217H1.1	5479	-0.633529	6.77404	-14.4713	1.95522e-16	4.38041e-13	27.3867
chr11	+	ENSG00000110318.15	protein_coding	CEP126	57562	centrosomal protein 126	KIAA1377	8200	-1.05962	4.30496	-14.4941	1.86393e-16	4.38041e-13	26.8078
chr14	-	ENSG00000165389.7	protein_coding	SPTSSA	171546	serine palmitoyltransferase small subunit A	C14orf147|SSSPTA	2662	-0.597899	7.02614	-13.961	5.7945e-16	1.09846e-12	26.3341
chr12	-	ENSG00000215021.10	protein_coding	PHB2	11331	prohibitin 2	BAP|BCAP37|Bap37|PNAS-141|REA|hBAP|p22	4226	-0.537797	7.17222	-13.1719	3.28746e-15	5.0635e-12	24.6268
chr19	-	ENSG00000161888.11	protein_coding	SPC24	147841	SPC24 component of NDC80 kinetochore complex	SPBC24	2839	-1.0613	3.82697	-12.7835	7.92841e-15	8.71148e-12	23.1134
chr20	+	ENSG00000197818.12	protein_coding	SLC9A8	23315	solute carrier family 9 member A8	NHE-8|NHE8	6946	-0.664652	5.53489	-12.168	3.31854e-14	2.47824e-11	22.2898
chr10	-	ENSG00000107537.14	protein_coding	PHYH	5264	phytanoyl-CoA 2-hydroxylase	LN1|LNAP1|PAHX|PHYH1|RD	3377	-0.934262	3.90652	-12.2126	2.98639e-14	2.29989e-11	21.9595
chr2	+	ENSG00000153214.11	protein_coding	TMEM87B	84910	transmembrane protein 87B	-	5321	-0.662656	5.03063	-11.1574	3.84924e-13	1.93593e-10	19.8668
chr20	+	ENSG00000215305.10	protein_coding	VPS16	64601	VPS16 core subunit of CORVET and HOPS complexes	hVPS16	3364	-0.731582	4.57386	-10.9653	6.22287e-13	2.89352e-10	19.336
chr8	+	ENSG00000147669.11	protein_coding	POLR2K	5440	RNA polymerase II, I and III subunit K	ABC10-alpha|RPABC4|RPB10alpha|RPB12|RPB7.0|hRPB7.0|hsRPB10a	1673	-0.611641	5.20548	-10.6926	1.24098e-12	5.16739e-10	18.7501
chr11	-	ENSG00000109917.11	protein_coding	ZPR1	8882	ZPR1 zinc finger	ZNF259	7058	-0.683785	5.17439	-10.8834	1.27529e-12	5.16739e-10	18.7361
chr17	-	ENSG00000183978.8	protein_coding	COA3	28958	cytochrome c oxidase assembly factor 3	CCDC56|COX25|HSPC009|MC4DN14|MITRAC12	1931	-0.628839	4.96626	-10.3661	2.87175e-12	1.01102e-09	17.919
chr15	+	ENSG00000081014.11	protein_coding	AP4E1	23431	adaptor related protein complex 4 subunit epsilon 1	CPSQ4|SPG51|STUT1	7354	-0.493819	6.07692	-9.96794	8.1409e-12	2.67499e-09	16.9219
chr10	-	ENSG00000119977.22	protein_coding	TCTN3	26123	tectonic family member 3	C10orf61|JBTS18|OFD4|TECT3	9465	-0.496991	5.88164	-9.93419	8.90115e-12	2.88631e-09	16.838
chr2	+	ENSG00000198522.14	protein_coding	GPN1	11321	GPN-loop GTPase 1	ATPBD1A|MBDIN|NTPBP|RPAP4|XAB1	3749	-0.633858	4.72123	-9.89805	9.79576e-12	3.09496e-09	16.7124
chr1	-	ENSG00000156171.15	protein_coding	DRAM2	128338	DNA damage regulated autophagy modulator 2	CORD21|PRO180|TMEM77|WWFQ154	3295	-0.655114	4.53984	-9.86873	1.05883e-11	3.26171e-09	16.6191
chr15	-	ENSG00000157483.9	protein_coding	MYO1E	4643	myosin IE	FSGS6|HuncM-IC|MYO1C	9077	-0.282462	9.42772	-9.68059	1.74924e-11	5.07833e-09	15.9099
chrX	-	ENSG00000188706.13	protein_coding	ZDHHC9	51114	zinc finger DHHC-type palmitoyltransferase 9	CGI89|CXorf11|DHHC9|MMSA1|MRXSZ|ZDHHC10|ZNF379|ZNF380	5243	-0.443621	6.15181	-9.33859	4.40841e-11	1.16818e-08	15.2512
chr7	-	ENSG00000205060.11	protein_coding	SLC35B4	84912	solute carrier family 35 member B4	YEA|YEA4	6988	-0.378208	7.30826	-9.36423	4.11106e-11	1.10123e-08	15.2494
chr10	-	ENSG00000197771.13	protein_coding	MCMBP	79892	minichromosome maintenance complex binding protein	C10orf119|MCM-BP	5994	-0.395186	6.99116	-9.28302	5.13015e-11	1.33081e-08	15.0515
chr8	+	ENSG00000197858.11	protein_coding	GPAA1	8733	glycosylphosphatidylinositol anchor attachment 1	GAA1|GPIBD15|hGAA1	3268	-0.541719	6.46345	-10.1031	1.9445e-10	4.13105e-08	13.9746
chr6	-	ENSG00000120438.12	protein_coding	TCP1	6950	t-complex 1	CCT-alpha|CCT1|CCTa|D6S230E|TCP-1-alpha	4883	-0.33708	7.57083	-8.80752	1.9082e-10	4.08919e-08	13.6958
chr7	+	ENSG00000186480.13	protein_coding	INSIG1	3638	insulin induced gene 1	CL6	3650	-0.335582	7.55525	-8.74799	2.25387e-10	4.66825e-08	13.5308
chr2	-	ENSG00000169432.18	protein_coding	SCN9A	6335	sodium voltage-gated channel alpha subunit 9	ETHA|FEB3B|GEFSP7|HSAN2D|NE-NA|NENA|Nav1.7|PN1|SFNP	13946	-0.362933	6.82787	-8.55531	3.87482e-10	7.17979e-08	13.0517
chr3	-	ENSG00000144744.17	protein_coding	UBA3	9039	ubiquitin like modifier activating enzyme 3	NAE2|UBE1C|hUBA3	4106	-0.526931	4.88303	-8.44191	5.34172e-10	9.40295e-08	12.8387
chr14	+	ENSG00000131966.14	protein_coding	ACTR10	55860	actin related protein 10	ACTR11|Arp10|Arp11|HARP11	4039	-0.549564	4.67259	-8.35347	6.86905e-10	1.15946e-07	12.594
chr6	-	ENSG00000124571.18	protein_coding	XPO5	57510	exportin 5	exp5	8481	-0.3804	6.44131	-8.34962	6.94476e-10	1.16426e-07	12.5021
chr2	-	ENSG00000132031.13	protein_coding	MATN3	4148	matrilin 3	DIPOA|EDM5|HOA|OADIP|OS2|SEMDBCD	3151	0.958644	2.33732	7.89021	2.60317e-09	3.62443e-07	10.801
chr11	+	ENSG00000256269.10	protein_coding	HMBS	3145	hydroxymethylbilane synthase	PBG-D|PBGD|PORC|UPS	4447	-0.464169	4.98134	-7.66533	5.01399e-09	6.46935e-07	10.6492
chr11	-	ENSG00000166471.11	protein_coding	TMEM41B	440026	transmembrane protein 41B	-	4278	-0.346008	6.88483	-7.65814	5.12069e-09	6.50486e-07	10.4783
chr14	-	ENSG00000100802.15	protein_coding	C14orf93	60686	chromosome 14 open reading frame 93	RTFC	4257	-0.730022	3.16863	-7.6033	6.0134e-09	7.37285e-07	10.3876
chr6	-	ENSG00000112697.17	protein_coding	TMEM30A	55754	transmembrane protein 30A	C6orf67|CDC50A	5502	-0.275567	8.36369	-7.67345	4.89624e-09	6.35068e-07	10.3685
chr22	-	ENSG00000182858.14	protein_coding	ALG12	79087	ALG12 alpha-1,6-mannosyltransferase	CDG1G|ECM39|PP14673|hALG12	5330	-0.682305	3.2551	-7.47402	8.79429e-09	1.03697e-06	10.0475
chr1	-	ENSG00000163479.14	protein_coding	SSR2	6746	signal sequence receptor subunit 2	HSD25|TLAP|TRAP-BETA|TRAPB	6643	-0.358496	6.89503	-7.60158	1.08297e-08	1.24713e-06	9.78458
chr1	+	ENSG00000186141.9	protein_coding	POLR3C	10623	RNA polymerase III subunit C	C82|RPC3|RPC62	4690	-0.442474	4.94901	-7.32938	1.34825e-08	1.47672e-06	9.68335
chr11	+	ENSG00000213465.8	protein_coding	ARL2	402	ADP ribosylation factor like GTPase 2	ARFL2|MRCS1	2037	-0.529335	4.70055	-7.43024	1.93276e-08	1.95209e-06	9.39345
chr17	+	ENSG00000131475.7	protein_coding	VPS25	84313	vacuolar protein sorting 25 homolog	DERP9|EAP20|FAP20	2391	-0.39879	5.38682	-7.23046	1.80793e-08	1.85644e-06	9.36434
chr7	-	ENSG00000157764.14	protein_coding	BRAF	673	B-Raf proto-oncogene, serine/threonine kinase	B-RAF1|B-raf|BRAF1|NS7|RAFB1	23433	-0.32949	6.54004	-7.17252	2.14778e-08	2.10876e-06	9.08738
chr7	+	ENSG00000106105.15	protein_coding	GARS1	2617	glycyl-tRNA synthetase 1	CMT2D|DSMAV|GARS|GlyRS|HMN5|HMN5A|SMAD1|SMAJI	17366	0.269171	7.81939	7.03259	3.25992e-08	3.02021e-06	8.53727
chr19	-	ENSG00000077348.9	protein_coding	EXOSC5	56915	exosome component 5	RRP41B|RRP46|Rrp46p|hRrp46p|p12B	1368	-0.43207	5.02563	-6.92584	4.48692e-08	4.02094e-06	8.50093
chr1	-	ENSG00000075151.22	protein_coding	EIF4G3	8672	eukaryotic translation initiation factor 4 gamma 3	eIF-4G 3|eIF4G 3|eIF4GII	9606	-0.31349	6.87839	-6.96922	3.94026e-08	3.56999e-06	8.44999
chr7	+	ENSG00000005486.17	protein_coding	RHBDD2	57414	rhomboid domain containing 2	NPD007|RHBDL7	2390	-0.383201	5.64597	-6.89705	4.89145e-08	4.3206e-06	8.36154
chr12	-	ENSG00000198056.15	protein_coding	PRIM1	5557	DNA primase subunit 1	p49	2855	-0.454446	4.6021	-6.68758	9.18351e-08	7.62015e-06	7.83323
chr12	+	ENSG00000123349.15	protein_coding	PFDN5	5204	prefoldin subunit 5	MM-1|MM1|PFD5	4078	0.731206	2.69499	6.66638	9.78978e-08	8.09595e-06	7.68717
chr10	+	ENSG00000107643.16	protein_coding	MAPK8	5599	mitogen-activated protein kinase 8	JNK|JNK-46|JNK1|JNK1A2|JNK21B1/2|PRKM8|SAPK1|SAPK1c	9674	0.341953	5.77088	6.6318	1.08666e-07	8.80909e-06	7.56551
chr11	-	ENSG00000167986.15	protein_coding	DDB1	1642	damage specific DNA binding protein 1	DDBA|UV-DDB1|XAP1|XPCE|XPE|XPE-BF	15516	-0.233487	8.25616	-6.66216	9.91544e-08	8.17245e-06	7.37409
chr1	+	ENSG00000185946.16	protein_coding	RNPC3	55599	RNA binding region (RNP1, RRM) containing 3	IGHD5|RBM40|RNP|SNRNP65	6867	-0.482297	3.92738	-6.35141	2.53953e-07	1.86576e-05	6.88577
chr16	-	ENSG00000069329.18	protein_coding	VPS35	55737	VPS35 retromer complex component	MEM3|PARK17	9733	-0.24737	7.49871	-6.42089	2.05694e-07	1.55495e-05	6.73764
chrX	+	ENSG00000012174.12	protein_coding	MBTPS2	51360	membrane bound transcription factor peptidase, site 2	BRESEK|IFAP|KFSD|KFSDX|OI19|OLMSX|S2P	8945	-0.281758	6.75092	-6.31734	2.81637e-07	2.05955e-05	6.51231
chr16	+	ENSG00000038358.15	protein_coding	EDC4	23644	enhancer of mRNA decapping 4	GE1|Ge-1|HEDL5|HEDLS|RCD-8|RCD8	6140	-0.366124	5.81543	-6.41544	3.52312e-07	2.49493e-05	6.45371
chr12	+	ENSG00000139350.12	protein_coding	NEDD1	121441	NEDD1 gamma-tubulin ring complex targeting factor	GCP-WD|TUBGCP7	4465	0.318379	5.9374	6.26245	3.32746e-07	2.37687e-05	6.44394
chr11	+	ENSG00000160695.15	protein_coding	VPS11	55823	VPS11 core subunit of CORVET and HOPS complexes	END1|HLD12|PEP5|RNF108|hVPS11	5775	-0.455342	4.00725	-6.15051	4.67755e-07	3.14521e-05	6.29411
chr22	-	ENSG00000100030.15	protein_coding	MAPK1	5594	mitogen-activated protein kinase 1	ERK|ERK-2|ERK2|ERT1|MAPK2|NS13|P42MAPK|PRKM1|PRKM2|p38|p40|p41|p41mapk|p42-MAPK	6179	-0.247704	7.24524	-6.20461	3.96741e-07	2.73109e-05	6.11503
chr21	+	ENSG00000160221.18	protein_coding	GATD3A	8209	glutamine amidotransferase class 1 domain containing 3A	C21orf33|ES1|GATD3|GT335|HES1|KNPH|KNPI	7947	-0.43965	4.14797	-6.08494	5.71151e-07	3.72366e-05	6.09289
chr2	+	ENSG00000144224.17	protein_coding	UBXN4	23190	UBX domain protein 4	UBXD2|UBXDC1|erasin	4998	-0.265885	6.86302	-6.13691	4.87523e-07	3.23841e-05	5.95585
chr10	+	ENSG00000171307.19	protein_coding	ZDHHC16	84287	zinc finger DHHC-type palmitoyltransferase 16	APH2|DHHC-16	3039	-0.31274	5.6439	-5.99142	7.59564e-07	4.77518e-05	5.66174
chr12	-	ENSG00000033030.15	protein_coding	ZCCHC8	55596	zinc finger CCHC-type containing 8	PFBMFT5	9125	-0.338821	5.29127	-5.97227	8.05255e-07	5.00042e-05	5.64567
chr20	+	ENSG00000173418.12	protein_coding	NAA20	51126	N-alpha-acetyltransferase 20, NatB catalytic subunit	NAT3|NAT3P|NAT5|NAT5P|dJ1002M8.1	2182	-0.291682	6.37816	-5.81817	1.47505e-06	8.39517e-05	4.93622
chr3	+	ENSG00000136518.17	protein_coding	ACTL6A	86	actin like 6A	ACTL6|ARPN-BETA|Arp4|BAF53A|INO80K	3668	-0.323486	5.24001	-5.67137	2.01795e-06	0.000110154	4.75194
chr11	-	ENSG00000134825.16	protein_coding	TMEM258	746	transmembrane protein 258	C11orf10|Kud|Kuduk	3082	-0.345486	4.99372	-5.64593	2.18098e-06	0.000117611	4.70538
chr1	+	ENSG00000198700.10	protein_coding	IPO9	55705	importin 9	Imp9	11904	-0.206443	7.95616	-5.72042	1.73715e-06	9.7296e-05	4.56254
chr11	-	ENSG00000159063.14	protein_coding	ALG8	79053	ALG8 alpha-1,3-glucosyltransferase	CDG1H|PCLD3	9465	-0.247774	6.66572	-5.64791	2.16786e-06	0.000117159	4.50415
chr17	-	ENSG00000108666.10	protein_coding	C17orf75	64149	chromosome 17 open reading frame 75	NJMU-R1|SRI2	5742	-0.35558	4.73072	-5.52618	3.14422e-06	0.00016143	4.38155
chr16	-	ENSG00000124067.17	protein_coding	SLC12A4	6560	solute carrier family 12 member 4	CTC-479C5.17|KCC1|hKCC1	8298	-0.348065	5.1167	-5.53217	3.30757e-06	0.000168065	4.29368
chr1	-	ENSG00000007968.7	protein_coding	E2F2	1870	E2F transcription factor 2	E2F-2	5462	0.373564	4.57948	5.46167	3.8288e-06	0.000191006	4.21386
chr1	+	ENSG00000143771.12	protein_coding	CNIH4	29097	cornichon family AMPA receptor auxiliary protein 4	CNIH-4|CNIH2|HSPC163	5090	-0.261926	6.14484	-5.51449	3.25843e-06	0.000166254	4.16782
chr3	-	ENSG00000144848.11	protein_coding	ATG3	64422	autophagy related 3	APG3|APG3-LIKE|APG3L|PC3-96	6110	0.314197	5.41154	5.46767	3.7593e-06	0.000187919	4.12613
chr14	+	ENSG00000100731.16	protein_coding	PCNX1	22990	pecanex 1	PCNX|PCNXL1|pecanex	16715	-0.216217	7.41803	-5.53862	3.02701e-06	0.000155736	4.08119
chr8	-	ENSG00000104522.16	protein_coding	GFUS	7264	GDP-L-fucose synthase	FX|P35B|SDR4E1|TSTA3	3608	0.409986	3.95272	5.33607	5.61739e-06	0.00026571	3.91202
chr19	+	ENSG00000105393.16	protein_coding	BABAM1	29086	BRISC and BRCA1 A complex member 1	C19orf62|HSPC142|MERIT40|NBA1	2581	-0.546572	2.93094	-5.29107	6.44363e-06	0.000295711	3.83655
chr19	-	ENSG00000099817.12	protein_coding	POLR2E	5434	RNA polymerase II, I and III subunit E	RPABC1|RPB5|XAP4|hRPB25|hsRPB5	4870	-0.28438	5.85548	-5.3699	5.06652e-06	0.000242445	3.772
chr19	-	ENSG00000125746.18	protein_coding	EML2	24139	EMAP like 2	ELP70|EMAP-2|EMAP2	8173	-0.371622	4.21214	-5.0275	1.43714e-05	0.000562172	2.97451
chr17	-	ENSG00000167881.15	protein_coding	SRP68	6730	signal recognition particle 68	-	7505	-0.218867	6.88478	-5.14336	1.01052e-05	0.000426426	2.96025
chr15	-	ENSG00000205771.6	transcribed_unprocessed_pseudogene	CATSPER2P1	440278	cation channel sperm associated 2 pseudogene 1	-	3925	-0.938713	0.867609	-5.1069	1.12903e-05	0.000462959	2.92648
chr8	+	ENSG00000130227.17	protein_coding	XPO7	23039	exportin 7	EXP7|RANBP16	6918	-0.201877	7.39853	-5.14523	1.0048e-05	0.000424738	2.89945
chr3	-	ENSG00000214160.10	protein_coding	ALG3	10195	ALG3 alpha-1,3- mannosyltransferase	CDG1D|CDGS4|CDGS6|D16Ertd36e|NOT56L|Not56|not	3455	-0.275038	5.44852	-5.0199	1.47067e-05	0.000572562	2.78464
chr4	+	ENSG00000109133.13	protein_coding	TMEM33	55161	transmembrane protein 33	1600019D15Rik|Pom33|SHINC-3|SHINC3	8462	-0.207985	7.18566	-5.0529	1.33044e-05	0.000528828	2.65065
chr2	-	ENSG00000198925.12	protein_coding	ATG9A	79065	autophagy related 9A	APG9L1|MGD3208|mATG9	4724	-0.301731	4.89451	-4.93988	1.87471e-05	0.000693158	2.62616
chr16	+	ENSG00000103544.15	protein_coding	VPS35L	57020	VPS35 endosomal protein sorting factor like	C16orf62|EC97|RTSC3	9767	-0.227443	6.47432	-4.97638	1.67829e-05	0.000632414	2.5158
chr19	-	ENSG00000184162.15	protein_coding	NR2C2AP	126382	nuclear receptor 2C2 associated protein	TRA16	1791	-0.466059	2.99374	-4.77036	3.13007e-05	0.00106396	2.35468
chr16	+	ENSG00000099381.18	protein_coding	SETD1A	9739	SET domain containing 1A, histone lysine methyltransferase	EPEDD|KMT2F|NEDSID|Set1|Set1A	6372	-0.236363	6.30733	-4.90256	2.09908e-05	0.000754078	2.31932
chr15	-	ENSG00000174444.15	protein_coding	RPL4	6124	ribosomal protein L4	L4	5609	-0.151178	9.63462	-5.05815	1.35223e-05	0.000534903	2.30874
chr16	-	ENSG00000051523.11	protein_coding	CYBA	1535	cytochrome b-245 alpha chain	CGD4|p22-PHOX	3253	-0.264264	5.67073	-4.65362	4.79425e-05	0.00150509	1.61543
chr22	-	ENSG00000100345.22	protein_coding	MYH9	4627	myosin heavy chain 9	BDPLT6|DFNA17|EPSTS|FTNS|MATINS|MHA|NMHC-II-A|NMMHC-IIA|NMMHCA	8909	-0.156973	9.02897	-4.79506	2.97781e-05	0.00101806	1.61412
chr1	+	ENSG00000157181.16	protein_coding	ODR4	54953	odr-4 GPCR localization factor homolog	C1orf27|TTG1|odr-4	4073	-0.247849	5.55819	-4.58587	5.45133e-05	0.00166678	1.49419
chr13	-	ENSG00000139734.19	protein_coding	DIAPH3	81624	diaphanous related formin 3	AN|AUNA1|DIA2|DRF3|NSDAN|diap3|mDia2	7383	-0.234887	5.70515	-4.5621	5.85369e-05	0.00177222	1.40341
chr7	-	ENSG00000128512.23	protein_coding	DOCK4	9732	dedicator of cytokinesis 4	-	11927	-0.245215	5.60273	-4.54614	6.14016e-05	0.0018431	1.37221
chr11	+	ENSG00000156599.11	protein_coding	ZDHHC5	25921	zinc finger DHHC-type palmitoyltransferase 5	DHHC5|ZNF375	5424	-0.182305	7.43052	-4.61323	5.02198e-05	0.00156265	1.31503
chr17	-	ENSG00000072849.11	protein_coding	DERL2	51009	derlin 2	CGI-101|DERtrin-2|F-LAN-1|F-LANa|FLANa|derlin-2	6383	-0.221564	6.08914	-4.54038	6.24702e-05	0.00186608	1.28498
chr4	+	ENSG00000123737.13	protein_coding	EXOSC9	5393	exosome component 9	PCH1D|PM/Scl-75|PMSCL1|RRP45|Rrp45p|p5|p6	4710	-0.270677	4.95962	-4.45756	7.99997e-05	0.00227692	1.21319
chrX	+	ENSG00000078061.14	protein_coding	ARAF	369	A-Raf proto-oncogene, serine/threonine kinase	A-RAF|ARAF1|PKS2|RAFA1	3409	-0.228383	6.09444	-4.50524	6.93891e-05	0.00203332	1.1824
chr20	+	ENSG00000101333.18	protein_coding	PLCB4	5332	phospholipase C beta 4	ARCND2|PI-PLC	6867	0.231657	5.86875	4.48822	7.3007e-05	0.00211172	1.1686
chr8	+	ENSG00000132561.14	protein_coding	MATN2	4147	matrilin 2	-	6941	0.422097	3.0922	4.30536	0.000125724	0.00325799	1.05173
chr22	+	ENSG00000198089.16	protein_coding	SFI1	9814	SFI1 centrin binding protein	PISD|PPP1R139|hSfi1p	12176	0.286134	4.80062	4.3867	9.87808e-05	0.00268268	1.04038
chr11	-	ENSG00000121680.16	protein_coding	PEX16	9409	peroxisomal biogenesis factor 16	PBD8A|PBD8B	3019	-0.403134	3.30307	-4.286	0.000133131	0.00338935	0.969882
chr15	+	ENSG00000069943.10	protein_coding	PIGB	9488	phosphatidylinositol glycan anchor biosynthesis class B	DEE80|EIEE80|GPI-MT-III|PIG-B	4542	-0.293648	4.65189	-4.3559	0.00010824	0.00289535	0.969322
chr1	-	ENSG00000135823.14	protein_coding	STX6	10228	syntaxin 6	-	6477	-0.207749	6.32025	-4.434	8.58169e-05	0.00239438	0.943658
chr19	-	ENSG00000188493.15	protein_coding	C19orf54	284325	chromosome 19 open reading frame 54	-	3736	-0.253628	5.23414	-4.32059	0.00012018	0.00314741	0.777583
chr11	-	ENSG00000149499.12	protein_coding	EML3	256364	EMAP like 3	ELP95|EMAP3|EMAP95	5500	-0.287055	4.94552	-4.27016	0.000160189	0.00392805	0.572555
chr21	-	ENSG00000159147.18	protein_coding	DONSON	29980	DNA replication fork stabilization factor DONSON	B17|C21orf60|MIMIS|MISSLA	3511	-0.288025	4.29264	-4.15435	0.000196172	0.00464853	0.457091
chr8	-	ENSG00000136986.10	protein_coding	DERL1	79139	derlin 1	DER-1|DER1|derlin-1	6954	-0.199245	6.32409	-4.25755	0.000144802	0.00362284	0.434793
chr17	-	ENSG00000179029.15	protein_coding	TMEM107	84314	transmembrane protein 107	GRVS638|JBTS29|MKS13|PRO1268	3943	-0.31483	3.88439	-4.11182	0.000222199	0.00513684	0.402989
chr13	-	ENSG00000132953.17	protein_coding	XPO4	64328	exportin 4	exp4	10497	-0.185373	6.69798	-4.2049	0.0001691	0.00411382	0.231791
chr1	-	ENSG00000116254.18	protein_coding	CHD5	26038	chromodomain helicase DNA binding protein 5	CHD-5	10094	0.858285	0.516249	4.05181	0.000264754	0.00592606	0.208172
chr1	+	ENSG00000132676.16	protein_coding	DAP3	7818	death associated protein 3	DAP-3|MRP-S29|MRPS29|S29mt|bMRP-10	4588	-0.185979	6.50664	-4.13637	0.000206793	0.00483511	0.0641675
chr6	-	ENSG00000131013.4	protein_coding	PPIL4	85313	peptidylprolyl isomerase like 4	HDCME13P	2889	-0.256627	4.83107	-4.00032	0.00030753	0.00664803	-0.0598789
chr3	-	ENSG00000132182.12	protein_coding	NUP210	23225	nucleoporin 210	GP210|POM210	8195	-0.149495	7.92979	-4.15453	0.00019607	0.00464853	-0.0814501
chr2	-	ENSG00000156973.14	protein_coding	PDE6D	5147	phosphodiesterase 6D	JBTS22|PDED	2824	-0.313589	3.76729	-3.91891	0.000389261	0.00789544	-0.107613
chr11	+	ENSG00000183020.14	protein_coding	AP2A2	161	adaptor related protein complex 2 subunit alpha 2	ADTAB|CLAPA2|HIP-9|HIP9|HYPJ	9638	-0.20092	6.29119	-4.05977	0.000258682	0.00581126	-0.121178
chr6	+	ENSG00000112367.12	protein_coding	FIG4	9896	FIG4 phosphoinositide 5-phosphatase	ALS11|BTOP|CMT4J|KIAA0274|SAC3|YVS|dJ249I4.1	28959	-0.254297	4.65788	-3.95808	0.000347589	0.00729641	-0.148334
chr6	+	ENSG00000164506.14	protein_coding	STXBP5	134957	syntaxin binding protein 5	LGL3|LLGL3|Nbla04300	10504	-0.189136	6.82665	-4.06689	0.000266356	0.00595625	-0.216093
chr17	-	ENSG00000180891.13	protein_coding	CUEDC1	404093	CUE domain containing 1	-	5666	-0.194671	6.81186	-4.07972	0.000274061	0.00605737	-0.227199
chr5	-	ENSG00000113504.21	protein_coding	SLC12A7	10723	solute carrier family 12 member 7	KCC4	6004	-0.442007	2.41112	-3.79063	0.000562643	0.0104814	-0.268741
chr5	+	ENSG00000145495.16	protein_coding	MARCHF6	10299	membrane associated ring-CH-type finger 6	DOA10|FAME3|MARCH-VI|MARCH6|RNF176|TEB4	11344	-0.143015	8.13258	-4.0853	0.000240108	0.00545869	-0.306605
chr15	-	ENSG00000140199.13	protein_coding	SLC12A6	9990	solute carrier family 12 member 6	ACCPN|KCC3|KCC3A|KCC3B	10508	-0.216125	5.4707	-3.94259	0.000363519	0.00752187	-0.324464
chr1	-	ENSG00000043514.17	protein_coding	TRIT1	54802	tRNA isopentenyltransferase 1	COXPD35|GRO1|IPPT|IPT|IPTase|MOD5|hGRO1	6533	0.247396	4.88051	3.87508	0.000441659	0.00864515	-0.409224
chr16	+	ENSG00000230989.7	protein_coding	HSBP1	3281	heat shock factor binding protein 1	NPC-A-13	9390	-0.181982	6.6437	-3.96069	0.000344971	0.00725065	-0.450269
chr1	-	ENSG00000143799.14	protein_coding	PARP1	142	poly(ADP-ribose) polymerase 1	ADPRT|ADPRT 1|ADPRT1|ARTD1|PARP|PARP-1|PPOL|pADPRT-1	18399	0.159788	7.37957	3.99654	0.000310926	0.00669211	-0.451053
chr5	+	ENSG00000083312.18	protein_coding	TNPO1	3842	transportin 1	IPO2|KPNB2|MIP|MIP1|TRN	13099	0.132099	8.82769	4.06125	0.000257568	0.00579682	-0.472347
chr2	+	ENSG00000115271.11	protein_coding	GCA	25801	grancalcin	GCL	5323	0.358253	3.08533	3.70718	0.000713503	0.0125713	-0.563352
chr6	+	ENSG00000146433.9	protein_coding	TMEM181	57583	transmembrane protein 181	GPR178|KIAA1423	5390	-0.187341	6.36767	-3.90072	0.000410225	0.00822034	-0.577233
chr12	+	ENSG00000175782.11	protein_coding	SLC35E3	55508	solute carrier family 35 member E3	BLOV1	23252	0.220048	5.37792	3.84383	0.000483145	0.00928753	-0.578115
chr17	-	ENSG00000180329.14	protein_coding	CCDC43	124808	coiled-coil domain containing 43	-	2855	0.222003	5.3752	3.822	0.000514354	0.00977711	-0.637482
chr2	+	ENSG00000188177.14	protein_coding	ZC3H6	376940	zinc finger CCCH-type containing 6	ZC3HDC6	11800	-0.285005	3.9284	-3.71474	0.000698364	0.012355	-0.685059
chr22	+	ENSG00000099904.16	protein_coding	ZDHHC8	29801	zinc finger DHHC-type palmitoyltransferase 8	DHHC8|ZDHHCL1|ZNF378	5545	-0.301361	4.54415	-3.82928	0.000781366	0.0134282	-0.804039
chr1	-	ENSG00000188529.15	protein_coding	SRSF10	10772	serine and arginine rich splicing factor 10	FUSIP1|FUSIP2|NSSR|PPP1R149|SFRS13|SFRS13A|SRp38|SRrp40|TASR|TASR1|TASR2	11860	0.154157	7.42251	3.87108	0.000446766	0.00872163	-0.807053
chr5	-	ENSG00000206077.14	protein_coding	ZDHHC11B	653082	zinc finger DHHC-type containing 11B	DHHC-11B	7690	0.444024	2.61382	3.6069	0.0010304	0.0166403	-0.818014
chrX	-	ENSG00000125676.20	protein_coding	THOC2	57187	THO complex 2	CXorf3|MRX12|MRX35|THO2|dJ506G2.1|hTREX120	10277	-0.148176	7.81046	-3.88602	0.000427975	0.00843087	-0.821287
chr1	+	ENSG00000204160.12	protein_coding	ZDHHC18	84243	zinc finger DHHC-type palmitoyltransferase 18	DHHC-18|DHHC18	5460	-0.24137	4.74688	-3.68433	0.000761222	0.0131461	-0.909337
chr19	+	ENSG00000013275.8	protein_coding	PSMC4	5704	proteasome 26S subunit, ATPase 4	MIP224|RPT3|S6|TBP-7|TBP7	2550	-0.143125	7.80597	-3.85153	0.000472585	0.00913032	-0.917166
chr16	+	ENSG00000140992.19	protein_coding	PDPK1	5170	3-phosphoinositide dependent protein kinase 1	PDK1|PDPK2|PDPK2P|PRO0461	10911	-0.199238	5.66466	-3.7191	0.000689758	0.0122379	-0.968206
chr14	-	ENSG00000100949.15	protein_coding	RABGGTA	5875	Rab geranylgeranyltransferase subunit alpha	PTAR3	3417	-0.328016	3.57505	-3.57809	0.00106561	0.0170233	-1.00909
chr17	-	ENSG00000062725.10	protein_coding	APPBP2	10513	amyloid beta precursor protein binding protein 2	APP-BP2|HS.84084|PAT1	9890	-0.165749	6.60465	-3.68072	0.000769036	0.0132347	-1.21497
chr22	+	ENSG00000130638.17	protein_coding	ATXN10	25814	ataxin 10	E46L|HUMEEP|SCA10	5127	-0.160988	6.88812	-3.69372	0.000741245	0.0128915	-1.22071
chr18	+	ENSG00000101557.15	protein_coding	USP14	9097	ubiquitin specific peptidase 14	TGT	5987	-0.151899	7.17555	-3.70435	0.000719239	0.0126239	-1.23232
chr3	-	ENSG00000187091.14	protein_coding	PLCD1	5333	phospholipase C delta 1	NDNC3|PLC-III	4194	-0.435157	2.07301	-3.37398	0.00180777	0.0254552	-1.28854
chr6	+	ENSG00000112242.15	protein_coding	E2F3	1871	E2F transcription factor 3	E2F-3	5190	0.179687	5.98707	3.60776	0.000944665	0.0156139	-1.3164
chr16	+	ENSG00000167515.10	protein_coding	TRAPPC2L	51693	trafficking protein particle complex subunit 2L	HSPC176|PERRB	4463	-0.240076	4.35346	-3.4918	0.00130608	0.0199301	-1.3486
chr12	+	ENSG00000111707.12	protein_coding	SUDS3	64426	SDS3 homolog, SIN3A corepressor complex component	SAP45|SDS3	5558	0.171006	6.13161	3.58468	0.00100789	0.0164179	-1.40056
chr2	+	ENSG00000169031.20	protein_coding	COL4A3	1285	collagen type IV alpha 3 chain	ATS2|ATS3	9065	0.291637	3.50315	3.3738	0.00180863	0.0254552	-1.48988
chr8	-	ENSG00000187735.14	protein_coding	TCEA1	6917	transcription elongation factor A1	GTF2S|SII|TCEA|TF2S|TFIIS	4342	-0.151977	7.0362	-3.58776	0.000999234	0.0163429	-1.52797
chr8	-	ENSG00000064313.12	protein_coding	TAF2	6873	TATA-box binding protein associated factor 2	CIF150|MRT40|TAF2B|TAFII150	6526	-0.165693	6.36191	-3.51577	0.00122187	0.018974	-1.62146
chr11	+	ENSG00000110274.16	protein_coding	CEP164	22897	centrosomal protein 164	NPHP15	12896	0.187647	5.49287	3.45291	0.00145468	0.0216873	-1.64615
chr10	+	ENSG00000171862.11	protein_coding	PTEN	5728	phosphatase and tensin homolog	10q23del|BZS|CWS1|DEC|GLM2|MHAM|MMAC1|PTEN1|PTENbeta|TEP1	11069	-0.135503	7.55474	-3.56994	0.00105038	0.0168746	-1.6488
chr3	-	ENSG00000114850.7	protein_coding	SSR3	6747	signal sequence receptor subunit 3	TRAPG	5179	-0.136754	7.74105	-3.55804	0.00108594	0.0172993	-1.70771
chr18	-	ENSG00000153339.15	protein_coding	TRAPPC8	22878	trafficking protein particle complex subunit 8	GSG1|HsT2706|KIAA1012|TRS85	9198	-0.181128	6.01675	-3.45963	0.00143172	0.0213969	-1.7187
chr4	-	ENSG00000145348.17	protein_coding	TBCK	93627	TBC1 domain containing kinase	HSPC302|IHPRF3|TBCKL	10829	-0.203688	5.13621	-3.37415	0.00180691	0.0254552	-1.7947
chr1	+	ENSG00000143499.14	protein_coding	SMYD2	56950	SET and MYND domain containing 2	HSKM-B|KMT3C|ZMYND14	4889	-0.214044	4.52938	-3.27302	0.00238009	0.0309851	-1.94321
chr7	+	ENSG00000164654.16	protein_coding	MIOS	54468	meiosis regulator for oocyte development	MIO|Sea4|Yulink	6714	-0.183556	5.58427	-3.34451	0.00195954	0.0269497	-1.94689
chr20	-	ENSG00000101412.13	protein_coding	E2F1	1869	E2F transcription factor 1	E2F-1|RBAP1|RBBP3|RBP3	2690	0.211233	5.07987	3.30995	0.00219267	0.0291458	-1.95679
chr18	+	ENSG00000150477.15	protein_coding	KIAA1328	57536	KIAA1328	-	11137	-0.286589	3.4965	-3.18694	0.00300106	0.0369237	-1.963
chr10	-	ENSG00000138346.15	protein_coding	DNA2	1763	DNA replication helicase/nuclease 2	DNA2L|hDNA2	4925	0.168888	6.00948	3.31691	0.00211272	0.0284254	-2.08401
chrX	+	ENSG00000232119.8	protein_coding	MCTS1	28985	MCTS1 re-initiation and release factor	MCT-1|MCT1	10764	-0.168483	5.97754	-3.31023	0.00215149	0.0287067	-2.09927
chr16	-	ENSG00000102882.12	protein_coding	MAPK3	5595	mitogen-activated protein kinase 3	ERK-1|ERK1|ERT2|HS44KDAP|HUMKER1A|P44ERK1|P44MAPK|PRKM3|p44-ERK1|p44-MAPK	3669	-0.238839	4.5864	-3.23487	0.00294713	0.0364238	-2.12403
chr1	-	ENSG00000075945.13	protein_coding	KIFAP3	22920	kinesin associated protein 3	FLA3|KAP-1|KAP-3|KAP3|SMAP|Smg-GDS|dJ190I16.1	4978	-0.213615	4.77088	-3.19458	0.00294641	0.0364238	-2.18788
chr5	-	ENSG00000188818.12	protein_coding	ZDHHC11	79844	zinc finger DHHC-type containing 11	ZNF399	6953	0.285799	4.85515	3.39456	0.00370988	0.0427625	-2.20664
chrX	+	ENSG00000122126.17	protein_coding	OCRL	4952	OCRL inositol polyphosphate-5-phosphatase	Dent-2|INPP5F|LOCR|NPHL2|OCRL-1|OCRL1	6080	-0.14278	6.63769	-3.25287	0.00251337	0.0323477	-2.34685
chr2	+	ENSG00000143924.19	protein_coding	EML4	27436	EMAP like 4	C2orf2|ELP120|EMAP-4|EMAPL4|ROPP120	8354	-0.120572	8.20151	-3.33747	0.00199759	0.0273312	-2.35491
chr11	-	ENSG00000175294.6	protein_coding	CATSPER1	117144	cation channel sperm associated 1	CATSPER|SPGF7	2649	-0.861329	-0.572631	-2.92105	0.00603729	0.0604317	-2.39096
chr6	-	ENSG00000146350.14	protein_coding	TBC1D32	221322	TBC1 domain family member 32	BROMI|C6orf170|C6orf171	6912	0.238688	3.80509	3.03021	0.00454597	0.0495127	-2.3989
chr5	-	ENSG00000050748.18	protein_coding	MAPK9	5601	mitogen-activated protein kinase 9	JNK-55|JNK2|JNK2A|JNK2ALPHA|JNK2B|JNK2BETA|PRKM9|SAPK|SAPK1a|p54a|p54aSAPK	8955	0.15143	6.30423	3.20116	0.00288879	0.035937	-2.42517
chr16	-	ENSG00000135720.13	protein_coding	DYNC1LI2	1783	dynein cytoplasmic 1 light intermediate chain 2	DNCLI2|LIC2	8089	-0.131214	7.22494	-3.23493	0.00263801	0.0335109	-2.47795
chr12	+	ENSG00000204852.17	protein_coding	TCTN1	79600	tectonic family member 1	JBTS13|TECT1	12558	-0.167764	5.49742	-3.12074	0.00358034	0.0418432	-2.49865
chr4	-	ENSG00000074211.14	protein_coding	PPP2R2C	5522	protein phosphatase 2 regulatory subunit Bgamma	B55-GAMMA|B55gamma|IMYPNO|IMYPNO1|PR52|PR55G	9366	0.158004	6.02522	3.10211	0.00376167	0.0432381	-2.62934
chr19	-	ENSG00000105576.15	protein_coding	TNPO2	30000	transportin 2	IPO3|KPNB2B|TRN2	7029	-0.149068	6.21028	-3.09541	0.00382892	0.0437257	-2.67766
chr3	-	ENSG00000114805.18	protein_coding	PLCH1	23007	phospholipase C eta 1	PLC eta 1|PLC-L3|PLCL3	7177	-0.154898	5.91781	-3.06751	0.00412155	0.0458148	-2.70068
chr7	-	ENSG00000105983.22	protein_coding	LMBR1	64327	limb development membrane protein 1	ACHP|C7orf2|DIF14|LSS|PPD2|THYP|TPT|ZRS	11805	-0.127148	7.24311	-3.14061	0.00339622	0.0402774	-2.71927
chr1	-	ENSG00000162601.11	protein_coding	MYSM1	114803	Myb like, SWIRM and MPN domains 1	2A-DUB|2ADUB|BMFS4	13115	0.153049	6.17827	3.0573	0.00423383	0.0468096	-2.76451
chr2	-	ENSG00000144161.13	protein_coding	ZC3H8	84524	zinc finger CCCH-type containing 8	Fliz1|ZC3HDC8	6572	0.222091	4.03931	2.86876	0.00690458	0.0668565	-2.82778
chr12	-	ENSG00000089060.12	protein_coding	SLC8B1	80024	solute carrier family 8 member B1	NCKX6|NCLX|SLC24A6	6768	-0.241877	3.6277	-2.83508	0.00752347	0.0709019	-2.82882
chr3	+	ENSG00000114573.10	protein_coding	ATP6V1A	523	ATPase H+ transporting V1 subunit A	ARCL2D|ATP6A1|ATP6V1A1|DEE93|HO68|IECEE3|VA68|VPP2|Vma1	5116	-0.132589	6.8389	-3.05783	0.00422796	0.0467656	-2.86606
chr7	-	ENSG00000009954.11	protein_coding	BAZ1B	9031	bromodomain adjacent to zinc finger domain 1B	WBSCR10|WBSCR9|WSTF	7060	0.110969	8.01859	3.07859	0.00400291	0.0451064	-2.98493
chr14	+	ENSG00000071246.11	protein_coding	VASH1	22846	vasohibin 1	KIAA1036|TTCP 1	7223	-0.206978	4.17216	-2.81383	0.00794012	0.0734573	-2.98772
chr12	-	ENSG00000139636.16	protein_coding	LMBR1L	55716	limb development membrane protein 1 like	LIMR	5462	-0.244063	3.64781	-2.7582	0.00921252	0.0818505	-3.01118
chr3	-	ENSG00000176095.12	protein_coding	IP6K1	9807	inositol hexakisphosphate kinase 1	IHPK1|PiUS	5200	-0.171459	5.30201	-2.89117	0.00651939	0.063984	-3.02182
chr5	+	ENSG00000145740.19	protein_coding	SLC30A5	64924	solute carrier family 30 member 5	ZNT5|ZNTL1|ZTL1|ZnT-5	5481	-0.139088	6.221	-2.95256	0.00556528	0.0569563	-3.02889
chr13	+	ENSG00000139668.9	protein_coding	WDFY2	115825	WD repeat and FYVE domain containing 2	PROF|WDF2|ZFYVE22	16199	-0.163035	5.32668	-2.88946	0.00654817	0.0641898	-3.03062
chr5	-	ENSG00000145555.15	protein_coding	MYO10	4651	myosin X	-	13982	-0.0947574	9.06743	-3.1019	0.00376376	0.0432421	-3.08071
chr20	-	ENSG00000188559.15	protein_coding	RALGAPA2	57186	Ral GTPase activating protein catalytic subunit alpha 2	AS250|C20orf74|bA287B20.1|dJ1049G11|dJ1049G11.4|p220	11649	-0.15116	5.84783	-2.88289	0.00665938	0.0649441	-3.13526
chr16	-	ENSG00000166595.12	protein_coding	CIAO2B	51647	cytosolic iron-sulfur assembly component 2B	CGI-128|CIA2B|FAM96B|MIP18	1060	-0.410017	4.79551	-3.27838	0.0145861	0.111738	-3.13638
chr11	+	ENSG00000177054.14	protein_coding	ZDHHC13	54503	zinc finger DHHC-type palmitoyltransferase 13	HIP14L|HIP3RP	7759	-0.162963	5.21297	-2.82987	0.0076236	0.0715614	-3.1506
chr10	-	ENSG00000171311.13	protein_coding	EXOSC1	51013	exosome component 1	CGI-108|CSL4|Csl4p|SKI4|Ski4p|p13	3578	-0.185214	4.45106	-2.76337	0.00901768	0.0805587	-3.15961
chr1	-	ENSG00000285184.3	lncRNA	AC244033.2	NA	NA	NA	3586	0.324275	2.23724	2.55243	0.0151631	0.114617	-3.17049
chr16	-	ENSG00000159714.12	protein_coding	ZDHHC1	29800	zinc finger DHHC-type containing 1	C16orf1|DHHC-1|HSU90653|ZNF377	3531	-0.265758	3.27653	-2.64567	0.0124267	0.0993979	-3.19649
chr1	-	ENSG00000163463.13	protein_coding	KRTCAP2	200185	keratinocyte associated protein 2	KCP2	3814	0.237457	3.326	2.61248	0.0131053	0.103086	-3.25624
chr11	-	ENSG00000129084.18	protein_coding	PSMA1	5682	proteasome 20S subunit alpha 1	HC2|HEL-S-275|NU|PROS30	3050	-0.15469	5.32374	-2.78344	0.00857377	0.0778813	-3.2786
chr1	+	ENSG00000143258.16	protein_coding	USP21	27005	ubiquitin specific peptidase 21	USP16|USP23	3764	0.176606	4.60963	2.69702	0.0106423	0.0897877	-3.33697
chr16	+	ENSG00000205250.9	protein_coding	E2F4	1874	E2F transcription factor 4	E2F-4	3596	-0.143551	5.79476	-2.77665	0.00872166	0.078818	-3.37544
chr1	+	ENSG00000198520.12	protein_coding	ARMH1	339541	armadillo like helical domain containing 1	C1orf228|NCRNA00082|p40	3290	-0.379314	1.28714	-2.31408	0.0265851	0.163097	-3.49272
chr4	-	ENSG00000178950.17	protein_coding	GAK	2580	cyclin G associated kinase	DNAJ26|DNAJC26	15155	-0.142307	6.18261	-2.72881	0.00999319	0.0860189	-3.55811
chr5	+	ENSG00000172795.17	protein_coding	DCP2	167227	decapping mRNA 2	NUDT20	11371	-0.128201	6.36631	-2.71336	0.0102187	0.087502	-3.61367
chr7	+	ENSG00000055130.17	protein_coding	CUL1	8454	cullin 1	-	4152	-0.12353	6.6388	-2.72027	0.0100445	0.0863701	-3.6403
chr22	-	ENSG00000184949.17	protein_coding	FAM227A	646851	family with sequence similarity 227 member A	-	10777	0.187702	4.21967	2.50528	0.0169824	0.123093	-3.67863
chr1	-	ENSG00000143390.18	protein_coding	RFX5	5993	regulatory factor X5	-	4555	-0.133112	5.77178	-2.6214	0.0128225	0.101411	-3.72485
chr12	+	ENSG00000111358.14	protein_coding	GTF2H3	2967	general transcription factor IIH subunit 3	BTF2|P34|TFB4|TFIIH	3994	0.148284	5.38414	2.56986	0.0145371	0.111432	-3.7687
chr1	+	ENSG00000284770.2	protein_coding	TBCE	6905	tubulin folding cofactor E	HRD|KCS|KCS1|PEAMO|pac2	12444	0.210287	3.8034	2.42369	0.0208398	0.139939	-3.76945
chr10	-	ENSG00000171811.14	protein_coding	CFAP46	54777	cilia and flagella associated protein 46	C10orf123|C10orf124|C10orf92|C10orf93|TTC40|bA288G11.4|bA288G11.5|bB137A17.2|bB137A17.3	10698	0.460759	0.243743	2.06141	0.0466675	0.231171	-3.79871
chr3	-	ENSG00000183873.18	protein_coding	SCN5A	6331	sodium voltage-gated channel alpha subunit 5	CDCD2|CMD1E|CMPD2|HB1|HB2|HBBD|HH1|ICCD|IVF|LQT3|Nav1.5|PFHB1|SSS1|VF1	10028	-0.555537	-0.467154	-2.03159	0.0497549	0.240047	-3.80772
chr14	-	ENSG00000119608.14	protein_coding	PROX2	283571	prospero homeobox 2	PROX-2	4826	0.310621	1.75031	2.13648	0.0396277	0.208553	-3.88921
chrX	-	ENSG00000180182.11	protein_coding	MED14	9282	mediator complex subunit 14	CRSP150|CRSP2|CSRP|CXorf4|DRIP150|EXLM1|RGR1|TRAP170	9668	-0.10783	7.11053	-2.62752	0.0126319	0.100387	-3.92151
chrX	-	ENSG00000065923.10	protein_coding	SLC9A7	84679	solute carrier family 9 member A7	MRX108|NHE-7|NHE7|SLC9A6	9980	-0.113306	6.70984	-2.59794	0.0135782	0.105927	-3.92717
chr15	+	ENSG00000186073.14	protein_coding	CDIN1	84529	CDAN1 interacting nuclease 1	C15orf41|HH114	9278	0.141941	5.26244	2.47554	0.0182303	0.128915	-3.95066
chr3	-	ENSG00000007402.12	protein_coding	CACNA2D2	9254	calcium voltage-gated channel auxiliary subunit alpha2delta 2	CACNA2D|CASVDD	6508	-0.36884	0.722309	-1.93935	0.0604613	0.268615	-4.05518
chr11	+	ENSG00000014138.9	protein_coding	POLA2	23649	DNA polymerase alpha 2, accessory subunit	-	5568	-0.222743	3.27062	-2.2091	0.0343636	0.190862	-4.09126
chr14	-	ENSG00000197045.13	protein_coding	GMFB	2764	glia maturation factor beta	GMF	7796	0.107969	6.94438	2.52059	0.0163708	0.120395	-4.13192
chr10	+	ENSG00000148655.15	protein_coding	LRMDA	83938	leucine rich melanocyte differentiation associated	C10orf11|CDA017	6390	-0.201797	3.29488	-2.18514	0.0355826	0.194977	-4.13409
chr22	-	ENSG00000070010.19	protein_coding	UFD1	7353	ubiquitin recognition factor in ER associated degradation 1	UFD1L	8722	0.12818	5.53485	2.40563	0.0215002	0.142894	-4.14869
chr2	-	ENSG00000169016.17	protein_coding	E2F6	1876	E2F transcription factor 6	E2F-6	4067	0.145451	4.85136	2.32103	0.0261642	0.16144	-4.19503
chr5	+	ENSG00000134516.18	protein_coding	DOCK2	1794	dedicator of cytokinesis 2	IMD40	13189	0.525384	-0.730123	1.72799	0.0927057	0.342063	-4.1951
chr17	+	ENSG00000141179.14	protein_coding	PCTP	58488	phosphatidylcholine transfer protein	PC-TP|STARD2	5808	-0.148725	4.55447	-2.28818	0.0282088	0.169514	-4.2057
chr19	-	ENSG00000129354.12	protein_coding	AP1M2	10053	adaptor related protein complex 1 subunit mu 2	AP1-mu2|HSMU1B|MU-1B|MU1B|mu2	2214	-0.221782	2.85609	-2.08533	0.0443137	0.223955	-4.2211
chr12	+	ENSG00000186908.15	protein_coding	ZDHHC17	23390	zinc finger DHHC-type palmitoyltransferase 17	DHHC-17|DHHC17|HIP14|HIP3|HSPC294|HYPH	8285	0.125574	5.97328	2.40117	0.0217258	0.143837	-4.2345
chr19	+	ENSG00000126247.11	protein_coding	CAPNS1	826	calpain small subunit 1	CALPAIN4|CANP|CANPS|CAPN4|CDPS|CSS1	3100	-0.161378	8.59781	-2.82325	0.0208999	0.140228	-4.2403
chr1	+	ENSG00000143494.15	protein_coding	VASH2	79805	vasohibin 2	-	9086	-0.16631	4.23941	-2.23699	0.0316811	0.181527	-4.24061
chr11	+	ENSG00000118363.12	protein_coding	SPCS2	9789	signal peptidase complex subunit 2	-	2984	-0.131025	5.27404	-2.32385	0.0259951	0.161001	-4.2737
chr10	+	ENSG00000150760.13	protein_coding	DOCK1	1793	dedicator of cytokinesis 1	DOCK180|ced5	8142	-0.103306	7.05743	-2.45556	0.0191153	0.13296	-4.29047
chr8	+	ENSG00000221914.11	protein_coding	PPP2R2A	5520	protein phosphatase 2 regulatory subunit Balpha	B55A|B55ALPHA|PR52A|PR55A|PR55alpha	8777	-0.110154	6.77711	-2.42015	0.0207801	0.139652	-4.32377
chr3	-	ENSG00000189283.10	protein_coding	FHIT	2272	fragile histidine triad diadenosine triphosphatase	AP3Aase|FRA3B	7472	-0.267224	1.63824	-1.86265	0.070827	0.29375	-4.34246
chr5	+	ENSG00000205838.14	protein_coding	TTC23L	153657	tetratricopeptide repeat domain 23 like	MC25-1	4372	0.456614	-0.440594	1.61458	0.115282	0.38366	-4.35524
chr19	-	ENSG00000064545.15	protein_coding	TMEM161A	54929	transmembrane protein 161A	AROS-29|AROS29	3281	-0.183394	3.51388	-2.06588	0.0462187	0.229918	-4.40836
chr8	+	ENSG00000104671.8	protein_coding	DCTN6	10671	dynactin subunit 6	WS-3|WS3|p27	1961	-0.149122	4.33296	-2.16055	0.0375791	0.201487	-4.41051
chr13	+	ENSG00000032742.18	protein_coding	IFT88	8100	intraflagellar transport 88	D13S1056E|DAF19|TG737|TTC10|hTg737	6049	0.136854	4.95143	2.22293	0.0326994	0.185123	-4.41137
chr1	-	ENSG00000204219.11	protein_coding	TCEA3	6920	transcription elongation factor A3	TFIIS|TFIIS.H	3675	0.431742	-0.342881	1.56694	0.126025	0.402382	-4.41848
chr7	-	ENSG00000106477.20	protein_coding	CEP41	95681	centrosomal protein 41	JBTS15|TSGA14	14095	-0.134808	5.19129	-2.23656	0.0317116	0.181582	-4.43451
chr9	+	ENSG00000136950.13	protein_coding	ARPC5L	81873	actin related protein 2/3 complex subunit 5 like	ARC16-2	3610	0.138612	5.0143	2.21137	0.0335583	0.188085	-4.44744
chr5	-	ENSG00000172244.9	protein_coding	C5orf34	375444	chromosome 5 open reading frame 34	-	3006	-0.185319	3.52025	-2.03966	0.048992	0.23781	-4.45756
chr10	-	ENSG00000107521.20	protein_coding	HPS1	3257	HPS1 biogenesis of lysosomal organelles complex 3 subunit 1	BLOC3S1|HPS	5285	-0.139917	4.79918	-2.17931	0.0360475	0.196338	-4.47036
chr15	-	ENSG00000103852.13	protein_coding	TTC23	64927	tetratricopeptide repeat domain 23	HCC-8	6148	-0.143424	4.75196	-2.1726	0.0365884	0.198303	-4.47376
chr16	+	ENSG00000260809.1	unprocessed_pseudogene	VPS35P1	100422055	VPS35 pseudogene 1	-	1518	-0.419342	-0.292988	-1.52352	0.136514	0.420584	-4.48468
chr2	-	ENSG00000162927.14	protein_coding	PUS10	150962	pseudouridine synthase 10	CCDC139|DOBI|Hup10	7651	0.177605	3.53981	2.02391	0.0505785	0.242077	-4.4853
chr12	+	ENSG00000028203.18	protein_coding	VEZT	55591	vezatin, adherens junctions transmembrane protein	VEZATIN	8766	-0.0959631	7.33159	-2.37587	0.0230474	0.149115	-4.50025
chr4	+	ENSG00000164074.16	protein_coding	ABHD18	80167	abhydrolase domain containing 18	C4orf29	6733	-0.152027	4.29309	-2.10748	0.042227	0.217526	-4.5031
chr9	+	ENSG00000096872.17	protein_coding	IFT74	80173	intraflagellar transport 74	CCDC2|CMG-1|CMG1	7277	0.128368	5.26697	2.2046	0.034071	0.189965	-4.50926
chr1	+	ENSG00000088035.18	protein_coding	ALG6	29929	ALG6 alpha-1,3-glucosyltransferase	CDG1C	5487	-0.154279	4.14043	-2.07781	0.0450416	0.226163	-4.52548
chr15	-	ENSG00000172575.12	protein_coding	RASGRP1	10125	RAS guanyl releasing protein 1	CALDAG-GEFI|CALDAG-GEFII|IMD64|RASGRP	6105	0.191837	3.04917	1.93698	0.0607607	0.269158	-4.52632
chr15	+	ENSG00000140577.16	protein_coding	CRTC3	64784	CREB regulated transcription coactivator 3	TORC-3|TORC3	10816	0.108316	6.15322	2.27168	0.0292883	0.173213	-4.531
chr1	-	ENSG00000132881.12	protein_coding	CPLANE2	79363	ciliogenesis and planar polarity effector 2	C1orf89|RSG1	1574	-0.285928	1.32434	-1.69837	0.0982132	0.352815	-4.53106
chr1	-	ENSG00000204084.13	protein_coding	INPP5B	3633	inositol polyphosphate-5-phosphatase B	5PTase	8930	-0.147872	4.22926	-2.06278	0.0465297	0.230834	-4.57206
chrX	+	ENSG00000184343.11	protein_coding	SRPK3	26576	SRSF protein kinase 3	MSSK-1|MSSK1|STK23	4744	0.25961	1.97768	1.75016	0.0896968	0.335388	-4.58359
chr6	-	ENSG00000184465.16	protein_coding	WDR27	253769	WD repeat domain 27	-	12610	-0.124657	6.0427	-2.2414	0.0327181	0.185144	-4.59247
chr19	+	ENSG00000196961.13	protein_coding	AP2A1	160	adaptor related protein complex 2 subunit alpha 1	ADTAA|AP2-ALPHA|CLAPA1	8714	-0.104736	6.61903	-2.27868	0.0288259	0.171541	-4.5925
chr10	+	ENSG00000155265.11	protein_coding	GOLGA7B	401647	golgin A7 family member B	C10orf132|C10orf133|bA451M19.3|bA459F3.4	6854	-0.303674	0.860718	-1.58058	0.122869	0.397268	-4.60502
chr8	+	ENSG00000164941.14	protein_coding	INTS8	55656	integrator complex subunit 8	C8orf52|INT8|NEDCHS	7866	0.110135	6.46609	2.25477	0.0305263	0.177636	-4.61691
chr20	+	ENSG00000124140.14	protein_coding	SLC12A5	57468	solute carrier family 12 member 5	DEE34|EIEE34|EIG14|KCC2|hKCC2	8907	-0.289004	0.787668	-1.54075	0.132269	0.413451	-4.64465
chr17	+	ENSG00000073350.14	protein_coding	LLGL2	3993	LLGL scribble cell polarity complex component 2	HGL|Hugl-2|LGL2	7939	-0.114874	5.86906	-2.19072	0.0351437	0.193494	-4.64604
chr10	+	ENSG00000095564.14	protein_coding	BTAF1	9044	B-TFIID TATA-box binding protein associated factor 1	MOT1|TAF(II)170|TAF172|TAFII170	7581	0.0949653	7.28071	2.29667	0.027667	0.167648	-4.65514
chr14	+	ENSG00000090061.17	protein_coding	CCNK	8812	cyclin K	CPR4|IDDHDF	8220	0.138647	4.48124	2.03228	0.0496812	0.239785	-4.67935
chr2	+	ENSG00000144451.19	protein_coding	SPAG16	79582	sperm associated antigen 16	PF20|WDR29	8257	-0.158027	3.79039	-1.93409	0.0611278	0.270052	-4.70518
chr8	+	ENSG00000133740.11	protein_coding	E2F5	1875	E2F transcription factor 5	E2F-5	5999	-0.12842	4.67863	-2.0171	0.0513182	0.244006	-4.75182
chr19	-	ENSG00000130749.10	protein_coding	ZC3H4	23211	zinc finger CCCH-type containing 4	C19orf7	6526	-0.105906	7.06802	-2.23958	0.0330815	0.186441	-4.76024
chr12	-	ENSG00000151062.15	protein_coding	CACNA2D4	93589	calcium voltage-gated channel auxiliary subunit alpha2delta 4	RCD4	7463	0.318232	0.0368019	1.30842	0.199163	0.5061	-4.77067
chr3	-	ENSG00000068885.15	protein_coding	IFT80	57560	intraflagellar transport 80	ATD2|FAP167|SRTD2|WDR56	7080	-0.132258	4.67043	-2.00091	0.0531157	0.249046	-4.77942
chr2	+	ENSG00000138356.14	protein_coding	AOX1	316	aldehyde oxidase 1	AO|AOH1	5410	0.175183	3.01858	1.77293	0.0848452	0.32513	-4.79234
chr3	+	ENSG00000164068.16	protein_coding	RNF123	63891	ring finger protein 123	FP1477|KPC1	7419	-0.135745	4.60051	-1.96425	0.0573901	0.260081	-4.82947
chr7	-	ENSG00000153956.16	protein_coding	CACNA2D1	781	calcium voltage-gated channel auxiliary subunit alpha2delta 1	CACNA2|CACNL2A|CCHL2A|LINC01112|lncRNA-N3	8989	0.0975704	6.60992	2.15523	0.0380234	0.203088	-4.8352
chr7	+	ENSG00000146828.18	protein_coding	SLC12A9	56996	solute carrier family 12 member 9	CCC6|CIP1|WO3.3|hCCC6	8901	-0.136171	4.30997	-1.92465	0.0623393	0.273848	-4.83919
chr1	+	ENSG00000084070.12	protein_coding	SMAP2	64744	small ArfGAP2	SMAP1L	3601	-0.144444	4.05832	-1.89062	0.0668822	0.28539	-4.84362
chr2	+	ENSG00000169994.18	protein_coding	MYO7B	4648	myosin VIIB	-	8800	0.353172	-1.03123	1.00186	0.323211	0.637014	-4.85527
chr2	+	ENSG00000079246.16	protein_coding	XRCC5	7520	X-ray repair cross complementing 5	KARP-1|KARP1|KU80|KUB2|Ku86|NFIV	5463	-0.0737601	8.65528	-2.29841	0.0275567	0.167227	-4.85642
chr7	-	ENSG00000091128.13	protein_coding	LAMB4	22798	laminin subunit beta 4	-	7021	-0.187728	2.73393	-1.69217	0.0993983	0.35472	-4.85719
chr11	+	ENSG00000177042.15	protein_coding	TMEM80	283232	transmembrane protein 80	-	4071	-0.173944	3.68805	-1.83494	0.0775064	0.310171	-4.86005
chr12	-	ENSG00000079337.16	protein_coding	RAPGEF3	10411	Rap guanine nucleotide exchange factor 3	CAMP-GEFI|EPAC|EPAC1|HSU79275|bcm910	12106	0.265974	0.650026	1.31879	0.195707	0.502029	-4.87488
chr7	+	ENSG00000155530.3	protein_coding	LRGUK	136332	leucine rich repeats and guanylate kinase domain containing	CFAP246	4799	0.235737	1.15799	1.39451	0.171854	0.471215	-4.89934
chr3	-	ENSG00000145014.18	protein_coding	TMEM44	93109	transmembrane protein 44	-	4561	-0.131901	4.27742	-1.86157	0.0709831	0.293966	-4.94072
chr7	+	ENSG00000155561.15	protein_coding	NUP205	23165	nucleoporin 205	C7orf14|NPHS13	7621	-0.0836647	7.76816	-2.1828	0.0357685	0.195493	-4.95699
chr12	-	ENSG00000257943.2	transcribed_unitary_pseudogene	AC084879.1	NA	NA	NA	3173	0.287736	-1.45076	0.825322	0.414716	0.707553	-4.95885
chr17	-	ENSG00000170310.15	protein_coding	STX8	9482	syntaxin 8	CARB	3455	-0.123821	4.50448	-1.87676	0.0688126	0.289339	-4.96363
chr12	-	ENSG00000084110.11	protein_coding	HAL	3034	histidine ammonia-lyase	HIS|HSTD	5146	0.245483	0.495139	1.21061	0.234065	0.547433	-4.9677
chr1	-	ENSG00000137968.16	protein_coding	SLC44A5	204962	solute carrier family 44 member 5	CTL5	6299	-0.226458	1.22279	-1.34682	0.186599	0.489669	-4.97811
chr12	-	ENSG00000123064.13	protein_coding	DDX54	79039	DEAD-box helicase 54	DP97	5065	-0.0943304	6.70033	-2.08526	0.0443202	0.223955	-4.98437
chr1	-	ENSG00000162704.16	protein_coding	ARPC5	10092	actin related protein 2/3 complex subunit 5	ARC16|dJ127C7.3|p16-Arc	10650	-0.0929758	6.7998	-2.08463	0.0443807	0.224122	-5.00125
chr22	+	ENSG00000093009.11	protein_coding	CDC45	8318	cell division cycle 45	CDC45L|CDC45L2|MGORS7|PORC-PI-1	2978	0.11686	4.8867	1.89426	0.0663843	0.284249	-5.01075
chr7	+	ENSG00000106537.8	protein_coding	TSPAN13	27075	tetraspanin 13	NET-6|NET6|TM4SF13	2004	-0.121134	5.06667	-1.91296	0.0640324	0.278085	-5.01713
chrX	+	ENSG00000184205.14	protein_coding	TSPYL2	64061	TSPY like 2	CDA1|CINAP|CTCL|DENTT|HRIHFB2216|NP79|SE204|TSPX	4948	0.138355	3.7679	1.74143	0.0902938	0.336978	-5.02102
chr1	-	ENSG00000162604.12	protein_coding	TM2D1	83941	TM2 domain containing 1	BBP	5516	-0.123553	4.34543	-1.79867	0.0806019	0.31611	-5.06145
chr22	-	ENSG00000198832.10	protein_coding	SELENOM	140606	selenoprotein M	SELM|SEPM	3187	-0.175291	2.41538	-1.49878	0.142795	0.429406	-5.06327
chr9	-	ENSG00000107263.18	protein_coding	RAPGEF1	2889	Rap guanine nucleotide exchange factor 1	C3G|GRF2	7002	0.0914377	6.64937	2.03741	0.0491386	0.238146	-5.06496
chr3	+	ENSG00000088538.13	protein_coding	DOCK3	1795	dedicator of cytokinesis 3	MOCA|NEDIDHA|PBP	9069	0.193062	1.66054	1.33399	0.190726	0.494919	-5.08988
chr11	-	ENSG00000030066.13	protein_coding	NUP160	23279	nucleoporin 160	NPHS19	8576	-0.0875645	6.85157	-2.04048	0.0488161	0.23733	-5.09186
chr5	-	ENSG00000249437.8	protein_coding	NAIP	4671	NLR family apoptosis inhibitory protein	BIRC1|NLRB1|psiNAIP	10055	0.194605	1.72088	1.34286	0.187865	0.491323	-5.09669
chr22	-	ENSG00000100263.14	protein_coding	RHBDD3	25807	rhomboid domain containing 3	C22orf3|HS984G1A|PTAG	2997	-0.147586	3.54418	-1.65354	0.107063	0.369339	-5.10971
chr1	-	ENSG00000117228.11	protein_coding	GBP1	2633	guanylate binding protein 1	-	6103	0.218611	-0.23812	0.842992	0.404893	0.700885	-5.12144
chr15	-	ENSG00000137841.12	protein_coding	PLCB2	5330	phospholipase C beta 2	PLC-beta-2	7349	-0.113877	-1.40499	-0.311603	0.75717	0.905811	-5.12478
chr3	-	ENSG00000114757.19	protein_coding	PEX5L	51555	peroxisomal biogenesis factor 5 like	PEX5R|PEX5RP|PXR2|PXR2B|TRIP8b	10236	0.235756	1.73394	1.28751	0.213985	0.52439	-5.16112
chr7	-	ENSG00000075142.14	protein_coding	SRI	6717	sorcin	CP-22|CP22|SCN|V19	4226	0.108788	4.96505	1.81572	0.0778918	0.310918	-5.16145
chr2	-	ENSG00000162949.16	protein_coding	CAPN13	92291	calpain 13	-	5191	-0.206361	-0.177584	-0.799028	0.429603	0.718844	-5.17267
chr16	+	ENSG00000103194.16	protein_coding	USP10	9100	ubiquitin specific peptidase 10	UBPO	5075	-0.0844281	6.87885	-1.99546	0.0537329	0.251175	-5.17932
chr1	-	ENSG00000116729.14	protein_coding	WLS	79971	Wnt ligand secretion mediator	C1orf139|EVI|GPR177|MRP|mig-14	4459	-0.100856	5.51716	-1.86396	0.0706385	0.29329	-5.1876
chr3	-	ENSG00000181804.15	protein_coding	SLC9A9	285195	solute carrier family 9 member A9	AUTS16|NHE9	4041	-0.137839	-0.885979	-0.455158	0.651775	0.855168	-5.20001
chr16	-	ENSG00000133392.18	protein_coding	MYH11	4629	myosin heavy chain 11	AAT4|FAA4|SMHC|SMMHC	17729	0.0322479	-1.13215	0.093893	0.925724	0.975126	-5.20584
chr5	-	ENSG00000083720.13	protein_coding	OXCT1	5019	3-oxoacid CoA-transferase 1	OXCT|SCOT	4100	0.184277	1.25861	1.12372	0.268695	0.587761	-5.22752
chr19	+	ENSG00000105662.16	protein_coding	CRTC1	23373	CREB regulated transcription coactivator 1	MAML2|MECT1|Mam-2|TORC-1|TORC1|WAMTP1	6964	-0.118117	4.48143	-1.70861	0.0962785	0.348968	-5.23819
chr17	+	ENSG00000006283.18	protein_coding	CACNA1G	8913	calcium voltage-gated channel subunit alpha1 G	Ca(V)T.1|Cav3.1|NBR13|SCA42|SCA42ND	10062	0.168146	4.19741	1.67055	0.116211	0.385087	-5.25088
chr1	-	ENSG00000155761.14	protein_coding	SPAG17	200162	sperm associated antigen 17	CT143|PF6	9828	0.161488	-0.216661	0.602644	0.550587	0.797684	-5.25926
chr3	+	ENSG00000145087.13	protein_coding	STXBP5L	9515	syntaxin binding protein 5L	LLGL4	11085	0.142597	3.05873	1.46575	0.151543	0.442019	-5.26422
chr5	+	ENSG00000204764.14	protein_coding	RANBP17	64901	RAN binding protein 17	-	10965	0.106456	5.21405	1.78036	0.0836022	0.322424	-5.26958
chr4	+	ENSG00000129128.13	protein_coding	SPCS3	60559	signal peptidase complex subunit 3	PRO3567|SPC22|SPC22/23|SPC23|SPC3|YLR066W	6829	-0.0868286	6.8137	-1.93809	0.0606206	0.269023	-5.27352
chr3	-	ENSG00000163645.15	protein_coding	ERICH6	131831	glutamate rich 6	C3orf44|ERICH6A|FAM194A	2075	-0.0191587	-0.790301	-0.0633772	0.949823	0.983067	-5.28566
chr22	+	ENSG00000100346.18	protein_coding	CACNA1I	8911	calcium voltage-gated channel subunit alpha1 I	Cav3.3|ca(v)3.3	10790	0.02525	-0.738389	0.083211	0.934153	0.978213	-5.28787
chr19	-	ENSG00000141837.22	protein_coding	CACNA1A	773	calcium voltage-gated channel subunit alpha1 A	APCA|BI|CACNL1A4|CAV2.1|DEE42|EA2|EIEE42|FHM|HPCA|MHP|MHP1|SCA6	43150	0.00557934	-0.764342	0.0176507	0.986017	0.995428	-5.28947
chr3	-	ENSG00000144635.9	protein_coding	DYNC1LI1	51143	dynein cytoplasmic 1 light intermediate chain 1	DLC-A|DNCLI1|LIC1	6113	-0.0916207	5.89444	-1.84144	0.0739484	0.301299	-5.2929
chr7	-	ENSG00000127946.17	protein_coding	HIP1	3092	huntingtin interacting protein 1	HIP-I|ILWEQ|SHON|SHONbeta|SHONgamma	8955	0.0747484	7.59921	1.9863	0.0547847	0.253734	-5.30384
chr17	+	ENSG00000108591.10	protein_coding	DRG2	1819	developmentally regulated GTP binding protein 2	-	7404	-0.102979	5.29798	-1.77016	0.0853131	0.326052	-5.30471
chr16	-	ENSG00000262583.1	transcribed_unprocessed_pseudogene	TMEM231P1	100420067	TMEM231 pseudogene 1	-	830	-0.167233	1.49216	-1.10289	0.277516	0.596625	-5.30831
chr11	+	ENSG00000137474.22	protein_coding	MYO7A	4647	myosin VIIA	DFNA11|DFNB2|MYOVIIA|MYU7A|NSRD2|USH1B	10452	-0.153016	2.1725	-1.24683	0.220647	0.531953	-5.31963
chr3	-	ENSG00000154917.11	protein_coding	RAB6B	51560	RAB6B, member RAS oncogene family	-	6055	-0.17118	1.2072	-1.01304	0.317918	0.632886	-5.32043
chrX	-	ENSG00000196976.7	protein_coding	LAGE3	8270	L antigen family member 3	CVG5|DXS9879E|DXS9951E|ESO3|GAMOS2|ITBA2|Pcc1	949	-0.140624	3.50985	-1.50536	0.141528	0.427272	-5.32232
chr21	-	ENSG00000280071.4	protein_coding	GATD3B	102724023	glutamine amidotransferase class 1 domain containing 3B	KNP-I	3094	-0.151736	2.50933	-1.30371	0.200746	0.508394	-5.33607
chr5	-	ENSG00000164253.14	protein_coding	WDR41	55255	WD repeat domain 41	MSTP048	7141	0.0919003	5.97002	1.82191	0.076927	0.309041	-5.33786
chr15	+	ENSG00000092529.25	protein_coding	CAPN3	825	calpain 3	CANP3|CANPL3|LGMD2|LGMD2A|LGMDD4|LGMDR1|nCL-1|p94	12774	0.165316	0.871416	0.897429	0.375553	0.679458	-5.33846
chr1	+	ENSG00000011021.23	protein_coding	CLCN6	1185	chloride voltage-gated channel 6	CLC-6|CONRIBA	8173	-0.108442	5.03445	-1.71263	0.095558	0.347694	-5.34632
chr7	-	ENSG00000106355.10	protein_coding	LSM5	23658	LSM5 homolog, U6 small nuclear RNA and mRNA degradation associated	YER146W	4695	-0.100098	5.25832	-1.73951	0.0906348	0.337555	-5.34728
chr9	+	ENSG00000136895.19	protein_coding	GARNL3	84253	GTPase activating Rap/RanGAP domain like 3	bA356B19.1	9695	0.118743	4.1658	1.59094	0.120516	0.39322	-5.3476
chr1	+	ENSG00000162636.16	protein_coding	FAM102B	284611	family with sequence similarity 102 member B	SYM-3B	9350	0.112058	5.02739	1.70597	0.0974081	0.350971	-5.35548
chr11	-	ENSG00000036672.16	protein_coding	USP2	9099	ubiquitin specific peptidase 2	UBP41|USP9	4523	0.121199	-0.00957146	0.499223	0.620711	0.83892	-5.35596
chr1	+	ENSG00000131778.19	protein_coding	CHD1L	9557	chromodomain helicase DNA binding protein 1 like	ALC1|CHDL	4301	0.135227	2.94168	1.35187	0.184992	0.487795	-5.38251
chr17	-	ENSG00000185813.11	protein_coding	PCYT2	5833	phosphate cytidylyltransferase 2, ethanolamine	ET|SPG82	6872	-0.109765	4.75602	-1.65081	0.107623	0.370167	-5.38704
chr17	-	ENSG00000214087.9	protein_coding	ARL16	339231	ADP ribosylation factor like GTPase 16	-	2457	-0.119265	4.04348	-1.54647	0.130885	0.410884	-5.38941
chrX	-	ENSG00000102387.16	protein_coding	TAF7L	54457	TATA-box binding protein associated factor 7 like	CT40|TAF2Q	2712	-0.0740201	-0.132108	-0.296126	0.768864	0.911277	-5.39509
chr2	+	ENSG00000152117.17	transcribed_processed_pseudogene	SMPD4BP	150776	sphingomyelin phosphodiesterase 4B, pseudogene	-	3914	0.102772	4.87891	1.65974	0.105801	0.366974	-5.39698
chr14	+	ENSG00000270975.1	unprocessed_pseudogene	MAGOH3P	90352	mago homolog 3, pseudogene	MAGOHP|MAGOHP1	447	-0.127717	0.118437	-0.482121	0.633378	0.844869	-5.39778
chr11	+	ENSG00000149782.13	protein_coding	PLCB3	5331	phospholipase C beta 3	SMDCD	4957	0.0931742	5.8303	1.77124	0.0851303	0.325668	-5.39787
chr1	+	ENSG00000117707.16	protein_coding	PROX1	5629	prospero homeobox 1	-	8936	-0.0779441	-0.138748	-0.314326	0.755118	0.904893	-5.39877
chr3	-	ENSG00000114503.11	protein_coding	NCBP2	22916	nuclear cap binding protein subunit 2	CBC2|CBP20|NIP1|PIG55	5111	-0.0874188	5.97713	-1.78388	0.0830183	0.321296	-5.40451
chr11	+	ENSG00000175550.8	protein_coding	DRAP1	10589	DR1 associated protein 1	NC2-alpha	1722	0.11808	4.52102	1.60307	0.118515	0.389477	-5.40851
chr7	-	ENSG00000164885.13	protein_coding	CDK5	1020	cyclin dependent kinase 5	LIS7|PSSALRE	2302	-0.123952	3.66246	-1.46374	0.152088	0.443158	-5.41506
chr14	+	ENSG00000139973.16	protein_coding	SYT16	83851	synaptotagmin 16	CHR14SYT|SYT14L|Strep14|syt14r	15234	-0.150189	1.34743	-0.950139	0.348484	0.658996	-5.41814
chr15	+	ENSG00000261632.1	lncRNA	AC022872.1	NA	NA	NA	781	0.116121	0.251721	0.517658	0.607917	0.832126	-5.42056
chr8	+	ENSG00000172167.8	protein_coding	MTBP	27085	MDM2 binding protein	MDM2BP	8327	0.110467	4.46529	1.58601	0.121631	0.395143	-5.42266
chr11	+	ENSG00000074266.22	protein_coding	EED	8726	embryonic ectoderm development	COGIS|HEED|WAIT1	6807	0.108905	5.03519	1.65369	0.107749	0.370287	-5.43853
chr18	+	ENSG00000141452.10	protein_coding	RMC1	29919	regulator of MON1-CCZ1	C18orf8|HsT2591|MIC1|Mic-1|WDR98	3105	-0.108053	4.55146	-1.58359	0.12218	0.39609	-5.44728
chr14	+	ENSG00000100532.13	protein_coding	CGRRF1	10668	cell growth regulator with ring finger domain 1	CGR19|RNF197	4547	0.118617	3.85801	1.46242	0.152448	0.443607	-5.46298
chr14	-	ENSG00000196497.17	protein_coding	IPO4	79711	importin 4	Imp4	4912	-0.128873	0.790235	-0.684091	0.498372	0.763752	-5.46855
chr22	-	ENSG00000188130.14	protein_coding	MAPK12	6300	mitogen-activated protein kinase 12	ERK-6|ERK3|ERK6|MAPK 12|P38GAMMA|PRKM12|SAPK-3|SAPK3	9315	0.140892	4.20682	1.50921	0.148341	0.437185	-5.47665
chrX	+	ENSG00000147127.8	protein_coding	RAB41	347517	RAB41, member RAS oncogene family	-	1344	-0.034561	0.0748468	-0.144182	0.886175	0.960331	-5.4782
chr1	+	ENSG00000162852.14	protein_coding	CNST	163882	consortin, connexin sorting protein	C1orf71|PPP1R64	5933	0.102452	5.19791	1.64426	0.109279	0.373187	-5.48466
chr2	-	ENSG00000155754.15	protein_coding	C2CD6	151254	C2 calcium dependent domain containing 6	ALS2CR11	6819	-0.0630947	0.204168	-0.254727	0.800492	0.925436	-5.49256
chr2	+	ENSG00000088205.13	protein_coding	DDX18	8886	DEAD-box helicase 18	Has1|MrDb	7808	-0.0781263	6.80899	-1.80847	0.0790353	0.312891	-5.49804
chr7	+	ENSG00000273024.6	transcribed_unprocessed_pseudogene	INTS4P2	644619	integrator complex subunit 4 pseudogene 2	INTS4L2	2019	-0.135685	1.89102	-1.01377	0.317572	0.632765	-5.49873
chr5	+	ENSG00000113318.11	protein_coding	MSH3	4437	mutS homolog 3	DUP|FAP4|MRP1	5329	-0.0896619	6.0638	-1.7316	0.0920524	0.340985	-5.50521
chr2	+	ENSG00000091428.18	protein_coding	RAPGEF4	11069	Rap guanine nucleotide exchange factor 4	CAMP-GEFII|CGEF2|EPAC|EPAC 2|EPAC2|Nbla00496	7125	-0.129617	1.14421	-0.767202	0.448048	0.731966	-5.50738
chr3	+	ENSG00000131379.10	protein_coding	C3orf20	84077	chromosome 3 open reading frame 20	-	3452	-0.00964062	0.173118	-0.0422221	0.966559	0.98912	-5.51493
chr16	-	ENSG00000103043.15	protein_coding	VAC14	55697	VAC14 component of PIKFYVE complex	ArPIKfyve|TAX1BP2|TRX	8275	0.0913454	5.88506	1.7003	0.0978743	0.352016	-5.52375
chr15	+	ENSG00000259404.5	transcribed_unprocessed_pseudogene	EFL1P1	648809	elongation factor like GTPase 1 pseudogene 1	EFTUD1P1|FAM42B|HsT19321	1798	-0.130246	1.06509	-0.718506	0.477161	0.75185	-5.52731
chr11	-	ENSG00000168014.18	protein_coding	C2CD3	26005	C2 domain containing 3 centriole elongation regulator	OFD14	27209	0.0775796	6.77053	1.78217	0.0833018	0.321783	-5.53496
chr4	+	ENSG00000174780.17	protein_coding	SRP72	6731	signal recognition particle 72	BMFF|BMFS1|HEL103	6145	-0.0769279	7.05311	-1.79971	0.0804343	0.315892	-5.55055
chr17	-	ENSG00000161654.10	protein_coding	LSM12	124801	LSM12 homolog	PNAS-135	3116	0.0951555	4.93722	1.56231	0.127112	0.404253	-5.55783
chr14	-	ENSG00000100479.13	protein_coding	POLE2	5427	DNA polymerase epsilon 2, accessory subunit	DPE2	2955	0.103841	4.71389	1.52902	0.135162	0.418161	-5.55963
chr14	-	ENSG00000100442.11	protein_coding	FKBP3	2287	FKBP prolyl isomerase 3	FKBP-25|FKBP-3|FKBP25|PPIase	2263	-0.0932107	5.41422	-1.61684	0.114791	0.383061	-5.57014
chr19	-	ENSG00000171777.16	protein_coding	RASGRP4	115727	RAS guanyl releasing protein 4	-	4183	0.0159834	0.43664	0.0771353	0.93895	0.98033	-5.58966
chr19	-	ENSG00000064932.16	protein_coding	SBNO2	22904	strawberry notch homolog 2	KIAA0963|SNO|STNO	6610	-0.12523	1.44815	-0.753872	0.456047	0.737303	-5.59317
chr1	-	ENSG00000214114.9	protein_coding	MYCBP	26292	MYC binding protein	AMY-1	2773	-0.110286	4.05066	-1.39057	0.173127	0.472486	-5.60808
chr9	-	ENSG00000137100.16	protein_coding	DCTN3	11258	dynactin subunit 3	DCTN-22|DCTN22	3740	-0.095586	4.72522	-1.49673	0.143327	0.430018	-5.61051
chr15	-	ENSG00000166762.19	protein_coding	CATSPER2	117155	cation channel sperm associated 2	-	8093	0.116504	2.74867	1.11054	0.274253	0.59408	-5.61502
chr12	+	ENSG00000111581.10	protein_coding	NUP107	57122	nucleoporin 107	NPHS11|NUP84|ODG6|ODG6; GAMOS7	8103	-0.0779437	6.71691	-1.72445	0.0933503	0.343055	-5.62282
chr19	+	ENSG00000011485.15	protein_coding	PPP5C	5536	protein phosphatase 5 catalytic subunit	PP5|PPP5|PPT	7089	-0.078518	6.25703	-1.67453	0.10284	0.36106	-5.62879
chr5	+	ENSG00000164151.12	protein_coding	ICE1	23379	interactor of little elongation complex ELL subunit 1	KIAA0947	8681	0.070547	7.6206	1.80103	0.0802225	0.315291	-5.63277
chr7	+	ENSG00000164669.13	transcribed_unprocessed_pseudogene	INTS4P1	285905	integrator complex subunit 4 pseudogene 1	INTS4L1	3905	0.00260707	0.604809	0.0125265	0.990076	0.997075	-5.63313
chr1	-	ENSG00000162645.13	protein_coding	GBP2	2634	guanylate binding protein 2	-	7223	-0.0926914	1.29142	-0.579615	0.565845	0.806247	-5.66411
chr6	-	ENSG00000096063.16	protein_coding	SRPK1	6732	SRSF protein kinase 1	SFRSK1	6692	-0.0750414	6.64363	-1.69163	0.0995023	0.354973	-5.66442
chr11	-	ENSG00000175582.20	protein_coding	RAB6A	5870	RAB6A, member RAS oncogene family	RAB6	4896	0.0725916	7.16625	1.74006	0.0905368	0.337395	-5.66579
chr6	+	ENSG00000112305.15	protein_coding	SMAP1	60682	small ArfGAP 1	SMAP-1	4157	0.107019	3.43108	1.21081	0.233989	0.547347	-5.67663
chr22	-	ENSG00000100206.10	protein_coding	DMC1	11144	DNA meiotic recombinase 1	DMC1H|LIM15|dJ199H16.1	3443	0.0946564	1.4282	0.601104	0.551601	0.798218	-5.68315
chr2	+	ENSG00000152689.18	protein_coding	RASGRP3	25780	RAS guanyl releasing protein 3	GRP3	10749	0.075737	1.16757	0.433312	0.667417	0.862452	-5.69458
chr6	+	ENSG00000156711.17	protein_coding	MAPK13	5603	mitogen-activated protein kinase 13	MAPK 13|MAPK-13|PRKM13|SAPK4|p38delta	7034	0.0621342	1.04238	0.331258	0.742447	0.899041	-5.69735
chr17	+	ENSG00000108352.13	protein_coding	RAPGEFL1	51195	Rap guanine nucleotide exchange factor like 1	Link-GEFII	5736	-0.104911	3.01918	-1.08872	0.283636	0.602736	-5.71148
chr4	+	ENSG00000090316.16	protein_coding	MAEA	10296	macrophage erythroblast attacher, E3 ubiquitin ligase	EMLP|EMP|GID9|HLC-10|P44EMLP|PIG5	9821	0.0826889	5.47596	1.51329	0.139083	0.423903	-5.73443
chr2	-	ENSG00000158125.10	protein_coding	XDH	7498	xanthine dehydrogenase	XAN1|XO|XOR	6064	0.0649104	1.26447	0.405547	0.687516	0.873493	-5.74207
chr4	+	ENSG00000138768.15	protein_coding	USO1	8615	USO1 vesicle transport factor	P115|TAP|VDP	4604	-0.0721851	7.15994	-1.68539	0.10071	0.357006	-5.7538
chr7	+	ENSG00000105792.19	protein_coding	CFAP69	79846	cilia and flagella associated protein 69	C7orf63|FAP69|SPGF24	9139	-0.105343	3.27913	-1.10504	0.276596	0.596076	-5.76319
chr22	-	ENSG00000184470.21	protein_coding	TXNRD2	10587	thioredoxin reductase 2	GCCD5|SELZ|TR|TR-BETA|TR3|TRXR2	8201	-0.0941395	3.89747	-1.23227	0.22597	0.538778	-5.76994
chr22	-	ENSG00000185386.15	protein_coding	MAPK11	5600	mitogen-activated protein kinase 11	P38B|P38BETA2|PRKM11|SAPK2|SAPK2B|p38-2|p38Beta	2688	0.0849851	1.78935	0.604953	0.549069	0.797128	-5.77687
chr11	+	ENSG00000197136.4	protein_coding	PCNX3	399909	pecanex 3	PCNXL3	7972	-0.0723361	7.23655	-1.67318	0.10326	0.362137	-5.78435
chr7	-	ENSG00000006715.16	protein_coding	VPS41	27072	VPS41 subunit of HOPS complex	HVPS41|HVSP41|hVps41p	7752	-0.073713	6.37638	-1.58019	0.122958	0.397506	-5.7939
chr18	+	ENSG00000134444.15	protein_coding	RELCH	57614	RAB11 binding and LisH domain, coiled-coil and HEAT repeat containing	HsT3308|HsT885|KIAA1468	10722	-0.0763997	5.83921	-1.51417	0.13886	0.42368	-5.80088
chr6	-	ENSG00000154548.9	protein_coding	SRSF12	135295	serine and arginine rich splicing factor 12	SFRS13B|SFRS19|SRrp35	4538	0.0865585	2.10647	0.691365	0.493845	0.76091	-5.8146
chr12	+	ENSG00000111445.14	protein_coding	RFC5	5985	replication factor C subunit 5	RFC36	3249	-0.0784647	5.73572	-1.49044	0.144966	0.432146	-5.81658
chr2	-	ENSG00000143889.16	protein_coding	HNRNPLL	92906	heterogeneous nuclear ribonucleoprotein L like	HNRPLL|SRRF	5932	0.0748826	6.02569	1.52278	0.136698	0.420789	-5.81913
chr12	+	ENSG00000196876.18	protein_coding	SCN8A	6334	sodium voltage-gated channel alpha subunit 8	BFIS5|CERIII|CIAT|DEE13|EIEE13|MED|MYOCL2|NaCh6|Nav1.6|PN4	16144	0.0892247	4.61135	1.31719	0.196239	0.502715	-5.82537
chr8	+	ENSG00000188343.13	protein_coding	CIBAR1	137392	CBY1 interacting BAR domain containing 1	BARMR1|FAM92A|FAM92A1|PAPA9	7423	0.0824653	5.29744	1.42008	0.164333	0.460721	-5.83126
chr1	-	ENSG00000143552.9	protein_coding	NUP210L	91181	nucleoporin 210 like	-	5889	-0.079016	2.02364	-0.59422	0.556144	0.800837	-5.84939
chr4	-	ENSG00000249242.8	protein_coding	TMEM150C	441027	transmembrane protein 150C	TTN3	3497	0.0894164	2.61546	0.822709	0.416181	0.708362	-5.85449
chr2	+	ENSG00000125629.15	protein_coding	INSIG2	51141	insulin induced gene 2	INSIG-2	3950	0.0884005	3.88411	1.11884	0.270744	0.590273	-5.89562
chr1	-	ENSG00000117226.12	protein_coding	GBP3	2635	guanylate binding protein 3	-	4284	0.0573516	1.89812	0.411077	0.683494	0.871438	-5.90165
chr15	-	ENSG00000140598.15	protein_coding	EFL1	79631	elongation factor like GTPase 1	EFTUD1|FAM42A|HsT19294|RIA1|SDS2	4708	-0.071499	6.24136	-1.49135	0.144727	0.432121	-5.90265
chr2	+	ENSG00000135931.18	protein_coding	ARMC9	80210	armadillo repeat containing 9	ARM|JBTS30|KU-MEL-1|NS21	11672	0.0882407	4.2801	1.18274	0.244795	0.561287	-5.91385
chr3	+	ENSG00000163938.17	protein_coding	GNL3	26354	G protein nucleolar 3	C77032|E2IG3|NNP47|NS	3238	-0.0695973	6.57194	-1.51809	0.137872	0.422443	-5.91753
chrX	+	ENSG00000198689.13	protein_coding	SLC9A6	10479	solute carrier family 9 member A6	MRSA|NHE6	11402	-0.0760071	5.56595	-1.38996	0.173219	0.472589	-5.92476
chr3	-	ENSG00000068745.15	protein_coding	IP6K2	51447	inositol hexakisphosphate kinase 2	IHPK2|InsP6K2|PIUS	5624	0.0743825	5.54219	1.38278	0.175394	0.475472	-5.92786
chr1	-	ENSG00000116922.14	protein_coding	C1orf109	54955	chromosome 1 open reading frame 109	-	4434	0.0880798	4.52812	1.2128	0.233583	0.546985	-5.93608
chr2	+	ENSG00000143919.15	protein_coding	CAMKMT	79823	calmodulin-lysine N-methyltransferase	C2orf34|CLNMT|CaM KMT|Cam|KMT	3994	-0.0815225	4.09578	-1.11309	0.27317	0.593075	-5.95157
chr18	+	ENSG00000134265.13	protein_coding	NAPG	8774	NSF attachment protein gamma	GAMMASNAP	5589	-0.0771063	5.17951	-1.30668	0.199746	0.507019	-5.95907
chr11	+	ENSG00000214517.10	protein_coding	PPME1	51400	protein phosphatase methylesterase 1	ABDH19|PME-1	7749	-0.0687408	6.19499	-1.43606	0.159765	0.453442	-5.97212
chr12	-	ENSG00000139697.14	protein_coding	SBNO1	55206	strawberry notch homolog 1	MOP3|Sno	11128	-0.0580753	8.00551	-1.62722	0.112559	0.379369	-5.97235
chr5	-	ENSG00000170445.16	protein_coding	HARS1	3035	histidyl-tRNA synthetase 1	CMT2W|HARS|HRS|USH3B	14155	0.0683189	6.21894	1.43307	0.160611	0.454846	-5.9792
chr17	-	ENSG00000133026.13	protein_coding	MYH10	4628	myosin heavy chain 10	NMMHC-IIB|NMMHCB	9009	-0.0644501	7.12942	-1.52387	0.136425	0.420467	-5.99551
chrX	+	ENSG00000147202.18	protein_coding	DIAPH2	1730	diaphanous related formin 2	DIA|DIA2|DRF2|POF|POF2|POF2A	9550	0.0680982	6.22293	1.42122	0.164003	0.460264	-5.99635
chr6	+	ENSG00000112062.11	protein_coding	MAPK14	1432	mitogen-activated protein kinase 14	CSBP|CSBP1|CSBP2|CSPB1|EXIP|Mxi2|PRKM14|PRKM15|RK|SAPK2A|p38|p38ALPHA	6860	-0.0699625	5.77316	-1.36307	0.181467	0.483469	-5.99776
chr20	+	ENSG00000132792.19	protein_coding	CTNNBL1	56259	catenin beta like 1	C20orf33|NAP|P14L|PP8304|dJ633O20.1	4148	0.0733809	5.14545	1.26633	0.213664	0.524038	-6.00121
chr13	+	ENSG00000134899.23	protein_coding	ERCC5	2073	ERCC excision repair 5, endonuclease	COFS3|ERCC5-201|ERCM2|UVDR|XPG|XPGC	6497	-0.0301398	2.06857	-0.235657	0.815057	0.932519	-6.00665
chr12	-	ENSG00000111641.12	protein_coding	NOP2	4839	NOP2 nucleolar protein	NOL1|NOP120|NSUN1|p120	4687	0.0603538	2.54625	0.516299	0.608856	0.832389	-6.02789
chr19	+	ENSG00000130475.14	protein_coding	FCHO1	23149	FCH and mu domain containing endocytic adaptor 1	IMD76	5694	-0.075104	3.50838	-0.879212	0.385216	0.687729	-6.03593
chr1	+	ENSG00000040487.13	protein_coding	SLC66A1	54896	solute carrier family 66 member 1	LAAT-1|LAAT1|PQLC2	2686	-0.077555	3.25058	-0.792624	0.433332	0.721556	-6.04118
chr4	-	ENSG00000109339.24	protein_coding	MAPK10	5602	mitogen-activated protein kinase 10	JNK3|JNK3A|PRKM10|SAPK1b|p493F12|p54bSAPK	42623	0.0760992	4.20091	1.03631	0.307083	0.623938	-6.05611
chr1	-	ENSG00000142751.15	protein_coding	GPN2	54707	GPN-loop GTPase 2	ATPBD1B	4966	0.0729699	4.44748	1.08108	0.286973	0.605338	-6.06648
chr5	+	ENSG00000112855.17	protein_coding	HARS2	23438	histidyl-tRNA synthetase 2, mitochondrial	HARSL|HARSR|HO3|HisRS|PRLTS2	3719	0.0717883	5.0911	1.19951	0.238296	0.551674	-6.07038
chr7	-	ENSG00000186591.13	protein_coding	UBE2H	7328	ubiquitin conjugating enzyme E2 H	E2-20K|GID3|UBC8|UBCH|UBCH2	6514	-0.0628837	6.71884	-1.42401	0.163198	0.459011	-6.07396
chr15	-	ENSG00000166262.16	protein_coding	FAM227B	196951	family with sequence similarity 227 member B	C15orf33	6018	0.01733	2.25797	0.129256	0.897955	0.964863	-6.07942
chr14	+	ENSG00000119599.17	protein_coding	DCAF4	26094	DDB1 and CUL4 associated factor 4	WDR21|WDR21A	5536	-0.0719405	4.10561	-0.991843	0.328006	0.64113	-6.08021
chr3	-	ENSG00000114480.13	protein_coding	GBE1	2632	1,4-alpha-glucan branching enzyme 1	APBD|GBE|GSD4	4651	-0.0638155	6.41534	-1.38026	0.176161	0.476559	-6.08464
chr16	+	ENSG00000007545.16	protein_coding	CRAMP1	57585	cramped chromatin regulator homolog 1	CRAMP1L|HN1L|TCE4	8596	0.0717616	3.98235	0.948458	0.349327	0.659426	-6.08786
chr4	+	ENSG00000129116.19	protein_coding	PALLD	23022	palladin, cytoskeletal associated protein	CGI-151|CGI151|MYN|PNCA1|SIH002	10128	0.0580358	7.37667	1.47901	0.147983	0.436544	-6.09751
chr17	+	ENSG00000171962.18	protein_coding	DRC3	83450	dynein regulatory complex subunit 3	CFAP134|LRRC48	7332	-0.0529953	2.64156	-0.434858	0.666714	0.862278	-6.09803
chr1	+	ENSG00000182004.13	protein_coding	SNRPE	6635	small nuclear ribonucleoprotein polypeptide E	HYPT11|SME|Sm-E|snRNP-E	2080	-0.0667358	3.2685	-0.699138	0.489034	0.75802	-6.11625
chr17	-	ENSG00000161714.12	protein_coding	PLCD3	113026	phospholipase C delta 3	PLC-delta-3	6748	0.0740751	6.65842	1.38316	0.179851	0.481721	-6.11795
chr1	+	ENSG00000154358.23	protein_coding	OBSCN	84033	obscurin, cytoskeletal calmodulin and titin-interacting RhoGEF	ARHGEF30|UNC89	39568	0.0901651	5.87087	1.24137	0.235528	0.549186	-6.15909
chr7	-	ENSG00000009950.16	protein_coding	MLXIPL	51085	MLX interacting protein like	CHREBP|MIO|MLX|MONDOB|WBSCR14|WS-bHLH|bHLHd14	4815	-0.0694419	3.58707	-0.706447	0.486166	0.756191	-6.18777
chr20	+	ENSG00000171703.17	protein_coding	TCEA2	6919	transcription elongation factor A2	TFIIS	4788	0.068967	4.0912	0.860793	0.395372	0.695273	-6.19219
chr11	+	ENSG00000137522.18	protein_coding	RNF121	55298	ring finger protein 121	-	3250	0.0663026	4.87669	1.04702	0.302188	0.619392	-6.19382
chr3	+	ENSG00000211456.13	protein_coding	SACM1L	22908	SAC1 like phosphatidylinositide phosphatase	SAC1	7337	0.061519	5.60764	1.17518	0.247767	0.565001	-6.19854
chr1	+	ENSG00000117262.19	protein_coding	GPR89A	653519	G protein-coupled receptor 89A	GPHR|GPR89|GPR89B|SH120|UNQ192	5561	0.0645574	4.42113	0.938035	0.354583	0.663353	-6.20186
chr16	-	ENSG00000103249.18	protein_coding	CLCN7	1186	chloride voltage-gated channel 7	CLC-7|CLC7|HOD|OPTA2|OPTB4|PPP1R63	7623	0.0818512	5.71573	1.18289	0.253254	0.571171	-6.20193
chr7	+	ENSG00000221838.10	protein_coding	AP4M1	9179	adaptor related protein complex 4 subunit mu 1	CPSQ3|MU-4|MU-ARP2|SPG50	4722	-0.0464934	3.15015	-0.493946	0.624396	0.84087	-6.20373
chr17	+	ENSG00000010244.19	protein_coding	ZNF207	7756	zinc finger protein 207	BuGZ|hBuGZ	15818	0.0522707	8.51067	1.52048	0.137274	0.421666	-6.20832
chr16	+	ENSG00000162062.15	protein_coding	TEDC2	80178	tubulin epsilon and delta complex 2	C16orf59	2848	-0.0591371	3.66478	-0.67025	0.507139	0.769612	-6.23528
chr1	-	ENSG00000160075.12	protein_coding	SSU72	29101	SSU72 homolog, RNA polymerase II CTD phosphatase	HSPC182|PNAS-120	6919	0.0615608	6.21085	1.23372	0.225437	0.537912	-6.23583
chr2	+	ENSG00000072195.15	protein_coding	SPEG	10290	striated muscle enriched protein kinase	APEG-1|APEG1|BPEG|CNM5|MYLK6|SPEGalpha|SPEGbeta	17066	0.0342218	3.03606	0.33539	0.73931	0.897781	-6.23644
chr6	+	ENSG00000024862.18	protein_coding	CCDC28A	25901	coiled-coil domain containing 28A	C6orf80|CCRL1AP	1247	0.0261575	2.96407	0.263686	0.793551	0.92268	-6.24003
chr3	-	ENSG00000206530.11	protein_coding	CFAP44	55779	cilia and flagella associated protein 44	SPGF20|WDR52	12160	0.0606556	4.69898	0.95157	0.347768	0.658336	-6.24946
chr12	+	ENSG00000130787.14	protein_coding	HIP1R	9026	huntingtin interacting protein 1 related	HIP12|HIP3|ILWEQ	7072	-0.0619904	4.58313	-0.917906	0.36488	0.671454	-6.25668
chr3	-	ENSG00000163608.15	protein_coding	NEPRO	25871	nucleolus and neural progenitor protein	ANXD3|C3orf17|NET17	6490	0.0577805	6.30709	1.2289	0.227216	0.540277	-6.2581
chr2	-	ENSG00000168890.14	protein_coding	TMEM150A	129303	transmembrane protein 150A	TM6P1|TMEM150|TTN1	3095	0.0262111	3.04691	0.268756	0.789678	0.92089	-6.25827
chr8	+	ENSG00000137574.11	protein_coding	TGS1	96764	trimethylguanosine synthase 1	NCOA6IP|PIMT|PIPMT	4562	0.060843	5.66757	1.13038	0.265916	0.585135	-6.26038
chr15	-	ENSG00000103978.16	protein_coding	TMEM87A	25963	transmembrane protein 87A	-	5594	-0.0629248	5.4344	-1.08898	0.283521	0.602638	-6.26354
chrX	+	ENSG00000185515.15	protein_coding	BRCC3	79184	BRCA1/BRCA2-containing complex subunit 3	BRCC36|C6.1A|CXorf53	3185	-0.0612255	5.81424	-1.14753	0.25886	0.577264	-6.26909
chr14	-	ENSG00000100926.15	protein_coding	TM9SF1	10548	transmembrane 9 superfamily member 1	HMP70|MP70	3530	-0.0479859	3.6084	-0.578603	0.566521	0.806594	-6.27692
chr6	-	ENSG00000112282.18	protein_coding	MED23	9439	mediator complex subunit 23	ARC130|CRSP130|CRSP133|CRSP3|DRIP130|MRT18|SUR-2|SUR2	7426	0.0586135	5.49315	1.07382	0.29017	0.607549	-6.28936
chr2	+	ENSG00000176407.18	protein_coding	KCMF1	56888	potassium channel modulatory factor 1	DEBT91|FIGC|PCMF|ZZZ1	7968	0.0575442	6.16243	1.17952	0.246059	0.562824	-6.29237
chr3	-	ENSG00000183763.9	protein_coding	TRAIP	10293	TRAF interacting protein	RNF206|SCKL9|TRIP	3261	-0.0283337	3.21367	-0.305854	0.761507	0.908146	-6.29477
chr19	-	ENSG00000142347.19	protein_coding	MYO1F	4542	myosin IF	-	8561	-0.0326341	3.2727	-0.349396	0.728862	0.893192	-6.29794
chrX	-	ENSG00000133131.15	protein_coding	MORC4	79710	MORC family CW-type zinc finger 4	ZCW4|ZCWCC2|dJ75H8.2	6019	-0.0479075	8.74793	-1.46963	0.150493	0.440626	-6.31751
chr1	-	ENSG00000135749.19	protein_coding	PCNX2	80003	pecanex 2	PCNXL2	13827	0.0542262	6.61737	1.21918	0.230836	0.544845	-6.32012
chrX	+	ENSG00000102078.16	protein_coding	SLC25A14	9016	solute carrier family 25 member 14	BMCP1|UCP5	3009	0.0497996	3.95023	0.642134	0.524923	0.780654	-6.32306
chr12	+	ENSG00000135452.10	protein_coding	TSPAN31	6302	tetraspanin 31	SAS	5251	-0.0538747	4.37154	-0.778067	0.441699	0.728088	-6.32898
chr12	-	ENSG00000111642.16	protein_coding	CHD4	1108	chromodomain helicase DNA binding protein 4	CHD-4|Mi-2b|Mi2-BETA|SIHIWES	12713	-0.0523457	4.14626	-0.69853	0.48941	0.758311	-6.33159
chr16	-	ENSG00000205918.9	transcribed_unprocessed_pseudogene	PDPK2P	653650	3-phosphoinositide dependent protein kinase 2, pseudogene	-	4426	-0.0483375	4.02303	-0.629735	0.532911	0.786553	-6.34863
chr17	+	ENSG00000170004.17	protein_coding	CHD3	1107	chromodomain helicase DNA binding protein 3	Mi-2a|Mi2-ALPHA|SNIBCPS|ZFH	10335	-0.0502213	8.5513	-1.42567	0.162826	0.458576	-6.34903
chr17	-	ENSG00000167302.11	protein_coding	TEPSIN	146705	TEPSIN adaptor related protein complex 4 accessory protein	C17orf56|ENTHD2	4762	-0.0569918	3.76208	-0.473085	0.6446	0.852136	-6.36346
chr19	+	ENSG00000198258.11	protein_coding	UBL5	59286	ubiquitin like 5	HUB1	1931	-0.0335279	3.60238	-0.390678	0.698376	0.879358	-6.36825
chr1	+	ENSG00000187147.18	protein_coding	RNF220	55182	ring finger protein 220	C1orf164	9687	0.0534883	5.38549	0.971222	0.338028	0.649905	-6.37145
chr19	-	ENSG00000104824.18	protein_coding	HNRNPL	3191	heterogeneous nuclear ribonucleoprotein L	HNRPL|P/OKcl.14|hnRNP-L	6492	-0.0486805	8.08488	-1.35405	0.184301	0.486901	-6.37616
chr17	+	ENSG00000198496.12	lncRNA	NBR2	10230	neighbor of BRCA1 lncRNA 2	NCRNA00192	3048	0.0379216	3.80427	0.47489	0.637782	0.84753	-6.38018
chr7	-	ENSG00000105875.14	protein_coding	WDR91	29062	WD repeat domain 91	HSPC049|SORF-1|SORF1	6032	0.0154764	3.44159	0.170078	0.865917	0.952423	-6.38674
chr18	-	ENSG00000176225.15	protein_coding	RTTN	25914	rotatin	MSSP	19358	0.053989	6.70256	1.17104	0.249407	0.566824	-6.39011
chr12	-	ENSG00000129315.11	protein_coding	CCNT1	904	cyclin T1	CCNT|CYCT1|HIVE1	7381	-0.0510949	6.8397	-1.1893	0.24224	0.55766	-6.39136
chr22	-	ENSG00000079974.18	protein_coding	RABL2B	11158	RAB, member of RAS oncogene family like 2B	-	5869	-0.0474908	4.40789	-0.699796	0.488628	0.757803	-6.39326
chr11	+	ENSG00000173715.18	protein_coding	C11orf80	79703	chromosome 11 open reading frame 80	HYDM4|TOP6BL|TOPOVIBL	3953	0.039658	3.93749	0.507995	0.614608	0.835221	-6.39585
chr3	-	ENSG00000041802.11	protein_coding	LSG1	55341	large 60S subunit nuclear export GTPase 1	-	4801	0.0555973	5.67424	0.997722	0.325191	0.638394	-6.40064
chr6	+	ENSG00000175048.17	protein_coding	ZDHHC14	79683	zinc finger DHHC-type palmitoyltransferase 14	NEW1CP	11132	0.0117592	3.49241	0.133137	0.894839	0.963703	-6.40475
chr19	+	ENSG00000099783.12	protein_coding	HNRNPM	4670	heterogeneous nuclear ribonucleoprotein M	CEAR|HNRNPM4|HNRPM|HNRPM4|HTGR1|NAGR1|hnRNP M	5614	0.0522838	6.84833	1.17254	0.24881	0.566226	-6.41148
chr16	-	ENSG00000103168.17	protein_coding	TAF1C	9013	TATA-box binding protein associated factor, RNA polymerase I subunit C	MGC:39976|SL1|TAFI110|TAFI95	5577	0.0737788	4.99726	0.811847	0.43288	0.721341	-6.42257
chr10	+	ENSG00000165338.17	protein_coding	HECTD2	143279	HECT domain E3 ubiquitin protein ligase 2	-	11550	0.0454359	4.53113	0.688861	0.495401	0.762184	-6.42757
chr18	+	ENSG00000226742.4	protein_coding	HSBP1L1	440498	heat shock factor binding protein 1 like 1	-	2035	0.0175125	3.63564	0.213307	0.832311	0.938698	-6.42933
chr2	+	ENSG00000162976.13	protein_coding	SLC66A3	130814	solute carrier family 66 member 3	C2orf22|PQLC3	2271	-0.0434013	4.30423	-0.606964	0.547748	0.796525	-6.43094
chr16	+	ENSG00000205423.12	protein_coding	CNEP1R1	255919	CTD nuclear envelope phosphatase 1 regulatory subunit 1	C16orf69|NEP1-R1|NEP1R1|TMEM188|TMP125	4178	0.0459562	4.62863	0.707764	0.483726	0.754394	-6.43576
chr10	+	ENSG00000148824.19	protein_coding	MTG1	92170	mitochondrial ribosome associated GTPase 1	GTP|GTPBP7	5308	-0.0158743	3.67455	-0.189951	0.850433	0.946276	-6.44454
chr17	+	ENSG00000108587.16	protein_coding	GOSR1	9527	golgi SNAP receptor complex member 1	GOLIM2|GOS-28|GOS28|GOS28/P28|GS28|P28	9855	0.0488283	6.69199	1.1182	0.271013	0.590355	-6.44829
chr2	+	ENSG00000144134.18	protein_coding	RABL2A	11159	RAB, member of RAS oncogene family like 2A	-	6008	-0.0359759	4.08275	-0.473991	0.638417	0.847965	-6.44835
chr1	+	ENSG00000188092.15	protein_coding	GPR89B	51463	G protein-coupled receptor 89B	GPHR|GPR89|GPR89C|SH120|UNQ192	5214	0.0368896	4.17648	0.509931	0.613264	0.834666	-6.45257
chr2	-	ENSG00000114933.16	protein_coding	INO80D	54891	INO80 complex subunit D	-	14373	-0.0490053	6.36694	-1.06238	0.295258	0.61252	-6.45592
chr14	+	ENSG00000099814.16	protein_coding	CEP170B	283638	centrosomal protein 170B	CEP170R|FAM68C|KIAA0284	7211	0.0536159	6.57978	1.08668	0.285065	0.604043	-6.4637
chr15	-	ENSG00000169118.18	protein_coding	CSNK1G1	53944	casein kinase 1 gamma 1	CK1gamma1	9618	0.048271	6.47116	1.06113	0.295819	0.612979	-6.47417
chr19	+	ENSG00000105357.19	protein_coding	MYH14	79784	myosin heavy chain 14	DFNA4|DFNA4A|FP17425|MHC16|MYH17|NMHC II-C|NMHC-II-C|PNMHH|myosin	10396	-0.0173158	3.82881	-0.204888	0.838857	0.941599	-6.4784
chr13	+	ENSG00000172766.19	protein_coding	NAA16	79612	N-alpha-acetyltransferase 16, NatA auxiliary subunit	NARG1L	5805	0.0474457	5.50976	0.872055	0.389055	0.690868	-6.48681
chr19	+	ENSG00000129933.21	protein_coding	MAU2	23383	MAU2 sister chromatid cohesion factor	KIAA0892|MAU2L|SCC4|mau-2	10996	-0.0480505	5.22649	-0.798216	0.430068	0.719134	-6.49392
chr6	-	ENSG00000223501.9	protein_coding	VPS52	6293	VPS52 subunit of GARP complex	ARE1|SAC2|SACM2L|dJ1033B10.5	4493	0.0188621	3.98776	0.250692	0.803501	0.926305	-6.50645
chr19	+	ENSG00000072958.9	protein_coding	AP1M1	8907	adaptor related protein complex 1 subunit mu 1	AP47|CLAPM2|CLTNM|MU-1A|mu1A	14094	0.0481082	5.13847	0.753368	0.456473	0.737421	-6.50966
chr4	-	ENSG00000169762.17	protein_coding	TAPT1	202018	transmembrane anterior posterior transformation 1	CMVFR|OCLSBG	7758	-0.040702	4.75392	-0.63821	0.527445	0.782703	-6.51109
chr12	+	ENSG00000121350.16	protein_coding	PYROXD1	79912	pyridine nucleotide-disulphide oxidoreductase domain 1	MFM8	5723	0.0083167	3.90235	0.105521	0.916558	0.972098	-6.51389
chr8	+	ENSG00000147533.17	protein_coding	GOLGA7	51125	golgin A7	GCP16|GOLGA3AP1|GOLGA7A|HSPC041	2474	-0.0253021	4.08754	-0.314675	0.754934	0.904717	-6.51503
chr16	-	ENSG00000205084.11	protein_coding	TMEM231	79583	transmembrane protein 231	ALYE870|JBTS20|MKS11|PRO1886	6000	-0.0234227	4.10459	-0.322687	0.74883	0.902335	-6.5168
chr22	-	ENSG00000100413.17	protein_coding	POLR3H	171568	RNA polymerase III subunit H	C25|RPC22.9|RPC8	6599	-0.0348218	4.43766	-0.499995	0.620172	0.838418	-6.51932
chr4	+	ENSG00000154608.14	transcribed_unprocessed_pseudogene	CEP170P1	645455	centrosomal protein 170 pseudogene 1	CEP170L|FAM68B|KIAA0470L	4587	0.0275048	4.22388	0.383537	0.703615	0.881709	-6.52111
chrX	+	ENSG00000155959.12	protein_coding	VBP1	7411	VHL binding protein 1	HIBBJ46|PFD3|PFDN3|VBP-1	1948	-0.045632	5.76203	-0.883495	0.38293	0.686272	-6.52452
chr1	+	ENSG00000117133.11	protein_coding	RPF1	80135	ribosome production factor 1 homolog	BXDC5	2290	-0.0443218	4.74675	-0.611724	0.545594	0.795411	-6.52577
chr21	+	ENSG00000159256.13	protein_coding	MORC3	23515	MORC family CW-type zinc finger 3	NXP2|ZCW5|ZCWCC3	6408	0.0440433	5.17265	0.741551	0.463251	0.742689	-6.52584
chr7	-	ENSG00000091732.17	protein_coding	ZC3HC1	51530	zinc finger C3HC-type containing 1	HSPC216|NIPA	3010	-0.0348694	4.55514	-0.519042	0.606962	0.831737	-6.53725
chrX	-	ENSG00000196459.14	protein_coding	TRAPPC2	6399	trafficking protein particle complex subunit 2	MIP2A|SEDL|SEDT|TRAPPC2P1|TRS20|ZNF547L|hYP38334	6107	0.0297886	4.39621	0.436792	0.664915	0.861533	-6.53934
chr17	-	ENSG00000108469.15	protein_coding	RECQL5	9400	RecQ like helicase 5	RECQ5	8766	0.0505044	5.45959	0.793591	0.434419	0.722726	-6.53965
chr7	-	ENSG00000157212.19	protein_coding	PAXIP1	22976	PAX interacting protein 1	CAGF28|CAGF29|PACIP1|PAXIP1L|PTIP|TNRC2	9683	-0.0439511	5.67127	-0.841298	0.405829	0.70155	-6.54449
chr19	-	ENSG00000104915.15	protein_coding	STX10	8677	syntaxin 10	SYN10|hsyn10	1796	-0.0205958	4.21431	-0.269634	0.789024	0.920678	-6.55673
chr12	+	ENSG00000175727.14	protein_coding	MLXIP	22877	MLX interacting protein	MIR|MONDOA|bHLHe36	13868	0.0446751	6.83237	1.03136	0.309365	0.625817	-6.56241
chr10	-	ENSG00000108094.16	protein_coding	CUL2	8453	cullin 2	-	5269	-0.0430953	5.93247	-0.872152	0.389003	0.690825	-6.56491
chr19	-	ENSG00000130165.10	protein_coding	ELOF1	84337	elongation factor 1 homolog	ELF1	4173	-0.0206573	4.27544	-0.291486	0.772381	0.912579	-6.56633
chr8	+	ENSG00000134014.17	protein_coding	ELP3	55140	elongator acetyltransferase complex subunit 3	KAT9	5161	-0.0433047	5.68969	-0.81538	0.420307	0.711355	-6.56934
chr13	-	ENSG00000174032.17	protein_coding	SLC25A30	253512	solute carrier family 25 member 30	KMCP1	6794	-0.0287916	4.48999	-0.419575	0.677331	0.867924	-6.56935
chr3	+	ENSG00000163913.12	protein_coding	IFT122	55764	intraflagellar transport 122	CED|CED1|FAP80|SPG|WDR10|WDR10p|WDR140	9636	-0.0418998	5.50814	-0.770366	0.446194	0.730511	-6.57041
chr8	+	ENSG00000104723.21	protein_coding	TUSC3	7991	tumor suppressor candidate 3	D8S1992|M33|MRT22|MRT7|MagT2|N33|OST3A|SLC58A2	5190	-0.0428248	5.83781	-0.844729	0.403935	0.700484	-6.57138
chr17	+	ENSG00000131899.11	protein_coding	LLGL1	3996	LLGL scribble cell polarity complex component 1	DLG4|HUGL|HUGL-1|HUGL1|LLGL|Lgl1|Mgl1	6590	0.0443542	5.44208	0.747396	0.459944	0.740193	-6.57384
chr8	+	ENSG00000179832.17	protein_coding	MROH1	727957	maestro heat like repeat family member 1	HEATR7A	10903	0.0709764	4.7389	0.477979	0.652382	0.855473	-6.57856
chr4	+	ENSG00000109534.17	protein_coding	GAR1	54433	GAR1 ribonucleoprotein	NOLA1	1964	-0.0183174	4.2775	-0.243862	0.80876	0.929122	-6.57993
chr21	-	ENSG00000205758.12	protein_coding	CRYZL1	9946	crystallin zeta like 1	4P11|QOH-1	6177	-0.0191359	4.32955	-0.271456	0.787617	0.919776	-6.58291
chr6	-	ENSG00000189007.16	protein_coding	ADAT2	134637	adenosine deaminase tRNA specific 2	DEADC1|TAD2|dJ20N2|dJ20N2.1	7197	-0.0028829	4.17984	-0.03937	0.968817	0.989823	-6.5842
chr11	+	ENSG00000014216.16	protein_coding	CAPN1	823	calpain 1	CANP|CANP1|CANPL1|SPG76|muCANP|muCL	7506	-0.0451227	6.89223	-1.01449	0.317231	0.632432	-6.58958
chr10	-	ENSG00000148690.12	protein_coding	FRA10AC1	118924	FRA10A associated CGG repeat 1	C10orf4|F26C11.1-like|FRA10A	8162	0.0311203	4.73422	0.482607	0.632346	0.844361	-6.59348
chr2	-	ENSG00000085449.15	protein_coding	WDFY1	57590	WD repeat and FYVE domain containing 1	FENS-1|FENS1|WDF1|ZFYVE17	5485	0.0400737	5.6554	0.770637	0.446035	0.730511	-6.59753
chr16	+	ENSG00000167965.18	protein_coding	MLST8	64223	MTOR associated protein, LST8 homolog	GBL|GbetaL|LST8|POP3|WAT1	4360	-0.0335964	4.97213	-0.559993	0.579011	0.813901	-6.60404
chr19	+	ENSG00000118046.16	protein_coding	STK11	6794	serine/threonine kinase 11	LKB1|PJS|hLKB1	8811	-0.0216988	4.57206	-0.311433	0.757298	0.905901	-6.62586
chr14	+	ENSG00000100916.14	protein_coding	BRMS1L	84312	BRMS1 like transcriptional repressor	BRMS1	3877	0.00770022	4.40793	0.112525	0.911043	0.969504	-6.632
chr1	-	ENSG00000177000.13	protein_coding	MTHFR	4524	methylenetetrahydrofolate reductase	-	11513	0.0165013	4.54236	0.247841	0.805689	0.92756	-6.63709
chr3	+	ENSG00000157388.19	protein_coding	CACNA1D	776	calcium voltage-gated channel subunit alpha1 D	CACH3|CACN4|CACNL1A2|CCHL1A2|Cav1.3|PASNA|SANDD	19184	0.0220624	4.69154	0.344591	0.732441	0.89504	-6.64063
chr22	+	ENSG00000100147.14	protein_coding	CCDC134	79879	coiled-coil domain containing 134	-	7135	-0.0274261	4.8328	-0.425957	0.672718	0.865901	-6.64114
chr7	-	ENSG00000135250.17	protein_coding	SRPK2	6733	SRSF protein kinase 2	SFRSK2	6366	-0.04054	6.22555	-0.826673	0.41396	0.707099	-6.65409
chr22	-	ENSG00000100325.15	protein_coding	ASCC2	84164	activating signal cointegrator 1 complex subunit 2	ASC1p100|p100	5415	-0.0309288	5.14858	-0.523605	0.603816	0.829705	-6.66077
chr20	-	ENSG00000088854.13	protein_coding	C20orf194	NA	NA	NA	8584	-0.0333438	5.29395	-0.563842	0.576417	0.812305	-6.66717
chr7	+	ENSG00000128534.8	protein_coding	LSM8	51691	LSM8 homolog, U6 small nuclear RNA associated	NAA38	17309	-0.0395884	5.86102	-0.727096	0.472049	0.748994	-6.66778
chr13	+	ENSG00000133103.17	protein_coding	COG6	57511	component of oligomeric golgi complex 6	CDG2L|COD2|SHNS	8047	-0.0042407	4.54075	-0.0648623	0.948649	0.982661	-6.66829
chr8	+	ENSG00000104613.12	protein_coding	INTS10	55174	integrator complex subunit 10	C8orf35|INT10	6618	-0.0404563	6.5578	-0.871668	0.389263	0.691113	-6.67077
chr1	-	ENSG00000185420.19	protein_coding	SMYD3	64754	SET and MYND domain containing 3	KMT3E|ZMYND1|ZNFN3A1|bA74P14.1	5866	0.00184539	4.56073	0.0275961	0.978139	0.992805	-6.67209
chr11	-	ENSG00000174744.14	protein_coding	BRMS1	25855	BRMS1 transcriptional repressor and anoikis regulator	-	2514	0.0108387	4.7226	0.162294	0.871997	0.955046	-6.69589
chr10	+	ENSG00000175470.20	protein_coding	PPP2R2D	55844	protein phosphatase 2 regulatory subunit Bdelta	B55D|B55delta|MDS026	7392	-0.0304712	5.45008	-0.543022	0.590518	0.820606	-6.70952
chr5	+	ENSG00000157107.14	protein_coding	FCHO2	115548	FCH and mu domain containing endocytic adaptor 2	-	6067	0.0341763	5.88082	0.669147	0.507742	0.76964	-6.71177
chr11	-	ENSG00000149262.17	protein_coding	INTS4	92105	integrator complex subunit 4	INT4|MST093	6067	-0.0230923	5.18326	-0.404357	0.688383	0.874008	-6.72314
chr1	-	ENSG00000160741.17	protein_coding	CRTC2	200186	CREB regulated transcription coactivator 2	TORC-2|TORC2	3602	-0.0055535	4.82598	-0.0851657	0.93261	0.977693	-6.72797
chr22	-	ENSG00000069998.12	protein_coding	HDHD5	27440	haloacid dehalogenase like hydrolase domain containing 5	CECR5	4936	0.00553955	4.83007	0.089059	0.929537	0.976378	-6.72831
chr12	+	ENSG00000136048.14	protein_coding	DRAM1	55332	DNA damage regulated autophagy modulator 1	DRAM	3940	-0.0199561	5.10212	-0.339612	0.736156	0.896258	-6.73104
chr2	-	ENSG00000136699.20	protein_coding	SMPD4	55627	sphingomyelin phosphodiesterase 4	NEDMABA|NEDMEBA|NET13|NSMASE-3|NSMASE3|SKNY	9171	-0.0336769	6.21479	-0.704202	0.485914	0.755942	-6.74596
chr5	+	ENSG00000113141.18	protein_coding	IK	3550	IK cytokine	CSA2|RED|RER	4037	0.0253191	5.57809	0.470309	0.641019	0.84927	-6.77148
chr14	-	ENSG00000174373.17	protein_coding	RALGAPA1	253959	Ral GTPase activating protein catalytic subunit alpha 1	GARNL1|GRIPE|NEDHRIT|RalGAPalpha1|TULIP1|p240	14255	0.0310877	6.21316	0.647515	0.521476	0.77811	-6.78369
chr14	-	ENSG00000185024.17	protein_coding	BRF1	2972	BRF1 RNA polymerase III transcription initiation factor subunit	BRF|BRF-1|CFDS|GTF3B|HEL-S-76p|TAF3B2|TAF3C|TAFIII90|TF3B90|TFIIIB90|hBRF	13167	0.0195794	5.3933	0.340145	0.735757	0.896247	-6.78795
chr10	+	ENSG00000148688.14	protein_coding	RPP30	10556	ribonuclease P/MRP subunit p30	TSG15	4418	0.01008	5.19797	0.174914	0.862144	0.950847	-6.79324
chr12	+	ENSG00000139718.11	protein_coding	SETD1B	23067	SET domain containing 1B, histone lysine methyltransferase	IDDSELD|KMT2G|Set1B	8557	0.031112	6.42836	0.669856	0.507296	0.769612	-6.80466
chr12	-	ENSG00000139620.13	protein_coding	KANSL2	54934	KAT8 regulatory NSL complex subunit 2	C12orf41|NSL2	3576	0.00558209	5.22932	0.0981679	0.922353	0.973805	-6.81038
chr5	-	ENSG00000131504.17	protein_coding	DIAPH1	1729	diaphanous related formin 1	DFNA1|DIA1|DRF1|LFHL1|SCBMS|hDIA1	7375	0.0337308	7.71254	0.911967	0.367955	0.673316	-6.81315
chr13	+	ENSG00000139842.15	protein_coding	CUL4A	8451	cullin 4A	-	7813	-0.0313959	6.69937	-0.719911	0.476306	0.751665	-6.81436
chr15	-	ENSG00000104177.18	protein_coding	MYEF2	50804	myelin expression factor 2	HsT18564|MEF-2|MST156|MSTP156|myEF-2	13902	0.029583	6.23445	0.605249	0.548874	0.796992	-6.81441
chr10	+	ENSG00000148843.15	protein_coding	PDCD11	22984	programmed cell death 11	ALG-4|ALG4|NFBP|RRP5	7672	0.0325752	6.95608	0.771377	0.445602	0.730511	-6.8161
chr7	+	ENSG00000135249.8	protein_coding	RINT1	60561	RAD50 interactor 1	ILFS3|RINT-1	3571	0.0119602	5.39439	0.216015	0.830216	0.937966	-6.8245
chr21	+	ENSG00000160218.13	protein_coding	TRAPPC10	7109	trafficking protein particle complex subunit 10	EHOC-1|EHOC1|GT334|TMEM1|TRS130|TRS30	11951	-0.024402	5.93686	-0.492869	0.625149	0.840911	-6.82533
chr18	-	ENSG00000197563.11	protein_coding	PIGN	23556	phosphatidylinositol glycan anchor biosynthesis class N	MCAHS|MCAHS1|MCD4|MDC4|PIG-N	19003	-0.0197331	5.67117	-0.378895	0.707029	0.883492	-6.82782
chr20	-	ENSG00000101343.15	protein_coding	CRNKL1	51340	crooked neck pre-mRNA splicing factor 1	CLF|CRN|Clf1|HCRN|MSTP021|SYF3	4567	0.0228951	5.81034	0.435721	0.665685	0.861949	-6.82935
chr6	+	ENSG00000135336.16	protein_coding	ORC3	23595	origin recognition complex subunit 3	LAT|LATHEO|ORC3L	4095	0.00510361	5.32017	0.090738	0.928212	0.975907	-6.82983
chr10	+	ENSG00000120008.16	protein_coding	WDR11	55717	WD repeat domain 11	BRWD2|DR11|HH14|SRI1|WDR15	10707	0.0310554	6.74803	0.707997	0.483583	0.754394	-6.83029
chr16	+	ENSG00000122390.19	protein_coding	NAA60	79903	N-alpha-acetyltransferase 60, NatF catalytic subunit	HAT4|NAT15|NatF|hNaa60	7349	0.0183147	5.66824	0.347604	0.730196	0.893803	-6.83844
chr16	+	ENSG00000047578.13	protein_coding	KATNIP	23247	katanin interacting protein	JBTS26|KIAA0556	9784	0.0177322	5.68521	0.338996	0.736616	0.896275	-6.84444
chr17	+	ENSG00000087095.13	protein_coding	NLK	51701	nemo like kinase	-	4769	-0.0111679	5.50714	-0.200176	0.842488	0.942933	-6.84908
chr14	+	ENSG00000066629.18	protein_coding	EML1	2009	EMAP like 1	BH|ELP79|EMAP|EMAP-1|EMAPL	8930	0.0195796	5.80908	0.38462	0.70282	0.881395	-6.8503
chr9	-	ENSG00000198000.12	protein_coding	NOL8	55035	nucleolar protein 8	C9orf34|NOP132|bA62C3.3|bA62C3.4	8056	0.0262509	6.36547	0.562689	0.577193	0.812866	-6.86111
chr3	-	ENSG00000132155.13	protein_coding	RAF1	5894	Raf-1 proto-oncogene, serine/threonine kinase	CMD1NN|CRAF|NS5|Raf-1|c-Raf	7746	-0.0239986	6.19155	-0.507515	0.614941	0.835316	-6.8625
chr19	+	ENSG00000178982.10	protein_coding	EIF3K	27335	eukaryotic translation initiation factor 3 subunit K	ARG134|EIF3-p28|EIF3S12|HSPC029|M9|MSTP001|PLAC-24|PLAC24|PRO1474|PTD001	2798	0.033067	7.80515	0.868254	0.391104	0.692759	-6.86637
chr1	+	ENSG00000174371.17	protein_coding	EXO1	9156	exonuclease 1	HEX1|hExoI	4137	0.0180915	5.89669	0.355976	0.723971	0.891475	-6.87717
chr5	-	ENSG00000164180.14	protein_coding	TMEM161B	153396	transmembrane protein 161B	FLB3342|PRO1313	9598	0.0154702	5.8509	0.295899	0.769036	0.911277	-6.88871
chr9	+	ENSG00000120158.12	protein_coding	RCL1	10171	RNA terminal phosphate cyclase like 1	RNAC|RPCL1	4140	0.0116907	5.76632	0.228106	0.820876	0.934954	-6.89161
chrX	+	ENSG00000102172.16	protein_coding	SMS	6611	spermine synthase	MRSR|SPMSY|SRS|SpS	2026	0.0243992	6.63361	0.547531	0.58745	0.818959	-6.9137
chr9	+	ENSG00000137054.16	protein_coding	POLR1E	64425	RNA polymerase I subunit E	A49|PAF53|PRAF1|RPA49	2499	0.0016682	5.75718	0.031657	0.974923	0.991909	-6.91557
chr19	+	ENSG00000005007.13	protein_coding	UPF1	5976	UPF1 RNA helicase and ATPase	HUPF1|NORF1|RENT1|UTF|pNORF1|smg-2	8573	-0.015909	6.13528	-0.302611	0.76403	0.909354	-6.93623
chr8	-	ENSG00000167632.18	protein_coding	TRAPPC9	83696	trafficking protein particle complex subunit 9	IBP|IKBKBBP|MRT13|NIBP|T1|TRS120	9655	-0.0176721	6.27798	-0.35752	0.722825	0.890941	-6.94214
chr9	+	ENSG00000130713.16	protein_coding	EXOSC2	23404	exosome component 2	RRP4|Rrp4p|SHRF|hRrp4p|p7	4240	0.00495849	5.9321	0.0965329	0.923642	0.974244	-6.94331
chr15	-	ENSG00000104133.15	protein_coding	SPG11	80208	SPG11 vesicle trafficking associated, spatacsin	ALS5|CMT2X|KIAA1840	11853	-0.0208261	6.59113	-0.471502	0.640176	0.848792	-6.94646
chr16	+	ENSG00000196557.13	protein_coding	CACNA1H	8912	calcium voltage-gated channel subunit alpha1 H	CACNA1HB|Cav3.2|ECA6|EIG6|HALD4	8620	0.0210112	6.483	0.423246	0.674785	0.866746	-6.94983
chr4	+	ENSG00000164134.13	protein_coding	NAA15	80155	N-alpha-acetyltransferase 15, NatA auxiliary subunit	Ga19|MRD50|NARG1|NAT1P|NATH|TBDN|TBDN100	9664	0.0286184	7.38236	0.669595	0.507631	0.769612	-6.95568
chr3	-	ENSG00000163507.14	protein_coding	CIP2A	57650	cellular inhibitor of PP2A	KIAA1524|NOCIVA|p90	4584	-0.0115436	6.16574	-0.233751	0.816525	0.93289	-6.96102
chr1	-	ENSG00000143493.13	protein_coding	INTS7	25896	integrator complex subunit 7	C1orf73|INT7	5326	0.00640428	6.15841	0.134377	0.893866	0.963408	-6.97827
chr10	+	ENSG00000108055.10	protein_coding	SMC3	9126	structural maintenance of chromosomes 3	BAM|BMH|CDLS3|CSPG6|HCAP|SMC3L1	5683	0.0194546	6.71286	0.429661	0.670047	0.864479	-6.985
chr9	+	ENSG00000136937.13	protein_coding	NCBP1	4686	nuclear cap binding protein subunit 1	CBP80|NCBP|Sto1	5506	-0.0229955	7.21351	-0.568466	0.573307	0.809986	-6.99311
chr2	+	ENSG00000082258.13	protein_coding	CCNT2	905	cyclin T2	CYCT2	9081	-0.00332796	6.21495	-0.0671207	0.946863	0.982328	-6.99451
chr3	-	ENSG00000145041.15	protein_coding	DCAF1	9730	DDB1 and CUL4 associated factor 1	RIP|VPRBP	6849	0.00202314	6.20779	0.0418966	0.966817	0.98912	-6.99469
chr5	+	ENSG00000086200.17	protein_coding	IPO11	51194	importin 11	RanBP11	7540	-0.00618372	6.33631	-0.124046	0.90199	0.965959	-7.01001
chr17	+	ENSG00000130935.10	protein_coding	NOL11	25926	nucleolar protein 11	-	4615	-0.0187986	6.94578	-0.440337	0.66237	0.86085	-7.01753
chr12	-	ENSG00000133858.17	protein_coding	ZFC3H1	196441	zinc finger C3H1-type containing	CCDC131|CSRC2|PSRC2	9432	0.018604	7.11823	0.422946	0.674929	0.866842	-7.05107
chr2	+	ENSG00000144357.18	protein_coding	UBR3	130507	ubiquitin protein ligase E3 component n-recognin 3	ZNF650	10065	0.00557787	6.62826	0.124782	0.901402	0.965665	-7.05733
chr11	+	ENSG00000135372.9	protein_coding	NAT10	55226	N-acetyltransferase 10	ALP|Kre33|NET43	5227	-0.00102893	6.63024	-0.0231088	0.981693	0.993913	-7.0654
chr16	-	ENSG00000172775.17	protein_coding	PSME3IP1	80011	proteasome activator subunit 3 interacting protein 1	C16orf94|CDA018|CDA10|FAM192A|NIP30|PIP30	4347	0.00458682	6.68958	0.102358	0.91905	0.973024	-7.07025
chr1	+	ENSG00000084623.12	protein_coding	EIF3I	8668	eukaryotic translation initiation factor 3 subunit I	EIF3S2|PRO2242|TRIP-1|TRIP1|eIF3-beta|eIF3-p36	9756	-0.00324048	6.71428	-0.07011	0.944501	0.981749	-7.07699
chr4	+	ENSG00000197386.13	protein_coding	HTT	3064	huntingtin	HD|IT15|LOMARS	21407	-0.00993645	6.96561	-0.237493	0.813643	0.931724	-7.09
chr1	-	ENSG00000153207.16	protein_coding	AHCTF1	25909	AT-hook containing transcription factor 1	ELYS|MST108|MSTP108|TMBS62	9579	0.0175869	7.5511	0.441449	0.661573	0.860492	-7.10973
chr5	-	ENSG00000113569.16	protein_coding	NUP155	9631	nucleoporin 155	ATFB15|N155	9158	0.0174851	7.60357	0.449526	0.655793	0.857093	-7.11433
chr1	+	ENSG00000162909.18	protein_coding	CAPN2	824	calpain 2	CANP2|CANPL2|CANPml|mCANP	8585	0.0189204	8.01999	0.512153	0.611724	0.833951	-7.14646
chrX	-	ENSG00000158290.19	protein_coding	CUL4B	8450	cullin 4B	CUL-4B|MRXHF2|MRXS15|MRXSC|SFM2	33815	0.00496138	7.52853	0.125257	0.901029	0.965665	-7.19787
chr4	-	ENSG00000071127.17	protein_coding	WDR1	9948	WD repeat domain 1	AIP1|HEL-S-52|NORI-1|PFITS	7827	-0.00669283	7.60962	-0.164296	0.870445	0.954321	-7.2042
chr8	+	ENSG00000147459.18	protein_coding	DOCK5	80005	dedicator of cytokinesis 5	-	15989	-0.0180516	9.02344	-0.583274	0.563406	0.805101	-7.25939
chr13	+	ENSG00000065150.21	protein_coding	IPO5	3843	importin 5	IMB3|KPNB3|Pse1|RANBP5|imp5	9664	0.0110271	8.29638	0.315274	0.754405	0.90439	-7.27184
chr2	+	ENSG00000116016.14	protein_coding	EPAS1	2034	endothelial PAS domain protein 1	ECYT4|HIF2A|HLF|MOP2|PASD2|bHLHe73	7291	-0.0027949	8.72479	-0.0863913	0.931642	0.977447	-7.38384

## Sheet: All affected MIGs_IPA
© 2000-2021 QIAGEN. All rights reserved.
Category	p-value	-log (p-value)	Molecules
Cancer	1.26E-15-4.51E-03		ACTL6A,ACTR10,ADAT2,AHCTF1,ALG12,ALG3,ALG8,AP2A1,AP2A2,AP4E1,APPBP2,ARAF,ARL2,ATG3,ATG9A,ATP6V1A,ATXN10,BABAM1,BAZ1B,BRAF,BRCC3,C14orf93,C17orf75,C19orf54,C1orf109,CACNA2D1,CCDC43,CCNT2,CDC45,CDIN1,CEP126,CEP164,CEP170B,CGRRF1,CHD1L,CHD5,CLCN7,COA3,COL4A3,CRTC3,CUEDC1,CUL1,CUL4B,CYBA,DAP3,DDB1,DERL1,DERL2,DIAPH3,DNA2,DOCK4,DOCK5,DONSON,DRAM1,DRAM2,DYNC1LI2,E2F1,E2F2,E2F3,E2F4,EDC4,EIF3K,EIF4G3,EM…
Organismal Injury and Abnormalities	1.26E-15-4.51E-03		ACTL6A,ACTR10,ADAT2,AHCTF1,ALG12,ALG3,ALG8,AP2A1,AP2A2,AP4E1,APPBP2,ARAF,ARL2,ATG3,ATG9A,ATP6V1A,ATXN10,BABAM1,BAZ1B,BRAF,BRCC3,C14orf93,C17orf75,C19orf54,C1orf109,CACNA2D1,CAPNS1,CCDC43,CCNT2,CDC45,CDIN1,CEP126,CEP164,CEP170B,CGRRF1,CHD1L,CHD5,CLCN7,COA3,COL4A3,CRTC3,CUEDC1,CUL1,CUL4B,CYBA,DAP3,DDB1,DERL1,DERL2,DIAPH3,DNA2,DOCK4,DOCK5,DONSON,DRAM1,DRAM2,DYNC1LI2,E2F1,E2F2,E2F3,E2F4,EDC4,EIF3K,EI…
Endocrine System Disorders	2.05E-13-3.98E-03		ACTR10,ADAT2,AHCTF1,ALG12,ALG3,ALG8,AP2A1,AP2A2,AP4E1,APPBP2,ARAF,ARL2,ATG9A,ATP6V1A,ATXN10,BABAM1,BAZ1B,BRAF,BRCC3,C14orf93,C19orf54,C1orf109,CACNA2D1,CCNT2,CDC45,CDIN1,CEP126,CEP164,CEP170B,CHD1L,CHD5,CLCN7,COA3,COL4A3,CRTC3,CUEDC1,CUL1,CUL4B,CYBA,DAP3,DDB1,DIAPH3,DNA2,DOCK4,DOCK5,DONSON,DRAM1,DYNC1LI2,E2F1,E2F2,E2F3,E2F4,EDC4,EIF4G3,EML2,EML3,EML4,EXOSC2,FIG4,GAK,GATD3A/GATD3B,GCA,GFUS,GOLGA7,…
Gastrointestinal Disease	7.1E-11-3.98E-03		ACTR10,AHCTF1,ALG12,ALG3,ALG8,AP2A1,AP2A2,AP4E1,APPBP2,ARAF,ARL2,ATG3,ATG9A,ATP6V1A,ATXN10,BABAM1,BAZ1B,BRAF,C14orf93,C17orf75,C19orf54,CACNA2D1,CCDC43,CCNT2,CDC45,CDIN1,CEP126,CEP164,CEP170B,CGRRF1,CHD1L,CHD5,CLCN7,COL4A3,CRTC3,CUEDC1,CUL1,CUL4B,CYBA,DAP3,DDB1,DERL1,DERL2,DIAPH3,DNA2,DOCK4,DOCK5,DRAM1,DRAM2,DYNC1LI2,E2F1,E2F2,E2F3,E2F4,EDC4,EIF3K,EIF4G3,EML2,EML3,EML4,EXOSC2,EXOSC9,FIG4,GAK,GATD…
Molecular Transport	1.3E-10-4.12E-03		AP2A1,AP2A2,AP4E1,ARL2,ATP6V1A,BRAF,C17orf75,CACNA2D1,CLCN7,CUL1,E2F1,E2F3,FIG4,GOLGA7,HPS1,HTT,IPO4,IPO5,IPO9,MAGT1,MAPK1,MAPK3,MAPK8,MAPK9,MLXIP,MYH9,NCBP2,NUP160,NUP205,NUP210,OCRL,PARP1,PDPK1,PEX16,PHB2,PLCD1,PTEN,SCN9A,SLC12A4,SLC12A6,SLC12A7,SLC30A5,SLC35B4,SLC9A7,SLC9A8,STX6,THOC2,TMEM30A,TNPO1,TNPO2,TUSC3,VAC14,VPS11,VPS16,VPS35L,VPS41,WDR11,XPO5,XPO7,ZDHHC8,ZPR1
Protein Trafficking	1.3E-10-1.36E-05		AP2A1,AP2A2,AP4E1,C17orf75,E2F3,GOLGA7,HTT,IPO4,IPO5,IPO9,MAPK1,MYH9,PEX16,PHB2,TNPO1,TNPO2,VPS11,VPS16,VPS35L,VPS41,WDR11,XPO5,XPO7,ZPR1
Cell Morphology	2.99E-08-3.92E-03		ARL2,ATG3,ATG9A,ATXN10,BABAM1,BRAF,BRCC3,CAPNS1,CEP126,CEP164,CHD1L,COA3,COL4A3,CRTC3,CUL4B,DAP3,DDB1,DIAPH3,DNA2,DOCK5,DRAM1,DRAM2,E2F1,E2F2,E2F3,E2F4,EIF4G3,FIG4,HIP1R,HSBP1,HTT,IFT74,IFT88,IP6K1,MAPK1,MAPK3,MAPK8,MAPK9,MATN2,MYH9,MYO10,MYO1E,MYSM1,NOL11,OCRL,PARP1,PDPK1,PFDN5,PHB2,PHYH,PPP2R2C,PPP5C,PSMC4,PTEN,RPL4,SLC12A4,SLC12A6,SLC12A7,STXBP5,TAPT1,TBC1D32,TCEA1,TCTN1,TCTN3,TMEM107,VAC14,VE…
Cellular Assembly and Organization	2.99E-08-3.99E-03		ACTL6A,AP2A2,ARL2,ATG3,ATG9A,ATXN10,BAZ1B,BRAF,BRCC3,CAPNS1,CDC45,CEP126,CEP164,CHD1L,CRTC3,CUL1,CUL4B,DDB1,DIAPH3,DNA2,DOCK4,DOCK5,DYNC1LI2,E2F4,EIF4G3,EML2,EML4,GAK,HIP1R,HPS1,HTT,IFT74,IFT88,IPO4,IPO9,MAPK1,MAPK3,MAPK8,MAPK9,MATN2,MCMBP,MYH9,MYO10,MYSM1,NEDD1,NUP160,OCRL,PARP1,PDPK1,PEX16,PFDN5,PHB2,PPP2R2C,PTEN,RPL4,SFI1,SMC3,SPG11,SRSF10,STX6,STXBP5,TAPT1,TBC1D32,TBCK,TCP1,TCTN1,TCTN3,TMEM10…
Cellular Function and Maintenance	2.99E-08-3.92E-03		AP2A1,AP2A2,ARAF,ARL2,ATG3,ATG9A,ATP6V1A,ATXN10,BABAM1,BRAF,BRCC3,CAPNS1,CEP126,CEP164,CHD1L,COA3,CUL4B,CYBA,DAP3,DIAPH3,DOCK4,DOCK5,DRAM1,DRAM2,DYNC1LI2,E2F1,E2F4,EIF4G3,EML2,EML4,GAK,HIP1R,HPS1,HTT,IFT74,IFT88,IP6K1,MAPK1,MAPK3,MAPK8,MAPK9,MATN2,MYH9,MYO10,MYSM1,NAA60,NEDD1,NOL11,NUP160,OCRL,PARP1,PDPK1,PEX16,PFDN5,PHB2,PPP2R2C,PTEN,RPL4,SPG11,SPTSSA,STX6,STXBP5,TAPT1,TBC1D32,TBCK,TCEA1,TCTN1,T…
Cell Cycle	4.89E-08-3.99E-03		ACTL6A,AP2A2,ARAF,BAZ1B,BRAF,BRCC3,CAPNS1,CCNT2,CDC45,CEP164,CHD1L,CUL1,DDB1,DIAPH3,DNA2,DONSON,DYNC1LI2,E2F1,E2F2,E2F3,E2F4,GAK,HTT,IP6K1,MAPK1,MAPK12,MAPK3,MAPK8,MAPK9,MYSM1,NEDD1,PARP1,PDPK1,PHB2,PPP2R2C,PPP5C,PRIM1,PTEN,SFI1,SMC3,SRPK2,STX6,SUDS3,TAF2,TCP1,UBA3,UBL5,USP14,XPO7,XRCC5
Connective Tissue Development and Function	4.89E-08-3.99E-03		ARAF,ARL2,ATG3,ATG9A,BRAF,CUL1,E2F1,E2F2,E2F3,E2F4,GAK,HTT,IFT88,MAPK1,MAPK12,MAPK3,MAPK8,MAPK9,PARP1,PDPK1,PFDN5,PPP2R2C,PTEN,SLC12A4,SLC12A6,SMC3,XPO7,XRCC5
Post-Translational Modification	5.26E-08-3.8E-03		ACTL6A,ALG8,ATXN10,BABAM1,BRCC3,GFUS,GPAA1,KRTCAP2,MAGT1,MAPK1,MAPK12,MAPK3,MAPK8,MAPK9,MYSM1,PIGB,PSMA1,PSMC4,PTEN,RABGGTA,SRPK2,SUDS3,TMEM258,TUSC3,UFD1,USP14,ZDHHC1,ZDHHC16,ZDHHC18,ZDHHC5,ZDHHC8,ZDHHC9
Neurological Disease	6.61E-08-4.44E-03		ADAT2,AHCTF1,ALG3,ALG8,AP2A1,AP2A2,AP4E1,APPBP2,ARAF,ATG9A,ATP6V1A,ATXN10,BAZ1B,BRAF,C14orf93,C19orf54,CACNA2D1,CAPNS1,CCNT2,CDC45,CDIN1,CEP164,CEP170B,CHD1L,CHD5,CLCN7,COL4A3,CRTC3,CUEDC1,CUL1,CUL4B,CYBA,DAP3,DDB1,DIAPH3,DNA2,DOCK4,DOCK5,DONSON,DRAM2,E2F1,E2F2,E2F3,E2F4,EDC4,EIF3K,EIF4G3,EML2,EML3,EML4,EXOSC2,EXOSC9,FIG4,GAK,GARS1,GFUS,GOLGA7,GPAA1,HARS1,HIP1R,HPS1,HSBP1,HTT,IFT74,IFT88,INSIG1,I…
Embryonic Development	1.9E-07-4.51E-03		AHCTF1,ARAF,ATG3,ATG9A,BABAM1,BRAF,CAPNS1,CHD1L,CUL1,CUL4B,DAP3,DOCK4,E2F1,E2F2,E2F3,E2F4,GAK,HARS1,HSBP1,HTT,IFT88,IP6K1,MAGT1,MAPK1,MAPK3,MAPK8,MAPK9,MYH9,NUP205,PARP1,PDPK1,PHB2,PPP5C,PSMC4,PTEN,TCTN1,UBA3,USP14,VPS41,WDR11,XRCC5,ZPR1
Connective Tissue Disorders	7.59E-07-2.32E-03		ATP6V1A,BRAF,CDC45,CLCN7,COL4A3,CUL4B,DNA2,DONSON,EXOSC2,FIG4,GPAA1,IFT74,IFT88,INSIG1,LMBR1,MAPK1,MAPK8,MAPK9,MATN3,MBTPS2,MYH9,NEPRO,PHYH,PIGB,PLCB4,PRIM1,PTEN,SMS,TAPT1,TBCK,TCTN3,TMEM107,TTC23,VAC14,WDR11,ZDHHC9
Hereditary Disorder	7.59E-07-4.44E-03		ALG12,ALG3,ALG8,AP4E1,ATP6V1A,ATXN10,BRAF,CAPNS1,CDC45,CEP164,CLCN7,COL4A3,CUL4B,DNA2,DONSON,E2F1,E2F3,EIF3K,EXOSC2,EXOSC9,FIG4,GARS1,GPAA1,HARS1,HIP1R,HSBP1,HTT,IFT74,IFT88,INSIG1,LMBR1,MAGT1,MAPK1,MARCHF6,MATN3,MBTPS2,MYH9,MYO1E,NEPRO,NUP160,NUP205,PARP1,PDE6D,PHYH,PIGB,PLCB4,PLCD1,PRIM1,PTEN,RNPC3,SCN9A,SETD1A,SETD1B,SLC12A6,SLC9A7,SMS,SPG11,SSR3,TAF2,TAPT1,TBCK,TCTN1,TCTN3,THOC2,TMEM107,TUSC3…
Developmental Disorder	8.44E-07-4.32E-03		ALG12,ALG3,ALG8,AP4E1,ATP6V1A,BRAF,CAPNS1,CDC45,CEP164,CHD1L,CLCN7,CUL4B,DERL1,DNA2,DONSON,E2F1,E2F3,E2F4,EXOSC2,EXOSC9,FIG4,GARS1,GPAA1,HIP1R,HSBP1,HTT,IFT74,IFT88,INSIG1,IP6K1,MAGT1,MAPK1,MAPK8,MAPK9,MATN3,MYO10,NEPRO,NUP205,OCRL,PARP1,PDE6D,PHB2,PHYH,PIGB,PLCD1,POLR3C,PRIM1,PSMC4,PTEN,RNPC3,SCN9A,SETD1A,SETD1B,SLC12A4,SLC12A6,SLC30A5,SLC9A7,SMC3,SMS,SPG11,SRSF10,SSR3,TAF2,TAPT1,TBCK,TCTN1,TCTN…
Dermatological Diseases and Conditions	1.4E-06-3.92E-03		ARAF,BRAF,E2F1,MAPK1,MAPK3,MAPK8,MAPK9,PARP1,PLCD1,PTEN
Gene Expression	2.8E-06-2.5E-03		CCNT2,E2F1,E2F2,E2F3,EIF3K,EIF4G3,EXOSC2,EXOSC5,EXOSC9,MAPK3,MAPK8,NCBP2,NR2C2AP,POLR2E,POLR2K,PSMA1,PSMC4,PTEN,TAF2,TCEA1,TNPO1
Cell Death and Survival	3.08E-06-4.29E-03		AHCTF1,ARAF,ATG3,BRAF,CAPNS1,CHD1L,CLCN7,CUL1,CUL4B,CYBA,DAP3,DDB1,E2F1,E2F2,E2F3,E2F4,FIG4,GPN1,HTT,IP6K1,IPO4,KIFAP3,MAGT1,MAPK1,MAPK12,MAPK3,MAPK8,MAPK9,NUP205,PARP1,PDPK1,PHB2,PHYH,PPP5C,PSMC4,PTEN,SRPK2,SUDS3,TCP1,THOC2,TNPO2,UBA3,USP14,VAC14,VPS35,VPS41,XRCC5,ZPR1
DNA Replication, Recombination, and Repair	4.63E-06-4.19E-03		ACTL6A,BABAM1,BAZ1B,BRCC3,CDC45,CHD1L,CUL1,CUL4B,DDB1,DNA2,DONSON,E2F1,E2F2,HTT,IPO4,MAPK1,MAPK8,MAPK9,MYSM1,NEDD1,PARP1,PAXIP1,POLR2E,POLR2K,PRIM1,PTEN,SFI1,SMC3,SUDS3,TCEA1,XRCC5
Cellular Response to Therapeutics	7.66E-06-3.07E-03		ALG12,ALG3,ATG3,BRAF,BRCC3,CHD1L,E2F2,GOLGA7,HTT,MARCHF6,MYH9,PARP1,PSMA1,PSMC4,SETD1B,SLC12A7,TNPO1,VPS11,VPS16,VPS41,XRCC5
Carbohydrate Metabolism	1.2E-05-3.27E-03		ALG12,ALG3,ALG8,FIG4,HTT,IP6K1,MYH9,OCRL,PLCB4,PLCD1,PLCH1,PTEN,VAC14
Small Molecule Biochemistry	1.2E-05-3.92E-03		ALG12,ALG3,ALG8,FIG4,GPAA1,HTT,IP6K1,MAPK1,MAPK3,MAPK8,MAPK9,MYH9,OCRL,PIGB,PLCB4,PLCD1,PLCH1,PTEN,VAC14
Cellular Development	1.53E-05-3.99E-03		ARL2,ATG3,ATG9A,BRAF,CUL1,E2F1,E2F2,E2F3,E2F4,GAK,HSBP1,HTT,IFT88,MAPK1,MAPK12,MAPK3,MAPK8,MAPK9,MYH9,MYO10,PARP1,PDPK1,PFDN5,PPP2R2C,PPP2R2D,PPP5C,PTEN,RPL4,SLC12A6,SMC3,XPO7,ZDHHC8,ZPR1
Organismal Survival	2.15E-05-9.6E-04		ACTL6A,AHCTF1,ARAF,ATG3,ATG9A,BRAF,CACNA2D1,CAPNS1,CDC45,CLCN7,COL4A3,CUL1,CUL4B,DDB1,DERL1,DERL2,DIAPH3,DNA2,E2F1,E2F2,E2F3,E2F4,FIG4,GAK,GFUS,HIP1R,HMBS,HSBP1,HTT,INSIG1,KIFAP3,MAPK1,MAPK3,MAPK8,MAPK9,MAU2,MYH9,OCRL,PARP1,PDPK1,PHB2,PLCB4,PLCD1,PPP5C,PSMC4,PTEN,RPL4,SCN9A,SETD1A,SLC30A5,SRSF10,STXBP5,SUDS3,TCEA1,TCTN3,TMEM107,UBA3,USP14,VAC14,VEZT,VPS41,XPO7,XRCC5,ZDHHC16,ZPR1
RNA Post-Transcriptional Modification	2.26E-05-1.07E-03		E2F1,EXOSC2,EXOSC5,EXOSC9,HTT,INTS10,INTS7,LSM5,LSM8,NCBP2,NOL11,PDCD11,POLR2E,POLR2K,PSMA1,PSMC4,RCL1,RNPC3,SRPK2,SRSF10,SSU72,TNPO1
Reproductive System Disease	2.67E-05-4.22E-03		AHCTF1,AP2A1,AP2A2,AP4E1,ARAF,ATG9A,ATP6V1A,BAZ1B,BRAF,C17orf75,CACNA2D1,CCNT2,CDC45,CEP126,CEP164,CEP170B,CGRRF1,CHD1L,CHD5,CLCN7,CRTC3,CUL1,CUL4B,CYBA,DDB1,DIAPH3,DNA2,DOCK4,DOCK5,E2F1,E2F2,E2F3,E2F4,EDC4,EIF3K,EIF4G3,EML2,EML3,EML4,EXOSC2,EXOSC9,FIG4,GAK,GATD3A/GATD3B,HPS1,HTT,IFT74,IFT88,INTS10,INTS7,IP6K1,IPO4,IPO5,IPO9,KIFAP3,KRTCAP2,LMBR1,MAGT1,MAPK1,MAPK3,MAPK8,MAPK9,MATN2,MATN3,MAU2,MBTP…
Tumor Morphology	3.51E-05-4.41E-03		ARAF,BRAF,MAPK1,MAPK8,MAPK9,PARP1,PRIM1,PTEN
Protein Degradation	4E-05-5.62E-04		CAPNS1,CUL4B,DDB1,DERL1,DERL2,DIAPH3,GOLGA7,HIP1R,HTT,IPO9,MARCHF6,MYH9,NAA16,NLK,PHB2,PSMC4,PTEN,SPCS3,TCP1,UBA3,UBXN4,UFD1,USP14,VPS11,VPS35
Protein Synthesis	4E-05-2.23E-03		CAPNS1,COL4A3,CUL4B,DAP3,DDB1,DERL1,DERL2,DIAPH3,EIF3K,EIF4G3,GOLGA7,HIP1R,HTT,IPO9,MAPK1,MAPK12,MAPK3,MAPK8,MAPK9,MARCHF6,MATN3,MYH9,NAA16,NCBP2,NLK,PDPK1,PHB2,PSMC4,PTEN,RPL4,SPCS3,SRPK2,TCP1,UBA3,UBXN4,UFD1,USP14,VPS11,VPS35
Hepatic System Disease	4.25E-05-1.89E-03		ACTR10,AHCTF1,ALG3,ALG8,AP2A1,AP2A2,AP4E1,ARAF,ARL2,ATG9A,BAZ1B,BRAF,CACNA2D1,CCDC43,CCNT2,CDC45,CDIN1,CEP126,CEP164,CGRRF1,CHD1L,CHD5,COL4A3,CRTC3,CUL1,CUL4B,DAP3,DERL1,DIAPH3,DNA2,DOCK4,E2F1,E2F2,EDC4,EIF4G3,EML2,EML3,EML4,EXOSC9,FIG4,GAK,GATD3A/GATD3B,GPAA1,HTT,IFT74,IFT88,INSIG1,INTS7,IPO4,IPO5,IPO9,LMBR1,LSM5,MAGT1,MAPK1,MAPK12,MAPK3,MAPK8,MAPK9,MATN3,MCMBP,MIOS,MLXIP,MYH9,MYO10,MYO1E,NEDD1,…
Nervous System Development and Function	4.46E-05-3.48E-03		AP2A1,BRAF,E2F1,E2F3,E2F4,FIG4,GAK,HTT,IFT88,MAPK1,MAPK3,MAPK8,MAPK9,MYH9,MYO10,PARP1,PDPK1,PHB2,PHYH,PPP2R2C,PPP2R2D,PPP5C,PSMC4,PTEN,RPL4,TCTN1,VAC14,VPS35,WDR11,ZDHHC8,ZPR1
Tissue Morphology	4.46E-05-4.51E-03		BRAF,COL4A3,CUL4B,E2F1,E2F2,E2F4,FIG4,GFUS,HTT,IFT88,MAPK1,MAPK3,MAPK8,MAPK9,MYH9,MYO1E,PDPK1,PHB2,PHYH,PSMC4,PTEN,SLC12A4,SLC12A6,SLC12A7,VAC14,VPS35,VPS41,ZPR1
Metabolic Disease	6.05E-05-3.92E-03		ALG12,ALG3,ALG8,AP4E1,BRAF,MAGT1,MAPK8,MAPK9,PTEN,SSR3,TUSC3
Cellular Growth and Proliferation	7.45E-05-3.48E-03		ARL2,ATG3,ATG9A,BRAF,CUL1,E2F1,E2F2,E2F3,E2F4,GAK,HTT,IFT88,MAPK1,MAPK3,MAPK8,MAPK9,MYH9,MYO10,PARP1,PDPK1,PFDN5,PPP2R2C,PPP2R2D,PPP5C,PTEN,RPL4,SLC12A6,SMC3,ZDHHC8,ZPR1
Organ Morphology	8.11E-05-4.17E-03		CUL4B,DDB1,E2F1,E2F2,E2F3,E2F4,GFUS,HTT,MAPK1,MAPK3,MAPK8,MAPK9,MYO1E,PDPK1,PHYH,PTEN
Reproductive System Development and Function	8.11E-05-3.07E-03		CUL4B,DDB1,HTT,MAGT1,PDPK1,PHYH,PTEN,SUDS3,TUSC3,UBA3,VEZT
Renal and Urological Disease	8.48E-05-3.44E-03		ATP6V1A,CEP164,COL4A3,E2F2,MAPK1,MAPK8,MYH9,MYO1E,NUP160,NUP205,PDE6D,PDPK1,TCTN1,TCTN3,TMEM107,XPO5
Cell-To-Cell Signaling and Interaction	1.15E-04-3.92E-03		AP2A1,HTT,MAPK1,MAPK3,MYH9,PTEN,ZDHHC8
Cellular Compromise	1.15E-04-4.31E-03		ACTR10,AP2A2,ATG3,BABAM1,CYBA,DAP3,DNA2,DOCK5,E2F2,GCA,GOLGA7,HTT,MAGT1,MAPK1,MAPK3,MAPK8,PARP1,PDPK1,PHB2,PTEN,SMC3,SUDS3,TCP1,TMEM30A,VPS35,VPS35L,XPO7,XRCC5
Organismal Development	1.15E-04-4.51E-03		AP4E1,ARAF,BRAF,CAPNS1,CDC45,CLCN7,COL4A3,CUL4B,DERL2,E2F1,E2F2,E2F3,E2F4,EXOSC2,GAK,GFUS,GMFB,HSBP1,HTT,IFT88,INSIG1,IP6K1,MAPK1,MAPK3,MAPK8,MAPK9,MYH9,MYO10,MYO1E,PARP1,PDE6D,PDPK1,PHYH,PLCB4,PLCD1,PPP2R2C,PPP5C,PRIM1,PTEN,SLC12A4,SLC12A6,SLC12A7,SLC30A5,TBCK,TCTN1,TCTN3,TMEM107,TTC23,VPS35,VPS41,WDR11,XRCC5,ZDHHC16,ZDHHC9,ZPR1
Skeletal and Muscular Disorders	1.15E-04-3.06E-03		BRAF,CDC45,DNA2,DONSON,EXOSC2,FIG4,GARS1,HARS1,INSIG1,MAPK8,MAPK9,NEPRO,PDE6D,PHYH,PRIM1,SCN9A,SLC12A6,SMS,SPG11,TBCK,TCTN1,TCTN3,TMEM107,TTC23,VAC14,WDR11
Tissue Development	1.15E-04-3.99E-03		ARAF,ARL2,BRAF,CAPNS1,DOCK5,E2F1,E2F2,E2F3,E2F4,EML2,GAK,HSBP1,HTT,IFT88,MAPK1,MAPK3,MAPK8,MAPK9,MYH9,MYO10,PARP1,PDPK1,PFDN5,PPP2R2C,PPP2R2D,PPP5C,PTEN,RPL4,SMC3,TCTN1,WDR11,ZDHHC8,ZPR1
Ophthalmic Disease	1.67E-04-2.32E-03		CEP164,CLCN7,DRAM2,EML3,EXOSC2,HARS1,HTT,IFT88,MAPK1,MAPK3,MAPK8,MAPK9,PDE6D,PFDN5,PHYH,RABGGTA,RHBDD2
Organ Development	2.06E-04-3.92E-03		BRAF,COL4A3,E2F1,E2F4,GAK,HTT,IFT88,MAPK1,MAPK3,MYO1E,PARP1,PDPK1,PTEN,TCTN1,WDR11
Hepatic System Development and Function	2.49E-04-2.49E-04		E2F1,E2F2,E2F3
Lipid Metabolism	2.49E-04-3.92E-03		ALG12,ALG3,ALG8,FIG4,GPAA1,HTT,MAPK1,MAPK3,MYH9,OCRL,PIGB,PTEN,VAC14
Vitamin and Mineral Metabolism	2.49E-04-3.92E-03		ALG12,ALG3,ALG8,MAPK1,MAPK3
RNA Trafficking	3.35E-04-4.12E-03		HTT,NCBP2,NUP160,NUP205,NUP210,THOC2,XPO5
Cardiovascular Disease	3.41E-04-3.9E-03		BRAF,CACNA2D1,CAPNS1,E2F1,E2F3,HTT,KIFAP3,MAPK1,MAPK3,MAPK8,MAPK9,PARP1,PDPK1,PTEN,SLC12A4
Cellular Movement	3.41E-04-8.95E-04		ATG3,ATG9A,BRAF,CUL1,DOCK4,HARS1,HTT,IFT88,MAPK8,PDPK1,PTEN
Endocrine System Development and Function	3.41E-04-3.62E-03		E2F1,E2F2,PDPK1
Organismal Functions	3.41E-04-3.07E-03		HTT,MAPK1,PARP1
Respiratory System Development and Function	3.96E-04-3.96E-04		E2F1,E2F2,E2F3,E2F4,MAPK1,XPO7
Digestive System Development and Function	5.2E-04-4.17E-03		E2F1,E2F2,E2F4,GFUS,MAPK8,MAPK9,PDPK1,PTEN
Hair and Skin Development and Function	5.8E-04-5.8E-04		BRAF,E2F1,PARP1,PTEN
Renal and Urological System Development and Function	6.15E-04-2.35E-03		COL4A3,E2F2,MAPK1,MAPK8,MYO1E,PARP1,PDPK1
Cell Signaling	6.77E-04-4.51E-03		IFT88,MAPK1,MAPK12,MAPK3,MAPK8,MAPK9,SRPK2,TBC1D32,TCTN1,TCTN3,TTC23,WDR11
Visual System Development and Function	6.77E-04-6.77E-04		E2F1,E2F3
RNA Damage and Repair	9.51E-04-1.07E-03		E2F1,EXOSC2,EXOSC5,EXOSC9,LSM5,NCBP2,POLR2E,POLR2K,PSMA1,PSMC4,TNPO1,ZPR1
Infectious Diseases	1.12E-03-3.83E-03		AHCTF1,AP2A1,ARAF,ATP6V1A,CACNA2D1,CRTC3,DDB1,DOCK4,E2F2,EXOSC5,GAK,HIP1R,INSIG1,INTS7,MAGT1,MAPK1,MAPK8,MATN3,MBTPS2,MYO1E,NUP160,NUP205,NUP210,PARP1,POLR2K,PPP5C,PSMA1,PSMC4,PTEN,SCN9A,SETD1A,SETD1B,SPCS3,SRPK2,SSR3,SSU72,STX10,THOC2,TMEM181,TMEM41B,TRAPPC8,UFD1,USP14,VPS11,VPS16,VPS41,ZDHHC1
Hematological Disease	1.61E-03-4.39E-03		ARAF,BRAF,E2F2,PARP1,PRIM1,PTEN,XRCC5
Immunological Disease	1.61E-03-4.39E-03		ARAF,BRAF,E2F2,PARP1,PRIM1,PTEN,XRCC5
Hematological System Development and Function	2.09E-03-3.92E-03		E2F2,MAPK3,MAPK8,MAPK9,SLC12A4,SLC12A6,XPO7
Immune Cell Trafficking	2.09E-03-3.07E-03		MAPK3,MAPK8,MAPK9
Inflammatory Response	2.09E-03-4.31E-03		ACTR10,AP2A2,CYBA,DOCK5,GCA,GOLGA7,MAGT1,MAPK1,MAPK3,MAPK8,MAPK9,PDPK1,PTEN,TMEM30A,VPS35L,XRCC5
Respiratory Disease	2.23E-03-2.23E-03		ACTR10,ALG3,APPBP2,ARAF,ATG3,BABAM1,BAZ1B,BRAF,BRCC3,CACNA2D1,CDC45,CEP126,CEP170B,CHD5,CRTC3,CUL1,CUL4B,CYBA,DERL1,DIAPH3,DNA2,DOCK4,DOCK5,DRAM1,E2F1,EDC4,EML2,EML4,GAK,GATD3A/GATD3B,GOLGA7,GPN1,HIP1R,HTT,INSIG1,IPO9,KIFAP3,MAPK1,MAPK12,MAPK8,MAPK9,MBTPS2,MLXIP,MYH9,MYO10,MYO1E,NAA16,NUP205,NUP210,OCRL,PARP1,PAXIP1,PDE6D,PHYH,PLCB4,PLCH1,PPP2R2C,PRIM1,PTEN,SETD1B,SLC12A4,SLC12A6,SLC35E3,SLC9A7,S…
Psychological Disorders	2.32E-03-2.32E-03		MAPK8,MAPK9
Amino Acid Metabolism	2.64E-03-2.64E-03		MAPK1,MAPK8,MAPK9
Hypersensitivity Response	3.07E-03-3.07E-03		MAPK8,MAPK9
Auditory and Vestibular System Development and Function	3.92E-03-3.92E-03		MAPK1,MAPK3
Cardiovascular System Development and Function	3.92E-03-3.92E-03		CAPNS1,PDPK1
Hematopoiesis	3.92E-03-3.92E-03		SLC12A4,SLC12A6

## Sheet: All genes_DE
seqnames	strand	gene_id	gene_type	gene_name	EntrezID	description	Synonyms	Length	logFC	AveExpr	t	P.Value	adj.P.Val	B
chr17	+	ENSG00000136485.15	protein_coding	DCAF7	10238	DDB1 and CUL4 associated factor 7	AN11|HAN11|SWAN-1|WDR68	6572	-1.0785	7.53551	-27.8236	1.18876e-25	2.92959e-21	47.7217
chr5	+	ENSG00000164171.11	protein_coding	ITGA2	3673	integrin subunit alpha 2	BR|CD49B|GPIa|HPA-5|VLA-2|VLAA2	7896	-1.09278	7.08813	-25.6482	1.85817e-24	2.28963e-20	45.0148
chr11	+	ENSG00000026508.20	protein_coding	CD44	960	CD44 molecule (Indian blood group)	CDW44|CSPG8|ECMR-III|HCELL|HUTCH-I|IN|LHR|MC56|MDU2|MDU3|MIC4|Pgp1	9992	-0.679568	10.2505	-25.0923	4.47637e-24	3.67719e-20	44.8756
chr6	+	ENSG00000168566.13	protein_coding	SNRNP48	154007	small nuclear ribonucleoprotein U11/U12 subunit 48	C6orf151|dJ336K20B.1|dJ512B11.2	5837	1.20403	5.68909	21.4297	7.38375e-22	4.54913e-18	38.8007
chr3	-	ENSG00000057019.16	protein_coding	DCBLD2	131566	discoidin, CUB and LCCL domain containing 2	CLCP1|ESDN	11280	-0.459517	11.4648	-20.6494	2.49701e-21	1.23073e-17	38.5851
chr9	-	ENSG00000148344.11	protein_coding	PTGES	9536	prostaglandin E synthase	MGST-IV|MGST1-L1|MGST1L1|MPGES|PGES|PIG12|PP102|PP1294|TP53I12|mPGES-1	1891	-0.879986	6.74349	-18.4838	2.86203e-19	1.17553e-15	33.6945
chr1	-	ENSG00000153904.21	protein_coding	DDAH1	23576	dimethylarginine dimethylaminohydrolase 1	DDAH|DDAH-1|DDAHI|HEL-S-16	4587	-0.959222	5.57982	-17.4291	5.96981e-19	2.10172e-15	32.7008
chr1	+	ENSG00000196352.16	protein_coding	CD55	1604	CD55 molecule (Cromer blood group)	CHAPLE|CR|CROM|DAF|TC	5752	-0.736889	7.12912	-16.5679	7.22418e-18	2.22541e-14	30.6429
chr6	+	ENSG00000135318.12	protein_coding	NT5E	4907	5'-nucleotidase ecto	CALJA|CD73|E5NT|NT|NT5|NTE|eN|eNT	4533	-0.629767	7.53086	-15.7945	1.32398e-17	3.62535e-14	30.0672
chrX	-	ENSG00000102158.20	protein_coding	MAGT1	84061	magnesium transporter 1	CDG1CC|IAP|MRX95|OST3B|PRO0756|SLC58A1|XMEN|bA217H1.1	5479	-0.633529	6.77404	-14.4713	1.95522e-16	4.38041e-13	27.3867
chr3	+	ENSG00000163513.19	protein_coding	TGFBR2	7048	transforming growth factor beta receptor 2	AAT3|FAA3|LDS1B|LDS2|LDS2B|MFS2|RIIC|TAAD2|TBR-ii|TBRII|TGFR-2|TGFbeta-RII	6850	-0.445946	9.06221	-14.2913	2.85936e-16	5.87217e-13	27.0146
chr11	+	ENSG00000110318.15	protein_coding	CEP126	57562	centrosomal protein 126	KIAA1377	8200	-1.05962	4.30496	-14.4941	1.86393e-16	4.38041e-13	26.8078
chr14	-	ENSG00000165389.7	protein_coding	SPTSSA	171546	serine palmitoyltransferase small subunit A	C14orf147|SSSPTA	2662	-0.597899	7.02614	-13.961	5.7945e-16	1.09846e-12	26.3341
chr13	-	ENSG00000187498.16	protein_coding	COL4A1	1282	collagen type IV alpha 1 chain	BSVD|BSVD1|COL4A1s|PADMAL|RATOR	14662	-0.643498	6.21878	-13.5897	1.30005e-15	2.28846e-12	25.498
chr5	+	ENSG00000145623.13	protein_coding	OSMR	9180	oncostatin M receptor	IL-31R-beta|IL-31RB|OSMRB|OSMRbeta|PLCA1	7174	-0.485694	8.13832	-13.4125	1.92231e-15	3.15822e-12	25.1473
chr12	-	ENSG00000215021.10	protein_coding	PHB2	11331	prohibitin 2	BAP|BCAP37|Bap37|PNAS-141|REA|hBAP|p22	4226	-0.537797	7.17222	-13.1719	3.28746e-15	5.0635e-12	24.6268
chr12	+	ENSG00000139324.12	protein_coding	TMTC3	160418	transmembrane O-mannosyltransferase targeting cadherins 3	LIS8|SMILE	7327	-0.571765	6.7649	-13.018	4.65067e-15	6.74183e-12	24.2789
chr12	+	ENSG00000013588.9	protein_coding	GPRC5A	9052	G protein-coupled receptor class C group 5 member A	GPCR5A|PEIG-1|RAI3|RAIG1|TIG1	7663	-0.45632	8.65821	-13.1029	5.46328e-15	7.47984e-12	24.1003
chr5	-	ENSG00000135074.16	protein_coding	ADAM19	8728	ADAM metallopeptidase domain 19	FKSG34|MADDAM|MLTNB	7704	-0.601839	6.27616	-12.8375	7.00748e-15	8.42804e-12	23.8585
chr8	+	ENSG00000121039.10	protein_coding	RDH10	157506	retinol dehydrogenase 10	SDR16C4	5331	-0.724207	6.47713	-14.1026	8.41566e-15	8.71148e-12	23.759
chr16	+	ENSG00000103018.17	protein_coding	CYB5B	80777	cytochrome b5 type B	CYB5-M|CYPB5M|OMB5	6807	-0.405411	8.89418	-12.754	8.48384e-15	8.71148e-12	23.6286
chr1	+	ENSG00000197959.14	protein_coding	DNM3	26052	dynamin 3	Dyna III	11329	-0.861183	4.68418	-12.7291	8.98239e-15	8.85448e-12	23.382
chr12	-	ENSG00000139289.14	protein_coding	PHLDA1	22822	pleckstrin homology like domain family A member 1	DT1P1B11|PHRIP|TDAG51	5913	-0.412194	8.73567	-12.6415	1.09871e-14	1.04141e-11	23.3793
chr15	-	ENSG00000166825.15	protein_coding	ANPEP	290	alanyl aminopeptidase, membrane	APN|CD13|GP150|LAP1|P150|PEPN	5046	-1.04675	3.80446	-12.8942	6.15833e-15	7.98768e-12	23.3288
chr19	-	ENSG00000161888.11	protein_coding	SPC24	147841	SPC24 component of NDC80 kinetochore complex	SPBC24	2839	-1.0613	3.82697	-12.7835	7.92841e-15	8.71148e-12	23.1134
chr17	+	ENSG00000132470.14	protein_coding	ITGB4	3691	integrin subunit beta 4	CD104|GP150	6761	-0.534709	7.14997	-12.3565	2.13032e-14	1.81118e-11	22.7792
chr4	-	ENSG00000151012.13	protein_coding	SLC7A11	23657	solute carrier family 7 member 11	CCBR1|xCT	9645	0.402965	8.66662	12.3563	2.13132e-14	1.81118e-11	22.7212
chr10	-	ENSG00000273760.1	lncRNA	AC245041.1	NA	NA	NA	826	0.882819	4.43326	12.441	1.74874e-14	1.59615e-11	22.6406
chr11	+	ENSG00000023171.18	protein_coding	GRAMD1B	57476	GRAM domain containing 1B	LINC01059	14944	-0.397235	8.57208	-12.2582	2.6826e-14	2.13258e-11	22.4953
chr8	-	ENSG00000198363.18	protein_coding	ASPH	444	aspartate beta-hydroxylase	AAH|BAH|CASQ2BP1|FDLAB|HAAH|JCTN|junctin	20047	-0.327816	10.677	-12.6039	2.41889e-14	1.98704e-11	22.464
chr20	+	ENSG00000197818.12	protein_coding	SLC9A8	23315	solute carrier family 9 member A8	NHE-8|NHE8	6946	-0.664652	5.53489	-12.168	3.31854e-14	2.47824e-11	22.2898
chr17	+	ENSG00000108582.12	protein_coding	CPD	1362	carboxypeptidase D	GP180	12510	-0.406328	8.59324	-12.1405	3.54115e-14	2.56671e-11	22.2161
chr11	-	ENSG00000124942.14	protein_coding	AHNAK	79026	AHNAK nucleoprotein	AHNAKRS|PM227	19466	0.387855	9.0345	12.1112	3.79556e-14	2.67251e-11	22.1176
chr1	-	ENSG00000117500.13	protein_coding	TMED5	50999	transmembrane p24 trafficking protein 5	CGI-100|p24g2|p28	9211	-0.540907	6.80144	-12.0184	4.73145e-14	3.1514e-11	21.9929
chr10	-	ENSG00000107537.14	protein_coding	PHYH	5264	phytanoyl-CoA 2-hydroxylase	LN1|LNAP1|PAHX|PHYH1|RD	3377	-0.934262	3.90652	-12.2126	2.98639e-14	2.29989e-11	21.9595
chr3	-	ENSG00000163814.8	protein_coding	CDCP1	64866	CUB domain containing protein 1	CD318|SIMA135|TRASK	6508	-0.68076	5.98206	-12.4613	5.64288e-14	3.44017e-11	21.8389
chr10	+	ENSG00000166224.17	protein_coding	SGPL1	8879	sphingosine-1-phosphate lyase 1	NPHS14|S1PL|SPL	7510	0.480527	7.21219	11.9388	5.72079e-14	3.44017e-11	21.8
chr7	-	ENSG00000091136.15	protein_coding	LAMB1	3912	laminin subunit beta 1	CLM|LIS5	18592	-0.357002	9.19771	-11.8441	7.179e-14	4.21237e-11	21.4629
chr16	+	ENSG00000140807.7	protein_coding	NKD1	85407	NKD inhibitor of WNT signaling pathway 1	Naked1	17359	-0.895072	3.9874	-11.9626	5.40502e-14	3.44017e-11	21.4551
chr10	+	ENSG00000197467.16	protein_coding	COL13A1	1305	collagen type XIII alpha 1 chain	CMS19|COLXIIIA1	9871	-1.59695	2.28427	-12.8268	7.18182e-15	8.42804e-12	21.442
chr12	+	ENSG00000050438.17	protein_coding	SLC4A8	9498	solute carrier family 4 member 8	NBC3|NDCBE	17920	1.21492	3.07301	12.0337	4.56271e-14	3.12343e-11	20.8539
chr6	+	ENSG00000131016.17	protein_coding	AKAP12	9590	A-kinase anchoring protein 12	AKAP250|SSeCKS	8775	-0.511371	6.98157	-11.5175	1.584e-13	9.07814e-11	20.7951
chr17	-	ENSG00000108960.9	protein_coding	MMD	23531	monocyte to macrophage differentiation associated	MMA|MMD1|PAQR11	3193	-0.4446	7.47466	-11.4712	1.77387e-13	9.71451e-11	20.6663
chrX	+	ENSG00000102174.9	protein_coding	PHEX	5251	phosphate regulating endopeptidase homolog X-linked	HPDR|HPDR1|HYP|HYP1|LXHR|PEX|XLH	6500	1.2139	3.03632	11.9386	5.72338e-14	3.44017e-11	20.6425
chrX	-	ENSG00000101871.16	protein_coding	MID1	4281	midline 1	BBBG1|FXY|GBBB1|MIDIN|OGS1|OS|OSX|RNF59|TRIM18|XPRF|ZNFXY	9450	-0.355229	9.04554	-11.4842	1.71828e-13	9.62395e-11	20.5981
chr9	+	ENSG00000106829.20	protein_coding	TLE4	7091	TLE family member 4, transcriptional corepressor	BCE-1|BCE1|E(spI)|E(spl)|ESG|ESG4|GRG4|Grg-4	8187	0.65716	5.34459	11.4286	1.96921e-13	1.05498e-10	20.5397
chr1	+	ENSG00000117335.20	protein_coding	CD46	4179	CD46 molecule	AHUS2|MCP|MIC10|TLX|TRA2.10	8711	-0.380918	8.46052	-11.3575	2.3449e-13	1.22953e-10	20.3314
chr8	-	ENSG00000237264.4	processed_pseudogene	FTH1P11	2503	ferritin heavy chain 1 pseudogene 11	FTHL11	551	0.659279	5.45275	11.2677	2.92727e-13	1.50291e-10	20.1647
chr2	+	ENSG00000153214.11	protein_coding	TMEM87B	84910	transmembrane protein 87B	-	5321	-0.662656	5.03063	-11.1574	3.84924e-13	1.93593e-10	19.8668
chr12	+	ENSG00000152944.9	protein_coding	MED21	9412	mediator complex subunit 21	SRB7|SURB7|hSrb7	3632	-0.634364	5.29994	-11.1301	4.11961e-13	2.03047e-10	19.8272
chr20	-	ENSG00000178726.7	protein_coding	THBD	7056	thrombomodulin	AHUS6|BDCA-3|BDCA3|CD141|THPH12|THRM|TM	4040	0.527913	6.26399	10.9517	6.43916e-13	2.93864e-10	19.4203
chr14	+	ENSG00000182809.11	protein_coding	CRIP2	1397	cysteine rich protein 2	CRIP|CRP2|ESP1	4165	0.789602	4.40252	10.9961	5.75934e-13	2.72948e-10	19.3534
chr20	+	ENSG00000215305.10	protein_coding	VPS16	64601	VPS16 core subunit of CORVET and HOPS complexes	hVPS16	3364	-0.731582	4.57386	-10.9653	6.22287e-13	2.89352e-10	19.336
chr7	+	ENSG00000146729.10	protein_coding	NIPSNAP2	2631	nipsnap homolog 2	GBAS	5651	-0.517871	6.20673	-10.8699	7.91358e-13	3.46874e-10	19.2173
chr9	-	ENSG00000148229.13	protein_coding	POLE3	54107	DNA polymerase epsilon 3, accessory subunit	CHARAC17|CHRAC17|CHRAC2|YBL1|p17	2607	0.484722	6.79116	10.8645	8.02298e-13	3.46874e-10	19.1938
chr1	+	ENSG00000092621.13	protein_coding	PHGDH	26227	phosphoglycerate dehydrogenase	3-PGDH|3PGDH|HEL-S-113|NLS|NLS1|PDG|PGAD|PGD|PGDH|PHGDHD|SERA	9187	0.639106	5.3899	10.756	1.05613e-12	4.48745e-10	18.9141
chr4	-	ENSG00000179046.8	protein_coding	TRIML2	205860	tripartite motif family like 2	SPRYD6	3050	0.969309	3.47092	10.9052	7.23929e-13	3.24373e-10	18.7633
chr8	+	ENSG00000147669.11	protein_coding	POLR2K	5440	RNA polymerase II, I and III subunit K	ABC10-alpha|RPABC4|RPB10alpha|RPB12|RPB7.0|hRPB7.0|hsRPB10a	1673	-0.611641	5.20548	-10.6926	1.24098e-12	5.16739e-10	18.7501
chr11	-	ENSG00000109917.11	protein_coding	ZPR1	8882	ZPR1 zinc finger	ZNF259	7058	-0.683785	5.17439	-10.8834	1.27529e-12	5.16739e-10	18.7361
chr17	-	ENSG00000277903.1	snRNA	U2	NA	NA	NA	191	-0.465535	7.27743	-10.7921	1.27906e-12	5.16739e-10	18.7253
chr2	+	ENSG00000236255.2	lncRNA	AC009404.1	NA	NA	NA	5287	1.27313	2.82647	11.1222	4.20224e-13	2.03059e-10	18.7034
chr12	-	ENSG00000175215.11	protein_coding	CTDSP2	10106	CTD small phosphatase 2	OS4|PSR2|SCP2	5432	0.59166	6.20313	11.0795	1.50925e-12	5.90381e-10	18.6325
chr12	-	ENSG00000060982.15	protein_coding	BCAT1	586	branched chain amino acid transaminase 1	BCATC|BCT1|ECA39|MECA39|PNAS121|PP18	11415	0.525152	6.5165	10.7342	1.44611e-12	5.74806e-10	18.6311
chr17	+	ENSG00000108984.15	protein_coding	MAP2K6	5608	mitogen-activated protein kinase kinase 6	MAPKK6|MEK6|MKK6|PRKMK6|SAPKK-3|SAPKK3	16660	-0.425788	7.25827	-10.6053	1.55081e-12	5.97159e-10	18.5186
chr4	+	ENSG00000109511.12	protein_coding	ANXA10	11199	annexin A10	ANX14	1836	-0.812098	4.25621	-10.6592	1.74568e-12	6.61855e-10	18.2932
chr5	+	ENSG00000164236.12	protein_coding	ANKRD33B	651746	ankyrin repeat domain 33B	-	10043	0.713318	4.78996	10.5147	2.03681e-12	7.60534e-10	18.2244
chr2	-	ENSG00000115525.18	protein_coding	ST3GAL5	8869	ST3 beta-galactoside alpha-2,3-sialyltransferase 5	SATI|SIAT9|SIATGM3S|SPDRS|ST3Gal V|ST3GalV	16300	-0.400632	7.63891	-10.3922	2.68435e-12	9.58741e-10	17.9494
chr17	-	ENSG00000183978.8	protein_coding	COA3	28958	cytochrome c oxidase assembly factor 3	CCDC56|COX25|HSPC009|MC4DN14|MITRAC12	1931	-0.628839	4.96626	-10.3661	2.87175e-12	1.01102e-09	17.919
chr11	-	ENSG00000110321.19	protein_coding	EIF4G2	1982	eukaryotic translation initiation factor 4 gamma 2	AAG1|DAP5|NAT1|P97	8485	-0.249552	10.8056	-10.4189	2.5053e-12	9.0795e-10	17.7136
chr17	+	ENSG00000075461.6	protein_coding	CACNG4	27092	calcium voltage-gated channel auxiliary subunit gamma 4	-	3583	0.95518	3.47826	10.4478	2.32491e-12	8.55151e-10	17.7107
chr10	-	ENSG00000276850.5	lncRNA	AC245041.2	NA	NA	NA	2498	0.694055	5.14921	10.6032	4.49212e-12	1.55921e-09	17.5259
chr7	-	ENSG00000004864.14	protein_coding	SLC25A13	10165	solute carrier family 25 member 13	ARALAR2|CITRIN|CTLN2|NICCD	3710	-0.481503	6.16155	-10.0781	6.08905e-12	2.0556e-09	17.2062
chr14	-	ENSG00000100697.15	protein_coding	DICER1	23405	dicer 1, ribonuclease III	DCR1|Dicer|Dicer1e|GLOW|HERNA|K12H4.8-LIKE|MNG1|RMSE2	12680	-0.376943	7.83543	-10.0954	5.81942e-12	1.99186e-09	17.1626
chr7	-	ENSG00000004799.8	protein_coding	PDK4	5166	pyruvate dehydrogenase kinase 4	-	4544	-0.382049	8.94448	-10.8789	6.93414e-12	2.30926e-09	17.0366
chr15	+	ENSG00000081014.11	protein_coding	AP4E1	23431	adaptor related protein complex 4 subunit epsilon 1	CPSQ4|SPG51|STUT1	7354	-0.493819	6.07692	-9.96794	8.1409e-12	2.67499e-09	16.9219
chr10	-	ENSG00000119977.22	protein_coding	TCTN3	26123	tectonic family member 3	C10orf61|JBTS18|OFD4|TECT3	9465	-0.496991	5.88164	-9.93419	8.90115e-12	2.88631e-09	16.838
chr12	-	ENSG00000167552.15	protein_coding	TUBA1A	7846	tubulin alpha 1a	B-ALPHA-1|LIS3|TUBA3	3823	0.409594	7.37157	9.91763	9.30023e-12	2.97656e-09	16.729
chr14	-	ENSG00000129474.16	protein_coding	AJUBA	84962	ajuba LIM protein	JUB	5885	0.519784	5.77627	9.88746	1.00749e-11	3.14285e-09	16.7183
chr2	+	ENSG00000198522.14	protein_coding	GPN1	11321	GPN-loop GTPase 1	ATPBD1A|MBDIN|NTPBP|RPAP4|XAB1	3749	-0.633858	4.72123	-9.89805	9.79576e-12	3.09496e-09	16.7124
chr1	-	ENSG00000156171.15	protein_coding	DRAM2	128338	DNA damage regulated autophagy modulator 2	CORD21|PRO180|TMEM77|WWFQ154	3295	-0.655114	4.53984	-9.86873	1.05883e-11	3.26171e-09	16.6191
chr2	+	ENSG00000204217.15	protein_coding	BMPR2	659	bone morphogenetic protein receptor type 2	BMPR-II|BMPR3|BMR2|BRK-3|POVD1|PPH1|T-ALK	12509	-0.43242	7.06719	-9.83544	1.17959e-11	3.58888e-09	16.511
chr19	+	ENSG00000099822.3	protein_coding	HCN2	610	hyperpolarization activated cyclic nucleotide gated potassium and sodium channel 2	BCNG-2|BCNG2|HAC-1	3420	-0.546115	5.27324	-9.68163	1.74434e-11	5.07833e-09	16.1793
chr1	+	ENSG00000151414.15	protein_coding	NEK7	140609	NIMA related kinase 7	-	5454	-0.545066	5.66159	-9.71744	1.82289e-11	5.22365e-09	16.1435
chr12	-	ENSG00000070961.16	protein_coding	ATP2B1	490	ATPase plasma membrane Ca2+ transporting 1	PMCA1|PMCA1kb	9500	-0.332296	8.62387	-9.727	1.54481e-11	4.64273e-09	16.1169
chr7	-	ENSG00000005108.16	protein_coding	THSD7A	221981	thrombospondin type 1 domain containing 7A	-	10921	-0.369727	7.6938	-9.68009	1.75157e-11	5.07833e-09	16.0719
chr10	-	ENSG00000165672.7	protein_coding	PRDX3	10935	peroxiredoxin 3	AOP-1|AOP1|HBC189|MER5|PRO1748|SP-22|prx-III	3379	-0.39382	7.42256	-9.64908	1.9035e-11	5.39194e-09	16.0091
chr5	-	ENSG00000053108.17	protein_coding	FSTL4	23105	follistatin like 4	-	6711	-0.470007	6.25637	-9.60347	2.15172e-11	6.02579e-09	15.9558
chr15	-	ENSG00000157483.9	protein_coding	MYO1E	4643	myosin IE	FSGS6|HuncM-IC|MYO1C	9077	-0.282462	9.42772	-9.68059	1.74924e-11	5.07833e-09	15.9099
chr19	-	ENSG00000254004.7	protein_coding	ZNF260	339324	zinc finger protein 260	OZRF1|PEX1|ZFP260	5571	0.56313	5.29464	9.50168	2.83158e-11	7.75351e-09	15.7057
chr12	+	ENSG00000198431.16	protein_coding	TXNRD1	7296	thioredoxin reductase 1	GRIM-12|TR|TR1|TRXR1|TXNR	6710	-0.2801	9.68231	-9.51302	2.74604e-11	7.60376e-09	15.4274
chrX	-	ENSG00000188706.13	protein_coding	ZDHHC9	51114	zinc finger DHHC-type palmitoyltransferase 9	CGI89|CXorf11|DHHC9|MMSA1|MRXSZ|ZDHHC10|ZNF379|ZNF380	5243	-0.443621	6.15181	-9.33859	4.40841e-11	1.16818e-08	15.2512
chr7	-	ENSG00000205060.11	protein_coding	SLC35B4	84912	solute carrier family 35 member B4	YEA|YEA4	6988	-0.378208	7.30826	-9.36423	4.11106e-11	1.10123e-08	15.2494
chr8	-	ENSG00000159167.12	protein_coding	STC1	6781	stanniocalcin 1	STC	4134	-0.495768	5.83708	-9.2673	5.3554e-11	1.37478e-08	15.0719
chr10	-	ENSG00000197771.13	protein_coding	MCMBP	79892	minichromosome maintenance complex binding protein	C10orf119|MCM-BP	5994	-0.395186	6.99116	-9.28302	5.13015e-11	1.33081e-08	15.0515
chr1	+	ENSG00000116774.12	protein_coding	OLFML3	56944	olfactomedin like 3	HNOEL-iso|OLF44	2821	-0.969208	2.84886	-9.43772	3.36697e-11	9.11819e-09	15.0072
chr15	+	ENSG00000166963.13	protein_coding	MAP1A	4130	microtubule associated protein 1A	MAP1L|MTAP1A	10646	0.738772	4.01738	9.26017	5.46088e-11	1.3874e-08	14.9614
chr1	-	ENSG00000116704.8	protein_coding	SLC35D1	23169	solute carrier family 35 member D1	SHNKND|UGTREL7	6193	-0.593133	4.65795	-9.21732	6.14059e-11	1.52857e-08	14.9342
chr17	-	ENSG00000131473.17	protein_coding	ACLY	47	ATP citrate lyase	ACL|ATPCL|CLATP	5208	-0.254592	9.86345	-9.30555	4.82401e-11	1.26471e-08	14.8389
chr5	+	ENSG00000131711.15	protein_coding	MAP1B	4131	microtubule associated protein 1B	FUTSCH|MAP5|PPP1R102|PVNH9	12540	0.277381	9.2018	9.24255	5.73058e-11	1.44107e-08	14.7418
chr15	-	ENSG00000259771.1	lncRNA	AC092756.1	NA	NA	NA	448	0.867832	3.37053	9.19292	6.5655e-11	1.618e-08	14.6087
chr3	-	ENSG00000004399.13	protein_coding	PLXND1	23129	plexin D1	PLEXD1	9557	-0.353041	7.78534	-9.13571	7.68287e-11	1.87462e-08	14.5864
chr2	-	ENSG00000163235.16	protein_coding	TGFA	7039	transforming growth factor alpha	TFGA	4917	-0.616087	4.56216	-9.01169	1.08177e-10	2.54263e-08	14.3811
chr1	-	ENSG00000188643.11	protein_coding	S100A16	140576	S100 calcium binding protein A16	AAG13|DT1P1A7|S100F	1701	-0.406501	6.84669	-9.02124	1.05357e-10	2.54263e-08	14.3456
chr1	+	ENSG00000180488.15	protein_coding	MIGA1	374986	mitoguardin 1	FAM73A	10128	-0.515225	5.42827	-8.98037	1.17977e-10	2.74236e-08	14.3073
chr6	+	ENSG00000111962.8	protein_coding	UST	10090	uronyl 2-sulfotransferase	2OST	4861	-0.707126	3.81496	-9.0156	1.07012e-10	2.54263e-08	14.3025
chrX	-	ENSG00000068366.20	protein_coding	ACSL4	2182	acyl-CoA synthetase long chain family member 4	ACS4|FACL4|LACS4|MRX63|MRX68	6546	-0.333167	8.17684	-9.01117	1.08333e-10	2.54263e-08	14.2062
chr1	+	ENSG00000142949.17	protein_coding	PTPRF	5792	protein tyrosine phosphatase receptor type F	BNAH2|LAR	10712	-0.347878	8.09418	-9.10122	1.19068e-10	2.74236e-08	14.1456
chr10	+	ENSG00000285294.1	lncRNA	LINC00842	643650	long intergenic non-protein coding RNA 842	-	2872	0.541123	5.11725	8.89208	1.50751e-10	3.40564e-08	14.072
chr8	+	ENSG00000197858.11	protein_coding	GPAA1	8733	glycosylphosphatidylinositol anchor attachment 1	GAA1|GPIBD15|hGAA1	3268	-0.541719	6.46345	-10.1031	1.9445e-10	4.13105e-08	13.9746
chr10	+	ENSG00000213412.3	processed_pseudogene	HNRNPA1P33	728643	heterogeneous nuclear ribonucleoprotein A1 pseudogene 33	-	561	0.819065	3.36991	8.94108	1.31558e-10	3.00195e-08	13.9656
chr10	+	ENSG00000148730.7	protein_coding	EIF4EBP2	1979	eukaryotic translation initiation factor 4E binding protein 2	4EBP2|PHASII	7491	-0.354905	7.37896	-8.88908	1.52013e-10	3.40564e-08	13.9392
chr12	+	ENSG00000120802.14	protein_coding	TMPO	7112	thymopoietin	CMD1T|LAP2|LEMD4|PRO0868|TP	8498	-0.32186	8.07783	-8.85249	1.68321e-10	3.71025e-08	13.7741
chr2	+	ENSG00000144136.11	protein_coding	SLC20A1	6574	solute carrier family 20 member 1	GLVR1|Glvr-1|PIT1|PiT-1	5493	-0.335972	7.6428	-8.81593	1.8639e-10	4.0293e-08	13.713
chr6	-	ENSG00000120438.12	protein_coding	TCP1	6950	t-complex 1	CCT-alpha|CCT1|CCTa|D6S230E|TCP-1-alpha	4883	-0.33708	7.57083	-8.80752	1.9082e-10	4.08919e-08	13.6958
chr1	+	ENSG00000000460.17	protein_coding	C1orf112	55732	chromosome 1 open reading frame 112	-	5970	-0.585439	4.61406	-8.73996	2.30514e-10	4.73399e-08	13.6521
chr12	-	ENSG00000134294.14	protein_coding	SLC38A2	54407	solute carrier family 38 member 2	ATA2|PRO1068|SAT2|SNAT2	6509	-0.266995	9.81887	-8.99554	1.6862e-10	3.71025e-08	13.6163
chr17	+	ENSG00000264364.3	protein_coding	DYNLL2	140735	dynein light chain LC8-type 2	DNCL1B|Dlc2|RSPH22	6807	0.393107	6.7742	8.74794	2.25419e-10	4.66825e-08	13.597
chr17	+	ENSG00000180336.18	protein_coding	MEIOC	284071	meiosis specific with coiled-coil domain	C17orf104	8611	0.592357	4.52633	8.71646	2.46205e-10	4.97333e-08	13.5819
chr12	+	ENSG00000211455.8	protein_coding	STK38L	23012	serine/threonine kinase 38 like	NDR2	6863	0.520174	5.0578	8.71114	2.49905e-10	4.99072e-08	13.5789
chr1	+	ENSG00000168528.12	protein_coding	SERINC2	347735	serine incorporator 2	FKSG84|PRO0899|TDE2|TDE2L	3452	-0.52341	5.04448	-8.70098	2.57134e-10	5.06944e-08	13.5508
chr8	-	ENSG00000254166.3	lncRNA	CASC19	103021165	cancer susceptibility 19	CARLO6|CARLo-6|LINC01245	22219	-0.317799	8.15819	-8.77349	2.09862e-10	4.42038e-08	13.5458
chr7	+	ENSG00000186480.13	protein_coding	INSIG1	3638	insulin induced gene 1	CL6	3650	-0.335582	7.55525	-8.74799	2.25387e-10	4.66825e-08	13.5308
chr12	-	ENSG00000089250.19	protein_coding	NOS1	4842	nitric oxide synthase 1	IHPS1|N-NOS|NC-NOS|NOS|bNOS|nNOS	13113	-0.760256	3.40021	-8.73677	2.3258e-10	4.73694e-08	13.4777
chr19	+	ENSG00000130202.10	protein_coding	NECTIN2	5819	nectin cell adhesion molecule 2	CD112|HVEB|PRR2|PVRL2|PVRR2	3742	-0.386001	7.00218	-8.70942	2.51116e-10	4.99072e-08	13.4695
chr5	-	ENSG00000164300.17	protein_coding	SERINC5	256987	serine incorporator 5	C5orf12|TPO1	9539	-0.386449	6.66735	-8.69556	2.61075e-10	5.1063e-08	13.4565
chrX	+	ENSG00000188158.16	protein_coding	NHS	4810	NHS actin remodeling regulator	CTRCT40|CXN|SCML1	10614	-0.394571	6.64701	-8.68697	2.67445e-10	5.18969e-08	13.4339
chr5	+	ENSG00000197575.6	processed_pseudogene	RPS17P2	6219	ribosomal protein S17 pseudogene 2	RPS17A|RPS17L1|RPS17_5_604	408	0.656545	4.42915	8.75497	3.08661e-10	5.90892e-08	13.3712
chr10	-	ENSG00000265190.7	protein_coding	ANXA8	653145	annexin A8	ANX8|CH17-360D5.2	4955	0.565983	4.74963	8.63524	3.09305e-10	5.90892e-08	13.3687
chr4	+	ENSG00000169429.11	protein_coding	CXCL8	3576	C-X-C motif chemokine ligand 8	GCP-1|GCP1|IL8|LECT|LUCT|LYNAP|MDNCF|MONAP|NAF|NAP-1|NAP1|SCYB8	2239	-0.461906	6.74327	-9.29593	3.74551e-10	6.99275e-08	13.2308
chr16	-	ENSG00000159713.11	protein_coding	TPPP3	51673	tubulin polymerization promoting protein family member 3	CGI-38|TPPP/p20|p20|p25gamma	2601	1.04508	2.49782	8.82551	1.81472e-10	3.95771e-08	13.229
chr2	-	ENSG00000169432.18	protein_coding	SCN9A	6335	sodium voltage-gated channel alpha subunit 9	ETHA|FEB3B|GEFSP7|HSAN2D|NE-NA|NENA|Nav1.7|PN1|SFNP	13946	-0.362933	6.82787	-8.55531	3.87482e-10	7.17979e-08	13.0517
chr15	+	ENSG00000136381.13	protein_coding	IREB2	3658	iron responsive element binding protein 2	ACO3|IRE-BP 2|IRE-BP2|IRP2|IRP2AD|NDCAMA	10803	-0.315976	7.88532	-8.58212	3.59242e-10	6.81011e-08	13.0339
chr2	-	ENSG00000163171.8	protein_coding	CDC42EP3	10602	CDC42 effector protein 3	BORG2|CEP3|UB1	9964	0.379699	6.71374	8.5209	4.27056e-10	7.73851e-08	12.9663
chr8	-	ENSG00000133863.9	protein_coding	TEX15	56154	testis expressed 15, meiosis and synapsis associated	CT42|SPGF25	11869	-0.776459	3.52731	-8.55152	4.16073e-10	7.59533e-08	12.9645
chr6	-	ENSG00000124783.14	protein_coding	SSR1	6745	signal sequence receptor subunit 1	TRAPA	11349	-0.314495	8.03784	-8.54872	3.94765e-10	7.26014e-08	12.9244
chr10	-	ENSG00000148848.14	protein_coding	ADAM12	8038	ADAM metallopeptidase domain 12	ADAM12-OT1|CAR10|MCMP|MCMPMltna|MLTN|MLTNA	9860	-0.54954	4.94444	-8.49945	4.99594e-10	8.85756e-08	12.9089
chr1	+	ENSG00000143153.13	protein_coding	ATP1B1	481	ATPase Na+/K+ transporting subunit beta 1	ATP1B	2865	-0.263091	9.01309	-8.57853	3.62899e-10	6.82693e-08	12.9055
chr3	-	ENSG00000144744.17	protein_coding	UBA3	9039	ubiquitin like modifier activating enzyme 3	NAE2|UBE1C|hUBA3	4106	-0.526931	4.88303	-8.44191	5.34172e-10	9.40295e-08	12.8387
chr5	+	ENSG00000164251.5	protein_coding	F2RL1	2150	F2R like trypsin receptor 1	GPR11|PAR2	2930	-0.340213	7.39543	-8.49549	4.58902e-10	8.25488e-08	12.835
chr2	+	ENSG00000136002.20	protein_coding	ARHGEF4	50649	Rho guanine nucleotide exchange factor 4	ASEF|ASEF1|GEF4|SMIM39|STM6	10613	-0.627585	3.99548	-8.3929	6.13979e-10	1.05076e-07	12.668
chr9	-	ENSG00000181634.8	protein_coding	TNFSF15	9966	TNF superfamily member 15	TL1|TL1A|TNLG1B|VEGI|VEGI192A	7785	-0.401212	6.53295	-8.40572	5.92003e-10	1.02742e-07	12.6536
chr2	+	ENSG00000196975.16	protein_coding	ANXA4	307	annexin A4	ANX4|HEL-S-274|P32.5|PAP-II|PIG28|PP4-X|ZAP36	11060	-0.268011	9.37152	-8.55481	4.67254e-10	8.34422e-08	12.6261
chr1	+	ENSG00000116199.12	protein_coding	FAM20B	9917	FAM20B glycosaminoglycan xylosylkinase	gxk1	6046	-0.378163	6.77263	-8.39688	6.07066e-10	1.04619e-07	12.6094
chr14	+	ENSG00000131966.14	protein_coding	ACTR10	55860	actin related protein 10	ACTR11|Arp10|Arp11|HARP11	4039	-0.549564	4.67259	-8.35347	6.86905e-10	1.15946e-07	12.594
chr6	-	ENSG00000124571.18	protein_coding	XPO5	57510	exportin 5	exp5	8481	-0.3804	6.44131	-8.34962	6.94476e-10	1.16426e-07	12.5021
chr2	-	ENSG00000115084.15	protein_coding	SLC35F5	80255	solute carrier family 35 member F5	-	13398	-0.326841	7.3868	-8.32161	7.52196e-10	1.25251e-07	12.3427
chr10	+	ENSG00000264230.9	protein_coding	ANXA8L1	728113	annexin A8 like 1	ANXA8|ANXA8L2|VAC-beta|bA145E20.2	2860	0.54556	4.71576	8.25421	9.11896e-10	1.46881e-07	12.3187
chr19	+	ENSG00000129353.15	protein_coding	SLC44A2	57153	solute carrier family 44 member 2	CTL2|PP1292	4952	-0.715645	3.42833	-8.29343	8.15205e-10	1.34832e-07	12.3118
chr5	+	ENSG00000120149.9	protein_coding	MSX2	4488	msh homeobox 2	CRS2|FPP|HOX8|MSH|PFM|PFM1	2224	-0.659088	3.79013	-8.26751	8.77871e-10	1.43273e-07	12.3032
chr15	-	ENSG00000140538.16	protein_coding	NTRK3	4916	neurotrophic receptor tyrosine kinase 3	GP145-TrkC|TRKC|gp145(trkC)	26750	-0.264543	9.64036	-8.59449	6.51962e-10	1.10807e-07	12.2978
chr10	+	ENSG00000156671.15	protein_coding	SAMD8	142891	sterile alpha motif domain containing 8	HEL-177|SMSr	7308	-0.409697	6.11718	-8.2468	9.31458e-10	1.49057e-07	12.235
chr1	+	ENSG00000152332.16	protein_coding	UHMK1	127933	U2AF homology motif kinase 1	KIS|KIST|P-CIP2	9248	-0.301385	8.05882	-8.27639	8.55874e-10	1.40614e-07	12.1478
chr21	+	ENSG00000154639.19	protein_coding	CXADR	1525	CXADR Ig-like cell adhesion molecule	CAR|CAR4/6|HCAR	6021	-0.411596	5.8999	-8.20666	1.04492e-09	1.65071e-07	12.1366
chr22	+	ENSG00000100354.21	protein_coding	TNRC6B	23112	trinucleotide repeat containing adaptor 6B	GDSBA	19998	-0.331783	7.19808	-8.23281	9.69502e-10	1.54145e-07	12.1066
chr3	+	ENSG00000263740.2	misc_RNA	RN7SL4P	6030	RNA, 7SL, cytoplasmic 4, pseudogene	7L28|RN7SL427P|RN7SLP1	295	-0.160764	13.0908	-8.823	5.56356e-10	9.724e-08	12.0326
chr4	+	ENSG00000052802.13	protein_coding	MSMO1	6307	methylsterol monooxygenase 1	DESP4|ERG25|MCCPD|SC4MOL	2852	-0.33894	6.99997	-8.1821	1.12116e-09	1.73772e-07	11.9795
chr9	+	ENSG00000135046.14	protein_coding	ANXA1	301	annexin A1	ANX1|LPC1	4453	-0.251835	10.0667	-8.60824	8.85647e-10	1.43591e-07	11.9679
chr1	+	ENSG00000116918.15	protein_coding	TSNAX	7257	translin associated factor X	C3PO|TRAX	6353	-0.438581	5.67048	-8.13499	1.28359e-09	1.96477e-07	11.9484
chr18	-	ENSG00000101665.9	protein_coding	SMAD7	4092	SMAD family member 7	CRCS3|MADH7|MADH8	5033	0.565	4.50529	8.09221	1.45171e-09	2.18145e-07	11.8656
chr17	-	ENSG00000173801.17	protein_coding	JUP	3728	junction plakoglobin	CTNNG|DP3|DPIII|PDGB|PG|PKGB	4942	-0.317729	7.98462	-8.19559	1.32056e-09	2.00888e-07	11.7391
chr9	+	ENSG00000135069.14	protein_coding	PSAT1	29968	phosphoserine aminotransferase 1	EPIP|NLS2|PSA|PSAT|PSATD	2206	0.447268	7.65554	9.64614	2.03898e-09	2.97328e-07	11.6677
chr8	-	ENSG00000120875.9	protein_coding	DUSP4	1846	dual specificity phosphatase 4	HVH2|MKP-2|MKP2|TYP	7273	-0.247673	9.30536	-8.15428	1.21436e-09	1.87042e-07	11.6576
chr4	+	ENSG00000163110.15	protein_coding	PDLIM5	10611	PDZ and LIM domain 5	ENH|ENH1|L9|LIM	11090	-0.229061	10.0118	-8.18359	1.11638e-09	1.73772e-07	11.6549
chr3	-	ENSG00000169908.12	protein_coding	TM4SF1	4071	transmembrane 4 L six family member 1	H-L6|L6|M3S1|TAAL6	3495	-0.303316	8.25341	-8.14688	1.54652e-09	2.30985e-07	11.5543
chr1	-	ENSG00000069275.13	protein_coding	NUCKS1	64710	nuclear casein kinase and cyclin dependent kinase substrate 1	JC7|NUCKS	6449	0.221884	9.81562	8.1207	1.33744e-09	2.02207e-07	11.4995
chr19	-	ENSG00000105063.19	protein_coding	PPP6R1	22870	protein phosphatase 6 regulatory subunit 1	KIAA1115|PP6R1|SAP190|SAPS1	6606	-0.401438	7.18716	-8.62312	2.08008e-09	2.99775e-07	11.495
chr14	-	ENSG00000185567.7	protein_coding	AHNAK2	113146	AHNAK nucleoprotein 2	C14orf78	18788	0.317104	9.03885	8.86307	1.99037e-09	2.91968e-07	11.4078
chr16	+	ENSG00000159792.10	protein_coding	PSKH1	5681	protein serine kinase H1	-	3993	0.548885	4.5808	7.89686	2.55345e-09	3.58088e-07	11.3191
chr2	+	ENSG00000138434.17	protein_coding	ITPRID2	6744	ITPR interacting domain containing 2	CS-1|CS1|KRAP|SPAG13|SSFA2	9685	-0.301922	7.74068	-7.97063	2.06201e-09	2.98919e-07	11.3008
chr6	-	ENSG00000131018.24	protein_coding	SYNE1	23345	spectrin repeat containing nuclear envelope protein 1	8B|AMC3|AMCM|ARCA1|C6orf98|CPG2|EDMD4|KASH1|MYNE1|Nesp1|SCAR8|dJ45H2.2	46686	0.366125	6.47469	7.92523	2.35175e-09	3.33083e-07	11.2916
chr6	+	ENSG00000057657.17	protein_coding	PRDM1	639	PR/SET domain 1	BLIMP1|PRDI-BF1	6750	0.719751	3.5219	7.89633	2.55735e-09	3.58088e-07	11.2392
chr10	+	ENSG00000224745.1	lncRNA	AC063965.2	NA	NA	NA	499	0.948611	2.66003	7.99735	1.9338e-09	2.87087e-07	11.2314
chrX	-	ENSG00000225912.1	processed_pseudogene	RPL26P36	392501	ribosomal protein L26 pseudogene 36	RPL26_16_1792	436	0.472655	5.59926	8.01688	2.88845e-09	3.9546e-07	11.1918
chr4	-	ENSG00000164120.14	protein_coding	HPGD	3248	15-hydroxyprostaglandin dehydrogenase	15-PGDH|PGDH|PGDH1|PHOAR1|SDR36C1	5531	-0.283449	8.51474	-7.99095	2.15873e-09	3.09301e-07	11.1812
chr1	-	ENSG00000085491.17	protein_coding	SLC25A24	29957	solute carrier family 25 member 24	APC1|SCAMC-1|SCAMC1	6726	-0.372647	6.23986	-7.83986	3.01323e-09	4.05781e-07	11.0626
chr9	-	ENSG00000156017.13	protein_coding	CARNMT1	138199	carnosine N-methyltransferase 1	C9orf41|UPF0586	4840	0.370638	6.37849	7.84006	3.01153e-09	4.05781e-07	11.0545
chr20	+	ENSG00000101350.8	protein_coding	KIF3B	9371	kinesin family member 3B	FLA8|HH0048|KLP-11|RP89	6116	0.339485	6.81602	7.84775	2.94495e-09	4.00969e-07	11.0375
chr19	+	ENSG00000126457.22	protein_coding	PRMT1	3276	protein arginine methyltransferase 1	ANM1|HCP1|HRMT1L2|IR1B4	4796	0.308784	7.69809	7.87402	2.72851e-09	3.77761e-07	11.0271
chr8	-	ENSG00000104332.12	protein_coding	SFRP1	6422	secreted frizzled related protein 1	FRP|FRP-1|FRP1|FrzA|SARP2	4733	-0.362064	6.49348	-7.82738	3.12466e-09	4.185e-07	11.0048
chr19	+	ENSG00000204866.8	protein_coding	IGFL2	147920	IGF like family member 2	UNQ645|VPRI645	2426	1.03643	2.16198	7.98553	1.97505e-09	2.91456e-07	10.92
chr17	-	ENSG00000271851.1	lncRNA	AC087501.4	NA	NA	NA	2374	0.985439	2.32522	7.92907	2.32569e-09	3.31297e-07	10.8956
chr15	+	ENSG00000187720.14	protein_coding	THSD4	79875	thrombospondin type 1 domain containing 4	ADAMTSL-6|ADAMTSL6|FVSY9334|PRO34005	15837	-0.25177	8.64319	-7.86104	2.8333e-09	3.90077e-07	10.8846
chr1	-	ENSG00000173726.11	protein_coding	TOMM20	9804	translocase of outer mitochondrial membrane 20	MAS20|MOM19|TOM20	3438	-0.294184	7.74585	-7.82158	3.17785e-09	4.23324e-07	10.8681
chr2	-	ENSG00000132031.13	protein_coding	MATN3	4148	matrilin 3	DIPOA|EDM5|HOA|OADIP|OS2|SEMDBCD	3151	0.958644	2.33732	7.89021	2.60317e-09	3.62443e-07	10.801
chr9	+	ENSG00000120211.4	protein_coding	INSL4	3641	insulin like 4	EPIL|PLACENTIN	1952	-0.491876	5.61819	-8.18151	5.08367e-09	6.50486e-07	10.7055
chr17	-	ENSG00000141232.5	protein_coding	TOB1	10140	transducer of ERBB2, 1	APRO5|APRO6|PIG49|TOB|TROB|TROB1	2521	-0.267633	8.19619	-7.77337	3.65695e-09	4.79371e-07	10.6795
chr16	+	ENSG00000102908.22	protein_coding	NFAT5	10725	nuclear factor of activated T cells 5	NF-AT5|NFATL1|NFATZ|OREBP|TONEBP	16401	-0.246142	9.28567	-7.83346	3.2652e-09	4.32622e-07	10.672
chr11	+	ENSG00000256269.10	protein_coding	HMBS	3145	hydroxymethylbilane synthase	PBG-D|PBGD|PORC|UPS	4447	-0.464169	4.98134	-7.66533	5.01399e-09	6.46935e-07	10.6492
chr20	-	ENSG00000019186.10	protein_coding	CYP24A1	1591	cytochrome P450 family 24 subfamily A member 1	CP24|CYP24|HCAI|HCINF1|P450-CC24	3988	0.24227	10.0375	8.17223	3.54898e-09	4.67706e-07	10.5955
chr3	-	ENSG00000173706.14	protein_coding	HEG1	57493	heart development protein with EGF like domains 1	HEG|MST112|MSTP112	9964	0.446792	5.1954	7.6405	5.3921e-09	6.81451e-07	10.5691
chr12	-	ENSG00000136010.14	protein_coding	ALDH1L2	160428	aldehyde dehydrogenase 1 family member L2	mtFDH	9493	0.502277	4.90912	7.64389	5.58566e-09	6.98746e-07	10.5524
chr9	-	ENSG00000259953.2	lncRNA	AL138756.1	NA	NA	NA	7121	-0.471956	4.82541	-7.60577	5.96997e-09	7.35619e-07	10.4855
chr11	-	ENSG00000166471.11	protein_coding	TMEM41B	440026	transmembrane protein 41B	-	4278	-0.346008	6.88483	-7.65814	5.12069e-09	6.50486e-07	10.4783
chr7	+	ENSG00000106366.9	protein_coding	SERPINE1	5054	serpin family E member 1	PAI|PAI-1|PAI1|PLANH1	3156	0.486502	5.22441	7.7046	6.22065e-09	7.54784e-07	10.4516
chr9	-	ENSG00000148248.14	protein_coding	SURF4	6836	surfeit 4	ERV29	3445	-0.277185	8.23052	-7.69247	4.63127e-09	6.03879e-07	10.4394
chr14	-	ENSG00000100802.15	protein_coding	C14orf93	60686	chromosome 14 open reading frame 93	RTFC	4257	-0.730022	3.16863	-7.6033	6.0134e-09	7.37285e-07	10.3876
chr6	-	ENSG00000112697.17	protein_coding	TMEM30A	55754	transmembrane protein 30A	C6orf67|CDC50A	5502	-0.275567	8.36369	-7.67345	4.89624e-09	6.35068e-07	10.3685
chr2	-	ENSG00000143870.13	protein_coding	PDIA6	10130	protein disulfide isomerase family A member 6	ERP5|P5|TXNDC7	4096	-0.30187	7.56447	-7.63502	5.47946e-09	6.88958e-07	10.3432
chr11	+	ENSG00000166025.18	protein_coding	AMOTL1	154810	angiomotin like 1	JEAP	10030	-0.374487	6.07264	-7.57563	6.52214e-09	7.84057e-07	10.3122
chr9	+	ENSG00000135047.16	protein_coding	CTSL	1514	cathepsin L	CATL|CTSL1|MEP	6113	-0.317303	7.63569	-7.7074	5.75173e-09	7.15887e-07	10.3113
chr7	+	ENSG00000105976.16	protein_coding	MET	4233	MET proto-oncogene, receptor tyrosine kinase	AUTS9|DFNB97|HGFR|RCCP2|c-Met	7224	-0.241726	9.02938	-7.61335	5.83878e-09	7.2307e-07	10.1137
chr5	+	ENSG00000127022.16	protein_coding	CANX	821	calnexin	CNX|IP90|P90	13764	-0.192715	10.4586	-7.65987	5.09473e-09	6.50486e-07	10.0687
chr5	-	ENSG00000226221.1	processed_pseudogene	RPL26P19	441073	ribosomal protein L26 pseudogene 19	RPL26_4_565	438	0.271683	8.01111	7.55363	6.95758e-09	8.32343e-07	10.0584
chr1	+	ENSG00000127603.30	protein_coding	MACF1	23499	microtubule actin crosslinking factor 1	ABP620|ACF7|LIS9|MACF|OFC4	42738	-0.234248	9.06121	-7.59263	6.20465e-09	7.54784e-07	10.0493
chr22	-	ENSG00000182858.14	protein_coding	ALG12	79087	ALG12 alpha-1,6-mannosyltransferase	CDG1G|ECM39|PP14673|hALG12	5330	-0.682305	3.2551	-7.47402	8.79429e-09	1.03697e-06	10.0475
chr19	+	ENSG00000167470.12	protein_coding	MIDN	90007	midnolin	Stx	4492	0.379982	7.07739	7.99268	9.60199e-09	1.1267e-06	9.97563
chr12	-	ENSG00000257671.1	lncRNA	KRT7-AS	109729127	KRT7 antisense RNA 1	-	1693	0.475273	5.3353	7.58071	1.1475e-08	1.30318e-06	9.8644
chr6	+	ENSG00000120254.16	protein_coding	MTHFD1L	25902	methylenetetrahydrofolate dehydrogenase (NADP+ dependent) 1 like	FTHFSDC1|MTC1THFS|dJ292B18.2	4891	0.369136	5.99008	7.41382	1.05033e-08	1.21523e-06	9.85155
chr19	+	ENSG00000188785.12	protein_coding	ZNF548	147694	zinc finger protein 548	-	6161	0.882278	2.46415	7.47786	8.69556e-09	1.03026e-06	9.80258
chr1	-	ENSG00000163479.14	protein_coding	SSR2	6746	signal sequence receptor subunit 2	HSD25|TLAP|TRAP-BETA|TRAPB	6643	-0.358496	6.89503	-7.60158	1.08297e-08	1.24713e-06	9.78458
chr12	+	ENSG00000179195.16	protein_coding	ZNF664	144348	zinc finger protein 664	ZFOC1|ZNF176	6340	0.287125	7.75039	7.43124	9.97682e-09	1.15976e-06	9.72675
chr1	+	ENSG00000186141.9	protein_coding	POLR3C	10623	RNA polymerase III subunit C	C82|RPC3|RPC62	4690	-0.442474	4.94901	-7.32938	1.34825e-08	1.47672e-06	9.68335
chr1	-	ENSG00000073756.13	protein_coding	PTGS2	5743	prostaglandin-endoperoxide synthase 2	COX-2|COX2|GRIPGHS|PGG/HS|PGHS-2|PHS-2|hCox-2	5484	-0.289008	8.94787	-8.04663	1.08868e-08	1.24788e-06	9.67586
chr3	-	ENSG00000074416.14	protein_coding	MGLL	11343	monoglyceride lipase	HU-K5|HUK5|MAGL|MGL	11849	-0.324372	7.00163	-7.38695	1.13712e-08	1.29736e-06	9.67298
chr10	+	ENSG00000122870.12	protein_coding	BICC1	80114	BicC family RNA binding protein 1	BICC|CYSRD	6835	-0.260973	8.71275	-7.51368	9.64672e-09	1.1267e-06	9.66908
chr2	-	ENSG00000130508.11	protein_coding	PXDN	7837	peroxidasin	ASGD7|COPOA|D2S448|D2S448E|MG50|PRG2|PXN|VPO	11266	-0.451274	5.34249	-7.40927	1.39364e-08	1.49977e-06	9.64547
chr9	-	ENSG00000137154.13	protein_coding	RPS6	6194	ribosomal protein S6	S6	2696	0.201814	9.9732	7.48956	8.40085e-09	1.00015e-06	9.63162
chr17	+	ENSG00000267278.6	lncRNA	MAP3K14-AS1	100133991	MAP3K14 antisense RNA 1	-	5171	-0.498448	4.46187	-7.3031	1.45738e-08	1.54809e-06	9.62987
chr2	+	ENSG00000213626.13	protein_coding	LBH	81606	LBH regulator of WNT signaling pathway	-	4532	0.599353	6.02006	9.34571	2.03308e-08	2.03672e-06	9.61718
chr10	+	ENSG00000187908.20	protein_coding	DMBT1	1755	deleted in malignant brain tumors 1	GP340|SAG|SALSA|muclin	9375	-1.16284	1.58626	-7.59026	6.248e-09	7.54784e-07	9.61239
chr5	-	ENSG00000129625.13	protein_coding	REEP5	7905	receptor accessory protein 5	C5orf18|D5S346|DP1|POB16|TB2|YOP1|Yip2e	3974	-0.316751	6.95675	-7.36482	1.21401e-08	1.37239e-06	9.61228
chr3	+	ENSG00000181467.5	protein_coding	RAP2B	5912	RAP2B, member of RAS oncogene family	-	8402	0.35494	6.133	7.33464	1.32741e-08	1.46039e-06	9.60679
chr5	+	ENSG00000145703.16	protein_coding	IQGAP2	10788	IQ motif containing GTPase activating protein 2	-	7868	-0.349251	6.40831	-7.33577	1.32297e-08	1.46039e-06	9.58093
chr6	-	ENSG00000146376.11	protein_coding	ARHGAP18	93663	Rho GTPase activating protein 18	MacGAP|SENEX|bA307O14.2	4592	-0.343792	6.99417	-7.4732	1.32357e-08	1.46039e-06	9.56023
chr9	-	ENSG00000165282.14	protein_coding	PIGO	84720	phosphatidylinositol glycan anchor biosynthesis class O	HPMRS2	7219	-0.348121	6.37985	-7.30607	1.44463e-08	1.54118e-06	9.49632
chr12	+	ENSG00000166532.16	protein_coding	RIMKLB	57494	ribosomal modification protein rimK like family member B	FAM80B|NAAGS|NAAGS-I	8597	-0.310436	6.96799	-7.32379	1.37074e-08	1.48813e-06	9.49068
chr12	+	ENSG00000275764.1	lncRNA	AC092747.4	NA	NA	NA	1861	-0.718623	3.078	-7.28127	1.55485e-08	1.63613e-06	9.48629
chr2	-	ENSG00000115290.10	protein_coding	GRB14	2888	growth factor receptor bound protein 14	-	2987	-0.426603	5.03265	-7.25054	1.70329e-08	1.75631e-06	9.44907
chr20	-	ENSG00000101384.12	protein_coding	JAG1	182	jagged canonical Notch ligand 1	AGS|AGS1|AHD|AWS|CD339|DCHE|HJ1|JAGL1	9298	0.262818	7.94675	7.34256	1.29666e-08	1.44593e-06	9.44364
chr5	+	ENSG00000164466.13	protein_coding	SFXN1	94081	sideroflexin 1	SLC56A1|TCC	7407	-0.291771	7.43061	-7.32214	1.37747e-08	1.48887e-06	9.43759
chrX	-	ENSG00000177189.14	protein_coding	RPS6KA3	6197	ribosomal protein S6 kinase A3	CLS|HU-3|ISPK-1|MAPKAPK1B|MRX19|RSK|RSK2|S6K-alpha3|p90-RSK2|pp90RSK2	9801	-0.257963	8.27537	-7.35328	1.25617e-08	1.41255e-06	9.43549
chr17	-	ENSG00000177469.13	protein_coding	CAVIN1	284119	caveolae associated protein 1	CAVIN|CGL4|FKSG13|PTRF|cavin-1	3570	0.303237	8.21499	7.70547	1.41774e-08	1.51907e-06	9.4342
chrX	-	ENSG00000155961.5	protein_coding	RAB39B	116442	RAB39B, member RAS oncogene family	BGMR|MRX72|WSMN|WSN	3413	1.8285	0.690799	8.19581	1.07791e-09	1.69198e-07	9.41391
chr19	+	ENSG00000086548.9	protein_coding	CEACAM6	4680	CEA cell adhesion molecule 6	CD66c|CEAL|NCA	2956	-0.325659	6.74933	-7.28438	1.54055e-08	1.62942e-06	9.39605
chr11	+	ENSG00000213465.8	protein_coding	ARL2	402	ADP ribosylation factor like GTPase 2	ARFL2|MRCS1	2037	-0.529335	4.70055	-7.43024	1.93276e-08	1.95209e-06	9.39345
chrX	-	ENSG00000147164.12	protein_coding	SNX12	29934	sorting nexin 12	-	2595	0.37001	6.15663	7.25725	1.6697e-08	1.72891e-06	9.37769
chr17	+	ENSG00000131475.7	protein_coding	VPS25	84313	vacuolar protein sorting 25 homolog	DERP9|EAP20|FAP20	2391	-0.39879	5.38682	-7.23046	1.80793e-08	1.85644e-06	9.36434
chr1	+	ENSG00000225972.1	unprocessed_pseudogene	MTND1P23	100887749	MT-ND1 pseudogene 23	-	372	-0.609912	3.87901	-7.25733	2.11573e-08	2.10641e-06	9.287
chr12	-	ENSG00000161638.11	protein_coding	ITGA5	3678	integrin subunit alpha 5	CD49e|FNRA|VLA-5|VLA5A	7383	-0.401428	5.4335	-7.19517	2.00786e-08	2.01966e-06	9.2571
chr8	-	ENSG00000164733.22	protein_coding	CTSB	1508	cathepsin B	APPS|CPSB|RECEUP	10541	-0.283244	7.74213	-7.26952	1.60999e-08	1.68121e-06	9.24822
chr12	-	ENSG00000170456.16	protein_coding	DENND5B	160518	DENN domain containing 5B	-	11346	-0.275666	7.6123	-7.26	1.65613e-08	1.7221e-06	9.23432
chr9	-	ENSG00000044574.9	protein_coding	HSPA5	3309	heat shock protein family A (Hsp70) member 5	BIP|GRP78|HEL-S-89n	6530	-0.224755	9.29881	-7.32631	1.36054e-08	1.48359e-06	9.23218
chr4	+	ENSG00000078140.14	protein_coding	UBE2K	3093	ubiquitin conjugating enzyme E2 K	E2-25K|HIP2|HYPG|LIG|UBC1	5180	-0.326358	6.7677	-7.21604	1.88708e-08	1.9217e-06	9.19301
chr12	+	ENSG00000006831.10	protein_coding	ADIPOR2	79602	adiponectin receptor 2	ACDCR2|PAQR2	5831	-0.297498	7.11678	-7.22366	1.84483e-08	1.88647e-06	9.17955
chr18	+	ENSG00000141469.18	protein_coding	SLC14A1	6563	solute carrier family 14 member 1 (Kidd blood group)	HUT11|HsT1341|JK|Jk(b)|RACH1|RACH2|UT-B1|UT1|UTE	7182	-1.06552	1.78696	-7.35198	1.261e-08	1.41255e-06	9.17564
chr10	+	ENSG00000150347.17	protein_coding	ARID5B	84159	AT-rich interaction domain 5B	DESRT|MRF-2|MRF2	8760	-0.396	5.7522	-7.19245	2.166e-08	2.11492e-06	9.16031
chr7	-	ENSG00000105854.13	protein_coding	PON2	5445	paraoxonase 2	-	3844	-0.225396	9.15634	-7.28011	1.56018e-08	1.63613e-06	9.11265
chr11	+	ENSG00000137496.18	protein_coding	IL18BP	10068	interleukin 18 binding protein	FVH|IL18BPa	4251	0.616309	4.15216	7.40041	2.67786e-08	2.56713e-06	9.10367
chr7	-	ENSG00000157764.14	protein_coding	BRAF	673	B-Raf proto-oncogene, serine/threonine kinase	B-RAF1|B-raf|BRAF1|NS7|RAFB1	23433	-0.32949	6.54004	-7.17252	2.14778e-08	2.10876e-06	9.08738
chr19	+	ENSG00000130844.19	protein_coding	ZNF331	55422	zinc finger protein 331	RITA|ZNF361|ZNF463	8686	0.492334	4.46103	7.1134	2.5613e-08	2.47532e-06	9.08455
chr19	+	ENSG00000213762.12	protein_coding	ZNF134	7693	zinc finger protein 134	pHZ-15	5139	0.543144	3.96682	7.10747	2.60704e-08	2.50968e-06	9.07275
chr13	+	ENSG00000102531.16	protein_coding	FNDC3A	22862	fibronectin type III domain containing 3A	FNDC3|HUGO|bA203I16.1|bA203I16.5	7698	-0.29876	7.12975	-7.17422	2.13693e-08	2.1065e-06	9.03186
chr14	-	ENSG00000211448.13	protein_coding	DIO2	1734	iodothyronine deiodinase 2	5DII|D2|DIOII|SELENOY|SelY|TXDI2	7393	0.67686	3.38781	7.09727	2.68755e-08	2.56713e-06	9.00482
chr22	+	ENSG00000128272.16	protein_coding	ATF4	468	activating transcription factor 4	CREB-2|CREB2|TAXREB67|TXREB	2613	0.26823	7.73891	7.16887	2.17122e-08	2.11492e-06	8.95199
chr12	+	ENSG00000196668.4	lncRNA	LINC00173	100287569	long intergenic non-protein coding RNA 173	NCRNA00173	2607	-0.689849	3.16484	-7.06006	3.00312e-08	2.83559e-06	8.88265
chr7	+	ENSG00000006576.16	protein_coding	PHTF2	57157	putative homeodomain transcription factor 2	-	8646	-0.361082	5.83102	-7.05589	3.04077e-08	2.86018e-06	8.8126
chr1	-	ENSG00000230630.5	lncRNA	DNM3OS	100628315	DNM3 opposite strand/antisense RNA	DNM3-AS1|MIR199A2HG	3195	-1.107	1.80572	-7.29649	1.89754e-08	1.9244e-06	8.80966
chrX	-	ENSG00000232472.1	processed_pseudogene	EEF1B2P3	644820	eukaryotic translation elongation factor 1 beta 2 pseudogene 3	EEF1B4	678	0.302728	7.02601	7.09114	2.73708e-08	2.60435e-06	8.7991
chr22	+	ENSG00000215193.14	protein_coding	PEX26	55670	peroxisomal biogenesis factor 26	PBD7A|PBD7B|PEX26M1T|Pex26pM1T	18693	-0.357098	5.89726	-7.03964	3.19196e-08	2.97965e-06	8.75833
chr11	-	ENSG00000174684.7	protein_coding	B4GAT1	11041	beta-1,4-glucuronyltransferase 1	B3GN-T1|B3GNT1|B3GNT6|BETA3GNTI|MDDGA13|iGAT|iGNT	2007	-0.458878	4.50937	-6.99284	3.67133e-08	3.36343e-06	8.73041
chr12	+	ENSG00000018236.15	protein_coding	CNTN1	1272	contactin 1	F3|GP135|MYPCN	7492	-0.206274	9.81448	-7.17455	2.13485e-08	2.1065e-06	8.71378
chr17	+	ENSG00000182481.10	protein_coding	KPNA2	3838	karyopherin subunit alpha 2	IPOA1|QIP2|RCH1|SRP1-alpha|SRP1alpha	7365	-0.238795	8.80599	-7.12425	2.47983e-08	2.40602e-06	8.69173
chr1	+	ENSG00000197965.12	protein_coding	MPZL1	9019	myelin protein zero like 1	MPZL1b|PZR|PZR1b|PZRa|PZRb	7069	-0.263666	7.74657	-7.0648	2.96091e-08	2.80649e-06	8.63962
chr8	-	ENSG00000070756.17	protein_coding	PABPC1	26986	poly(A) binding protein cytoplasmic 1	PAB1|PABP|PABP1|PABPC2|PABPL1	9546	0.176588	10.4736	7.17694	2.11975e-08	2.10641e-06	8.63431
chr17	+	ENSG00000129250.12	protein_coding	KIF1C	10749	kinesin family member 1C	LTXS1|SATX2|SAX2|SPAX2|SPG58	8578	0.26706	7.85502	7.0463	3.12909e-08	2.93207e-06	8.57436
chr16	+	ENSG00000224578.5	protein_coding	HNRNPA1P48	642659	heterogeneous nuclear ribonucleoprotein A1 pseudogene 48	-	1924	0.307097	6.97981	7.00164	3.57599e-08	3.28831e-06	8.53828
chr7	+	ENSG00000106105.15	protein_coding	GARS1	2617	glycyl-tRNA synthetase 1	CMT2D|DSMAV|GARS|GlyRS|HMN5|HMN5A|SMAD1|SMAJI	17366	0.269171	7.81939	7.03259	3.25992e-08	3.02021e-06	8.53727
chr19	-	ENSG00000077348.9	protein_coding	EXOSC5	56915	exosome component 5	RRP41B|RRP46|Rrp46p|hRrp46p|p12B	1368	-0.43207	5.02563	-6.92584	4.48692e-08	4.02094e-06	8.50093
chr3	-	ENSG00000163577.8	protein_coding	EIF5A2	56648	eukaryotic translation initiation factor 5A2	EIF-5A2|eIF5AII	5541	-0.478304	4.36713	-6.90703	4.74724e-08	4.2235e-06	8.48757
chr10	+	ENSG00000108219.15	protein_coding	TSPAN14	81619	tetraspanin 14	DC-TM4F2|TM4SF14|tspan-14	17889	-0.238619	8.42154	-7.03691	3.2181e-08	2.99271e-06	8.47791
chr1	-	ENSG00000075151.22	protein_coding	EIF4G3	8672	eukaryotic translation initiation factor 4 gamma 3	eIF-4G 3|eIF4G 3|eIF4GII	9606	-0.31349	6.87839	-6.96922	3.94026e-08	3.56999e-06	8.44999
chr16	+	ENSG00000198417.7	protein_coding	MT1F	4494	metallothionein 1F	MT1	1852	-0.879559	2.17636	-6.99029	3.69943e-08	3.37662e-06	8.43655
chr3	-	ENSG00000114251.15	protein_coding	WNT5A	7474	Wnt family member 5A	hWNT5A	7153	-0.468147	4.45115	-6.88362	5.09248e-08	4.48211e-06	8.41551
chr9	-	ENSG00000106771.13	protein_coding	TMEM245	23731	transmembrane protein 245	C9orf5|CG-2|CG2	9503	-0.231256	8.47616	-7.0144	3.44206e-08	3.177e-06	8.40419
chr12	+	ENSG00000004478.8	protein_coding	FKBP4	2288	FKBP prolyl isomerase 4	FKBP51|FKBP52|FKBP59|HBI|Hsp56|PPIase|p52	5163	-0.292204	7.5965	-7.04585	3.91213e-08	3.55758e-06	8.40155
chr7	+	ENSG00000005486.17	protein_coding	RHBDD2	57414	rhomboid domain containing 2	NPD007|RHBDL7	2390	-0.383201	5.64597	-6.89705	4.89145e-08	4.3206e-06	8.36154
chr19	-	ENSG00000130477.15	protein_coding	UNC13A	23025	unc-13 homolog A	Munc13-1	11188	-0.406855	5.21285	-6.8782	5.17605e-08	4.53945e-06	8.34561
chr8	+	ENSG00000185900.11	protein_coding	POMK	84197	protein O-mannose kinase	MDDGA12|MDDGC12|SGK196	12471	0.290892	6.99452	6.9371	4.33808e-08	3.90174e-06	8.34448
chr8	-	ENSG00000240694.9	protein_coding	PNMA2	10687	PNMA family member 2	MA2|MM2|RGAG2	5564	0.342716	6.15383	6.90577	4.76515e-08	4.22418e-06	8.34017
chr19	-	ENSG00000214223.4	processed_pseudogene	HNRNPA1P10	664709	heterogeneous nuclear ribonucleoprotein A1 pseudogene 10	HNRPA1L-2	962	0.327883	7.04766	7.08101	4.71923e-08	4.2138e-06	8.30642
chr5	+	ENSG00000164611.13	protein_coding	PTTG1	9232	PTTG1 regulator of sister chromatid separation, securin	EAP1|HPTTG|PTTG|TUTR1	1975	-0.395813	5.17791	-6.86101	5.45009e-08	4.74601e-06	8.29814
chr11	-	ENSG00000166250.12	protein_coding	CLMP	79827	CXADR like membrane protein	ACAM|ASAM|CSBM|CSBS	5057	-0.478229	4.6887	-6.90382	5.8471e-08	5.02077e-06	8.28372
chr20	-	ENSG00000101096.20	protein_coding	NFATC2	4773	nuclear factor of activated T cells 2	NFAT1|NFATP	8286	0.711277	3.04544	6.84846	5.65932e-08	4.87652e-06	8.26126
chr17	-	ENSG00000278774.1	snRNA	U2	NA	NA	NA	192	-0.592854	3.90722	-6.95145	6.40425e-08	5.44228e-06	8.23917
chr12	-	ENSG00000049130.16	protein_coding	KITLG	4254	KIT ligand	DCUA|DFNA69|FPH2|FPHH|KL-1|Kitl|MGF|SCF|SF|SHEP7|SLF	6205	0.373149	5.66511	6.84908	5.64875e-08	4.87652e-06	8.2215
chr6	-	ENSG00000135333.15	protein_coding	EPHA7	2045	EPH receptor A7	EHK-3|EHK3|EK11|HEK11	16460	-0.321864	6.51281	-6.87618	5.20739e-08	4.55074e-06	8.21159
chr7	-	ENSG00000105810.10	protein_coding	CDK6	1021	cyclin dependent kinase 6	MCPH12|PLSTIRE	12239	0.224833	8.71845	6.95568	4.10317e-08	3.70398e-06	8.20042
chr17	+	ENSG00000184922.14	protein_coding	FMNL1	752	formin like 1	C17orf1|C17orf1B|FHOD4|FMNL|KW-13	7479	-0.35409	5.81794	-6.82712	6.03409e-08	5.16334e-06	8.13771
chr20	-	ENSG00000089063.15	protein_coding	TMEM230	29058	transmembrane protein 230	C20orf30|HSPC274|dJ1116H23.2.1	3051	-0.310853	6.69152	-6.85198	5.59983e-08	4.85923e-06	8.12067
chr17	+	ENSG00000123700.5	protein_coding	KCNJ2	3759	potassium inwardly rectifying channel subfamily J member 2	ATFB9|HHBIRK1|HHIRK1|IRK1|KIR2.1|LQT7|SQT3	5576	-0.417416	4.9401	-6.74818	7.65113e-08	6.43531e-06	7.9856
chr2	+	ENSG00000082146.13	protein_coding	STRADB	55437	STE20 related adaptor beta	ALS2CR2|CALS-21|ILPIP|ILPIPA|PAPK|PRO1038	3177	-0.423419	4.93897	-6.74258	7.78113e-08	6.52239e-06	7.96919
chr11	-	ENSG00000182985.18	protein_coding	CADM1	23705	cell adhesion molecule 1	BL2|IGSF4|IGSF4A|NECL2|Necl-2|RA175|ST17|SYNCAM|TSLC1|sTSLC-1|sgIGSF|synCAM1	10975	0.337479	6.24377	6.78217	6.90713e-08	5.84946e-06	7.96348
chr7	-	ENSG00000106080.11	protein_coding	FKBP14	55033	FKBP prolyl isomerase 14	EDSKMH|EDSKSCL2|FKBP22|IPBP12	5344	-0.448991	4.89991	-6.78463	8.33265e-08	6.93749e-06	7.92259
chr11	+	ENSG00000135373.13	protein_coding	EHF	26298	ETS homologous factor	ESE3|ESE3B|ESEJ	6617	-0.328503	6.46832	-6.77512	7.19835e-08	6.07521e-06	7.89753
chr12	-	ENSG00000198056.15	protein_coding	PRIM1	5557	DNA primase subunit 1	p49	2855	-0.454446	4.6021	-6.68758	9.18351e-08	7.62015e-06	7.83323
chr2	+	ENSG00000075426.12	protein_coding	FOSL2	2355	FOS like 2, AP-1 transcription factor subunit	FRA2	7162	0.250182	8.43078	6.87339	6.3607e-08	5.42398e-06	7.8185
chr3	-	ENSG00000163900.11	protein_coding	TMEM41A	90407	transmembrane protein 41A	2900010K02Rik	8668	-0.412454	4.83046	-6.65719	1.00652e-07	8.26822e-06	7.7266
chr13	+	ENSG00000127863.16	protein_coding	TNFRSF19	55504	TNF receptor superfamily member 19	TAJ|TAJ-alpha|TRADE|TROY	5113	-0.481157	4.11096	-6.64081	1.0575e-07	8.62946e-06	7.72293
chr15	+	ENSG00000137819.14	protein_coding	PAQR5	54852	progestin and adipoQ receptor family member 5	MPRG	6259	-0.281868	7.04664	-6.72556	8.19046e-08	6.84223e-06	7.70469
chr12	+	ENSG00000123349.15	protein_coding	PFDN5	5204	prefoldin subunit 5	MM-1|MM1|PFD5	4078	0.731206	2.69499	6.66638	9.78978e-08	8.09595e-06	7.68717
chr1	-	ENSG00000143127.13	protein_coding	ITGA10	8515	integrin subunit alpha 10	PRO827	6242	-0.654782	3.01808	-6.62232	1.11823e-07	9.00579e-06	7.63304
chr9	-	ENSG00000165029.17	protein_coding	ABCA1	19	ATP binding cassette subfamily A member 1	ABC-1|ABC1|CERP|HDLCQTL13|HDLDT1|HPALP1|TGD	11343	-0.395152	5.04969	-6.62811	1.09883e-07	8.87854e-06	7.6217
chr4	+	ENSG00000138696.11	protein_coding	BMPR1B	658	bone morphogenetic protein receptor type 1B	ALK-6|ALK6|AMDD|BDA1D|BDA2|CDw293	6561	-0.31453	6.23172	-6.65398	1.01629e-07	8.32078e-06	7.57927
chr10	+	ENSG00000107643.16	protein_coding	MAPK8	5599	mitogen-activated protein kinase 8	JNK|JNK-46|JNK1|JNK1A2|JNK21B1/2|PRKM8|SAPK1|SAPK1c	9674	0.341953	5.77088	6.6318	1.08666e-07	8.80909e-06	7.56551
chr19	-	ENSG00000186020.13	protein_coding	ZNF529	57711	zinc finger protein 529	-	8177	0.66666	2.92371	6.59724	1.20621e-07	9.68264e-06	7.54071
chr12	+	ENSG00000029153.14	protein_coding	ARNTL2	56938	aryl hydrocarbon receptor nuclear translocator like 2	BMAL2|CLIF|MOP9|PASD9|bHLHe6	6983	-0.308319	6.30985	-6.63388	1.07987e-07	8.78297e-06	7.51076
chr3	+	ENSG00000071282.12	protein_coding	LMCD1	29995	LIM and cysteine rich domains 1	-	9025	0.419185	4.71597	6.57319	1.29713e-07	1.03452e-05	7.49237
chr2	-	ENSG00000115380.20	protein_coding	EFEMP1	2202	EGF containing fibulin extracellular matrix protein 1	DHRD|DRAD|FBLN3|FBNL|FIBL-3|MLVT|MTLV|S1-5	3962	0.398222	5.02439	6.57472	1.29113e-07	1.03307e-05	7.47047
chr11	-	ENSG00000167986.15	protein_coding	DDB1	1642	damage specific DNA binding protein 1	DDBA|UV-DDB1|XAP1|XPCE|XPE|XPE-BF	15516	-0.233487	8.25616	-6.66216	9.91544e-08	8.17245e-06	7.37409
chr19	+	ENSG00000083844.10	protein_coding	ZNF264	9422	zinc finger protein 264	-	12532	0.39571	5.00483	6.52823	1.48605e-07	1.16261e-05	7.33451
chr2	-	ENSG00000118263.15	protein_coding	KLF7	8609	Kruppel like factor 7	UKLF	9262	0.351163	5.78705	6.5431	1.42069e-07	1.12217e-05	7.29989
chr12	+	ENSG00000010278.15	protein_coding	CD9	928	CD9 molecule	BTCC-1|DRAP-27|MIC3|MRP-1|TSPAN-29|TSPAN29	5829	0.359683	5.38065	6.52131	1.51749e-07	1.18307e-05	7.27744
chr18	+	ENSG00000172175.15	protein_coding	MALT1	10892	MALT1 paracaspase	IMD12|MLT|MLT1|PCASP1	11448	-0.284344	7.0302	-6.56624	1.32469e-07	1.05308e-05	7.22874
chr19	+	ENSG00000089335.21	protein_coding	ZNF302	55900	zinc finger protein 302	HSD16|MST154|MSTP154|ZNF135L|ZNF140L|ZNF327	5032	0.371827	5.49624	6.49413	1.64762e-07	1.26887e-05	7.18504
chr19	-	ENSG00000245680.11	protein_coding	ZNF585B	92285	zinc finger protein 585B	SZFP41|Zfp27	7538	0.805591	2.27361	6.52037	1.52181e-07	1.18307e-05	7.17206
chr12	+	ENSG00000186815.13	protein_coding	TPCN1	53373	two pore segment channel 1	TPC1	8728	-0.273913	7.05179	-6.54113	1.42919e-07	1.12527e-05	7.15116
chr2	+	ENSG00000091409.15	protein_coding	ITGA6	3655	integrin subunit alpha 6	CD49f|ITGA6B|VLA-6	6710	-0.261601	7.47889	-6.55325	1.37773e-07	1.09173e-05	7.13863
chr19	+	ENSG00000087088.20	protein_coding	BAX	581	BCL2 associated X, apoptosis regulator	BCL2L4	2587	0.319233	6.61714	6.56898	1.58731e-07	1.23012e-05	7.11914
chr12	-	ENSG00000273079.7	protein_coding	GRIN2B	2904	glutamate ionotropic receptor NMDA type subunit 2B	DEE27|EIEE27|GluN2B|MRD6|NMDAR2B|NR2B|NR3|hNR3	31134	0.312691	6.14626	6.47471	1.74739e-07	1.33321e-05	7.05611
chr17	+	ENSG00000108691.9	protein_coding	CCL2	6347	C-C motif chemokine ligand 2	GDCF-2|HC11|HSMCR30|MCAF|MCP-1|MCP1|SCYA2|SMC-CF	1986	0.569251	3.56905	6.39594	2.21858e-07	1.6518e-05	7.02026
chr20	-	ENSG00000125772.14	protein_coding	GPCPD1	56261	glycerophosphocholine phosphodiesterase 1	EDI3|GDE5|GDPD6|PREI4	7472	-0.238499	8.19519	-6.53184	1.46989e-07	1.15363e-05	6.98902
chr14	-	ENSG00000100784.12	protein_coding	RPS6KA5	9252	ribosomal protein S6 kinase A5	MSK1|MSPK1|RLPK	27982	-0.376396	5.13953	-6.41299	2.10677e-07	1.58291e-05	6.97523
chr9	-	ENSG00000135002.12	protein_coding	RFK	55312	riboflavin kinase	RIFK	3868	0.270799	7.08754	6.47784	1.73091e-07	1.32474e-05	6.95892
chr1	+	ENSG00000162783.11	protein_coding	IER5	51278	immediate early response 5	SBBI48	4201	0.304306	6.23557	6.43276	1.98426e-07	1.50461e-05	6.92062
chr10	+	ENSG00000107789.16	protein_coding	MINPP1	9562	multiple inositol-polyphosphate phosphatase 1	HIPER1|MINPP2|MIPP	3017	-0.320842	5.93554	-6.41142	2.11685e-07	1.58563e-05	6.88642
chr1	+	ENSG00000185946.16	protein_coding	RNPC3	55599	RNA binding region (RNP1, RRM) containing 3	IGHD5|RBM40|RNP|SNRNP65	6867	-0.482297	3.92738	-6.35141	2.53953e-07	1.86576e-05	6.88577
chr1	-	ENSG00000189410.12	protein_coding	SH2D5	400745	SH2 domain containing 5	-	4487	0.683519	2.70428	6.35086	2.54381e-07	1.86576e-05	6.81568
chr14	-	ENSG00000071537.14	protein_coding	SEL1L	6400	SEL1L adaptor subunit of ERAD E3 ubiquitin ligase	Hrd3|PRO1063|SEL1-LIKE|SEL1L1	9553	-0.240441	7.77314	-6.45389	1.86116e-07	1.41563e-05	6.80472
chr7	-	ENSG00000085662.14	protein_coding	AKR1B1	231	aldo-keto reductase family 1 member B	ADR|ALDR1|ALR2|AR	3654	-0.198232	9.1224	-6.49442	1.64615e-07	1.26887e-05	6.7586
chr11	-	ENSG00000172893.16	protein_coding	DHCR7	1717	7-dehydrocholesterol reductase	SLOS	4121	-0.278073	7.39725	-6.48106	2.09187e-07	1.57652e-05	6.75521
chr16	-	ENSG00000069329.18	protein_coding	VPS35	55737	VPS35 retromer complex component	MEM3|PARK17	9733	-0.24737	7.49871	-6.42089	2.05694e-07	1.55495e-05	6.73764
chr12	-	ENSG00000074527.13	protein_coding	NTN4	59277	netrin 4	PRO3091	4365	-0.333245	5.94139	-6.35556	2.5078e-07	1.85037e-05	6.71842
chr11	+	ENSG00000149257.16	protein_coding	SERPINH1	871	serpin family H member 1	AsTP3|CBP1|CBP2|HSP47|OI10|PIG14|PPROM|RA-A47|SERPINH2|gp46	6281	-0.282469	6.7135	-6.38226	2.31261e-07	1.71663e-05	6.71175
chr10	+	ENSG00000180066.10	lncRNA	LINC02870	170393	long intergenic non-protein coding RNA 2870	C10orf91	2040	-1.02524	1.41723	-6.47805	1.72982e-07	1.32474e-05	6.70612
chr10	-	ENSG00000234335.1	processed_pseudogene	RPS4XP11	441550	ribosomal protein S4X pseudogene 11	RPS4P11|RPS4X_2_1029	772	0.413322	4.859	6.26744	3.27738e-07	2.35699e-05	6.5758
chr1	-	ENSG00000169991.11	protein_coding	IFFO2	126917	intermediate filament family orphan 2	-	6179	0.29285	6.46962	6.31553	2.83191e-07	2.06478e-05	6.54221
chr5	+	ENSG00000055163.20	protein_coding	CYFIP2	26999	cytoplasmic FMR1 interacting protein 2	DEE65|EIEE65|PIR121	10498	0.303982	6.2172	6.30376	2.93493e-07	2.13358e-05	6.53577
chrX	+	ENSG00000012174.12	protein_coding	MBTPS2	51360	membrane bound transcription factor peptidase, site 2	BRESEK|IFAP|KFSD|KFSDX|OI19|OLMSX|S2P	8945	-0.281758	6.75092	-6.31734	2.81637e-07	2.05955e-05	6.51231
chrY	+	ENSG00000124333.16_PAR_Y	protein_coding	VAMP7	6845	vesicle associated membrane protein 7	SYBL1|TI-VAMP|TIVAMP|VAMP-7	2615	-0.598984	3.06332	-6.22479	3.73125e-07	2.6049e-05	6.51129
chr1	+	ENSG00000183780.13	protein_coding	SLC35F3	148641	solute carrier family 35 member F3	-	3447	-0.481959	3.88189	-6.21346	3.86209e-07	2.67629e-05	6.48479
chr10	-	ENSG00000148498.16	protein_coding	PARD3	56288	par-3 family cell polarity regulator	ASIP|Baz|PAR3|PAR3alpha|PARD-3|PARD3A|PPP1R118|SE2-5L16|SE2-5LT1|SE2-5T2	6513	-0.215011	8.41231	-6.37101	2.39287e-07	1.77087e-05	6.47616
chr12	+	ENSG00000139644.13	protein_coding	TMBIM6	7009	transmembrane BAX inhibitor motif containing 6	BAXI1|BI-1|TEGT	6186	-0.185089	9.3574	-6.41042	2.12327e-07	1.58563e-05	6.47323
chr15	+	ENSG00000128872.10	protein_coding	TMOD2	29767	tropomodulin 2	N-TMOD|NTMOD	11595	0.569597	3.37178	6.20717	3.93661e-07	2.71748e-05	6.4717
chr16	+	ENSG00000038358.15	protein_coding	EDC4	23644	enhancer of mRNA decapping 4	GE1|Ge-1|HEDL5|HEDLS|RCD-8|RCD8	6140	-0.366124	5.81543	-6.41544	3.52312e-07	2.49493e-05	6.45371
chr12	+	ENSG00000139350.12	protein_coding	NEDD1	121441	NEDD1 gamma-tubulin ring complex targeting factor	GCP-WD|TUBGCP7	4465	0.318379	5.9374	6.26245	3.32746e-07	2.37687e-05	6.44394
chr16	+	ENSG00000103044.11	protein_coding	HAS3	3038	hyaluronan synthase 3	-	5200	-0.368378	5.12325	-6.23287	3.64062e-07	2.5583e-05	6.44186
chr5	+	ENSG00000197744.5	processed_pseudogene	PTMAP2	5759	prothymosin alpha pseudogene 2	-	327	0.31845	6.14167	6.26814	3.27049e-07	2.35699e-05	6.43793
chr15	+	ENSG00000172379.21	protein_coding	ARNT2	9915	aryl hydrocarbon receptor nuclear translocator 2	WEDAS|bHLHe1	7737	0.309666	5.93792	6.2486	3.47065e-07	2.46486e-05	6.40219
chr11	+	ENSG00000160695.15	protein_coding	VPS11	55823	VPS11 core subunit of CORVET and HOPS complexes	END1|HLD12|PEP5|RNF108|hVPS11	5775	-0.455342	4.00725	-6.15051	4.67755e-07	3.14521e-05	6.29411
chr21	-	ENSG00000274276.4	protein_coding	CBSL	102724560	cystathionine beta-synthase like	CBS	4004	0.536847	3.58805	6.14256	4.79217e-07	3.19184e-05	6.28724
chr15	+	ENSG00000137821.12	protein_coding	LRRC49	54839	leucine rich repeat containing 49	PGs4	9992	0.385345	4.91482	6.16629	4.45817e-07	3.02664e-05	6.26992
chr3	-	ENSG00000163528.13	protein_coding	CHCHD4	131474	coiled-coil-helix-coiled-coil-helix domain containing 4	MIA40|TIMM40	1772	-0.419827	4.45151	-6.14549	4.74959e-07	3.17206e-05	6.24706
chr2	-	ENSG00000188042.8	protein_coding	ARL4C	10123	ADP ribosylation factor like GTPase 4C	ARL7|LAK	4041	-0.241439	7.6748	-6.2644	3.30782e-07	2.3697e-05	6.24422
chr15	+	ENSG00000069956.13	protein_coding	MAPK6	5597	mitogen-activated protein kinase 6	ERK3|HsT17250|PRKM6|p97MAPK	6397	-0.241884	7.60383	-6.26128	3.33932e-07	2.37844e-05	6.24348
chr4	+	ENSG00000171564.12	protein_coding	FGB	2244	fibrinogen beta chain	HEL-S-78p	4374	0.298406	6.78422	6.28387	3.79343e-07	2.64083e-05	6.23889
chr2	-	ENSG00000226564.1	processed_pseudogene	FTH1P20	729009	ferritin heavy chain 1 pseudogene 20	FTHL20	548	0.233049	7.80456	6.26713	3.2805e-07	2.35699e-05	6.2383
chr19	-	ENSG00000287001.1	lncRNA	AC010624.5	NA	NA	NA	917	0.779236	2.19514	6.17456	4.34738e-07	2.96778e-05	6.22644
chr17	-	ENSG00000180626.10	protein_coding	ZNF594	84622	zinc finger protein 594	-	5300	0.486149	3.79801	6.10875	5.31192e-07	3.50019e-05	6.18426
chr18	+	ENSG00000101558.14	protein_coding	VAPA	9218	VAMP associated protein A	VAMP-A|VAP-33|VAP-A|VAP33|hVAP-33	11866	-0.2321	7.70765	-6.24009	3.56162e-07	2.51498e-05	6.16695
chr1	-	ENSG00000168679.18	protein_coding	SLC16A4	9122	solute carrier family 16 member 4	MCT4|MCT5	3164	-0.333198	5.47636	-6.15006	4.68387e-07	3.14521e-05	6.15571
chr11	-	ENSG00000019505.8	protein_coding	SYT13	57586	synaptotagmin 13	-	5445	-0.272908	6.71178	-6.19215	4.12068e-07	2.82869e-05	6.14016
chr22	-	ENSG00000100030.15	protein_coding	MAPK1	5594	mitogen-activated protein kinase 1	ERK|ERK-2|ERK2|ERT1|MAPK2|NS13|P42MAPK|PRKM1|PRKM2|p38|p40|p41|p41mapk|p42-MAPK	6179	-0.247704	7.24524	-6.20461	3.96741e-07	2.73109e-05	6.11503
chr12	+	ENSG00000166598.16	protein_coding	HSP90B1	7184	heat shock protein 90 beta family member 1	ECGP|GP96|GRP94|HEL-S-125m|HEL35|TRA1	13092	-0.204994	9.06059	-6.29037	3.21254e-07	2.32852e-05	6.10509
chr21	+	ENSG00000160221.18	protein_coding	GATD3A	8209	glutamine amidotransferase class 1 domain containing 3A	C21orf33|ES1|GATD3|GT335|HES1|KNPH|KNPI	7947	-0.43965	4.14797	-6.08494	5.71151e-07	3.72366e-05	6.09289
chr5	-	ENSG00000145632.15	protein_coding	PLK2	10769	polo like kinase 2	SNK|hPlk2|hSNK	4647	0.227995	8.26061	6.23087	3.6629e-07	2.56444e-05	6.07244
chr17	-	ENSG00000189343.7	processed_pseudogene	RPS2P46	125208	ribosomal protein S2 pseudogene 46	RPS2_22_1525	883	0.217232	8.58873	6.23259	3.64374e-07	2.5583e-05	6.03589
chr18	+	ENSG00000041353.10	protein_coding	RAB27B	5874	RAB27B, member RAS oncogene family	C25KG	7154	-0.271104	8.28088	-6.69997	4.58036e-07	3.09812e-05	6.03302
chr14	+	ENSG00000100626.17	protein_coding	GALNT16	57452	polypeptide N-acetylgalactosaminyltransferase 16	GALNACT16|GALNTL1|GalNAc-T16	11462	0.650437	2.78766	6.06222	6.12099e-07	3.9592e-05	6.01744
chr6	+	ENSG00000111912.20	protein_coding	NCOA7	135112	nuclear receptor coactivator 7	ERAP140|ESNA1|NCOA7-AS|Nbla00052|Nbla10993|TLDC4|dJ187J11.3	7647	0.270066	6.94254	6.1482	4.71049e-07	3.15449e-05	5.98287
chr2	+	ENSG00000144224.17	protein_coding	UBXN4	23190	UBX domain protein 4	UBXD2|UBXDC1|erasin	4998	-0.265885	6.86302	-6.13691	4.87523e-07	3.23841e-05	5.95585
chr1	-	ENSG00000233461.6	lncRNA	AL445524.1	NA	NA	NA	4472	-0.510647	3.76425	-6.02482	6.86001e-07	4.35716e-05	5.93836
chr1	-	ENSG00000143473.13	protein_coding	KCNH1	3756	potassium voltage-gated channel subfamily H member 1	EAG|EAG1|Kv10.1|TMBTS|ZLS1|h-eag|hEAG|hEAG1	9797	0.764144	2.13559	6.06625	6.04621e-07	3.93147e-05	5.90342
chr20	-	ENSG00000158470.5	protein_coding	B4GALT5	9334	beta-1,4-galactosyltransferase 5	B4Gal-T5|BETA4-GALT-IV|beta4Gal-T5|beta4GalT-V|gt-V	4722	-0.22592	7.81712	-6.15682	4.58859e-07	3.09812e-05	5.90194
chr17	-	ENSG00000263731.1	lncRNA	AC145207.5	NA	NA	NA	2682	0.486466	3.96291	6.01044	7.16762e-07	4.51761e-05	5.88902
chr10	-	ENSG00000065809.14	protein_coding	FAM107B	83641	family with sequence similarity 107 member B	C10orf45|HITS	7019	0.2175	8.57491	6.1893	4.36007e-07	2.96822e-05	5.86483
chrX	+	ENSG00000124333.16	protein_coding	VAMP7	6845	vesicle associated membrane protein 7	SYBL1|TI-VAMP|TIVAMP|VAMP-7	2615	-0.347242	5.66003	-6.10306	6.29119e-07	4.04804e-05	5.86163
chr1	+	ENSG00000158109.15	protein_coding	TPRG1L	127262	tumor protein p63 regulated 1 like	FAM79A|h-mover|mover	2401	-0.380536	4.74732	-6.02145	6.93085e-07	4.39084e-05	5.852
chr15	-	ENSG00000166206.15	protein_coding	GABRB3	2562	gamma-aminobutyric acid type A receptor subunit beta3	DEE43|ECA5|EIEE43	13886	-0.193593	9.06582	-6.18801	4.17293e-07	2.8566e-05	5.83728
chr15	+	ENSG00000185787.15	protein_coding	MORF4L1	10933	mortality factor 4 like 1	Eaf3|FWP006|HsT17725|MEAF3|MORFRG15|MRG15|S863-6	6552	-0.255747	7.17724	-6.10707	5.33909e-07	3.50871e-05	5.82854
chr4	+	ENSG00000138642.15	protein_coding	HERC6	55008	HECT and RLD domain containing E3 ubiquitin protein ligase family member 6	-	5779	0.586809	3.18239	5.98307	7.79149e-07	4.8611e-05	5.82135
chr10	+	ENSG00000165476.14	protein_coding	REEP3	221035	receptor accessory protein 3	C10orf74|Yip2b	5215	-0.263688	7.0368	-6.09915	5.46948e-07	3.58483e-05	5.82127
chr19	+	ENSG00000197714.9	protein_coding	ZNF460	10794	zinc finger protein 460	HZF8|ZNF272	4005	0.299445	5.98397	6.0554	6.24953e-07	4.03176e-05	5.81696
chr1	-	ENSG00000135766.9	protein_coding	EGLN1	54583	egl-9 family hypoxia inducible factor 1	C1orf12|ECYT3|HALAH|HIF-PH2|HIFPH2|HPH-2|HPH2|PHD2|SM20|ZMYND6	5381	-0.335002	5.85382	-6.09461	6.45193e-07	4.11921e-05	5.81488
chr3	-	ENSG00000114019.15	protein_coding	AMOTL2	51421	angiomotin like 2	LCCP	6479	0.391524	6.03132	6.61595	7.66582e-07	4.80704e-05	5.81431
chr2	+	ENSG00000118257.17	protein_coding	NRP2	8828	neuropilin 2	NP2|NPN2|PRO2714|VEGF165R2	13896	-0.227378	7.9311	-6.11242	5.25279e-07	3.4705e-05	5.75352
chr19	+	ENSG00000204519.11	protein_coding	ZNF551	90233	zinc finger protein 551	-	4703	0.460501	4.0777	5.96571	8.21518e-07	5.06137e-05	5.75059
chr16	+	ENSG00000166546.14	protein_coding	BEAN1	146227	brain expressed associated with NEDD4 1	BEAN|SCA31	7381	-0.69874	2.34808	-5.98571	7.72897e-07	4.83433e-05	5.7505
chr1	-	ENSG00000116133.13	protein_coding	DHCR24	1718	24-dehydrocholesterol reductase	DCE|Nbla03646|SELADIN1|seladin-1	6214	-0.253442	6.94903	-6.05192	6.31616e-07	4.05352e-05	5.68915
chr9	+	ENSG00000107036.12	protein_coding	RIC1	57589	RIC1 homolog, RAB6A GEF complex partner 1	CATIFA|CIP150|KIAA1432|bA207C16.1	8591	-0.26812	6.71886	-6.0429	6.49211e-07	4.13415e-05	5.68912
chr10	+	ENSG00000171307.19	protein_coding	ZDHHC16	84287	zinc finger DHHC-type palmitoyltransferase 16	APH2|DHHC-16	3039	-0.31274	5.6439	-5.99142	7.59564e-07	4.77518e-05	5.66174
chr12	-	ENSG00000033030.15	protein_coding	ZCCHC8	55596	zinc finger CCHC-type containing 8	PFBMFT5	9125	-0.338821	5.29127	-5.97227	8.05255e-07	5.00042e-05	5.64567
chr19	+	ENSG00000130513.6	protein_coding	GDF15	9518	growth differentiation factor 15	GDF-15|MIC-1|MIC1|NAG-1|PDF|PLAB|PTGFB	2087	-0.345498	6.15888	-6.28173	8.13797e-07	5.039e-05	5.64109
chr6	+	ENSG00000152661.9	protein_coding	GJA1	2697	gap junction protein alpha 1	AVSD3|CMDR|CX43|EKVP|EKVP3|GJAL|HLHS1|HSS|ODDD|PPKCA	3395	-0.211554	8.24845	-6.08545	5.70253e-07	3.72366e-05	5.63176
chr19	-	ENSG00000197128.12	protein_coding	ZNF772	400720	zinc finger protein 772	-	6096	0.921749	1.56044	6.04809	6.39021e-07	4.0904e-05	5.61346
chr5	-	ENSG00000251495.1	processed_pseudogene	PPIAP11	5483	peptidylprolyl isomerase A pseudogene 11	PPIP1	493	0.703068	3.25176	6.37814	1.08945e-06	6.45394e-05	5.61117
chr8	-	ENSG00000178860.9	protein_coding	MSC	9242	musculin	ABF-1|ABF1|MYOR|bHLHa22	2046	0.522649	3.56638	5.90074	1.00164e-06	6.05008e-05	5.58554
chr12	+	ENSG00000135679.25	protein_coding	MDM2	4193	MDM2 proto-oncogene	ACTFS|HDMX|LSKB|hdm2	13448	0.219998	8.10058	6.0632	6.10269e-07	3.95776e-05	5.58479
chr19	+	ENSG00000187244.12	protein_coding	BCAM	4059	basal cell adhesion molecule (Lutheran blood group)	AU|CD239|LU|MSK19	4997	-0.31492	6.70837	-6.27676	8.24738e-07	5.06854e-05	5.56486
chr15	-	ENSG00000140350.15	protein_coding	ANP32A	8125	acidic nuclear phosphoprotein 32 family member A	C15orf1|HPPCn|I1PP2A|LANP|MAPM|PHAP1|PHAPI|PP32	7544	0.234983	7.60966	6.01691	7.02748e-07	4.44064e-05	5.50551
chr4	+	ENSG00000004468.13	protein_coding	CD38	952	CD38 molecule	ADPRC 1|ADPRC1	6857	0.395386	4.73436	5.89384	1.02295e-06	6.1487e-05	5.47855
chr11	-	ENSG00000173599.15	protein_coding	PC	5091	pyruvate carboxylase	PCB	7302	-0.385367	4.99424	-5.93583	1.03712e-06	6.21869e-05	5.44813
chr12	+	ENSG00000171310.11	protein_coding	CHST11	50515	carbohydrate sulfotransferase 11	C4ST|C4ST-1|C4ST1|HSA269537|OCBMD	6492	-0.330439	5.40783	-5.91033	9.72745e-07	5.90451e-05	5.44661
chr9	-	ENSG00000106853.20	protein_coding	PTGR1	22949	prostaglandin reductase 1	DIG-1|LTB4DH|PGR1|ZADH3	3770	0.257851	7.03275	5.96722	8.17745e-07	5.05075e-05	5.42601
chr12	+	ENSG00000120868.14	protein_coding	APAF1	317	apoptotic peptidase activating factor 1	APAF-1|CED4	7759	-0.327044	5.35911	-5.8954	1.01812e-06	6.13458e-05	5.40762
chr18	-	ENSG00000166347.19	protein_coding	CYB5A	1528	cytochrome b5 type A	CYB5|MCB5|METAG	9271	-0.348653	5.11459	-5.87704	1.07679e-06	6.42528e-05	5.38138
chr22	+	ENSG00000221963.6	protein_coding	APOL6	80830	apolipoprotein L6	APOL-VI|APOLVI	10065	0.381216	4.76193	5.85254	1.16039e-06	6.83534e-05	5.35275
chr16	-	ENSG00000183723.13	protein_coding	CMTM4	146223	CKLF like MARVEL transmembrane domain containing 4	CKLFSF4	8153	-0.253704	6.79921	-5.92175	9.39439e-07	5.71643e-05	5.31423
chr1	-	ENSG00000184007.22	protein_coding	PTP4A2	8073	protein tyrosine phosphatase 4A2	HH13|HH7-2|HU-PP-1|OV-1|PRL-2|PRL2|PTP4A|PTPCAAX2|ptp-IV1a|ptp-IV1b	6708	-0.216088	8.19979	-5.97215	8.05537e-07	5.00042e-05	5.2944
chr5	+	ENSG00000072571.20	protein_coding	HMMR	3161	hyaluronan mediated motility receptor	CD168|IHABP|RHAMM	3932	-0.296141	6.39165	-5.92907	1.0583e-06	6.33026e-05	5.26236
chr5	-	ENSG00000113739.11	protein_coding	STC2	8614	stanniocalcin 2	STC-2|STCRP	5062	0.392952	5.17195	5.99617	1.33619e-06	7.76632e-05	5.23318
chr16	+	ENSG00000262454.4	lncRNA	MIR193BHG	100129781	MIR193b-365a host gene	lincNORS	6049	0.437151	4.41002	5.83785	1.39064e-06	8.00724e-05	5.22916
chr12	+	ENSG00000256849.1	processed_pseudogene	TCP1P3	400013	t-complex 1 pseudogene 3	CCT1-1P|TCP1L3	1498	-0.678549	2.43996	-5.79241	1.39427e-06	8.00941e-05	5.22254
chr2	+	ENSG00000233045.1	processed_pseudogene	RPL15P5	100127993	ribosomal protein L15 pseudogene 5	RPL15_1_277	637	-0.64914	2.63137	-5.78199	1.43937e-06	8.24925e-05	5.21827
chr3	+	ENSG00000170017.12	protein_coding	ALCAM	214	activated leukocyte cell adhesion molecule	CD166|MEMD	7179	-0.209127	8.5051	-5.95727	8.42959e-07	5.16763e-05	5.21019
chr9	+	ENSG00000185585.20	protein_coding	OLFML2A	169611	olfactomedin like 2A	PRO34319	6771	0.372289	4.87551	5.80071	1.35937e-06	7.88243e-05	5.18605
chr1	+	ENSG00000134369.15	protein_coding	NAV1	89796	neuron navigator 1	POMFIL3|STEERIN1|UNC53H1	22453	0.31884	6.4991	6.1069	1.31354e-06	7.67084e-05	5.13036
chr10	-	ENSG00000107798.18	protein_coding	LIPA	3988	lipase A, lysosomal acid type	CESD|LAL	4891	-0.253931	6.7236	-5.85205	1.16215e-06	6.83534e-05	5.11272
chr12	-	ENSG00000067182.8	protein_coding	TNFRSF1A	7132	TNF receptor superfamily member 1A	CD120a|FPF|TBP1|TNF-R|TNF-R-I|TNF-R55|TNFAR|TNFR1|TNFR55|TNFR60|p55|p55-R|p60	4005	-0.199591	8.63923	-5.92439	9.31892e-07	5.68454e-05	5.09312
chr5	-	ENSG00000113657.13	protein_coding	DPYSL3	1809	dihydropyrimidinase like 3	CRMP-4|CRMP4|DRP-3|DRP3|LCRMP|ULIP|ULIP-1	7179	0.264154	6.98388	5.8667	1.17792e-06	6.89517e-05	5.07783
chr9	-	ENSG00000106804.8	protein_coding	C5	727	complement C5	C5D|C5a|C5b|CPAMD4|ECLZB	6532	0.259884	7.0413	5.85533	1.16696e-06	6.84725e-05	5.07482
chr7	-	ENSG00000155660.11	protein_coding	PDIA4	9601	protein disulfide isomerase family A member 4	ERP70|ERP72|ERp-72	3298	-0.200806	8.4556	-5.90544	9.87387e-07	5.97866e-05	5.05952
chr1	-	ENSG00000228589.3	processed_pseudogene	SPCS2P4	653566	signal peptidase complex subunit 2 pseudogene 4	-	681	-0.356964	5.17728	-5.78566	1.50559e-06	8.52963e-05	5.05231
chr19	+	ENSG00000268205.1	lncRNA	AC005261.1	NA	NA	NA	4258	0.293402	5.89116	5.79352	1.38956e-06	8.00724e-05	5.04158
chr6	+	ENSG00000196569.13	protein_coding	LAMA2	3908	laminin subunit alpha 2	LAMM|MDC1A	10358	-0.574486	3.25349	-5.75257	1.82771e-06	0.000100996	5.03212
chr22	+	ENSG00000100292.18	protein_coding	HMOX1	3162	heme oxygenase 1	HMOX1D|HO-1|HSP32|bK286B10	2306	0.324749	5.65517	5.77806	1.46577e-06	8.36167e-05	5.01959
chr19	+	ENSG00000198131.14	protein_coding	ZNF544	27300	zinc finger protein 544	-	7216	0.402737	4.25943	5.72131	1.73241e-06	9.72515e-05	5.01563
chr10	-	ENSG00000138119.17	protein_coding	MYOF	26509	myoferlin	FER1L3	8490	0.209618	8.45586	5.8778	1.08707e-06	6.45394e-05	4.96677
chr3	+	ENSG00000075420.13	protein_coding	FNDC3B	64778	fibronectin type III domain containing 3B	FAD104|PRO4979|YVTM2421	13324	-0.194685	8.49902	-5.87594	1.0804e-06	6.43124e-05	4.96432
chr6	-	ENSG00000146072.6	protein_coding	TNFRSF21	27242	TNF receptor superfamily member 21	BM-018|CD358|DR6	3595	-0.248043	6.90619	-5.80673	1.33461e-06	7.76632e-05	4.95395
chr17	-	ENSG00000171345.13	protein_coding	KRT19	3880	keratin 19	CK19|K19|K1CS	2336	0.28157	6.09572	5.7723	1.48257e-06	8.41856e-05	4.9527
chr20	+	ENSG00000173418.12	protein_coding	NAA20	51126	N-alpha-acetyltransferase 20, NatB catalytic subunit	NAT3|NAT3P|NAT5|NAT5P|dJ1002M8.1	2182	-0.291682	6.37816	-5.81817	1.47505e-06	8.39517e-05	4.93622
chr3	+	ENSG00000114739.14	protein_coding	ACVR2B	93	activin A receptor type 2B	ACTRIIB|ActR-IIB|HTX4	15705	-0.302823	5.66307	-5.74448	1.61408e-06	9.12327e-05	4.91887
chr2	+	ENSG00000115295.20	protein_coding	CLIP4	79745	CAP-Gly domain containing linker protein family member 4	RSNL2	7781	-0.257878	6.69308	-5.77859	1.45439e-06	8.31599e-05	4.89531
chr5	-	ENSG00000153006.16	protein_coding	SREK1IP1	285672	SREK1 interacting protein 1	P18SRP|SFRS12IP1	8460	-0.338732	5.28823	-5.71795	1.75031e-06	9.78108e-05	4.88515
chr17	-	ENSG00000267121.6	lncRNA	AC008105.2	NA	NA	NA	3894	-0.68633	2.60274	-5.70155	2.11157e-06	0.000114873	4.8668
chr17	+	ENSG00000141519.15	protein_coding	CCDC40	55036	coiled-coil domain containing 40	CFAP172|CILD15|FAP172	9961	0.415401	4.27765	5.67098	2.02035e-06	0.000110154	4.86564
chr1	+	ENSG00000240038.6	protein_coding	AMY2B	280	amylase alpha 2B	AMY2|AMY3|HXA	7491	-1.55082	0.07792	-6.21311	3.86609e-07	2.67629e-05	4.79539
chr19	+	ENSG00000131845.15	protein_coding	ZNF304	57343	zinc finger protein 304	-	4645	0.843493	1.65352	5.71382	1.77252e-06	9.88278e-05	4.79333
chr4	-	ENSG00000109814.12	protein_coding	UGDH	7358	UDP-glucose 6-dehydrogenase	DEE84|EIEE84|GDH|UDP-GlcDH|UDPGDH|UGD	4025	-0.166784	9.6796	-5.8659	1.11403e-06	6.58374e-05	4.77565
chr3	+	ENSG00000136518.17	protein_coding	ACTL6A	86	actin like 6A	ACTL6|ARPN-BETA|Arp4|BAF53A|INO80K	3668	-0.323486	5.24001	-5.67137	2.01795e-06	0.000110154	4.75194
chr1	+	ENSG00000116833.14	protein_coding	NR5A2	2494	nuclear receptor subfamily 5 group A member 2	B1F|B1F2|CPF|FTF|FTZ-F1|FTZ-F1beta|LRH-1|LRH1|hB1F-2	7543	-0.269231	6.17787	-5.70702	1.8097e-06	0.000100583	4.74261
chr11	-	ENSG00000205213.14	protein_coding	LGR4	55366	leucine rich repeat containing G protein-coupled receptor 4	BNMD17|GPR48	6355	-0.202971	8.31072	-5.79455	1.3852e-06	8.00724e-05	4.74193
chr1	-	ENSG00000116771.6	protein_coding	AGMAT	79814	agmatinase	-	3095	-0.412094	4.11009	-5.62196	2.34672e-06	0.000125179	4.73267
chr3	+	ENSG00000163755.9	protein_coding	HPS3	84343	HPS3 biogenesis of lysosomal organelles complex 2 subunit 1	BLOC2S1|SUTAL	6202	-0.269391	6.29423	-5.70658	1.81216e-06	0.000100583	4.7269
chrX	+	ENSG00000102271.14	protein_coding	KLHL4	56062	kelch like family member 4	DKELCHL|KHL4	6158	-0.583593	2.89388	-5.601	2.50188e-06	0.000132594	4.72
chr8	-	ENSG00000185697.16	protein_coding	MYBL1	4603	MYB proto-oncogene like 1	A-MYB|AMYB	7239	0.359873	4.84976	5.63909	2.22704e-06	0.000119364	4.70775
chr11	-	ENSG00000134825.16	protein_coding	TMEM258	746	transmembrane protein 258	C11orf10|Kud|Kuduk	3082	-0.345486	4.99372	-5.64593	2.18098e-06	0.000117611	4.70538
chr19	-	ENSG00000071564.17	protein_coding	TCF3	6929	transcription factor 3	AGM8|E2A|E47|ITF1|TCF-3|VDIR|bHLHb21|p75	6090	-0.283083	6.20301	-5.69362	1.88531e-06	0.000103709	4.69924
chr14	+	ENSG00000168398.7	protein_coding	BDKRB2	624	bradykinin receptor B2	B2R|BK-2|BK2|BKR2|BRB2	6845	-0.30594	5.45034	-5.62612	2.31707e-06	0.000123865	4.59104
chr12	+	ENSG00000161813.22	protein_coding	LARP4	113251	La ribonucleoprotein 4	PP13296	8112	-0.235435	7.58259	-5.72748	1.82779e-06	0.000100996	4.56923
chr1	+	ENSG00000198700.10	protein_coding	IPO9	55705	importin 9	Imp9	11904	-0.206443	7.95616	-5.72042	1.73715e-06	9.7296e-05	4.56254
chr11	-	ENSG00000224411.3	processed_pseudogene	HSP90AA2P	3324	heat shock protein 90 alpha family class A member 2, pseudogene	HSP90AA2|HSP90ALPHA|HSPCA|HSPCAL3	2196	-0.270432	6.47615	-5.65529	2.11949e-06	0.00011505	4.54968
chr7	-	ENSG00000075223.14	protein_coding	SEMA3C	10512	semaphorin 3C	SEMAE|SemE	6100	-0.203618	8.45675	-5.73397	1.66672e-06	9.3992e-05	4.53903
chr17	-	ENSG00000108395.14	protein_coding	TRIM37	4591	tripartite motif containing 37	MUL|POB1|TEF3	5482	0.258185	6.47031	5.64963	2.15649e-06	0.000116801	4.53661
chr11	+	ENSG00000133789.15	protein_coding	SWAP70	23075	switching B cell complex subunit SWAP70	HSPC321|SWAP-70	7192	0.313865	5.66769	5.60711	2.45556e-06	0.000130702	4.51057
chr3	-	ENSG00000185565.12	protein_coding	LSAMP	4045	limbic system associated membrane protein	IGLON3|LAMP	10286	-0.384824	4.42295	-5.55726	2.85944e-06	0.000148115	4.50837
chr11	-	ENSG00000159063.14	protein_coding	ALG8	79053	ALG8 alpha-1,3-glucosyltransferase	CDG1H|PCLD3	9465	-0.247774	6.66572	-5.64791	2.16786e-06	0.000117159	4.50415
chr12	+	ENSG00000139278.10	protein_coding	GLIPR1	11010	GLI pathogenesis related 1	CRISP7|GLIPR|RTVP1	6210	-0.312654	5.44953	-5.59518	2.54671e-06	0.000134574	4.49776
chr11	+	ENSG00000149313.11	protein_coding	AASDHPPT	60496	aminoadipate-semialdehyde dehydrogenase-phosphopantetheinyl transferase	AASD-PPT|ACPS|CGI-80|LYS2|LYS5	6003	-0.299397	5.63129	-5.59474	2.55015e-06	0.000134574	4.47392
chr12	+	ENSG00000172572.7	protein_coding	PDE3A	5139	phosphodiesterase 3A	CGI-PDE|CGI-PDE A|CGI-PDE-A|HTNB	13308	-0.223438	7.93903	-5.71858	1.93028e-06	0.000105711	4.47376
chr12	-	ENSG00000074590.14	protein_coding	NUAK1	9891	NUAK family kinase 1	ARK5	5924	0.327105	5.12294	5.55988	2.8367e-06	0.000147796	4.43816
chr19	-	ENSG00000178531.6	protein_coding	CTXN1	404217	cortexin 1	CTXN	1237	0.544183	3.43493	5.56336	3.45913e-06	0.000175045	4.43295
chr17	-	ENSG00000108602.18	protein_coding	ALDH3A1	218	aldehyde dehydrogenase 3 family member A1	ALDH3|ALDHIII	3878	-0.21849	10.8046	-7.03028	2.22803e-06	0.000119364	4.4234
chr11	-	ENSG00000254938.1	lncRNA	AP002833.1	NA	NA	NA	566	1.02369	1.0534	5.68821	1.91676e-06	0.000105204	4.42104
chr5	+	ENSG00000161011.20	protein_coding	SQSTM1	8878	sequestosome 1	A170|DMRV|FTDALS3|NADGP|OSIL|PDB3|ZIP3|p60|p62|p62B	7535	0.197685	8.80269	5.74301	1.84269e-06	0.000101591	4.4129
chr17	-	ENSG00000108666.10	protein_coding	C17orf75	64149	chromosome 17 open reading frame 75	NJMU-R1|SRI2	5742	-0.35558	4.73072	-5.52618	3.14422e-06	0.00016143	4.38155
chr11	+	ENSG00000133816.17	protein_coding	MICAL2	9645	microtubule associated monooxygenase, calponin and LIM domain containing 2	Ebitein1|MICAL-2|MICAL2PV1|MICAL2PV2|MICALCL	20191	0.259812	6.38751	5.58335	2.64042e-06	0.000138743	4.3472
chr9	-	ENSG00000148175.13	protein_coding	STOM	2040	stomatin	BND7|EPB7|EPB72	3199	0.228101	7.11198	5.60545	2.46807e-06	0.000131084	4.32286
chr10	-	ENSG00000150093.20	protein_coding	ITGB1	3688	integrin subunit beta 1	CD29|FNRB|GPIIA|MDF2|MSK12|VLA-BETA|VLAB	14561	-0.159826	10.8398	-6.01237	1.68306e-06	9.46968e-05	4.31602
chr17	-	ENSG00000175832.13	protein_coding	ETV4	2118	ETS variant transcription factor 4	E1A-F|E1AF|PEA3|PEAS3	3515	-0.263437	6.28616	-5.56375	2.80337e-06	0.000146369	4.29812
chr9	-	ENSG00000236849.6	lncRNA	LINC01474	101927258	long intergenic non-protein coding RNA 1474	-	1264	-0.377293	4.47189	-5.48752	3.53824e-06	0.000178316	4.29754
chr16	-	ENSG00000124067.17	protein_coding	SLC12A4	6560	solute carrier family 12 member 4	CTC-479C5.17|KCC1|hKCC1	8298	-0.348065	5.1167	-5.53217	3.30757e-06	0.000168065	4.29368
chr7	+	ENSG00000127955.17	protein_coding	GNAI1	2770	G protein subunit alpha i1	Gi	24192	-0.225044	7.30473	-5.59221	2.56993e-06	0.000135328	4.2571
chr1	-	ENSG00000007968.7	protein_coding	E2F2	1870	E2F transcription factor 2	E2F-2	5462	0.373564	4.57948	5.46167	3.8288e-06	0.000191006	4.21386
chr9	+	ENSG00000123975.5	protein_coding	CKS2	1164	CDC28 protein kinase regulatory subunit 2	CKSHS2	616	-0.465489	5.49959	-6.51604	5.02195e-06	0.00024078	4.20725
chr17	-	ENSG00000161970.15	protein_coding	RPL26	6154	ribosomal protein L26	DBA11|L26	2476	0.258385	7.10377	5.64017	2.97276e-06	0.000153586	4.18031
chr2	-	ENSG00000230650.1	processed_pseudogene	AC140479.2	NA	NA	NA	3130	0.460215	3.62905	5.41507	4.41409e-06	0.000215835	4.1686
chr1	+	ENSG00000143771.12	protein_coding	CNIH4	29097	cornichon family AMPA receptor auxiliary protein 4	CNIH-4|CNIH2|HSPC163	5090	-0.261926	6.14484	-5.51449	3.25843e-06	0.000166254	4.16782
chr1	+	ENSG00000134698.11	protein_coding	AGO4	192670	argonaute RISC component 4	EIF2C4	7423	0.419607	4.1642	5.42889	4.2318e-06	0.000207333	4.16442
chr2	-	ENSG00000084090.14	protein_coding	STARD7	56910	StAR related lipid transfer domain containing 7	FAME2|GTT1	4416	0.232145	7.06688	5.54048	3.00983e-06	0.000155176	4.13279
chr11	+	ENSG00000162337.12	protein_coding	LRP5	4041	LDL receptor related protein 5	BMND1|EVR1|EVR4|HBM|LR3|LRP-5|LRP-7|LRP7|OPPG|OPS|OPTA1|PCLD4|VBCH2	6182	-0.220834	7.48227	-5.5571	2.86084e-06	0.000148115	4.12885
chr19	-	ENSG00000197608.11	protein_coding	ZNF841	284371	zinc finger protein 841	-	4287	0.594603	2.63064	5.39751	4.65712e-06	0.00022504	4.1274
chr3	-	ENSG00000144848.11	protein_coding	ATG3	64422	autophagy related 3	APG3|APG3-LIKE|APG3L|PC3-96	6110	0.314197	5.41154	5.46767	3.7593e-06	0.000187919	4.12613
chr19	-	ENSG00000278318.5	protein_coding	ZNF229	7772	zinc finger protein 229	-	5500	0.798762	1.77729	5.43949	4.09699e-06	0.000201933	4.11023
chr7	-	ENSG00000105968.19	protein_coding	H2AZ2	94239	H2A.Z variant histone 2	H2A.Z-2|H2AFV|H2AV	7003	-0.207849	7.67394	-5.55893	2.84492e-06	0.000147912	4.10991
chr2	+	ENSG00000115234.11	protein_coding	SNX17	9784	sorting nexin 17	-	3767	-0.273277	6.28743	-5.49902	3.41616e-06	0.000173226	4.10358
chr11	-	ENSG00000182934.12	protein_coding	SRPRA	6734	SRP receptor subunit alpha	DP|SRPR|Sralpha	4148	-0.237847	6.77499	-5.51575	3.246e-06	0.000166176	4.09244
chr4	+	ENSG00000218336.9	protein_coding	TENM3	55714	teneurin transmembrane protein 3	MCOPCB9|MCOPS15|ODZ3|TEN3|TNM3|Ten-m3|ten-3	12010	-0.284891	5.76967	-5.46992	3.73352e-06	0.00018701	4.08242
chr14	+	ENSG00000100731.16	protein_coding	PCNX1	22990	pecanex 1	PCNX|PCNXL1|pecanex	16715	-0.216217	7.41803	-5.53862	3.02701e-06	0.000155736	4.08119
chr3	-	ENSG00000080819.9	protein_coding	CPOX	1371	coproporphyrinogen oxidase	COX|CPO|CPX|HARPO|HCP	3157	0.37081	4.50325	5.41337	4.43709e-06	0.00021653	4.07917
chr11	-	ENSG00000149485.19	protein_coding	FADS1	3992	fatty acid desaturase 1	D5D|FADS6|FADSD5|LLCDL1|TU12	10228	-0.16085	9.78659	-5.64159	2.2101e-06	0.000118921	4.07868
chr4	+	ENSG00000118762.8	protein_coding	PKD2	5311	polycystin 2, transient receptor potential cation channel	APKD2|PC2|PKD4|Pc-2|TRPP2	5531	-0.248534	6.51824	-5.49227	3.48725e-06	0.000176106	4.05403
chr1	+	ENSG00000135862.6	protein_coding	LAMC1	3915	laminin subunit gamma 1	LAMB2	8446	-0.181435	8.61852	-5.57854	2.67955e-06	0.000140499	4.04639
chr6	-	ENSG00000124564.17	protein_coding	SLC17A3	10786	solute carrier family 17 member 3	GOUT4|NPT4|UAQTL4	3594	-0.587812	2.73255	-5.3656	5.13344e-06	0.000245172	4.04536
chr9	-	ENSG00000236404.10	lncRNA	VLDLR-AS1	401491	VLDLR antisense RNA 1	linc-VLDLR|lincRNA-VLDLR	6777	0.984274	1.13154	5.51374	3.26593e-06	0.000166292	4.03078
chr3	+	ENSG00000163527.10	protein_coding	STT3B	201595	STT3 oligosaccharyltransferase complex catalytic subunit B	CDG1X|SIMP|STT3-B	5006	-0.18114	8.84904	-5.56609	2.78336e-06	0.000145633	3.97786
chr10	+	ENSG00000148798.11	protein_coding	INA	9118	internexin neuronal intermediate filament protein alpha	NEF5|NF-66|TXBP-1	3251	0.358493	4.55921	5.38097	4.89824e-06	0.000235766	3.97664
chr4	+	ENSG00000174473.16	protein_coding	GALNTL6	442117	polypeptide N-acetylgalactosaminyltransferase like 6	GALNACT20|GALNT17|GalNAc-T6L	9242	0.638032	2.48982	5.33239	5.68086e-06	0.000267685	3.93302
chr1	-	ENSG00000203668.3	protein_coding	CHML	1122	CHM like Rab escort protein	REP2	7778	0.260964	6.21456	5.43777	4.11856e-06	0.00020259	3.93197
chr8	-	ENSG00000104522.16	protein_coding	GFUS	7264	GDP-L-fucose synthase	FX|P35B|SDR4E1|TSTA3	3608	0.409986	3.95272	5.33607	5.61739e-06	0.00026571	3.91202
chr2	-	ENSG00000135919.14	protein_coding	SERPINE2	5270	serpin family E member 2	GDN|GDNPF|PI-7|PI7|PN-1|PN1|PNI	8957	0.252716	6.49164	5.4294	4.22519e-06	0.000207333	3.87117
chr10	+	ENSG00000151929.10	protein_coding	BAG3	9531	BAG cochaperone 3	BAG-3|BIS|CAIR-1|MFM6	2737	-0.278058	6.0682	-5.41014	4.48104e-06	0.000218243	3.86469
chr2	-	ENSG00000075340.23	protein_coding	ADD2	119	adducin 2	ADDB	12673	0.229846	6.95834	5.44228	4.06232e-06	0.000200625	3.85053
chr1	+	ENSG00000162599.17	protein_coding	NFIA	4774	nuclear factor I A	BRMUTD|CTF|NF-I/A|NF1-A|NFI-A|NFI-L	55886	0.189283	8.81456	5.53797	3.25015e-06	0.000166176	3.84014
chr19	+	ENSG00000105393.16	protein_coding	BABAM1	29086	BRISC and BRCA1 A complex member 1	C19orf62|HSPC142|MERIT40|NBA1	2581	-0.546572	2.93094	-5.29107	6.44363e-06	0.000295711	3.83655
chr17	-	ENSG00000109107.14	protein_coding	ALDOC	230	aldolase, fructose-bisphosphate C	ALDC	2612	0.443553	3.60966	5.29497	6.36755e-06	0.000292765	3.82197
chr6	+	ENSG00000137414.6	protein_coding	FAM8A1	51439	family with sequence similarity 8 member A1	AHCP	4726	-0.333068	5.07885	-5.3516	5.35753e-06	0.000254886	3.8188
chr7	+	ENSG00000128590.5	protein_coding	DNAJB9	4189	DnaJ heat shock protein family (Hsp40) member B9	ERdj4|MDG-1|MDG1|MST049|MSTP049	2538	-0.356132	4.66777	-5.33287	5.67246e-06	0.000267685	3.81646
chr16	+	ENSG00000077238.14	protein_coding	IL4R	3566	interleukin 4 receptor	CD124|IL-4RA|IL4RA	5884	-0.311255	5.38258	-5.36027	5.21764e-06	0.000248711	3.80465
chr19	-	ENSG00000104783.14	protein_coding	KCNN4	3783	potassium calcium-activated channel subfamily N member 4	DHS2|IK|IK1|IKCA1|KCA4|KCa3.1|SK4|hIKCa1|hKCa4|hSK4	3404	-0.388571	4.19223	-5.30732	6.13218e-06	0.000284789	3.79772
chr8	+	ENSG00000003989.18	protein_coding	SLC7A2	6542	solute carrier family 7 member 2	ATRC2|CAT2|HCAT2	7905	-0.208802	7.52358	-5.44771	3.99554e-06	0.000198291	3.79315
chr19	+	ENSG00000105677.12	protein_coding	TMEM147	10430	transmembrane protein 147	NIFIE14	1927	-0.262142	6.86197	-5.5058	4.54397e-06	0.000220436	3.79224
chr19	-	ENSG00000099817.12	protein_coding	POLR2E	5434	RNA polymerase II, I and III subunit E	RPABC1|RPB5|XAP4|hRPB25|hsRPB5	4870	-0.28438	5.85548	-5.3699	5.06652e-06	0.000242445	3.772
chr5	-	ENSG00000171368.12	protein_coding	TPPP	11076	tubulin polymerization promoting protein	TPPP/p25|TPPP1|p24|p25|p25alpha	5979	0.406012	4.29581	5.31787	6.31932e-06	0.00029109	3.77019
chr2	+	ENSG00000080345.18	protein_coding	RIF1	55183	replication timing regulatory factor 1	-	18166	-0.208017	8.1062	-5.48043	3.8673e-06	0.000192537	3.75989
chr3	+	ENSG00000261786.1	lncRNA	AC006058.1	NA	NA	NA	5067	0.30671	5.27632	5.33876	5.57157e-06	0.00026405	3.75972
chr8	+	ENSG00000287201.1	lncRNA	AC009682.1	NA	NA	NA	1532	0.516937	3.07117	5.25696	7.14978e-06	0.000319781	3.73826
chr11	+	ENSG00000023445.16	protein_coding	BIRC3	330	baculoviral IAP repeat containing 3	AIP1|API2|CIAP2|HAIP1|HIAP1|IAP-1|MALT2|MIHC|RNF49|c-IAP2	7518	0.309569	6.21928	5.60822	5.7147e-06	0.000268091	3.72218
chr1	+	ENSG00000152078.10	protein_coding	TLCD4	148534	TLC domain containing 4	TMEM56	7385	0.271492	5.85487	5.34844	5.40933e-06	0.000256855	3.71144
chr6	-	ENSG00000111799.22	protein_coding	COL12A1	1303	collagen type XII alpha 1 chain	BA209D8.1|BTHLM2|COL12A1L|DJ234P15.1|EDSMYP|UCMD2	18860	0.452695	3.75683	5.25672	7.17114e-06	0.000320155	3.69676
chr11	-	ENSG00000137710.17	protein_coding	RDX	5962	radixin	DFNB24	8518	-0.191159	8.26436	-5.44743	3.99897e-06	0.000198291	3.69642
chr21	-	ENSG00000279501.1	lncRNA	CR392039.3	NA	NA	NA	227	0.428638	3.9654	5.25927	7.09964e-06	0.000318324	3.68711
chr8	+	ENSG00000249859.12	lncRNA	PVT1	5820	Pvt1 oncogene	LINC00079|MIR1204HG|NCRNA00079|onco-lncRNA-100	24957	0.198874	8.35056	5.45633	4.05755e-06	0.000200625	3.67846
chrX	-	ENSG00000198034.11	protein_coding	RPS4X	6191	ribosomal protein S4 X-linked	CCG2|DXS306|RPS4|S4|SCAR|SCR10	2930	0.16642	9.21223	5.47658	3.65841e-06	0.000183621	3.65862
chr12	-	ENSG00000135111.16	protein_coding	TBX3	6926	T-box transcription factor 3	TBX3-ISO|UMS|XHL	5960	-0.203648	7.67866	-5.40201	4.59361e-06	0.000222407	3.63545
chr10	-	ENSG00000148719.15	protein_coding	DNAJB12	54788	DnaJ heat shock protein family (Hsp40) member B12	DJ10	5568	-0.263121	6.01512	-5.32939	5.733e-06	0.000268091	3.62994
chr11	+	ENSG00000134824.14	protein_coding	FADS2	9415	fatty acid desaturase 2	D6D|DES6|FADSD6|LLCDL2|SLL0262|TU13	10553	-0.202215	9.76383	-6.02336	4.49186e-06	0.000218338	3.62855
chr9	+	ENSG00000182752.10	protein_coding	PAPPA	5069	pappalysin 1	ASBABP2|DIPLA1|IGFBP-4ase|PAPA|PAPP-A|PAPPA1	11585	-0.159111	9.68397	-5.48322	3.58494e-06	0.0001803	3.61234
chr19	-	ENSG00000167645.17	protein_coding	YIF1B	90522	Yip1 interacting factor homolog B, membrane trafficking protein	FinGER8|KABAMAS	4723	-0.292924	5.71682	-5.30873	6.13631e-06	0.000284789	3.60285
chr11	+	ENSG00000110435.12	protein_coding	PDHX	8050	pyruvate dehydrogenase complex component X	DLDBP|E3BP|OPDX|PDHXD|PDX1|proX	3720	-0.247781	6.32267	-5.32976	5.72658e-06	0.000268091	3.59103
chr1	-	ENSG00000197915.7	protein_coding	HRNR	388697	hornerin	FLG3|S100A16|S100a18	9629	0.365477	4.36956	5.24141	7.49676e-06	0.000332883	3.58911
chr4	-	ENSG00000171560.16	protein_coding	FGA	2243	fibrinogen alpha chain	Fib2	3918	0.315897	5.77647	5.42417	6.81749e-06	0.00031113	3.55851
chr12	-	ENSG00000258343.2	lncRNA	AC090001.1	NA	NA	NA	1287	-0.66243	2.13301	-5.20625	8.34427e-06	0.000363958	3.55391
chr17	+	ENSG00000108784.10	protein_coding	NAGLU	4669	N-acetyl-alpha-glucosaminidase	CMT2V|MPS-IIIB|MPS3B|NAG|UFHSD	2935	-0.312091	5.14652	-5.26327	7.01351e-06	0.000316306	3.54763
chr2	+	ENSG00000135976.20	protein_coding	ANKRD36	375248	ankyrin repeat domain 36	UNQ2430	11284	0.249607	6.70286	5.33265	5.72888e-06	0.000268091	3.54594
chr13	+	ENSG00000102554.14	protein_coding	KLF5	688	Kruppel like factor 5	BTEB2|CKLF|IKLF	3679	-0.200127	7.94562	-5.38245	4.87615e-06	0.000235162	3.54203
chr3	+	ENSG00000144867.13	protein_coding	SRPRB	58477	SRP receptor subunit beta	APMCF1|SR-beta	4190	-0.281093	5.62159	-5.28245	6.61527e-06	0.000302461	3.54139
chr14	+	ENSG00000126803.9	protein_coding	HSPA2	3306	heat shock protein family A (Hsp70) member 2	HSP70-2|HSP70-3	5777	0.301799	5.26838	5.25905	7.1043e-06	0.000318324	3.52335
chr12	-	ENSG00000139209.16	protein_coding	SLC38A4	55089	solute carrier family 38 member 4	ATA3|NAT3|PAAT|SNAT4	4145	-0.619726	2.58885	-5.2004	9.3984e-06	0.000402108	3.48968
chr10	+	ENSG00000107984.10	protein_coding	DKK1	22943	dickkopf WNT signaling pathway inhibitor 1	DKK-1|SK	2221	-0.198406	8.32407	-5.39706	4.97519e-06	0.000239003	3.48172
chr11	-	ENSG00000137672.13	protein_coding	TRPC6	7225	transient receptor potential cation channel subfamily C member 6	FSGS2|TRP6	5616	-0.331106	4.76024	-5.21965	8.01062e-06	0.00035127	3.46932
chr11	+	ENSG00000176340.4	protein_coding	COX8A	1351	cytochrome c oxidase subunit 8A	COX|COX8|COX8-2|COX8L|MC4DN15|VIII|VIII-L	494	-0.301153	5.76269	-5.31801	7.18447e-06	0.00032017	3.46789
chr10	-	ENSG00000072422.17	protein_coding	RHOBTB1	9886	Rho related BTB domain containing 1	-	4779	-0.246097	6.34077	-5.28727	6.51882e-06	0.000298606	3.46131
chr19	-	ENSG00000099821.14	protein_coding	POLRMT	5442	RNA polymerase mitochondrial	APOLMT|MTRNAP|MTRPOL|h-mtRPOL	5060	-0.272397	5.96038	-5.26662	6.94237e-06	0.000314499	3.44935
chr20	+	ENSG00000185834.10	processed_pseudogene	RPL12P4	116149	ribosomal protein L12 pseudogene 4	RPL12_23_1714|dJ800C24.1	497	0.265626	5.9226	5.2601	7.0816e-06	0.000318324	3.43915
chr9	+	ENSG00000196814.15	protein_coding	MVB12B	89853	multivesicular body subunit 12B	C9orf28|FAM125B	7904	0.373632	4.36906	5.1857	8.88328e-06	0.000384069	3.42445
chr17	+	ENSG00000109084.14	protein_coding	TMEM97	27346	transmembrane protein 97	MAC30|sigma2R	2929	-0.206605	7.61106	-5.32846	5.74932e-06	0.000268345	3.42218
chr19	+	ENSG00000130309.11	protein_coding	COLGALT1	79709	collagen beta(1-O)galactosyltransferase 1	BSVD3|ColGalT 1|GLT25D1	4845	-0.226393	7.0411	-5.30297	6.21416e-06	0.00028786	3.41879
chr2	-	ENSG00000115221.12	protein_coding	ITGB6	3694	integrin subunit beta 6	AI1H	5785	0.881417	1.3264	5.23156	7.7251e-06	0.000341791	3.40212
chr19	-	ENSG00000197619.14	protein_coding	ZNF615	284370	zinc finger protein 615	-	4898	0.562898	2.83328	5.13706	1.03009e-05	0.000433939	3.3991
chr22	-	ENSG00000183741.12	protein_coding	CBX6	23466	chromobox 6	-	7993	0.231736	7.47134	5.37692	6.25819e-06	0.000288814	3.39257
chr3	+	ENSG00000114166.8	protein_coding	KAT2B	8850	lysine acetyltransferase 2B	CAF|P/CAF|PCAF	5211	-0.323574	5.21699	-5.23864	8.26929e-06	0.000361327	3.38953
chr13	-	ENSG00000118922.17	protein_coding	KLF12	11278	Kruppel like factor 12	AP-2rep|AP2REP|HSPC122	10923	0.329419	5.21387	5.23892	8.48247e-06	0.000368219	3.3736
chr5	+	ENSG00000250337.7	lncRNA	PURPL	643401	p53 upregulated regulator of p53 levels	LINC01021	5603	0.232728	6.7362	5.27	6.87117e-06	0.000312423	3.3613
chr6	+	ENSG00000120278.16	protein_coding	PLEKHG1	57480	pleckstrin homology and RhoGEF domain containing G1	ARHGEF41	10294	0.765579	1.68226	5.16834	9.36534e-06	0.000401634	3.35283
chr15	+	ENSG00000169926.11	protein_coding	KLF13	51621	Kruppel like factor 13	BTEB3|FKLF2|NSLP1|RFLAT-1|RFLAT1	9429	-0.843732	2.16191	-5.57404	1.18949e-05	0.000482928	3.32256
chr5	-	ENSG00000049192.15	protein_coding	ADAMTS6	11174	ADAM metallopeptidase with thrombospondin type 1 motif 6	ADAM-TS 6|ADAM-TS6|ADAMTS-6	8565	-0.46955	3.32791	-5.11499	1.10162e-05	0.000456273	3.31704
chr4	+	ENSG00000109321.11	protein_coding	AREG	374	amphiregulin	AR|AREGB|CRDGF|SDGF	1642	-0.351463	4.48965	-5.15409	9.78057e-06	0.000415292	3.31105
chr1	-	ENSG00000116857.17	protein_coding	TMEM9	252839	transmembrane protein 9	DERM4|TMEM9A	3919	-0.306537	5.51822	-5.22673	8.72609e-06	0.000377936	3.29933
chr7	+	ENSG00000106546.14	protein_coding	AHR	196	aryl hydrocarbon receptor	RP85|bHLHe76	8051	-0.228608	6.83674	-5.25288	7.23928e-06	0.00032203	3.29448
chr16	-	ENSG00000167191.12	protein_coding	GPRC5B	51704	G protein-coupled receptor class C group 5 member B	RAIG-2|RAIG2	6654	0.376792	4.13057	5.12792	1.05911e-05	0.000442386	3.28336
chr3	+	ENSG00000243701.7	lncRNA	DUBR	344595	DPPA2 upstream binding RNA	DUM|LINC00883|LINC0883	15322	0.408299	3.77144	5.11035	1.11727e-05	0.000459666	3.27131
chr8	-	ENSG00000153317.15	protein_coding	ASAP1	50807	ArfGAP with SH3 domain, ankyrin repeat and PH domain 1	AMAP1|CENTB4|DDEF1|PAG2|PAP|ZG14P	8294	0.185306	8.17448	5.30208	6.23097e-06	0.000288097	3.2712
chr2	+	ENSG00000115902.11	protein_coding	SLC1A4	6509	solute carrier family 1 member 4	ASCT1|SATT|SPATCCM	6941	0.30944	5.07309	5.16484	9.46567e-06	0.000403585	3.27032
chr10	+	ENSG00000108179.14	protein_coding	PPIF	10105	peptidylprolyl isomerase F	CYP3|CyP-M|Cyp-D|CypD	2671	-0.253097	6.42412	-5.22387	7.90833e-06	0.000348646	3.2605
chr1	+	ENSG00000134247.10	protein_coding	PTGFRN	5738	prostaglandin F2 receptor inhibitor	CD315|CD9P-1|EWI-F|FPRP|SMAP-6	6488	0.247146	6.43561	5.22126	7.97133e-06	0.00035017	3.25413
chr10	+	ENSG00000065613.15	protein_coding	SLK	9748	STE20 like kinase	LOSK|STK2|bA16H23.1|se20-9	8107	-0.210356	7.46562	-5.26294	7.02075e-06	0.000316306	3.24396
chr19	+	ENSG00000167601.12	protein_coding	AXL	558	AXL receptor tyrosine kinase	ARK|JTK11|Tyro7|UFO	5134	-0.212616	7.71539	-5.28786	6.88583e-06	0.000312513	3.23938
chr19	-	ENSG00000142556.19	protein_coding	ZNF614	80110	zinc finger protein 614	-	5623	0.418228	3.9108	5.10402	1.13896e-05	0.000465481	3.23851
chr9	-	ENSG00000099219.14	protein_coding	ERMP1	79956	endoplasmic reticulum metallopeptidase 1	FXNA|KIAA1815|bA207C16.3	6528	-0.205733	7.7034	-5.27059	6.85883e-06	0.000312423	3.2367
chr12	-	ENSG00000159403.18	protein_coding	C1R	715	complement C1r	EDSPD1	5803	0.293507	5.57329	5.17526	9.17005e-06	0.000394392	3.23211
chr12	-	ENSG00000172602.11	protein_coding	RND1	27289	Rho family GTPase 1	ARHS|RHO6|RHOS	3948	0.403465	4.15461	5.11691	1.15349e-05	0.000470638	3.20619
chr3	+	ENSG00000176597.12	protein_coding	B3GNT5	84002	UDP-GlcNAc:betaGal beta-1,3-N-acetylglucosaminyltransferase 5	B3GN-T5|beta3Gn-T5	8125	-0.377079	4.3928	-5.12779	1.11624e-05	0.000459666	3.20287
chr11	-	ENSG00000110057.8	protein_coding	UNC93B1	81622	unc-93 homolog B1, TLR signaling regulator	IIAE1|UNC93|UNC93B|Unc-93B1	3536	-0.284615	5.63145	-5.16814	9.37102e-06	0.000401634	3.19962
chr19	-	ENSG00000181588.16	protein_coding	MEX3D	399664	mex-3 RNA binding family member D	MEX-3D|MEX3|OK/SW-cl.4|RKHD1|RNF193|TINO	2850	0.353772	4.39027	5.10927	1.12093e-05	0.000460405	3.1983
chr12	-	ENSG00000111110.12	protein_coding	PPM1H	57460	protein phosphatase, Mg2+/Mn2+ dependent 1H	ARHCL1|NERPP-2C|URCC2	7164	-0.2769	5.54366	-5.16375	9.49715e-06	0.000404228	3.1983
chr3	+	ENSG00000134109.11	protein_coding	EDEM1	9695	ER degradation enhancing alpha-mannosidase like protein 1	EDEM	6737	-0.226129	6.70615	-5.21394	8.15108e-06	0.000356794	3.19446
chrX	+	ENSG00000147041.12	protein_coding	SYTL5	94122	synaptotagmin like 5	slp5	4820	-0.721651	1.90462	-5.08485	1.20734e-05	0.000488567	3.19124
chr19	+	ENSG00000152443.13	protein_coding	ZNF776	284309	zinc finger protein 776	-	5454	0.410911	3.9501	5.08638	1.20172e-05	0.000487091	3.18215
chr10	+	ENSG00000099282.10	protein_coding	TSPAN15	23555	tetraspanin 15	2700063A19Rik|NET-7|NET7|TM4SF15	2651	0.281474	5.50419	5.15318	9.80766e-06	0.000415292	3.17618
chr1	-	ENSG00000265241.7	protein_coding	RBM8A	9939	RNA binding motif protein 8A	BOV-1A|BOV-1B|BOV-1C|C1DELq21.1|DEL1q21.1|MDS014|RBM8|RBM8B|TAR|Y14|ZNRP|ZRNP1	5544	-0.252744	6.05049	-5.1659	9.43517e-06	0.000402981	3.13633
chr3	-	ENSG00000163638.13	protein_coding	ADAMTS9	56999	ADAM metallopeptidase with thrombospondin type 1 motif 9	-	10680	-0.237824	6.45477	-5.1823	8.97566e-06	0.000386993	3.13223
chr12	+	ENSG00000170442.12	protein_coding	KRT86	3892	keratin 86	HB6|Hb1|K86|KRTHB1|KRTHB6|MNX	2424	-0.24679	6.97044	-5.27187	8.98231e-06	0.000386993	3.1055
chr5	+	ENSG00000113161.17	protein_coding	HMGCR	3156	3-hydroxy-3-methylglutaryl-CoA reductase	LDLCQ3	10125	-0.218225	7.10306	-5.20069	8.48678e-06	0.000368219	3.10385
chr3	-	ENSG00000133657.16	protein_coding	ATP13A3	79572	ATPase 13A3	AFURS1	13254	-0.19359	7.9364	-5.23593	7.62291e-06	0.000337876	3.10184
chr3	+	ENSG00000064225.12	protein_coding	ST3GAL6	10402	ST3 beta-galactoside alpha-2,3-sialyltransferase 6	SIAT10|ST3GALVI	6288	-0.290023	5.28478	-5.11425	1.1041e-05	0.000456534	3.08647
chr6	+	ENSG00000229349.2	processed_pseudogene	ACTG1P9	82	actin gamma 1 pseudogene 9	ACTGP9	2658	1.1044	1.69675	5.78124	1.333e-05	0.000528995	3.07256
chr1	+	ENSG00000133067.18	protein_coding	LGR6	59352	leucine rich repeat containing G protein-coupled receptor 6	GPCR|VTS20631	4685	-0.400783	3.75282	-5.03875	1.38886e-05	0.000546757	3.06069
chr1	+	ENSG00000117114.20	protein_coding	ADGRL2	23266	adhesion G protein-coupled receptor L2	CIRL2|CL2|LEC1|LPHH1|LPHN2	22649	-0.254674	6.10021	-5.13579	1.03406e-05	0.000434055	3.03995
chr19	-	ENSG00000166704.11	protein_coding	ZNF606	80095	zinc finger protein 606	ZNF328	7635	0.545686	2.70397	5.00819	1.5239e-05	0.00058588	3.03507
chr7	-	ENSG00000136240.10	protein_coding	KDELR2	11014	KDEL endoplasmic reticulum protein retention receptor 2	ELP-1|ELP1|ERD2.2|OI21	3930	-0.196505	7.70103	-5.20079	8.48437e-06	0.000368219	3.02689
chr3	+	ENSG00000171135.15	protein_coding	JAGN1	84522	jagunal homolog 1	GL009|SCN6	1779	-0.316959	5.00842	-5.08052	1.22332e-05	0.000492608	3.02451
chr14	+	ENSG00000066735.14	protein_coding	KIF26A	26153	kinesin family member 26A	-	6756	-0.422215	3.97978	-5.07718	1.45047e-05	0.000566489	3.01468
chr21	-	ENSG00000160200.18	protein_coding	CBS	875	cystathionine beta-synthase	CBSL|HIP4	6786	0.422358	3.7841	5.01884	1.47543e-05	0.000572605	3.00436
chr5	-	ENSG00000122203.15	protein_coding	KIAA1191	57179	KIAA1191	p33MONOX|p60MONOX	3811	-0.240541	6.3781	-5.13609	1.03313e-05	0.000434055	3.00432
chr12	+	ENSG00000177875.5	protein_coding	CCDC184	387856	coiled-coil domain containing 184	C12orf68	2283	0.663167	2.08735	5.01107	1.51062e-05	0.000582593	3.00348
chr15	+	ENSG00000166949.17	protein_coding	SMAD3	4088	SMAD family member 3	HSPC193|HsT17436|JV15-2|LDS1C|LDS3|MADH3	9981	0.181667	8.38472	5.22171	7.96048e-06	0.00035017	3.00101
chr15	+	ENSG00000140443.15	protein_coding	IGF1R	3480	insulin like growth factor 1 receptor	CD221|IGFIR|IGFR|JTK13	13941	0.165881	9.59966	5.33685	6.9784e-06	0.000315552	2.99794
chr17	+	ENSG00000264958.2	unprocessed_pseudogene	ALOX12P1	243	arachidonate 12-lipoxygenase pseudogene 1	ALOX12P	1229	1.23305	0.34989	5.32007	5.89841e-06	0.000274784	2.99644
chr11	+	ENSG00000110108.10	protein_coding	TMEM109	79073	transmembrane protein 109	-	2137	-0.251546	6.16264	-5.12224	1.07758e-05	0.000449338	2.99132
chr6	+	ENSG00000197594.13	protein_coding	ENPP1	5167	ectonucleotide pyrophosphatase/phosphodiesterase 1	ARHR2|COLED|M6S1|NPP1|NPPS|PC-1|PCA1|PDNP1	9959	-0.389442	4.18864	-5.04401	1.43679e-05	0.000562172	2.98459
chr19	-	ENSG00000125746.18	protein_coding	EML2	24139	EMAP like 2	ELP70|EMAP-2|EMAP2	8173	-0.371622	4.21214	-5.0275	1.43714e-05	0.000562172	2.97451
chr17	-	ENSG00000161533.12	protein_coding	ACOX1	51	acyl-CoA oxidase 1	ACOX|MITCH|PALMCOX|SCOX	8286	-0.226243	6.62331	-5.13529	1.03564e-05	0.000434055	2.96997
chr4	-	ENSG00000237350.1	processed_pseudogene	CDC42P6	643751	cell division cycle 42 pseudogene 6	-	576	0.306925	4.95381	5.05738	1.31247e-05	0.000522527	2.96871
chr17	-	ENSG00000167881.15	protein_coding	SRP68	6730	signal recognition particle 68	-	7505	-0.218867	6.88478	-5.14336	1.01052e-05	0.000426426	2.96025
chr12	+	ENSG00000174099.12	protein_coding	MSRB3	253827	methionine sulfoxide reductase B3	DFNB74	7405	0.273229	5.64683	5.08389	1.21084e-05	0.00048918	2.9507
chr10	+	ENSG00000122863.6	protein_coding	CHST3	9469	carbohydrate sulfotransferase 3	C6ST|C6ST1|HSD	6934	-0.246855	6.53882	-5.13196	1.07956e-05	0.000449405	2.94484
chr2	+	ENSG00000171132.14	protein_coding	PRKCE	5581	protein kinase C epsilon	PKCE|nPKC-epsilon	9978	-0.311122	4.87034	-5.04368	1.36823e-05	0.000539882	2.93534
chr15	-	ENSG00000205771.6	transcribed_unprocessed_pseudogene	CATSPER2P1	440278	cation channel sperm associated 2 pseudogene 1	-	3925	-0.938713	0.867609	-5.1069	1.12903e-05	0.000462959	2.92648
chr11	+	ENSG00000109929.10	protein_coding	SC5D	6309	sterol-C5-desaturase	ERG3|S5DES|SC5DL	10054	-0.29103	5.54958	-5.07868	1.27341e-05	0.000509448	2.91579
chr5	+	ENSG00000069020.18	protein_coding	MAST4	375449	microtubule associated serine/threonine kinase family member 4	-	14675	0.299396	5.56054	5.0939	1.3095e-05	0.000522191	2.90255
chr10	-	ENSG00000182180.14	protein_coding	MRPS16	51021	mitochondrial ribosomal protein S16	CGI-132|COXPD2|MRP-S16|RPMS16	2794	-0.232595	6.47272	-5.10517	1.13501e-05	0.000464636	2.89993
chr8	+	ENSG00000130227.17	protein_coding	XPO7	23039	exportin 7	EXP7|RANBP16	6918	-0.201877	7.39853	-5.14523	1.0048e-05	0.000424738	2.89945
chr10	+	ENSG00000166033.13	protein_coding	HTRA1	5654	HtrA serine peptidase 1	ARMD7|CADASIL2|CARASIL|HtrA|L56|ORF480|PRSS11	2250	-0.277864	5.63014	-5.06447	1.28448e-05	0.000513042	2.89161
chr12	+	ENSG00000182326.15	protein_coding	C1S	716	complement C1s	EDSPD2	6462	0.260792	5.83216	5.06994	1.26331e-05	0.000506228	2.88386
chr9	+	ENSG00000119335.17	protein_coding	SET	6418	SET nuclear proto-oncogene	2PP2A|I2PP2A|IGAAD|IPP2A2|MRD58|PHAPII|TAF-I|TAF-IBETA	4359	0.155608	9.42268	5.23007	7.76022e-06	0.000342729	2.88383
chr6	-	ENSG00000187189.11	protein_coding	TSPYL4	23270	TSPY like 4	dJ486I3.2	4112	0.490382	3.58922	5.10718	1.84108e-05	0.000686408	2.87167
chr1	+	ENSG00000116711.10	protein_coding	PLA2G4A	5321	phospholipase A2 group IVA	GURDP|PLA2G4|cPLA2|cPLA2-alpha	2879	-0.208838	7.24794	-5.12852	1.0572e-05	0.000442336	2.86875
chr9	+	ENSG00000148143.13	protein_coding	ZNF462	58499	zinc finger protein 462	WSKA|ZFPIP|Zfp462	12190	0.2554	6.00791	5.07023	1.2622e-05	0.000506228	2.86066
chr2	-	ENSG00000143952.20	protein_coding	VPS54	51542	VPS54 subunit of GARP complex	HCC8|PPP1R164|SLP-8p|VPS54L|WR|hVps54L	5447	-0.244708	6.15026	-5.07533	1.24278e-05	0.000499628	2.85332
chr11	+	ENSG00000247271.7	lncRNA	ZBED5-AS1	729013	ZBED5 antisense RNA 1	-	4599	-0.39822	3.97705	-4.97522	1.68423e-05	0.000633681	2.8516
chr19	+	ENSG00000125657.5	protein_coding	TNFSF9	8744	TNF superfamily member 9	4-1BB-L|CD137L|TNLG5A	1634	-0.375163	4.16781	-4.98072	1.65637e-05	0.000627993	2.84462
chr2	+	ENSG00000136542.9	protein_coding	GALNT5	11227	polypeptide N-acetylgalactosaminyltransferase 5	GALNAC-T5|GALNACT5	10991	-0.302953	5.1917	-5.01547	1.4906e-05	0.000576678	2.80715
chr5	+	ENSG00000112893.10	protein_coding	MAN2A1	4124	mannosidase alpha class 2A member 1	AMan II|GOLIM7|MANA2|MANII	11254	-0.224948	6.89868	-5.09082	1.18563e-05	0.000482155	2.80133
chr5	-	ENSG00000182836.10	protein_coding	PLCXD3	345557	phosphatidylinositol specific phospholipase C X domain containing 3	-	7733	0.485078	3.02312	4.9264	1.95287e-05	0.000712985	2.79828
chr19	-	ENSG00000179909.15	protein_coding	ZNF154	7710	zinc finger protein 154	pHZ-92	5713	0.575896	2.52333	4.92046	1.98832e-05	0.000719648	2.78676
chr3	-	ENSG00000214160.10	protein_coding	ALG3	10195	ALG3 alpha-1,3- mannosyltransferase	CDG1D|CDGS4|CDGS6|D16Ertd36e|NOT56L|Not56|not	3455	-0.275038	5.44852	-5.0199	1.47067e-05	0.000572562	2.78464
chr1	+	ENSG00000198860.14	protein_coding	TSEN15	116461	tRNA splicing endonuclease subunit 15	C1orf19|PCH2F|sen15	10197	0.275959	5.6099	5.01884	1.47541e-05	0.000572605	2.76254
chr16	+	ENSG00000225614.4	protein_coding	ZNF469	84627	zinc finger protein 469	BCS|BCS1|Zfp469	13774	0.27017	5.82588	5.02784	1.43566e-05	0.000562172	2.76022
chr11	+	ENSG00000166483.12	protein_coding	WEE1	7465	WEE1 G2 checkpoint kinase	WEE1A|WEE1hu	9251	0.271988	6.05885	5.06985	1.41601e-05	0.000556557	2.75877
chr10	+	ENSG00000107443.16	protein_coding	CCNJ	54619	cyclin J	bA690P14.1	4148	0.290795	5.10236	4.98898	1.61536e-05	0.000615284	2.74642
chr11	-	ENSG00000149428.19	protein_coding	HYOU1	10525	hypoxia up-regulated 1	GRP-170|Grp170|HSP12A|IMD59|ORP-150|ORP150	7723	-0.210024	7.13283	-5.08134	1.22027e-05	0.000492183	2.74281
chr5	-	ENSG00000152377.14	protein_coding	SPOCK1	6695	SPARC (osteonectin), cwcv and kazal like domains proteoglycan 1	SPOCK|TESTICAN|TIC1	6200	0.3403	4.57697	4.96116	1.75757e-05	0.000659263	2.7374
chr9	+	ENSG00000213694.6	protein_coding	S1PR3	1903	sphingosine-1-phosphate receptor 3	EDG-3|EDG3|LPB3|S1P3	13702	0.227005	6.57851	5.04969	1.34349e-05	0.000532298	2.72296
chr11	-	ENSG00000171533.12	protein_coding	MAP6	4135	microtubule associated protein 6	MAP6-N|MTAP6|N-STOP|STOP	6351	1.07363	0.589472	5.11365	1.10611e-05	0.0004566	2.71526
chr10	-	ENSG00000196793.14	protein_coding	ZNF239	8187	zinc finger protein 239	HOK-2|MOK2	2509	0.736898	1.59886	4.93283	1.91521e-05	0.000701314	2.71097
chr1	+	ENSG00000143553.11	protein_coding	SNAPIN	23557	SNAP associated protein	BLOC1S7|BLOS7|BORCS3|SNAPAP	1517	-0.34513	4.30489	-4.9398	1.87515e-05	0.000693158	2.70619
chr17	-	ENSG00000141696.13	protein_coding	P3H4	10609	prolyl 3-hydroxylase family member 4 (inactive)	LEPREL4|NO55|NOL55|SC65	3683	-0.259779	5.8958	-5.0125	1.50408e-05	0.000580979	2.70079
chr6	+	ENSG00000158373.8	protein_coding	H2BC5	3017	H2B clustered histone 5	H2B.1B|H2B/a|H2B/b|H2B/g|H2B/h|H2B/k|H2B/l|H2BFA|H2BFB|H2BFG|H2BFH|H2BFK|H2BFL|HIRIP2|HIST1H2BC|HIST1H2BD|HIST1H2BE|HIST1H2BF|HIST1H2BG|HIST1H2BI|dJ221C16.6	871	-0.256854	6.6009	-5.13519	1.46887e-05	0.000572562	2.6823
chr2	+	ENSG00000119777.20	protein_coding	TMEM214	54867	transmembrane protein 214	-	4909	-0.264673	6.5032	-5.16442	1.51711e-05	0.000584181	2.68113
chr20	-	ENSG00000149633.12	protein_coding	KIAA1755	85449	KIAA1755	-	8068	0.960222	0.929217	5.01802	1.47909e-05	0.000573126	2.68112
chr20	+	ENSG00000088826.18	protein_coding	SMOX	54498	spermine oxidase	C20orf16|PAO|PAO-1|PAO1|PAOH|PAOH1|SMO	2946	-0.192973	8.42798	-5.17316	1.166e-05	0.000474958	2.65257
chr4	+	ENSG00000109133.13	protein_coding	TMEM33	55161	transmembrane protein 33	1600019D15Rik|Pom33|SHINC-3|SHINC3	8462	-0.207985	7.18566	-5.0529	1.33044e-05	0.000528828	2.65065
chr22	-	ENSG00000184117.12	protein_coding	NIPSNAP1	8508	nipsnap homolog 1	-	2983	-0.249382	5.90626	-4.99524	1.58499e-05	0.000605589	2.64845
chr10	+	ENSG00000095539.15	protein_coding	SEMA4G	57715	semaphorin 4G	-	5253	-0.312788	4.99121	-4.95198	1.80718e-05	0.000674792	2.64815
chr3	-	ENSG00000047457.14	protein_coding	CP	1356	ceruloplasmin	CP-2	7072	0.25808	5.83164	4.98802	1.62009e-05	0.000615927	2.64116
chr11	-	ENSG00000149571.12	protein_coding	KIRREL3	84623	kirre like nephrin family adhesion molecule 3	KIRRE|MRD4|NEPH2|PRO4502	6595	0.442185	3.33183	4.87406	2.28823e-05	0.000813634	2.62968
chr2	-	ENSG00000198925.12	protein_coding	ATG9A	79065	autophagy related 9A	APG9L1|MGD3208|mATG9	4724	-0.301731	4.89451	-4.93988	1.87471e-05	0.000693158	2.62616
chr17	-	ENSG00000161513.12	protein_coding	FDXR	2232	ferredoxin reductase	ADR|ADXR|ANOA	3599	0.32115	5.09314	4.97497	1.86668e-05	0.000692808	2.62226
chr22	-	ENSG00000133424.22	protein_coding	LARGE1	9215	LARGE xylosyl- and glucuronyltransferase 1	LARGE|MDC1D|MDDGA6|MDDGB6	14081	-0.260129	5.73952	-4.97676	1.67636e-05	0.000632414	2.61641
chr8	+	ENSG00000156687.11	protein_coding	UNC5D	137970	unc-5 netrin receptor D	PRO34692|Unc5h4	10798	-0.373742	3.9614	-4.89097	2.17404e-05	0.00077648	2.60768
chr18	-	ENSG00000166510.14	protein_coding	CCDC68	80323	coiled-coil domain containing 68	SE57-1	5133	-0.336053	4.91076	-4.98539	1.97611e-05	0.000718277	2.60033
chr8	-	ENSG00000104760.17	protein_coding	FGL1	2267	fibrinogen like 1	HFREP1|HP-041|HPS|LFIRE-1|LFIRE1	3301	-0.261381	5.89876	-4.97743	1.67299e-05	0.000632414	2.59654
chr12	-	ENSG00000133703.13	protein_coding	KRAS	3845	KRAS proto-oncogene, GTPase	'C-K-RAS|C-K-RAS|CFC2|K-RAS2A|K-RAS2B|K-RAS4A|K-RAS4B|K-Ras|K-Ras 2|KI-RAS|KRAS1|KRAS2|NS|NS3|OES|RALD|RASK2|c-Ki-ras|c-Ki-ras2	6845	-0.225745	6.56324	-5.00745	1.52731e-05	0.000586277	2.59647
chr7	+	ENSG00000106351.13	protein_coding	AGFG2	3268	ArfGAP with FG repeats 2	HRBL|RABR	5487	-0.299014	5.08501	-4.9369	1.89174e-05	0.0006948	2.59071
chr2	+	ENSG00000231312.7	lncRNA	MAP4K3-DT	728730	MAP4K3 divergent transcript	-	12609	-0.410139	3.56232	-4.86775	2.33231e-05	0.00082464	2.58597
chr14	+	ENSG00000100644.17	protein_coding	HIF1A	3091	hypoxia inducible factor 1 subunit alpha	HIF-1-alpha|HIF-1A|HIF-1alpha|HIF1|HIF1-ALPHA|MOP1|PASD8|bHLHe78	5151	-0.147701	10.3313	-5.25814	9.80241e-06	0.000415292	2.57179
chr15	-	ENSG00000166147.14	protein_coding	FBN1	2200	fibrillin 1	ACMICD|ECTOL1|FBN|GPHYSD2|MASS|MFLS|MFS1|OCTD|SGS|SSKS|WMS|WMS2	16027	-0.310771	4.97539	-4.92415	1.9662e-05	0.000716792	2.56853
chr1	-	ENSG00000287336.1	lncRNA	AL137157.1	NA	NA	NA	2299	-0.97988	0.782283	-4.97737	1.67326e-05	0.000632414	2.56061
chr12	-	ENSG00000187109.15	protein_coding	NAP1L1	4673	nucleosome assembly protein 1 like 1	NAP1|NAP1L|NRP	17059	0.160945	9.33226	5.12923	1.09877e-05	0.00045586	2.55876
chr11	-	ENSG00000162298.19	protein_coding	SYVN1	84447	synoviolin 1	DER3|HRD1	5495	-0.255182	5.70626	-4.95514	1.78996e-05	0.000669375	2.55729
chr12	-	ENSG00000177889.10	protein_coding	UBE2N	7334	ubiquitin conjugating enzyme E2 N	HEL-S-71|UBC13|UBCHBEN; UBC13|UbcH-ben|UbcH13	5954	-0.219993	6.6226	-4.99533	1.58455e-05	0.000605589	2.55248
chr3	-	ENSG00000018408.15	protein_coding	WWTR1	25937	WW domain containing transcription regulator 1	TAZ	8353	-0.190754	7.84335	-5.04344	1.3692e-05	0.000539882	2.53652
chr4	-	ENSG00000151458.12	protein_coding	ANKRD50	57182	ankyrin repeat domain 50	-	8798	0.217418	6.7852	4.99561	1.58319e-05	0.000605589	2.53453
chr19	+	ENSG00000167600.14	protein_coding	CYP2S1	29785	cytochrome P450 family 2 subfamily S member 1	CYPIIS1	2713	-0.243902	6.29116	-4.97165	1.70259e-05	0.000639612	2.52617
chr20	-	ENSG00000282826.2	transcribed_unprocessed_pseudogene	FRG1CP	100289097	FSHD region gene 1 family member C, pseudogene	-	2730	0.268787	5.58459	4.93689	1.89178e-05	0.0006948	2.52393
chr16	+	ENSG00000103544.15	protein_coding	VPS35L	57020	VPS35 endosomal protein sorting factor like	C16orf62|EC97|RTSC3	9767	-0.227443	6.47432	-4.97638	1.67829e-05	0.000632414	2.5158
chr12	-	ENSG00000050405.13	protein_coding	LIMA1	51474	LIM domain and actin binding 1	EPLIN|LDLCQ8|SREBP3	6317	-0.36211	4.05011	-4.86262	2.36875e-05	0.000833936	2.51548
chr14	-	ENSG00000125378.16	protein_coding	BMP4	652	bone morphogenetic protein 4	BMP2B|BMP2B1|MCOPS6|OFC11|ZYME	3096	-0.301426	4.95095	-4.90355	2.09278e-05	0.000753239	2.51119
chr7	+	ENSG00000129103.19	protein_coding	SUMF2	25870	sulfatase modifying factor 2	pFGE	4101	-0.220305	6.76889	-4.98762	1.62205e-05	0.000615927	2.51048
chr12	+	ENSG00000135480.16	protein_coding	KRT7	3855	keratin 7	CK7|K2C7|K7|SCL	3999	0.245016	9.34902	6.101	1.86042e-05	0.000691528	2.50981
chr21	-	ENSG00000277693.2	lncRNA	AP003900.1	NA	NA	NA	2493	0.258838	5.90823	4.94424	1.85011e-05	0.000688731	2.50079
chr9	+	ENSG00000254396.1	lncRNA	AL355432.1	NA	NA	NA	564	2.32714	-1.67016	6.1275	5.01705e-07	3.32366e-05	2.49555
chr20	+	ENSG00000125845.7	protein_coding	BMP2	650	bone morphogenetic protein 2	BDA2|BMP2A|SSFSC|SSFSC1	3545	0.665846	2.00746	4.82539	2.65092e-05	0.000918837	2.49075
chr1	+	ENSG00000143641.10	protein_coding	GALNT2	2590	polypeptide N-acetylgalactosaminyltransferase 2	CDG2T|GalNAc-T2	7712	-0.206306	7.06445	-4.99005	1.61015e-05	0.000614248	2.47948
chr17	-	ENSG00000261371.6	protein_coding	PECAM1	5175	platelet and endothelial cell adhesion molecule 1	CD31|CD31/EndoCAM|GPIIA'|PECA1|PECAM-1|endoCAM	7741	-0.875205	0.970029	-4.90162	2.10504e-05	0.00075512	2.46756
chr9	-	ENSG00000041982.16	protein_coding	TNC	3371	tenascin C	150-225|DFNA56|GMEM|GP|HXB|JI|TN|TN-C	9639	-0.370948	4.04711	-4.84492	2.49899e-05	0.000875006	2.46437
chr12	+	ENSG00000174437.17	protein_coding	ATP2A2	488	ATPase sarcoplasmic/endoplasmic reticulum Ca2+ transporting 2	ATP2B|DAR|DD|SERCA2	13745	-0.132539	10.0978	-5.11983	1.08551e-05	0.000451116	2.45517
chr12	+	ENSG00000134531.10	protein_coding	EMP1	2012	epithelial membrane protein 1	CL-20|EMP-1|TMP	7833	-0.379846	3.98105	-4.8353	2.57274e-05	0.000898055	2.44513
chr11	-	ENSG00000134575.13	protein_coding	ACP2	53	acid phosphatase 2, lysosomal	LAP	3484	-0.314284	4.6758	-4.86568	2.34694e-05	0.000828623	2.43928
chr1	-	ENSG00000117479.15	protein_coding	SLC19A2	10560	solute carrier family 19 member 2	TC1|THMD1|THT1|THTR1|TRMA	4364	-0.298975	4.90792	-4.87362	2.29128e-05	0.000813634	2.42984
chr18	+	ENSG00000186481.16	transcribed_unprocessed_pseudogene	ANKRD20A5P	440482	ankyrin repeat domain 20 family member A5, pseudogene	ANKRD20A5	6302	-0.322097	4.70583	-4.8477	2.47809e-05	0.000869943	2.38319
chr6	-	ENSG00000276368.2	protein_coding	H2AC14	8331	H2A clustered histone 14	H2A/E|H2AFE|HIST1H2AJ|dJ160A22.4	476	0.229863	6.28614	4.92069	1.98697e-05	0.000719648	2.37887
chr3	+	ENSG00000144746.7	protein_coding	ARL6IP5	10550	ADP ribosylation factor like GTPase 6 interacting protein 5	DERP11|GTRAP3-18|HSPC127|JWA|PRAF3|Yip6b|addicsin|hp22|jmx	2555	-0.252786	6.16253	-4.92489	2.03555e-05	0.000735542	2.37423
chr20	-	ENSG00000087586.18	protein_coding	AURKA	6790	aurora kinase A	AIK|ARK1|AURA|BTAK|PPP1R47|STK15|STK6|STK7	2928	-0.227752	6.75599	-4.93915	1.87887e-05	0.000693158	2.36753
chrX	-	ENSG00000196924.19	protein_coding	FLNA	2316	filamin A	ABP-280|ABPX|CSBS|CVD1|FGS2|FLN|FLN-A|FLN1|FMD|MNS|NHBP|OPD|OPD1|OPD2|XLVD|XMVD	10860	0.224713	11.1113	6.71566	2.09369e-05	0.000753239	2.36529
chr19	-	ENSG00000184162.15	protein_coding	NR2C2AP	126382	nuclear receptor 2C2 associated protein	TRA16	1791	-0.466059	2.99374	-4.77036	3.13007e-05	0.00106396	2.35468
chr3	+	ENSG00000073849.16	protein_coding	ST6GAL1	6480	ST6 beta-galactoside alpha-2,6-sialyltransferase 1	SIAT1|ST6GalI|ST6N	11142	0.315266	4.63222	4.82831	2.62767e-05	0.000913035	2.34163
chr3	+	ENSG00000181789.14	protein_coding	COPG1	22820	COPI coat complex subunit gamma 1	COPG	4425	-0.215153	6.77618	-4.92909	1.93703e-05	0.000708251	2.33529
chr12	+	ENSG00000084444.14	protein_coding	FAM234B	57613	family with sequence similarity 234 member B	KIAA1467	6710	-0.383678	3.73865	-4.78684	2.97824e-05	0.00101806	2.33407
chr6	+	ENSG00000187772.8	protein_coding	LIN28B	389421	lin-28 homolog B	CSDD2	5943	-0.372361	4.0396	-4.79693	2.88887e-05	0.000998503	2.32555
chr6	+	ENSG00000168143.9	protein_coding	FAM83B	222584	family with sequence similarity 83 member B	C6orf143	6244	-0.746947	1.49061	-4.78934	2.95587e-05	0.00101596	2.32473
chr6	-	ENSG00000112695.11	protein_coding	COX7A2	1347	cytochrome c oxidase subunit 7A2	COX7AL|COX7AL1|COXVIIAL|COXVIIa-L|VIIAL	1922	-0.267194	5.48837	-4.86467	2.35412e-05	0.00082997	2.3197
chr16	+	ENSG00000099381.18	protein_coding	SETD1A	9739	SET domain containing 1A, histone lysine methyltransferase	EPEDD|KMT2F|NEDSID|Set1|Set1A	6372	-0.236363	6.30733	-4.90256	2.09908e-05	0.000754078	2.31932
chr11	+	ENSG00000170967.5	protein_coding	DDI1	414301	DNA damage inducible 1 homolog 1	-	2557	0.721978	1.53448	4.78584	2.98725e-05	0.00101964	2.31646
chr15	-	ENSG00000174444.15	protein_coding	RPL4	6124	ribosomal protein L4	L4	5609	-0.151178	9.63462	-5.05815	1.35223e-05	0.000534903	2.30874
chr6	+	ENSG00000146216.13	protein_coding	TTBK1	84630	tau tubulin kinase 1	BDTK	10231	2.37241	-1.46277	6.00002	8.61569e-07	5.26861e-05	2.30198
chr16	+	ENSG00000166451.14	protein_coding	CENPN	55839	centromere protein N	BM039|C16orf60|CENP-N|ICEN32	5677	-0.241221	5.89403	-4.86822	2.329e-05	0.00082464	2.27373
chr22	+	ENSG00000197182.14	lncRNA	MIRLET7BHG	400931	MIRLET7B host gene	linc-Ppara	5728	0.303576	5.28854	4.87097	2.61122e-05	0.000910195	2.27303
chr8	+	ENSG00000104691.16	protein_coding	UBXN8	7993	UBX domain protein 8	D8S2298E|REP8|UBXD6	4151	-0.357573	4.01678	-4.77666	3.07113e-05	0.00104537	2.2702
chr15	-	ENSG00000156642.17	protein_coding	NPTN	27020	neuroplastin	GP55|GP65|SDFR1|SDR1|np55|np65	4032	-0.203107	7.10822	-4.92041	1.98864e-05	0.000719648	2.26603
chr7	+	ENSG00000106609.16	protein_coding	TMEM248	55069	transmembrane protein 248	C7orf42	5086	-0.199296	7.30762	-4.92331	1.97123e-05	0.000717564	2.24829
chr4	+	ENSG00000109787.13	protein_coding	KLF3	51274	Kruppel like factor 3	BKLF	6771	-0.202492	7.03749	-4.90644	2.07459e-05	0.000748554	2.2336
chr10	+	ENSG00000026025.16	protein_coding	VIM	7431	vimentin	-	5176	0.179935	8.3375	4.96024	1.76986e-05	0.000662864	2.21925
chr10	-	ENSG00000151892.15	protein_coding	GFRA1	2674	GDNF family receptor alpha 1	GDNFR|GDNFRA|GFR-ALPHA-1|GFRalpha-1|RET1L|RETL1|TRNR1	9495	0.340397	4.26685	4.76794	3.15304e-05	0.0010703	2.21821
chr19	-	ENSG00000130818.12	protein_coding	ZNF426	79088	zinc finger protein 426	K-RBP	7546	0.555542	2.44137	4.71507	3.69766e-05	0.00122152	2.21652
chr7	+	ENSG00000205277.9	protein_coding	MUC12	10071	mucin 12, cell surface associated	MUC-11|MUC-12|MUC11	17130	0.733235	1.59017	4.73511	3.48103e-05	0.00116085	2.18804
chr9	-	ENSG00000147955.18	protein_coding	SIGMAR1	10280	sigma non-opioid intracellular receptor 1	ALS16|DSMA2|OPRS1|SIG-1R|SR-BP|SR-BP1|SRBP|hSigmaR1|sigma1R	3123	-0.216778	7.30757	-4.94264	2.16709e-05	0.00077512	2.18005
chr6	-	ENSG00000001036.14	protein_coding	FUCA2	2519	alpha-L-fucosidase 2	dJ20N2.5	2822	-0.259514	5.74675	-4.82884	2.62345e-05	0.000913035	2.17825
chr17	-	ENSG00000067191.16	protein_coding	CACNB1	782	calcium voltage-gated channel auxiliary subunit beta 1	CAB1|CACNLB1|CCHLB1	7097	0.385538	3.98184	4.74007	3.43527e-05	0.00114714	2.17488
chr20	+	ENSG00000197586.13	protein_coding	ENTPD6	955	ectonucleoside triphosphate diphosphohydrolase 6	CD39L2|IL-6SAG|IL6ST2|NTPDase-6|dJ738P15.3	6673	-0.223603	6.62457	-4.86794	2.33093e-05	0.00082464	2.1742
chr1	+	ENSG00000155816.21	protein_coding	FMN2	56776	formin 2	-	18429	0.333352	4.54153	4.7634	3.19648e-05	0.00108199	2.16564
chr16	+	ENSG00000102898.12	protein_coding	NUTF2	10204	nuclear transport factor 2	NTF-2|NTF2|PP15	3704	0.203162	7.03717	4.88158	2.23669e-05	0.0007977	2.1618
chr13	+	ENSG00000233695.2	lncRNA	GAS6-AS1	650669	GAS6 antisense RNA 1	-	7169	0.301604	5.01184	4.78175	3.02437e-05	0.00103088	2.1512
chr7	+	ENSG00000164647.9	protein_coding	STEAP1	26872	STEAP family member 1	PRSS24|STEAP	1544	-0.27859	5.3119	-4.79372	2.91701e-05	0.00100541	2.13704
chr3	+	ENSG00000138459.9	protein_coding	SLC35A5	55032	solute carrier family 35 member A5	-	4828	-0.270796	5.27773	-4.79164	2.93541e-05	0.00101034	2.13565
chr16	-	ENSG00000135698.10	protein_coding	MPHOSPH6	10200	M-phase phosphoprotein 6	MPP|MPP-6|MPP6	2188	-0.319156	4.42312	-4.74742	3.35429e-05	0.00112314	2.13025
chr20	-	ENSG00000100997.20	protein_coding	ABHD12	26090	abhydrolase domain containing 12, lysophospholipase	ABHD12A|BEM46L2|C20orf22|PHARC|dJ965G21.2|hABHD12	4479	-0.222354	6.40734	-4.84015	2.53534e-05	0.000886254	2.12115
chr9	-	ENSG00000171889.5	lncRNA	MIR31HG	554202	MIR31 host gene	LncHIFCAR|hsa-lnc-31	2816	-0.27569	5.35426	-4.78681	2.97849e-05	0.00101806	2.11094
chr6	+	ENSG00000112414.15	protein_coding	ADGRG6	57211	adhesion G protein-coupled receptor G6	APG1|DREG|GPR126|LCCS9|PR126|PS1TP2|VIGR	8473	-0.164902	8.75537	-4.93962	1.87621e-05	0.000693158	2.10271
chr12	-	ENSG00000059804.16	protein_coding	SLC2A3	6515	solute carrier family 2 member 3	GLUT3	6071	-0.264891	6.30897	-4.96116	2.90525e-05	0.00100276	2.08023
chr5	-	ENSG00000285967.1	lncRNA	NIPBL-DT	646719	NIPBL divergent transcript	NIPBL-AS|NIPBL-AS1	6939	0.344205	4.38341	4.72576	3.58048e-05	0.00118918	2.07884
chr4	+	ENSG00000138678.11	protein_coding	GPAT3	84803	glycerol-3-phosphate acyltransferase 3	AGPAT 10|AGPAT10|AGPAT8|AGPAT9|HMFN0839|LPAAT-theta|MAG1	3623	-0.288378	4.99059	-4.74981	3.33019e-05	0.00111963	2.05527
chr7	-	ENSG00000064393.16	protein_coding	HIPK2	28996	homeodomain interacting protein kinase 2	PRO0593	15622	0.148645	9.10708	4.93836	1.88337e-05	0.000693779	2.05136
chr6	-	ENSG00000146409.12	protein_coding	SLC18B1	116843	solute carrier family 18 member B1	C6orf192|dJ55C23.6	2844	-0.388144	3.7261	-4.68649	4.02987e-05	0.00131889	2.04876
chr6	-	ENSG00000226149.6	lncRNA	AL356124.1	NA	NA	NA	6823	-0.383444	3.7412	-4.669	4.24751e-05	0.00137189	1.99654
chr5	-	ENSG00000245275.8	lncRNA	SAP30L-AS1	386627	SAP30L antisense RNA 1 (head to head)	GALNT10-AS1	12934	0.273405	5.31715	4.74036	3.42641e-05	0.00114573	1.9848
chr19	-	ENSG00000196967.11	protein_coding	ZNF585A	199704	zinc finger protein 585A	Zfp27	10758	0.715032	1.61882	4.65233	4.46569e-05	0.00142371	1.97588
chr9	-	ENSG00000119314.16	protein_coding	PTBP3	9991	polypyrimidine tract binding protein 3	ROD1	8236	0.144698	9.63337	4.93552	1.89962e-05	0.000696639	1.96887
chr1	+	ENSG00000168389.18	protein_coding	MFSD2A	84879	major facilitator superfamily domain containing 2A	MCPH15|MFSD2|NEDMISBA|NLS1|SLC59A1	4007	-0.415897	3.27181	-4.63325	4.7291e-05	0.00148906	1.94634
chr14	-	ENSG00000165410.15	protein_coding	CFL2	1073	cofilin 2	NEM7	4942	-0.20252	7.03416	-4.80732	2.7997e-05	0.000969042	1.94028
chr14	+	ENSG00000100889.12	protein_coding	PCK2	5106	phosphoenolpyruvate carboxykinase 2, mitochondrial	PEPCK|PEPCK-M|PEPCK2	4177	0.335705	4.42973	4.68004	4.10874e-05	0.00133407	1.93987
chr3	-	ENSG00000163762.7	protein_coding	TM4SF18	116441	transmembrane 4 L six family member 18	L6D	4357	-0.232541	6.11829	-4.76297	3.20067e-05	0.00108199	1.93222
chr19	-	ENSG00000196724.13	protein_coding	ZNF418	147686	zinc finger protein 418	-	4512	1.1298	0.308563	4.84484	2.49961e-05	0.000875006	1.92724
chr10	+	ENSG00000172586.8	protein_coding	CHCHD1	118487	coiled-coil-helix-coiled-coil-helix domain containing 1	C10orf34|C2360|MRP-S37	1483	-0.45492	3.28814	-4.64577	4.90691e-05	0.00153265	1.91871
chr2	-	ENSG00000115963.14	protein_coding	RND3	390	Rho family GTPase 3	ARHE|Rho8|RhoE|memB	3594	0.242779	6.17082	4.75666	3.26467e-05	0.00110061	1.90931
chrX	+	ENSG00000268089.3	protein_coding	GABRQ	55879	gamma-aminobutyric acid type A receptor subunit theta	THETA	6468	0.518831	2.58301	4.60168	5.19908e-05	0.00160158	1.90356
chr7	-	ENSG00000205413.8	protein_coding	SAMD9	54809	sterile alpha motif domain containing 9	C7orf5|DRIF1|M7MLS2|MIRAGE|NFTC|OEF1|OEF2	6855	0.332322	4.36289	4.66417	4.30963e-05	0.00138016	1.9022
chr13	+	ENSG00000214182.5	transcribed_processed_pseudogene	PTMAP5	150928	prothymosin alpha pseudogene 5	-	1162	0.33687	4.4305	4.66704	4.27259e-05	0.00137639	1.90187
chr4	-	ENSG00000164040.18	protein_coding	PGRMC2	10424	progesterone receptor membrane component 2	DG6|PMBP	4626	-0.219247	6.96698	-4.81413	2.97763e-05	0.00101806	1.90175
chr21	-	ENSG00000160213.9	protein_coding	CSTB	1476	cystatin B	CPI-B|CST6|EPM1|EPM1A|PME|STFB|ULD	3820	-0.295157	4.85735	-4.69005	3.98684e-05	0.00130828	1.90069
chr6	-	ENSG00000005700.15	protein_coding	IBTK	25998	inhibitor of Bruton tyrosine kinase	BTBD26|BTKI	8719	-0.187957	7.81114	-4.82796	2.63048e-05	0.000913035	1.89833
chr1	-	ENSG00000228063.2	lncRNA	LYPLAL1-DT	643723	LYPLAL1 divergent transcript	LYPLAL1-AS1	5514	0.779465	1.20933	4.63202	4.74658e-05	0.00149203	1.84263
chr16	-	ENSG00000157423.18	protein_coding	HYDIN	54768	HYDIN axonemal central pair apparatus protein	CILD5|HYDIN1|HYDIN2|PPP1R31	28702	0.90716	0.867063	4.68158	4.08977e-05	0.00133142	1.83989
chr1	+	ENSG00000234975.6	processed_pseudogene	FTH1P2	2497	ferritin heavy chain 1 pseudogene 2	FTHL2	412	0.204423	7.31031	4.77833	3.16673e-05	0.00107346	1.79086
chr3	+	ENSG00000232112.3	protein_coding	TMA7	51372	translation machinery associated 7 homolog	CCDC72|HSPC016	1139	-0.362128	3.86672	-4.60348	5.17102e-05	0.00159693	1.79074
chr9	+	ENSG00000106701.13	protein_coding	FSD1L	83856	fibronectin type III and SPRY domain containing 1 like	CCDC10|CSDUFD1|FSD1CL|FSD1NL|MIR1	9877	0.289561	5.14302	4.66517	4.30365e-05	0.00138016	1.78952
chr9	-	ENSG00000165264.11	protein_coding	NDUFB6	4712	NADH:ubiquinone oxidoreductase subunit B6	B17|CI	1386	-0.252869	5.62541	-4.69006	3.9868e-05	0.00130828	1.78812
chr2	-	ENSG00000130294.18	protein_coding	KIF1A	547	kinesin family member 1A	ATSV|C2orf20|HSN2C|MRD9|NESCAVS|SPG30|UNC104	17879	0.736417	1.37015	4.59758	5.26339e-05	0.00161405	1.78729
chr2	+	ENSG00000116127.19	protein_coding	ALMS1	7840	ALMS1 centrosome and basal body associated protein	ALSS	14779	0.200033	6.97687	4.75149	3.31339e-05	0.00111551	1.78451
chr10	+	ENSG00000165997.5	protein_coding	ARL5B	221079	ADP ribosylation factor like GTPase 5B	ARL8	7170	-0.211738	6.92735	-4.74897	3.33862e-05	0.00112094	1.78182
chr4	-	ENSG00000137440.5	protein_coding	FGFBP1	9982	fibroblast growth factor binding protein 1	FGF-BP|FGF-BP1|FGFBP|FGFBP-1|HBP17	1351	-0.53124	2.65338	-4.56639	6.00271e-05	0.00181066	1.77199
chr12	+	ENSG00000111276.11	protein_coding	CDKN1B	1027	cyclin dependent kinase inhibitor 1B	CDKN4|KIP1|MEN1B|MEN4|P27KIP1	2565	-0.245297	5.59744	-4.68092	4.09791e-05	0.00133231	1.76569
chr5	+	ENSG00000113389.16	protein_coding	NPR3	4883	natriuretic peptide receptor 3	ANP-C|ANPR-C|ANPRC|C5orf23|GUCY2B|NPR-C|NPRC	9979	0.29979	4.89391	4.64308	4.59156e-05	0.00145443	1.7636
chr3	-	ENSG00000091986.16	protein_coding	CCDC80	151887	coiled-coil domain containing 80	CL2|DRO1|LINC01279|SSG1|URB|okuribin	13068	0.260238	5.55258	4.66769	4.26428e-05	0.00137551	1.7375
chr1	-	ENSG00000134684.12	protein_coding	YARS1	8565	tyrosyl-tRNA synthetase 1	CMTDIC|TYRRS|YARS|YRS|YTS	9124	0.217538	6.79823	4.72609	3.58995e-05	0.00119072	1.73111
chr5	+	ENSG00000132563.16	protein_coding	REEP2	51308	receptor accessory protein 2	C5orf19|SGC32445|SPG72|Yip2d	3244	0.474177	2.89034	4.5432	6.19442e-05	0.00185486	1.72932
chr7	+	ENSG00000128578.10	protein_coding	STRIP2	57464	striatin interacting protein 2	FAM40B|FAR11B	5877	-0.281748	5.05989	-4.64121	4.61739e-05	0.00145993	1.72878
chr6	-	ENSG00000081087.15	protein_coding	OSTM1	28962	osteoclastogenesis associated transmembrane protein 1	GIPN|GL|HSPC019|OPTB5	5325	-0.244164	5.82753	-4.67932	4.1177e-05	0.00133522	1.72748
chr17	+	ENSG00000141367.12	protein_coding	CLTC	1213	clathrin heavy chain	CHC|CHC17|CLH-17|CLTCL2|Hc|MRD56	11836	-0.13014	10.06	-4.87429	2.28658e-05	0.000813634	1.724
chr3	+	ENSG00000181449.4	protein_coding	SOX2	6657	SRY-box transcription factor 2	ANOP3|MCOPS3	2512	-0.26568	5.46217	-4.65932	4.37285e-05	0.00139772	1.72257
chr9	-	ENSG00000135052.16	protein_coding	GOLM1	51280	golgi membrane protein 1	C9orf155|GOLPH2|GP73|HEL46|PSEC0257|bA379P1.3	4233	-0.191393	7.60293	-4.75873	3.24179e-05	0.00109439	1.72111
chr15	+	ENSG00000136379.12	protein_coding	ABHD17C	58489	abhydrolase domain containing 17C, depalmitoylase	FAM108C1	3620	-0.254624	5.59142	-4.66506	4.29804e-05	0.00138016	1.72033
chr12	-	ENSG00000185633.10	protein_coding	NDUFA4L2	56901	NDUFA4 mitochondrial complex associated like 2	COXFA4L2|NUOMS	2806	0.752029	1.55897	4.56578	6.03287e-05	0.00181531	1.70364
chr7	-	ENSG00000128567.17	protein_coding	PODXL	5420	podocalyxin like	Gp200|PC|PCLP|PCLP-1|PDX|PODXL1|gp135	6893	-0.225233	6.15543	-4.68504	4.04747e-05	0.00132114	1.69866
chr19	+	ENSG00000069399.15	protein_coding	BCL3	602	BCL3 transcription coactivator	BCL4|D19S37	3094	-0.222426	6.91222	-4.75945	3.77105e-05	0.00124409	1.69067
chr2	+	ENSG00000115159.16	protein_coding	GPD2	2820	glycerol-3-phosphate dehydrogenase 2	GDH2|GPDM|mGDH|mGPDH	7165	-0.206942	6.88127	-4.71594	3.68804e-05	0.00121997	1.69062
chr8	+	ENSG00000173334.4	protein_coding	TRIB1	10221	tribbles pseudokinase 1	C8FW|GIG-2|GIG2|SKIP1|TRB-1|TRB1	4099	0.2807	6.36552	4.98634	4.73112e-05	0.00148906	1.68979
chr2	+	ENSG00000143878.10	protein_coding	RHOB	388	ras homolog family member B	ARH6|ARHB|MST081|MSTP081|RHOH6	2367	0.249421	6.46057	4.80428	4.21799e-05	0.00136415	1.68555
chr11	+	ENSG00000151348.15	protein_coding	EXT2	2132	exostosin glycosyltransferase 2	SOTV|SSMS	11695	-0.199017	7.00678	-4.71836	3.66125e-05	0.00121274	1.68102
chrX	-	ENSG00000130021.15	protein_coding	PUDP	8226	pseudouridine 5'-phosphatase	DXF68S1E|FAM16AX|GS1|HDHD1|HDHD1A	3821	-0.254214	5.55894	-4.64958	4.50279e-05	0.00143368	1.67949
chr6	+	ENSG00000111981.5	protein_coding	ULBP1	80329	UL16 binding protein 1	N2DL-1|NKG2DL1|RAET1I	3211	0.63937	1.91038	4.52582	6.52508e-05	0.00193507	1.67829
chr13	-	ENSG00000150457.9	protein_coding	LATS2	26524	large tumor suppressor kinase 2	KPM	5613	0.276661	5.15893	4.62405	4.86156e-05	0.00152096	1.66889
chr6	+	ENSG00000118503.15	protein_coding	TNFAIP3	7128	TNF alpha induced protein 3	A20|AISBL|OTUD7C|TNFA1P2	5025	0.352206	4.0576	4.56567	5.79146e-05	0.00175553	1.66357
chr14	-	ENSG00000129562.11	protein_coding	DAD1	1603	defender against cell death 1	OST2	761	-0.241951	5.87986	-4.6548	4.43271e-05	0.00141502	1.64802
chr19	+	ENSG00000167635.12	protein_coding	ZNF146	7705	zinc finger protein 146	OZF	4143	0.181622	8.11891	4.7686	3.35217e-05	0.00112314	1.63085
chr1	+	ENSG00000143344.16	protein_coding	RGL1	23179	ral guanine nucleotide dissociation stimulator like 1	RGL	5306	0.594889	2.02049	4.50425	6.95949e-05	0.00203693	1.62885
chrX	-	ENSG00000270069.1	lncRNA	MIR222HG	104457406	miR222/221 cluster host gene	Lnc-Ang362	2785	0.289632	5.02468	4.60064	5.21526e-05	0.00160456	1.62168
chr16	-	ENSG00000051523.11	protein_coding	CYBA	1535	cytochrome b-245 alpha chain	CGD4|p22-PHOX	3253	-0.264264	5.67073	-4.65362	4.79425e-05	0.00150509	1.61543
chr22	-	ENSG00000100345.22	protein_coding	MYH9	4627	myosin heavy chain 9	BDPLT6|DFNA17|EPSTS|FTNS|MATINS|MHA|NMHC-II-A|NMMHC-IIA|NMMHCA	8909	-0.156973	9.02897	-4.79506	2.97781e-05	0.00101806	1.61412
chr1	+	ENSG00000132718.9	protein_coding	SYT11	23208	synaptotagmin 11	SYT12|sytXI	5182	0.714878	1.42536	4.51455	6.74851e-05	0.00198936	1.58798
chr14	+	ENSG00000140044.13	protein_coding	JDP2	122953	Jun dimerization protein 2	JUNDM2	6259	0.402631	3.84634	4.56925	6.8047e-05	0.00200113	1.56662
chr19	+	ENSG00000104853.16	protein_coding	CLPTM1	1209	CLPTM1 regulator of GABA type A receptor forward trafficking	-	5095	-0.186623	7.50584	-4.69921	3.87845e-05	0.00127611	1.55823
chr18	+	ENSG00000166401.15	protein_coding	SERPINB8	5271	serpin family B member 8	C18orf53|CAP2|PI-8|PI8|PSS5	5764	-0.387167	3.57976	-4.50298	6.98588e-05	0.0020406	1.54269
chr2	-	ENSG00000153250.20	protein_coding	RBMS1	5937	RNA binding motif single stranded interacting protein 1	C2orf12|HCC-4|MSSP|MSSP-1|MSSP-2|MSSP-3|SCR2|YC1	11778	0.207526	6.54751	4.64536	4.56016e-05	0.0014482	1.5308
chr5	+	ENSG00000173210.20	protein_coding	ABLIM3	22885	actin binding LIM protein family member 3	HMFN1661	7225	0.574343	2.2141	4.45712	8.01043e-05	0.00227692	1.50953
chr12	-	ENSG00000084112.15	protein_coding	SSH1	54434	slingshot protein phosphatase 1	SSH1L	14538	-0.182813	7.50514	-4.68205	4.08399e-05	0.00133129	1.50765
chr6	-	ENSG00000001084.13	protein_coding	GCLC	2729	glutamate-cysteine ligase catalytic subunit	GCL|GCS|GLCL|GLCLC	8618	0.180094	7.59793	4.6853	4.04432e-05	0.00132114	1.50645
chr1	+	ENSG00000132196.15	protein_coding	HSD17B7	51478	hydroxysteroid 17-beta dehydrogenase 7	PRAP|SDR37C1	4778	-0.308148	4.39744	-4.52913	6.46067e-05	0.00192234	1.50412
chr1	+	ENSG00000157181.16	protein_coding	ODR4	54953	odr-4 GPCR localization factor homolog	C1orf27|TTG1|odr-4	4073	-0.247849	5.55819	-4.58587	5.45133e-05	0.00166678	1.49419
chr1	-	ENSG00000158006.14	protein_coding	PAFAH2	5051	platelet activating factor acetylhydrolase 2	HSD-PLA2	3795	-0.325169	4.22359	-4.51311	6.7776e-05	0.00199554	1.4845
chr16	-	ENSG00000224631.4	transcribed_processed_pseudogene	RPS27AP16	643358	RPS27A pseudogene 16	RPS27A_8_1488	566	0.206521	6.9112	4.6445	4.57194e-05	0.00145008	1.47917
chr6	-	ENSG00000146038.12	protein_coding	DCDC2	51473	doublecortin domain containing 2	DCDC2A|DFNB66|NPHP19|NSC|RU2|RU2S	5004	-0.223935	6.14342	-4.60748	5.10942e-05	0.00158386	1.4734
chr17	-	ENSG00000273709.1	snRNA	U2	NA	NA	NA	191	-0.746219	1.17423	-4.48405	7.39225e-05	0.00213032	1.46683
chr14	-	ENSG00000185650.10	protein_coding	ZFP36L1	677	ZFP36 ring finger protein like 1	BRF1|Berg36|ERF-1|ERF1|RNF162B|TIS11B|cMG1	5160	0.150618	8.89283	4.73021	3.53281e-05	0.00117652	1.46199
chr9	-	ENSG00000086062.13	protein_coding	B4GALT1	2683	beta-1,4-galactosyltransferase 1	B4GAL-T1|CDG2D|GGTB2|GT1|GTB|beta4Gal-T1	4896	0.156732	8.89219	4.72838	3.55234e-05	0.00118143	1.45635
chr12	-	ENSG00000166881.10	protein_coding	NEMP1	23306	nuclear envelope integral membrane protein 1	TMEM194|TMEM194A	5730	-0.215333	6.32397	-4.61019	5.06802e-05	0.00157498	1.45586
chr5	+	ENSG00000113368.12	protein_coding	LMNB1	4001	lamin B1	ADLD|LMN|LMN2|LMNB|MCPH26	3633	0.18693	7.23076	4.64908	4.50955e-05	0.00143398	1.4493
chr19	+	ENSG00000130164.14	protein_coding	LDLR	3949	low density lipoprotein receptor	FH|FHC|FHCL1|LDLCQ2	7622	-0.181019	7.61869	-4.66614	4.28417e-05	0.00137832	1.4457
chr2	+	ENSG00000068912.14	protein_coding	ERLEC1	27248	endoplasmic reticulum lectin 1	C2orf30|CIM|CL24936|CL25084|HEL117|XTP3-B|XTP3TPB	2592	-0.219259	6.25185	-4.60262	5.18442e-05	0.00159906	1.44374
chr5	-	ENSG00000049656.14	protein_coding	CLPTM1L	81037	CLPTM1 like	CRR9	6549	-0.22269	6.35277	-4.60669	5.12147e-05	0.0015856	1.44141
chr16	+	ENSG00000159618.16	protein_coding	ADGRG5	221188	adhesion G protein-coupled receptor G5	GPR114|PGR27	5630	0.513663	2.53938	4.43117	8.65432e-05	0.00240991	1.43635
chr10	+	ENSG00000123240.17	protein_coding	OPTN	10133	optineurin	ALS12|FIP2|GLC1E|HIP7|HYPL|NRP|TFIIIA-INTP	5138	0.297949	4.79579	4.52333	6.57373e-05	0.00194715	1.43218
chr14	+	ENSG00000198732.11	protein_coding	SMOC1	64093	SPARC related modular calcium binding 1	OAS	4369	-0.203627	6.82078	-4.62428	4.85814e-05	0.00152096	1.42967
chr7	-	ENSG00000201098.1	misc_RNA	RNY1	6084	RNA, Ro60-associated Y1	HY1|Y1	113	-0.613848	2.64761	-4.68729	9.74485e-05	0.00265655	1.42564
chr3	+	ENSG00000012171.20	protein_coding	SEMA3B	7869	semaphorin 3B	LUCA-1|SEMA5|SEMAA|SemA|semaV	5768	-0.325793	4.33268	-4.4978	7.09478e-05	0.00206184	1.42499
chr1	-	ENSG00000116209.12	protein_coding	TMEM59	9528	transmembrane protein 59	C1orf8|DCF1|HSPC001|PRO195|UNQ169	9149	-0.236002	5.78176	-4.57333	5.66019e-05	0.00172422	1.42493
chr14	-	ENSG00000100934.15	protein_coding	SEC23A	10484	SEC23 homolog A, COPII coat complex component	CLSD|hSec23A	8660	-0.172037	7.73802	-4.66396	4.31229e-05	0.00138016	1.42297
chr2	-	ENSG00000055332.19	protein_coding	EIF2AK2	5610	eukaryotic translation initiation factor 2 alpha kinase 2	EIF2AK1|LEUDEN|PKR|PPP1R83|PRKR	11036	0.175483	7.93587	4.67216	4.20725e-05	0.00136246	1.42195
chr12	+	ENSG00000088986.11	protein_coding	DYNLL1	8655	dynein light chain LC8-type 1	DLC1|DLC8|DNCL1|DNCLC1|LC8|LC8a|PIN|hdlc1	2931	-0.197273	7.27587	-4.64097	4.62077e-05	0.00145993	1.41724
chr11	+	ENSG00000188211.9	protein_coding	NCR3LG1	374383	natural killer cell cytotoxicity receptor 3 ligand 1	B7-H6|B7H6|DKFZp686O24166	6364	0.259045	5.4594	4.55305	6.01457e-05	0.00181202	1.41666
chr19	-	ENSG00000251369.9	protein_coding	ZNF550	162972	zinc finger protein 550	-	5087	0.439865	3.09837	4.43372	8.58885e-05	0.00239438	1.40686
chr13	-	ENSG00000139734.19	protein_coding	DIAPH3	81624	diaphanous related formin 3	AN|AUNA1|DIA2|DRF3|NSDAN|diap3|mDia2	7383	-0.234887	5.70515	-4.5621	5.85369e-05	0.00177222	1.40341
chr6	-	ENSG00000079819.19	protein_coding	EPB41L2	2037	erythrocyte membrane protein band 4.1 like 2	4.1-G|4.1G	10320	0.210681	6.75072	4.60886	5.08831e-05	0.0015793	1.39598
chr4	+	ENSG00000109790.17	protein_coding	KLHL5	51088	kelch like family member 5	-	5144	-0.213234	6.72215	-4.60609	5.13064e-05	0.00158644	1.38945
chr9	+	ENSG00000196730.13	protein_coding	DAPK1	1612	death associated protein kinase 1	DAPK|ROCO3	8908	-0.189833	7.37561	-4.63525	4.70075e-05	0.00148329	1.38776
chr15	+	ENSG00000073417.15	protein_coding	PDE8A	5151	phosphodiesterase 8A	HsT19550	8004	-0.164611	8.57757	-4.69655	4.00179e-05	0.00131144	1.38579
chrX	-	ENSG00000233067.4	lncRNA	PTCHD1-AS	100873065	PTCHD1 antisense RNA (head to head)	DDX53-AS1|PTCHD1AS1|PTCHD1AS2	1443	1.37366	-0.339241	4.85313	2.43771e-05	0.000856989	1.37814
chr7	-	ENSG00000128512.23	protein_coding	DOCK4	9732	dedicator of cytokinesis 4	-	11927	-0.245215	5.60273	-4.54614	6.14016e-05	0.0018431	1.37221
chr15	-	ENSG00000129028.9	protein_coding	THAP10	56906	THAP domain containing 10	-	2047	-0.391891	3.5108	-4.42948	8.69806e-05	0.00241936	1.34503
chr5	-	ENSG00000131459.13	protein_coding	GFPT2	9945	glutamine-fructose-6-phosphate transaminase 2	GFAT|GFAT 2|GFAT2	4721	-0.253072	5.44952	-4.52843	6.47435e-05	0.00192234	1.34345
chr11	-	ENSG00000287897.1	lncRNA	AP000465.1	NA	NA	NA	378	0.865024	0.770291	4.48834	7.29813e-05	0.00211172	1.34242
chr7	+	ENSG00000158467.16	protein_coding	AHCYL2	23382	adenosylhomocysteinase like 2	ADOHCYASE3|IRBIT2	6858	-0.25536	5.20184	-4.51499	6.73966e-05	0.00198913	1.3416
chr12	-	ENSG00000111328.7	protein_coding	CDK2AP1	8099	cyclin dependent kinase 2 associated protein 1	DOC1|DORC1|ST19|doc-1|p12DOC-1	6027	0.211757	6.32425	4.57014	5.71455e-05	0.00173863	1.34158
chr14	-	ENSG00000241081.1	processed_pseudogene	RPL22P2	326292	ribosomal protein L22 pseudogene 2	RPL22_9_1393	374	0.595432	4.18255	5.47249	0.000128738	0.00330825	1.34107
chr7	-	ENSG00000236039.3	lncRNA	LINC02889	101927630	long intergenic non-protein coding RNA 2889	-	3509	-0.352614	3.85485	-4.44348	8.34271e-05	0.00234969	1.33888
chr11	+	ENSG00000205339.10	protein_coding	IPO7	10527	importin 7	Imp7|RANBP7	7216	-0.143317	9.27698	-4.70396	3.82339e-05	0.00125967	1.32863
chr18	+	ENSG00000168461.13	protein_coding	RAB31	11031	RAB31, member RAS oncogene family	Rab22B	5476	-0.212338	6.41781	-4.56902	5.73373e-05	0.00174232	1.32254
chr11	+	ENSG00000156599.11	protein_coding	ZDHHC5	25921	zinc finger DHHC-type palmitoyltransferase 5	DHHC5|ZNF375	5424	-0.182305	7.43052	-4.61323	5.02198e-05	0.00156265	1.31503
chr8	-	ENSG00000067167.8	protein_coding	TRAM1	23471	translocation associated membrane protein 1	PNAS8|TRAM|TRAMP	4131	0.213425	9.59169	5.50436	5.78339e-05	0.00175524	1.31426
chr15	-	ENSG00000259495.3	lncRNA	AC016705.2	NA	NA	NA	8069	0.368109	3.92841	4.44391	8.56043e-05	0.00239187	1.31343
chr10	+	ENSG00000075407.18	protein_coding	ZNF37A	7587	zinc finger protein 37A	KOX21|ZNF37	13190	0.230016	6.19359	4.55377	6.00153e-05	0.00181066	1.31259
chr16	+	ENSG00000103260.9	protein_coding	METRN	79006	meteorin, glial cell differentiation regulator	C16orf23|c380A1.2	3689	0.305292	5.42127	4.69698	7.66979e-05	0.00220028	1.30017
chr17	-	ENSG00000072849.11	protein_coding	DERL2	51009	derlin 2	CGI-101|DERtrin-2|F-LAN-1|F-LANa|FLANa|derlin-2	6383	-0.221564	6.08914	-4.54038	6.24702e-05	0.00186608	1.28498
chr4	+	ENSG00000109756.9	protein_coding	RAPGEF2	9693	Rap guanine nucleotide exchange factor 2	CNrasGEF|NRAPGEP|PDZ-GEF1|PDZGEF1|RA-GEF|RA-GEF-1|RAGEF|Rap-GEP|nRap GEP	13275	-0.234072	5.88452	-4.52931	6.4572e-05	0.00192234	1.28203
chr1	+	ENSG00000160752.15	protein_coding	FDPS	2224	farnesyl diphosphate synthase	FPPS|FPS|POROK9	3718	-0.24696	6.0505	-4.57706	6.47162e-05	0.00192234	1.28142
chr5	+	ENSG00000145934.16	protein_coding	TENM2	57451	teneurin transmembrane protein 2	ODZ2|TEN-M2|TEN2|TNM2|ten-2	11042	-0.453003	3.0744	-4.39656	9.86781e-05	0.00268268	1.27961
chr4	+	ENSG00000153147.6	protein_coding	SMARCA5	8467	SWI/SNF related, matrix associated, actin dependent regulator of chromatin, subfamily a, member 5	ISWI|SNF2H|WCRF135|hISWI|hSNF2H	8146	-0.189049	7.0595	-4.58259	5.50519e-05	0.00167908	1.27538
chr1	-	ENSG00000179546.4	protein_coding	HTR1D	3352	5-hydroxytryptamine receptor 1D	5-HT1D|HT1DA|HTR1DA|HTRL|RDC4	2835	0.376032	3.72246	4.41235	9.15282e-05	0.00251743	1.27452
chrX	+	ENSG00000067445.21	protein_coding	TRO	7216	trophinin	MAGE-d3|MAGED3	6716	0.711828	1.5812	4.39029	9.96357e-05	0.00269827	1.2698
chr20	-	ENSG00000212232.1	snoRNA	SNORD17	692086	small nucleolar RNA, C/D box 17	HBI-43	237	-0.252396	6.05358	-4.60052	6.72275e-05	0.00198832	1.26295
chr11	+	ENSG00000165323.16	protein_coding	FAT3	120114	FAT atypical cadherin 3	CDHF15|CDHR10|hFat3	19640	0.296073	5.02864	4.50485	7.70775e-05	0.00220615	1.26115
chr18	-	ENSG00000134049.6	protein_coding	IER3IP1	51124	immediate early response 3 interacting protein 1	HSPC039|MEDS|PRO2309	4233	-0.282272	4.91229	-4.47132	7.67832e-05	0.00220028	1.25957
chr12	+	ENSG00000183283.16	protein_coding	DAZAP2	9802	DAZ associated protein 2	PRTB	5299	0.182657	7.55818	4.59743	5.26576e-05	0.00161405	1.25317
chr3	-	ENSG00000163710.9	protein_coding	PCOLCE2	26577	procollagen C-endopeptidase enhancer 2	PCPE2	3533	-0.326976	4.17223	-4.42872	8.71763e-05	0.00242207	1.25048
chr22	-	ENSG00000128342.5	protein_coding	LIF	3976	LIF interleukin 6 family cytokine	CDF|DIA|HILDA|MLPLI	3871	-0.233495	5.85056	-4.51553	6.72886e-05	0.00198832	1.24728
chr1	-	ENSG00000116962.15	protein_coding	NID1	4811	nidogen 1	NID	5811	-0.328738	4.1503	-4.42485	8.81859e-05	0.00243365	1.24331
chr1	+	ENSG00000081026.19	protein_coding	MAGI3	260425	membrane associated guanylate kinase, WW and PDZ domain containing 3	MAGI-3|dJ730K3.2	8414	-0.214881	6.32289	-4.53532	6.34221e-05	0.00189222	1.23764
chr2	-	ENSG00000082438.18	protein_coding	COBLL1	22837	cordon-bleu WH2 repeat protein like 1	COBLR1	17176	-0.235053	5.83205	-4.51076	6.82537e-05	0.00200482	1.23569
chr2	+	ENSG00000115504.15	protein_coding	EHBP1	23301	EH domain binding protein 1	HPC12|NACSIN	8224	-0.167485	8.29006	-4.62393	4.86332e-05	0.00152096	1.22972
chr21	+	ENSG00000157557.13	protein_coding	ETS2	2114	ETS proto-oncogene 2, transcription factor	ETS2IT1	4977	0.428987	6.80469	6.05852	0.000126278	0.00326891	1.22492
chr15	+	ENSG00000128965.13	protein_coding	CHAC1	79094	ChaC glutathione specific gamma-glutamylcyclotransferase 1	-	2051	0.633373	1.68069	4.36111	0.000106579	0.00285803	1.22394
chr4	+	ENSG00000123737.13	protein_coding	EXOSC9	5393	exosome component 9	PCH1D|PM/Scl-75|PMSCL1|RRP45|Rrp45p|p5|p6	4710	-0.270677	4.95962	-4.45756	7.99997e-05	0.00227692	1.21319
chr8	+	ENSG00000185942.13	protein_coding	NKAIN3	286183	sodium/potassium transporting ATPase interacting 3	FAM77D|NKAIN3-IT1|UG0898H09	28726	-0.361803	3.63134	-4.38486	9.93218e-05	0.00269273	1.20338
chr20	+	ENSG00000118705.17	protein_coding	RPN2	6185	ribophorin II	RIBIIR|RPN-II|RPNII|SWP1	2700	-0.169451	8.01354	-4.59981	5.22825e-05	0.00160655	1.19687
chr19	-	ENSG00000181007.9	protein_coding	ZFP82	284406	ZFP82 zinc finger protein	ZNF545	9214	0.589701	1.94486	4.34078	0.000113202	0.00299373	1.19055
chr15	-	ENSG00000069869.17	protein_coding	NEDD4	4734	NEDD4 E3 ubiquitin protein ligase	NEDD4-1|RPF1	9036	-0.1701	7.91871	-4.59173	5.35645e-05	0.00163981	1.18616
chr4	-	ENSG00000138769.11	protein_coding	CDKL2	8999	cyclin dependent kinase like 2	KKIAMRE|P56	5290	0.683146	1.50683	4.35424	0.000108772	0.00290421	1.1837
chrX	+	ENSG00000078061.14	protein_coding	ARAF	369	A-Raf proto-oncogene, serine/threonine kinase	A-RAF|ARAF1|PKS2|RAFA1	3409	-0.228383	6.09444	-4.50524	6.93891e-05	0.00203332	1.1824
chr16	+	ENSG00000102978.13	protein_coding	POLR2C	5432	RNA polymerase II subunit C	RPB3|RPB31|hRPB33|hsRPB3	3666	-0.22305	6.01432	-4.49896	7.07035e-05	0.00205716	1.17543
chr20	+	ENSG00000101333.18	protein_coding	PLCB4	5332	phospholipase C beta 4	ARCND2|PI-PLC	6867	0.231657	5.86875	4.48822	7.3007e-05	0.00211172	1.1686
chr2	-	ENSG00000153823.19	protein_coding	PID1	55022	phosphotyrosine interaction domain containing 1	HMFN2073|NYGGF4|P-CLI1|PCLI1	3367	0.458295	2.77356	4.33493	0.000115184	0.00304243	1.15983
chr5	+	ENSG00000048140.18	protein_coding	TSPAN17	26262	tetraspanin 17	FBX23|FBXO23|TM4SF17	5215	0.267613	5.44706	4.47736	8.06991e-05	0.00229119	1.14659
chr16	+	ENSG00000243716.10	protein_coding	NPIPB5	100132247	nuclear pore complex interacting protein family member B5	-	10005	0.168857	8.05753	4.5838	5.48538e-05	0.00167512	1.14537
chr7	-	ENSG00000008256.16	protein_coding	CYTH3	9265	cytohesin 3	ARNO3|GRP1|PSCD3|cytohesin-3	5808	0.246227	5.40909	4.45344	8.09877e-05	0.00229673	1.13734
chr5	+	ENSG00000120708.17	protein_coding	TGFBI	7045	transforming growth factor beta induced	BIGH3|CDB1|CDG2|CDGG1|CSD|CSD1|CSD2|CSD3|EBMD|LCD1	7717	-0.254537	8.91441	-5.60873	8.48993e-05	0.00238027	1.13111
chr4	+	ENSG00000250033.5	lncRNA	SLC7A11-AS1	641364	SLC7A11 antisense RNA 1	-	6161	0.329686	4.23693	4.38649	9.88424e-05	0.00268268	1.12762
chr22	+	ENSG00000183762.13	protein_coding	KREMEN1	83999	kringle containing transmembrane protein 1	ECTD13|KREMEN|KRM1	8020	-0.37301	3.51638	-4.3518	0.000109564	0.00291821	1.12657
chr13	-	ENSG00000139800.8	protein_coding	ZIC5	85416	Zic family member 5	-	4639	-0.298233	4.41956	-4.39487	9.64104e-05	0.00263408	1.11647
chr5	+	ENSG00000039560.14	protein_coding	RAI14	26064	retinoic acid induced 14	NORPEG|RAI13	7581	0.182122	7.53725	4.549	6.08788e-05	0.00182963	1.11372
chr6	-	ENSG00000124749.17	protein_coding	COL21A1	81578	collagen type XXI alpha 1 chain	COLA1L|FP633	6912	-0.336817	4.0781	-4.37469	0.000102367	0.00276615	1.1118
chr13	-	ENSG00000134905.17	protein_coding	CARS2	79587	cysteinyl-tRNA synthetase 2, mitochondrial	COXPD27|cysRS	10436	0.250117	5.3647	4.44247	8.36791e-05	0.0023541	1.11129
chr12	+	ENSG00000177119.17	protein_coding	ANO6	196527	anoctamin 6	BDPLT7|SCTS|TMEM16F	8816	-0.187682	7.37095	-4.54085	6.23815e-05	0.00186569	1.11096
chr1	-	ENSG00000162434.13	protein_coding	JAK1	3716	Janus kinase 1	AIIDE|JAK1A|JAK1B|JTK3	12620	0.175524	7.66872	4.55408	5.99593e-05	0.00181066	1.11093
chr14	+	ENSG00000100744.15	protein_coding	GSKIP	51527	GSK3B interacting protein	C14orf129|HSPC210	4567	-0.260075	5.05262	-4.42685	8.7662e-05	0.00243008	1.11
chr10	+	ENSG00000138347.16	protein_coding	MYPN	84665	myopalladin	CMD1DD|CMH22|MYOP|NEM11|RCM4	6864	0.440909	2.92571	4.3178	0.000121178	0.00316012	1.10079
chr22	+	ENSG00000184076.13	protein_coding	UQCR10	29796	ubiquinol-cytochrome c reductase, complex III subunit X	HSPC051|HSPC119|HSPC151|QCR9|UCCR7.2|UCRC	975	-0.349811	3.90519	-4.36246	0.000106153	0.00285282	1.1005
chr5	-	ENSG00000039139.10	protein_coding	DNAH5	1767	dynein axonemal heavy chain 5	CILD3|DNAHC5|HL1|KTGNR|PCD	16795	0.335012	4.11764	4.3688	0.000104174	0.00280883	1.09411
chr1	+	ENSG00000116761.12	protein_coding	CTH	1491	cystathionine gamma-lyase	-	2414	-0.504099	2.38159	-4.30172	0.000127083	0.00327027	1.08805
chr20	+	ENSG00000064655.19	protein_coding	EYA2	2139	EYA transcriptional coactivator and phosphatase 2	EAB1	3618	0.476584	2.73645	4.3018	0.000127052	0.00327027	1.07347
chr10	-	ENSG00000165655.17	protein_coding	ZNF503	84858	zinc finger protein 503	NOLZ-1|NOLZ1|Nlz2	3205	-0.237401	5.72549	-4.44919	8.2021e-05	0.00231803	1.07332
chr3	+	ENSG00000172939.9	protein_coding	OXSR1	9943	oxidative stress responsive kinase 1	OSR1	6071	0.202146	6.53343	4.48702	7.32685e-05	0.00211432	1.07011
chr1	-	ENSG00000156869.14	protein_coding	FRRS1	391059	ferric chelate reductase 1	SDFR2|SDR2	8624	-0.389441	3.50891	-4.33043	0.000116729	0.00307666	1.06616
chr6	+	ENSG00000130338.13	protein_coding	TULP4	56995	TUB like protein 4	TUSP	12285	0.190608	6.90742	4.49899	7.0696e-05	0.00205716	1.05357
chr22	+	ENSG00000100426.7	protein_coding	ZBED4	9889	zinc finger BED-type containing 4	-	6893	0.210543	6.22806	4.46621	7.79622e-05	0.00222794	1.05309
chr8	+	ENSG00000132561.14	protein_coding	MATN2	4147	matrilin 2	-	6941	0.422097	3.0922	4.30536	0.000125724	0.00325799	1.05173
chr12	-	ENSG00000151229.13	protein_coding	SLC2A13	114134	solute carrier family 2 member 13	HMIT	10023	-0.255975	5.27406	-4.41475	9.08768e-05	0.00250231	1.04147
chrX	+	ENSG00000156531.17	protein_coding	PHF6	84295	PHD finger protein 6	BFLS|BORJ|CENP-31	7957	0.20042	6.60373	4.48023	7.47692e-05	0.00214757	1.04041
chr22	+	ENSG00000198089.16	protein_coding	SFI1	9814	SFI1 centrin binding protein	PISD|PPP1R139|hSfi1p	12176	0.286134	4.80062	4.3867	9.87808e-05	0.00268268	1.04038
chr17	-	ENSG00000132481.7	protein_coding	TRIM47	91107	tripartite motif containing 47	GOA|RNF100	3145	0.304525	4.57485	4.37301	0.00010288	0.00277696	1.03539
chr15	+	ENSG00000185033.14	protein_coding	SEMA4B	10509	semaphorin 4B	SEMAC|SemC	7006	-0.197142	7.11712	-4.50584	7.01092e-05	0.0020447	1.03379
chr13	+	ENSG00000122034.17	protein_coding	GTF3A	2971	general transcription factor IIIA	AP2|TFIIIA	2926	-0.248886	5.53769	-4.42154	8.90588e-05	0.00245499	1.02109
chr4	+	ENSG00000164024.12	protein_coding	METAP1	23173	methionyl aminopeptidase 1	MAP1A|MetAP1A	4074	-0.224011	6.13395	-4.44792	8.23299e-05	0.0023241	1.01025
chr17	+	ENSG00000108924.14	protein_coding	HLF	3131	HLF transcription factor, PAR bZIP family member	-	6776	-0.531643	2.2139	-4.26992	0.000139606	0.00352505	1.0061
chr15	+	ENSG00000167196.14	protein_coding	FBXO22	26263	F-box protein 22	FBX22|FISTC1	11821	0.194077	7.00883	4.48371	7.39959e-05	0.00213032	0.995434
chr15	-	ENSG00000137845.15	protein_coding	ADAM10	102	ADAM metallopeptidase domain 10	AD10|AD18|CD156c|CDw156|HsT18717|MADM|RAK|kuz	15979	-0.158059	8.29625	-4.54434	6.17333e-05	0.0018508	0.995298
chr10	-	ENSG00000204682.8	lncRNA	MIR1915HG	399726	MIR1915 host gene	C10orf114|CASC10|bA418C1.3	3799	0.284987	4.74636	4.36645	0.000104904	0.00282234	0.990416
chr8	-	ENSG00000104537.17	protein_coding	ANXA13	312	annexin A13	ANX13|ISA	3801	0.31526	4.49612	4.36023	0.000110358	0.00293384	0.986818
chr14	+	ENSG00000197102.13	protein_coding	DYNC1H1	1778	dynein cytoplasmic 1 heavy chain 1	CMT2O|DHC1|DHC1a|DNCH1|DNCL|DNECL|DYHC|Dnchc1|HL-3|SMALED1|p22	38874	-0.123172	9.93177	-4.61463	5.00093e-05	0.00155975	0.971817
chr11	-	ENSG00000121680.16	protein_coding	PEX16	9409	peroxisomal biogenesis factor 16	PBD8A|PBD8B	3019	-0.403134	3.30307	-4.286	0.000133131	0.00338935	0.969882
chr15	+	ENSG00000069943.10	protein_coding	PIGB	9488	phosphatidylinositol glycan anchor biosynthesis class B	DEE80|EIEE80|GPI-MT-III|PIG-B	4542	-0.293648	4.65189	-4.3559	0.00010824	0.00289535	0.969322
chr5	+	ENSG00000177932.7	protein_coding	ZNF354C	30832	zinc finger protein 354C	KID3	5893	0.425317	3.11767	4.27363	0.000138085	0.00349382	0.961953
chr19	-	ENSG00000063241.8	protein_coding	ISOC2	79763	isochorismatase domain containing 2	-	4408	-0.287893	4.70502	-4.35153	0.000109652	0.00291821	0.948434
chr1	-	ENSG00000135823.14	protein_coding	STX6	10228	syntaxin 6	-	6477	-0.207749	6.32025	-4.434	8.58169e-05	0.00239438	0.943658
chrY	-	ENSG00000185275.6	processed_pseudogene	CD24P4	938	CD24 molecule pseudogene 4	CD24L4	243	-0.345859	4.47692	-4.46108	0.000124859	0.00324581	0.936136
chr22	+	ENSG00000198062.15	protein_coding	POTEH	23784	POTE ankyrin domain family member H	A26C3|ACTBL1|CT104.7|POTE22	2293	1.04662	0.182472	4.44432	8.32181e-05	0.00234648	0.935224
chr11	+	ENSG00000110344.10	protein_coding	UBE4A	9354	ubiquitination factor E4A	E4|UBOX2|UFD2	6561	-0.216736	5.96817	-4.4109	9.19245e-05	0.00252396	0.926945
chr6	+	ENSG00000168298.7	protein_coding	H1-4	3008	H1.4 linker histone, cluster member	H1.4|H1E|H1F4|H1s-4|HIST1H1E|RMNS|dJ221C16.5	787	-0.216021	7.12038	-4.58414	8.45132e-05	0.00237215	0.926285
chr15	-	ENSG00000166450.13	protein_coding	PRTG	283659	protogenin	IGDCC5	14630	0.217093	6.01873	4.41073	9.19703e-05	0.00252396	0.922328
chr1	-	ENSG00000160691.19	protein_coding	SHC1	6464	SHC adaptor protein 1	SHC|SHCA	4342	0.176574	7.50487	4.48064	7.46774e-05	0.00214743	0.918854
chr14	-	ENSG00000176903.5	protein_coding	PNMA1	9240	PNMA family member 1	MA1	2602	0.229046	5.82299	4.39832	9.54265e-05	0.00261009	0.915516
chr15	+	ENSG00000137767.14	protein_coding	SQOR	58472	sulfide quinone oxidoreductase	CGI-44|PRO1975|SQR|SQRDL	2941	-0.296796	4.4245	-4.32474	0.000118713	0.0031156	0.915176
chr19	+	ENSG00000276043.5	protein_coding	UHRF1	29128	ubiquitin like with PHD and ring finger domains 1	ICBP90|Np95|RNF106|TDRD22|hNP95|hUHRF1|huNp95	5145	0.216367	6.41796	4.42597	8.78939e-05	0.00243104	0.909425
chr1	-	ENSG00000059588.10	protein_coding	TARBP1	6894	TAR (HIV-1) RNA binding protein 1	TRM3|TRMT3|TRP-185|TRP185	7819	-0.192091	6.74074	-4.44016	8.42557e-05	0.00236761	0.903049
chr7	+	ENSG00000241685.10	protein_coding	ARPC1A	10552	actin related protein 2/3 complex subunit 1A	Arc40|HEL-68|HEL-S-307|SOP2Hs|SOP2L	2065	-0.277137	4.835	-4.34073	0.000113219	0.00299373	0.89719
chr16	-	ENSG00000185164.14	protein_coding	NOMO2	283820	NODAL modulator 2	Nomo|PM5	6801	-0.198173	6.50352	-4.42639	8.77824e-05	0.00243068	0.89592
chr5	-	ENSG00000086589.12	protein_coding	RBM22	55696	RNA binding motif protein 22	Cwc2|ZC3H16|fSAP47	3587	0.222374	5.9174	4.39387	9.66993e-05	0.00263905	0.888623
chr14	+	ENSG00000197324.9	protein_coding	LRP10	26020	LDL receptor related protein 10	LRP-10|LRP9|MST087|MSTP087	7118	-0.18521	7.24566	-4.45729	8.00625e-05	0.00227692	0.884845
chr16	-	ENSG00000196470.12	protein_coding	SIAH1	6477	siah E3 ubiquitin protein ligase 1	SIAH1A	6688	0.274384	4.73241	4.32795	0.000117589	0.0030927	0.882596
chr12	-	ENSG00000170421.12	protein_coding	KRT8	3856	keratin 8	CARD2|CK-8|CK8|CYK8|K2C8|K8|KO	6881	0.11514	10.5642	4.61427	5.00634e-05	0.00155975	0.8796
chr15	+	ENSG00000186297.12	protein_coding	GABRA5	2558	gamma-aminobutyric acid type A receptor subunit alpha5	DEE79|EIEE79	3607	-0.165088	7.99646	-4.48781	7.30966e-05	0.00211183	0.871054
chr8	-	ENSG00000147324.11	protein_coding	MFHAS1	9258	malignant fibrous histiocytoma amplified sequence 1	LRRC65|MASL1|ROCO4	6868	0.187196	6.9409	4.43712	8.50218e-05	0.002381	0.86908
chr19	+	ENSG00000269473.1	lncRNA	AC012313.8	NA	NA	NA	5402	0.611068	2.01137	4.23116	0.000167039	0.00407576	0.852351
chr9	-	ENSG00000107372.13	protein_coding	ZFAND5	7763	zinc finger AN1-type containing 5	ZA20D2|ZFAND5A|ZNF216	7065	-0.158628	8.20396	-4.49083	7.24403e-05	0.00210026	0.851446
chr19	+	ENSG00000153879.9	protein_coding	CEBPG	1054	CCAAT enhancer binding protein gamma	GPE1BP|IG/EBP-1	4056	0.196411	6.82284	4.42512	8.81159e-05	0.00243365	0.850536
chr2	-	ENSG00000115414.21	protein_coding	FN1	2335	fibronectin 1	CIG|ED-B|FINC|FN|FNZ|GFND|GFND2|LETS|MSF|SMDCF	17216	0.181688	10.833	5.49285	8.20163e-05	0.00231803	0.849322
chr3	-	ENSG00000082781.12	protein_coding	ITGB5	3693	integrin subunit beta 5	-	6515	-0.15872	8.36353	-4.4969	7.11387e-05	0.00206495	0.847232
chr10	+	ENSG00000107771.17	protein_coding	CCSER2	54462	coiled-coil serine rich protein 2	FAM190B|Gcap14|KIAA1128|bA486O22.1	8424	-0.197287	6.55458	-4.4087	9.25264e-05	0.0025364	0.83744
chr11	-	ENSG00000184743.13	protein_coding	ATL3	25923	atlastin GTPase 3	HSN1F	7600	-0.168665	7.74697	-4.46263	7.87989e-05	0.00224759	0.832063
chr17	-	ENSG00000184557.4	protein_coding	SOCS3	9021	suppressor of cytokine signaling 3	ATOD4|CIS3|Cish3|SOCS-3|SSI-3|SSI3	2734	0.311457	4.65415	4.33848	0.000129141	0.00331516	0.827395
chr1	-	ENSG00000198793.13	protein_coding	MTOR	2475	mechanistic target of rapamycin kinase	FRAP|FRAP1|FRAP2|RAFT1|RAPT1|SKS	12163	-0.185257	7.01644	-4.42689	8.76515e-05	0.00243008	0.827234
chr9	+	ENSG00000198113.3	protein_coding	TOR4A	54863	torsin family 4 member A	C9orf167	4171	-0.296635	5.77638	-4.66069	0.000126778	0.00327027	0.827015
chr19	+	ENSG00000171606.18	protein_coding	ZNF274	10782	zinc finger protein 274	HFB101|ZF2|ZKSCAN19|ZSCAN51	8333	0.332404	3.95792	4.26479	0.00014174	0.00356433	0.82517
chr2	-	ENSG00000168955.4	protein_coding	TM4SF20	79853	transmembrane 4 L six family member 20	PRO994|SLI5|TCCE518	2875	0.249739	6.27025	4.53416	0.000109249	0.00291379	0.8158
chr5	+	ENSG00000113361.13	protein_coding	CDH6	1004	cadherin 6	CAD6|KCAD	12443	-0.281667	5.97852	-4.64547	0.000122863	0.00319728	0.815401
chr19	+	ENSG00000105173.14	protein_coding	CCNE1	898	cyclin E1	CCNE|pCCNE1	2461	0.28342	4.55684	4.2861	0.000133091	0.00338935	0.790924
chr1	-	ENSG00000116406.19	protein_coding	EDEM3	80267	ER degradation enhancing alpha-mannosidase like protein 3	C1orf22	7792	-0.217585	6.73455	-4.45761	9.85999e-05	0.00268268	0.788981
chr10	+	ENSG00000138311.18	protein_coding	ZNF365	22891	zinc finger protein 365	Su48|UAN|ZNF365D	4960	0.695928	1.49678	4.20692	0.000173235	0.00418549	0.784685
chr19	-	ENSG00000267519.6	lncRNA	MIR23AHG	284454	miR-23a/27a/24-2 cluster host gene	-	19049	0.319939	5.80459	4.78967	0.0001448	0.00362284	0.782402
chr19	-	ENSG00000188493.15	protein_coding	C19orf54	284325	chromosome 19 open reading frame 54	-	3736	-0.253628	5.23414	-4.32059	0.00012018	0.00314741	0.777583
chr2	+	ENSG00000252010.1	scaRNA	SCARNA5	677775	small Cajal body-specific RNA 5	U87	276	-0.322418	4.18946	-4.26247	0.000142713	0.00358149	0.776747
chr12	-	ENSG00000170477.13	protein_coding	KRT4	3851	keratin 4	CK-4|CK4|CYK4|K4|WSN1	2877	0.874815	0.794847	4.24766	0.000149087	0.0037167	0.753096
chr19	+	ENSG00000171827.11	protein_coding	ZNF570	148268	zinc finger protein 570	-	6246	0.497886	2.34974	4.17455	0.000184879	0.00443207	0.749524
chr2	+	ENSG00000115919.15	protein_coding	KYNU	8942	kynureninase	KYNUU|VCRL2	17442	-0.138178	9.21263	-4.50285	6.98858e-05	0.0020406	0.745412
chr12	+	ENSG00000122970.16	protein_coding	IFT81	28981	intraflagellar transport 81	CDV-1|CDV-1R|CDV1|CDV1R|DV1|SRTD19	7001	-0.206331	6.38505	-4.36786	0.000104466	0.00281362	0.743446
chr17	-	ENSG00000247011.2	lncRNA	AC005920.1	NA	NA	NA	2054	-0.655246	1.53825	-4.17702	0.000183544	0.00440494	0.740177
chr19	-	ENSG00000095752.7	protein_coding	IL11	3589	interleukin 11	AGIF|IL-11	2678	-1.00884	5.16627	-7.68644	0.000417055	0.00829533	0.739176
chr2	-	ENSG00000170264.13	protein_coding	FAM161A	84140	FAM161 centrosomal protein A	RP28	5258	0.289784	4.55743	4.26696	0.000140833	0.00354515	0.737098
chr3	+	ENSG00000170860.4	protein_coding	LSM3	27258	LSM3 homolog, U6 small nuclear RNA and mRNA degradation associated	SMX4|USS2|YLR438C	3359	-0.238037	5.55259	-4.32319	0.000119261	0.00312666	0.736176
chr9	-	ENSG00000154529.15	protein_coding	CNTNAP3B	728577	contactin associated protein family member 3B	-	13220	-0.148223	8.58199	-4.46596	7.80194e-05	0.00222794	0.72679
chr11	+	ENSG00000134627.12	protein_coding	PIWIL4	143689	piwi like RNA-mediated gene silencing 4	HIWI2|MIWI2	4498	-0.627865	1.50117	-4.17209	0.000186221	0.00445125	0.725944
chr14	-	ENSG00000100528.12	protein_coding	CNIH1	10175	cornichon family AMPA receptor auxiliary protein 1	CNIH|CNIH-1|CNIL|TGAM77	5019	-0.181078	7.28768	-4.40449	9.36941e-05	0.00256555	0.725262
chr15	+	ENSG00000234664.1	processed_pseudogene	HMGN2P5	727795	high mobility group nucleosomal binding domain 2 pseudogene 5	HMGN2L5	273	0.499126	2.35829	4.16526	0.00018999	0.00452817	0.724971
chr5	-	ENSG00000113140.11	protein_coding	SPARC	6678	secreted protein acidic and cysteine rich	BM-40|OI17|ON|ONT	4641	-0.414118	2.92903	-4.18017	0.000181851	0.00437651	0.720372
chr8	-	ENSG00000250295.6	lncRNA	RDH10-AS1	101926926	RDH10 antisense RNA 1	-	3801	-0.365337	3.57888	-4.20787	0.000167632	0.00408617	0.716919
chr11	-	ENSG00000200152.1	snRNA	RNU6-216P	106479662	RNA, U6 small nuclear 216, pseudogene	-	104	1.0977	0.0593796	4.35564	0.000108323	0.00289535	0.713259
chr1	+	ENSG00000169174.11	protein_coding	PCSK9	255738	proprotein convertase subtilisin/kexin type 9	FH3|FHCL3|HCHOLA3|LDLCQ1|NARC-1|NARC1|PC9	5711	-0.269645	5.35218	-4.34669	0.000130799	0.00335073	0.707404
chr3	+	ENSG00000163686.15	protein_coding	ABHD6	57406	abhydrolase domain containing 6, acylglycerol lipase	-	3563	-0.30623	4.13889	-4.23355	0.000155422	0.00384561	0.703366
chr7	+	ENSG00000169894.18	protein_coding	MUC3A	4584	mucin 3A, cell surface associated	MUC-3A|MUC3	11396	1.11928	-0.00399203	4.38321	9.98094e-05	0.0027	0.700467
chr14	+	ENSG00000119596.18	protein_coding	YLPM1	56252	YLP motif containing 1	C14orf170|PPP1R169|ZAP113|ZAP3	14935	0.155881	8.16199	4.43613	8.52732e-05	0.00238533	0.699146
chr6	-	ENSG00000198818.10	protein_coding	SFT2D1	113402	SFT2 domain containing 1	C6orf83|pRGR1	3089	-0.293079	4.4022	-4.24663	0.000149539	0.00372246	0.699109
chr3	-	ENSG00000206712.1	snRNA	RNU6-26P	100873741	RNA, U6 small nuclear 26, pseudogene	RNU6-26|RNU6-8	107	-0.35419	3.68348	-4.20025	0.000171429	0.00415407	0.679154
chr5	-	ENSG00000248873.1	processed_pseudogene	SERBP1P6	100420450	SERPINE1 mRNA binding protein 1 pseudogene 6	-	932	0.39001	3.37548	4.18192	0.00018092	0.00435835	0.677283
chr19	-	ENSG00000269729.1	lncRNA	AC006262.2	NA	NA	NA	849	0.669782	1.49024	4.15464	0.000196008	0.00464853	0.673683
chrX	+	ENSG00000004961.15	protein_coding	HCCS	3052	holocytochrome c synthase	CCHL|LSDMCA1|MCOPS7|MLS	2343	-0.230977	5.63376	-4.30274	0.000126701	0.00327027	0.665349
chr9	-	ENSG00000213866.3	processed_pseudogene	YBX1P10	158373	Y-box binding protein 1 pseudogene 10	BA327L3.4	975	0.385485	3.24726	4.16837	0.000188268	0.00449146	0.658035
chr11	+	ENSG00000213538.5	processed_pseudogene	KRT8P41	283102	keratin 8 pseudogene 41	-	1514	0.504786	2.39407	4.14075	0.000204153	0.00479157	0.655878
chr14	+	ENSG00000050130.18	protein_coding	JKAMP	51528	JNK1/MAPK8 associated membrane protein	C14orf100|C24orf100|CDA06|HSPC213|HSPC327|JAMP	4350	-0.212041	6.01587	-4.3178	0.000121176	0.00316012	0.651828
chr16	+	ENSG00000187185.4	lncRNA	AC092118.1	NA	NA	NA	2114	0.296395	4.74421	4.26321	0.000152187	0.00377694	0.644936
chr19	-	ENSG00000196437.12	protein_coding	ZNF569	148266	zinc finger protein 569	ZAP1|ZNF|Zfp74	5016	0.362351	3.47604	4.17372	0.000185333	0.00443863	0.641767
chr17	+	ENSG00000259207.9	protein_coding	ITGB3	3690	integrin subunit beta 3	BDPLT16|BDPLT2|BDPLT24|CD61|GP3A|GPIIIa|GT|GT2	6340	-0.454727	2.62267	-4.13981	0.000204716	0.0048002	0.637877
chr2	-	ENSG00000232931.6	lncRNA	LINC00342	150759	long intergenic non-protein coding RNA 342	NCRNA00342	8599	0.256447	5.19113	4.26762	0.000140559	0.00354373	0.637772
chr5	-	ENSG00000113273.17	protein_coding	ARSB	411	arylsulfatase B	ASB|G4S|MPS6	8899	-0.21301	5.91897	-4.30339	0.000126458	0.00327012	0.625366
chr2	+	ENSG00000168280.18	protein_coding	KIF5C	3800	kinesin family member 5C	CDCBM2|KINN|NKHC|NKHC-2|NKHC2	33151	1.78099	-1.41041	4.8925	2.164e-05	0.00077512	0.622241
chr1	-	ENSG00000137962.13	protein_coding	ARHGAP29	9411	Rho GTPase activating protein 29	PARG1	18370	0.230961	5.69744	4.28846	0.000132167	0.00337614	0.618963
chr2	-	ENSG00000138073.14	protein_coding	PREB	10113	prolactin regulatory element binding	SEC12	3212	-0.235099	5.6564	-4.28561	0.000133286	0.00338978	0.613135
chr9	-	ENSG00000188921.14	protein_coding	HACD4	401494	3-hydroxyacyl-CoA dehydratase 4	PTPLAD2	9162	0.303973	4.23084	4.20382	0.000169638	0.00411877	0.611123
chr1	-	ENSG00000158615.9	protein_coding	PPP1R15B	84919	protein phosphatase 1 regulatory subunit 15B	CREP|MSSGM2	5259	-0.183	7.23177	-4.36188	0.000106335	0.0028546	0.60971
chr3	+	ENSG00000144677.15	protein_coding	CTDSPL	10217	CTD small phosphatase like	C3orf8|HYA22|PSR1|RBSP3|SCP3	5876	-0.235375	5.46109	-4.27101	0.000139161	0.00351742	0.601486
chr5	-	ENSG00000145685.14	protein_coding	LHFPL2	10184	LHFPL tetraspan subfamily member 2	-	7977	-0.187566	6.97329	-4.34453	0.000111951	0.00296976	0.594916
chr1	+	ENSG00000117625.14	protein_coding	RCOR3	55758	REST corepressor 3	-	9092	0.217451	5.9175	4.2876	0.000132502	0.00338031	0.583323
chr1	-	ENSG00000288398.1	lncRNA	AL109627.1	NA	NA	NA	2662	-0.498991	2.2993	-4.11092	0.000222791	0.0051451	0.579891
chr5	-	ENSG00000129595.14	protein_coding	EPB41L4A	64097	erythrocyte membrane protein band 4.1 like 4A	EPB41L4|NBL4	8578	0.333226	3.82004	4.16911	0.000187859	0.00448604	0.578478
chr1	-	ENSG00000169641.13	protein_coding	LUZP1	7798	leucine zipper protein 1	LUZP	9658	0.198527	6.34709	4.30614	0.000125431	0.00325382	0.573758
chr11	-	ENSG00000149499.12	protein_coding	EML3	256364	EMAP like 3	ELP95|EMAP3|EMAP95	5500	-0.287055	4.94552	-4.27016	0.000160189	0.00392805	0.572555
chr1	+	ENSG00000094975.14	protein_coding	SUCO	51430	SUN domain containing ossification factor	C1orf9|CH1|OPT|SLP1	7894	-0.203018	6.3758	-4.30684	0.000125174	0.00325056	0.569072
chr4	-	ENSG00000170522.10	protein_coding	ELOVL6	79071	ELOVL fatty acid elongase 6	FACE|FAE|LCE	7274	-0.198887	6.60825	-4.3179	0.000121141	0.00316012	0.568238
chr10	+	ENSG00000224251.6	lncRNA	AL391427.1	NA	NA	NA	482	0.230436	5.56625	4.25924	0.000144078	0.00361206	0.555307
chrX	-	ENSG00000165288.11	protein_coding	BRWD3	254065	bromodomain and WD repeat domain containing 3	BRODL|MRX93	14234	-0.188558	7.03096	-4.33159	0.000116328	0.00306935	0.549658
chr12	+	ENSG00000188596.11	protein_coding	CFAP54	144535	cilia and flagella associated protein 54	C12orf55|C12orf63	12914	0.603938	1.68902	4.09926	0.000230515	0.00527957	0.547873
chrX	+	ENSG00000171365.17	protein_coding	CLCN5	1184	chloride voltage-gated channel 5	CLC5|CLCK2|ClC-5|DENTS|NPHL1|NPHL2|XLRH|XRN|hCIC-K2	11457	-0.256526	4.90077	-4.21703	0.000163168	0.00399612	0.535624
chr4	-	ENSG00000163697.17	protein_coding	APBB2	323	amyloid beta precursor protein binding family B member 2	FE65L|FE65L1	12956	0.255989	4.8892	4.21363	0.00016481	0.00402617	0.532149
chr1	+	ENSG00000070831.17	protein_coding	CDC42	998	cell division cycle 42	CDC42Hs|G25K|TKS	16278	0.17543	7.44961	4.3446	0.000111928	0.00296976	0.531421
chr6	-	ENSG00000135535.17	protein_coding	CD164	8763	CD164 molecule	DFNA66|MGC-24|MGC-24v|MUC-24|endolyn	6861	-0.171576	7.42421	-4.34317	0.000112405	0.00297862	0.529303
chr7	+	ENSG00000086289.12	protein_coding	EPDR1	54749	ependymin related 1	EPDR|MERP-1|MERP1|UCC1	2780	0.205784	6.2471	4.28377	0.000134011	0.00340121	0.524348
chr17	-	ENSG00000241322.11	protein_coding	CDRT1	374286	CMT1A duplicated region transcript 1	C170RF1|C17ORF1|C17ORF1A|FBXW10B|FBXW10P1|HREP|SM25H2	8980	0.240002	5.47164	4.24278	0.000151246	0.00375737	0.523415
chr16	-	ENSG00000141098.13	protein_coding	GFOD2	81577	glucose-fructose oxidoreductase domain containing 2	-	8592	0.270335	4.80903	4.19793	0.000172603	0.00417841	0.502405
chr15	-	ENSG00000137809.17	protein_coding	ITGA11	22801	integrin subunit alpha 11	HsT18964	10866	0.473197	3.07675	4.21421	0.000243524	0.00553126	0.498703
chr2	+	ENSG00000235721.1	processed_pseudogene	AC013268.3	NA	NA	NA	2324	0.430844	2.74093	4.09044	0.000236535	0.00539667	0.498082
chr18	-	ENSG00000267651.1	lncRNA	AC015961.1	NA	NA	NA	2124	-1.29377	-0.612023	-4.44935	8.198e-05	0.00231803	0.49676
chr17	+	ENSG00000227077.3	processed_pseudogene	AC107983.1	NA	NA	NA	210	-0.884258	0.874094	-4.23884	0.000227263	0.00522938	0.493618
chr11	-	ENSG00000134827.8	protein_coding	TCN1	6947	transcobalamin 1	HC|TC-1|TC1|TCI	1500	-0.310654	4.20302	-4.16201	0.000191813	0.00456718	0.493413
chr17	+	ENSG00000266733.7	transcribed_unprocessed_pseudogene	TBC1D29P	26083	TBC1 domain family member 29, pseudogene	TBC1D29	4442	1.39131	-0.635194	4.50805	6.88092e-05	0.00201873	0.492122
chr2	+	ENSG00000171863.15	protein_coding	RPS7	6201	ribosomal protein S7	DBA8|S7|eS7	5529	0.18998	6.71797	4.29558	0.000129413	0.00331869	0.49128
chr8	-	ENSG00000120889.13	protein_coding	TNFRSF10B	8795	TNF receptor superfamily member 10b	CD262|DR5|KILLER|KILLER/DR5|TRAIL-R2|TRAILR2|TRICK2|TRICK2A|TRICK2B|TRICKB|ZTNFR9	5010	-0.174225	7.41004	-4.32802	0.000117566	0.0030927	0.487534
chr17	+	ENSG00000167889.13	protein_coding	MGAT5B	146664	alpha-1,6-mannosylglycoprotein 6-beta-N-acetylglucosaminyltransferase B	GnT-IX|GnT-VB	6438	-0.1997	6.65847	-4.29096	0.000131193	0.00335735	0.484103
chr1	-	ENSG00000143631.11	protein_coding	FLG	2312	filaggrin	ATOD2	12793	0.358523	3.60766	4.12251	0.000215356	0.0050105	0.483554
chr17	-	ENSG00000154874.15	transcribed_unprocessed_pseudogene	CCDC144B	284047	coiled-coil domain containing 144B (pseudogene)	-	9900	0.239393	5.25344	4.21356	0.000164843	0.00402617	0.474706
chr19	-	ENSG00000087903.13	protein_coding	RFX2	5990	regulatory factor X2	-	9094	0.326907	3.89874	4.13095	0.000210098	0.00490481	0.461777
chr8	-	ENSG00000147408.14	protein_coding	CSGALNACT1	55790	chondroitin sulfate N-acetylgalactosaminyltransferase 1	CSGalNAcT-1|ChGn|ChGn-1|SDJLABA|beta4GalNAcT	6580	-0.167746	7.43992	-4.3202	0.000120319	0.0031477	0.460994
chr21	-	ENSG00000159147.18	protein_coding	DONSON	29980	DNA replication fork stabilization factor DONSON	B17|C21orf60|MIMIS|MISSLA	3511	-0.288025	4.29264	-4.15435	0.000196172	0.00464853	0.457091
chr1	-	ENSG00000066322.15	protein_coding	ELOVL1	64834	ELOVL fatty acid elongase 1	CGI-88|IKSHD|Ssc1	2506	-0.236598	5.78319	-4.25339	0.000155357	0.00384561	0.45678
chr7	+	ENSG00000205085.12	protein_coding	FAM71F2	346653	family with sequence similarity 71 member F2	FAM137B	5875	0.498098	2.36334	4.0598	0.000258656	0.00581126	0.444274
chr1	-	ENSG00000213281.5	protein_coding	NRAS	4893	NRAS proto-oncogene, GTPase	ALPS4|CMNS|N-ras|NCMS|NRAS1|NS6	4326	-0.18607	6.76287	-4.27946	0.000135727	0.00343767	0.436118
chr8	-	ENSG00000136986.10	protein_coding	DERL1	79139	derlin 1	DER-1|DER1|derlin-1	6954	-0.199245	6.32409	-4.25755	0.000144802	0.00362284	0.434793
chr9	-	ENSG00000237984.3	transcribed_processed_pseudogene	PTENP1	11191	phosphatase and tensin homolog pseudogene 1	PTEN-rs|PTEN2|PTENpg1|PTH2|psiPTEN	3996	-0.28665	4.36841	-4.14916	0.000199182	0.00470627	0.430437
chr19	+	ENSG00000197016.12	protein_coding	ZNF470	388566	zinc finger protein 470	CZF-1	9670	0.45261	2.78047	4.0639	0.000255581	0.00576263	0.423557
chr2	-	ENSG00000138378.19	protein_coding	STAT4	6775	signal transducer and activator of transcription 4	SLEB11	4606	0.562072	1.89035	4.04824	0.000267525	0.00596642	0.423367
chr4	-	ENSG00000168785.8	protein_coding	TSPAN5	10098	tetraspanin 5	NET-4|NET4|TM4SF9|TSPAN-5	7412	-0.256144	4.93506	-4.17697	0.000183569	0.00440494	0.417398
chr8	-	ENSG00000277586.4	protein_coding	NEFL	4747	neurofilament light chain	CMT1F|CMT2E|CMTDIG|NF-L|NF68|NFL|PPP1R110	3940	1.07783	0.0487348	4.22957	0.000157253	0.00387921	0.416137
chr15	-	ENSG00000103942.13	protein_coding	HOMER2	9455	homer scaffold protein 2	ACPD|CPD|DFNA68|HOMER-2|VESL-2	14685	0.278947	4.52682	4.14858	0.000199524	0.00470983	0.408583
chr2	-	ENSG00000175772.11	lncRNA	LINC01106	151009	long intergenic non-protein coding RNA 1106	-	3057	0.284266	4.66808	4.15576	0.000195364	0.00464725	0.404855
chr17	-	ENSG00000179029.15	protein_coding	TMEM107	84314	transmembrane protein 107	GRVS638|JBTS29|MKS13|PRO1268	3943	-0.31483	3.88439	-4.11182	0.000222199	0.00513684	0.402989
chr17	-	ENSG00000132471.12	protein_coding	WBP2	23558	WW domain binding protein 2	DFNB107|GRAMD6|WBP-2	5399	-0.209578	6.36303	-4.24917	0.000149157	0.0037167	0.401753
chrX	+	ENSG00000179222.18	protein_coding	MAGED1	9500	MAGE family member D1	DLXIN-1|NRAGE	6013	-0.195219	6.68968	-4.2631	0.000142448	0.00357847	0.399561
chr19	-	ENSG00000267508.6	protein_coding	ZNF285	26974	zinc finger protein 285	ZNF285A	6866	0.512959	2.12968	4.03468	0.000278293	0.00614539	0.386295
chr19	+	ENSG00000105290.13	protein_coding	APLP1	333	amyloid beta precursor like protein 1	APLP	3539	0.284073	4.49439	4.13786	0.000205888	0.0048231	0.38429
chr9	-	ENSG00000198435.4	protein_coding	NRARP	441478	NOTCH regulated ankyrin repeat protein	-	2641	0.442128	2.96482	4.06399	0.00026859	0.00597934	0.368162
chr14	+	ENSG00000033170.17	protein_coding	FUT8	2530	fucosyltransferase 8	CDGF|CDGF1	6976	-0.217661	5.85054	-4.20659	0.000168263	0.0040975	0.35842
chr1	-	ENSG00000136628.18	protein_coding	EPRS1	2058	glutamyl-prolyl-tRNA synthetase 1	EARS|EPRS|GLUPRORS|HLD15|PARS|PIG32|QARS|QPRS	5323	0.179804	7.93096	4.38458	0.000132202	0.00337614	0.357533
chr8	-	ENSG00000180543.5	protein_coding	TSPYL5	85453	TSPY like 5	-	4441	0.227231	5.53903	4.184	0.00017982	0.00434033	0.345489
chr15	+	ENSG00000074696.13	protein_coding	HACD3	51495	3-hydroxyacyl-CoA dehydratase 3	B-IND1|BIND1|HSPC121|PTPLAD1	7094	-0.148881	8.38495	-4.32516	0.000118567	0.00311509	0.344633
chr4	-	ENSG00000254535.4	protein_coding	PABPC4L	132430	poly(A) binding protein cytoplasmic 4 like	-	4985	0.527519	2.12487	4.01707	0.000292924	0.00639399	0.341231
chr18	+	ENSG00000261780.3	lncRNA	LINC02582	100505817	long intergenic non-protein coding RNA 2582	-	2493	-0.210326	7.70172	-4.54927	0.000158419	0.00390018	0.333604
chr1	-	ENSG00000162496.9	protein_coding	DHRS3	9249	dehydrogenase/reductase 3	DD83.1|RDH17|Rsdr1|SDR1|SDR16C1|retSDR1	3515	-0.179884	6.97506	-4.25265	0.00014691	0.00366813	0.330279
chr7	+	ENSG00000146731.11	protein_coding	CCT6A	908	chaperonin containing TCP1 subunit 6A	CCT-zeta|CCT-zeta-1|CCT6|Cctz|HTR3|MoDP-2|TCP-1-zeta|TCP20|TCPZ|TTCP20	3846	-0.15245	8.34274	-4.31708	0.000121437	0.00316353	0.327579
chr11	-	ENSG00000134954.14	protein_coding	ETS1	2113	ETS proto-oncogene 1, transcription factor	ETS-1|EWSR2|c-ets-1|p54	7149	0.287323	4.56334	4.12108	0.000216261	0.0050184	0.325927
chr10	+	ENSG00000181192.12	protein_coding	DHTKD1	55526	dehydrogenase E1 and transketolase domain containing 1	AMOXAD|CMT2Q	5295	-0.212652	5.90552	-4.19675	0.000173202	0.00418549	0.322755
chr20	+	ENSG00000125971.17	protein_coding	DYNLRB1	83658	dynein light chain roadblock-type 1	BITH|BLP|DNCL2A|DNLC2A|ROBLD1	2455	-0.377354	3.27324	-4.04543	0.000269718	0.00599809	0.311668
chr8	+	ENSG00000254143.1	lncRNA	AC022733.1	NA	NA	NA	531	0.447755	2.6757	4.01775	0.000292347	0.00638705	0.309373
chr2	+	ENSG00000114948.13	protein_coding	ADAM23	8745	ADAM metallopeptidase domain 23	MDC-3|MDC3	6425	0.713939	1.0571	4.03075	0.000281494	0.00617732	0.301247
chr11	+	ENSG00000214063.11	protein_coding	TSPAN4	7106	tetraspanin 4	NAG-2|NAG2|TETRASPAN|TM4SF7|TSPAN-4	5837	-0.335655	6.35933	-4.96283	0.000263938	0.00591854	0.301191
chrX	-	ENSG00000124429.18	protein_coding	POF1B	79983	POF1B actin binding protein	POF|POF2B	4003	0.254006	4.88295	4.13084	0.000210172	0.00490481	0.299959
chr12	+	ENSG00000188906.17	protein_coding	LRRK2	120892	leucine rich repeat kinase 2	AURA17|DARDARIN|PARK8|RIPK7|ROCO2	17100	-0.181588	6.81578	-4.23185	0.0001562	0.00385711	0.292544
chr21	-	ENSG00000185658.14	protein_coding	BRWD1	54014	bromodomain and WD repeat domain containing 1	C21orf107|DCAF19|N143|WDR9|WRD9	22595	0.168526	7.37677	4.2534	0.000146586	0.00366375	0.279272
chrX	+	ENSG00000171054.8	protein_coding	OR13H1	347468	olfactory receptor family 13 subfamily H member 1	ORX1	1081	0.469216	2.36299	3.99669	0.000310785	0.00669211	0.277155
chr12	+	ENSG00000159335.18	protein_coding	PTMS	5763	parathymosin	ParaT	1487	0.221515	8.82749	4.98407	0.000185704	0.00444319	0.263184
chr1	-	ENSG00000223949.8	lncRNA	ROR1-AS1	101927034	ROR1 antisense RNA 1	-	4614	0.447589	2.60351	3.99791	0.000309692	0.0066772	0.263004
chrX	-	ENSG00000174010.9	protein_coding	KLHL15	80311	kelch like family member 15	HEL-S-305	6272	0.239668	5.33742	4.14351	0.000202509	0.00477573	0.262346
chr7	+	ENSG00000106443.17	protein_coding	PHF14	9678	PHD finger protein 14	-	14044	0.181891	6.97379	4.22754	0.000158197	0.00389861	0.26062
chr6	-	ENSG00000276410.4	protein_coding	H2BC3	3018	H2B clustered histone 3	H2B.1|H2B/f|H2BFF|HIST1H2BB	487	-0.464413	2.61702	-3.99989	0.000309186	0.00667214	0.259914
chr3	+	ENSG00000163882.9	protein_coding	POLR2H	5437	RNA polymerase II, I and III subunit H	RPABC3|RPB17|RPB8	3146	-0.265864	4.59567	-4.10072	0.000229531	0.00526682	0.257532
chr4	+	ENSG00000131127.14	protein_coding	ZNF141	7700	zinc finger protein 141	D4S90|pHZ-44	12944	0.245424	5.09149	4.12118	0.000216199	0.0050184	0.239685
chr6	+	ENSG00000111817.19	protein_coding	DSE	29940	dermatan sulfate epimerase	DS-epi1|DSEP|DSEPI|EDSMC2|SART-2|SART2	19194	-0.245942	5.0568	-4.1205	0.000216629	0.00502221	0.238764
chr9	-	ENSG00000136940.14	protein_coding	PDCL	5082	phosducin like	PhLP	3351	0.272923	4.76304	4.09928	0.000230499	0.00527957	0.232199
chr13	-	ENSG00000132953.17	protein_coding	XPO4	64328	exportin 4	exp4	10497	-0.185373	6.69798	-4.2049	0.0001691	0.00411382	0.231791
chr3	+	ENSG00000136068.15	protein_coding	FLNB	2317	filamin B	ABP-278|ABP-280|AOI|FH1|FLN-B|FLN1L|LRS1|SCT|TABP|TAP	13952	0.1182	9.8697	4.35828	0.000107478	0.002879	0.230839
chr12	-	ENSG00000167548.16	protein_coding	KMT2D	8085	lysine methyltransferase 2D	AAD10|ALR|CAGL114|KABUK1|KMS|MLL2|MLL4|TNRC21	21502	0.155345	8.53316	4.30635	0.000133497	0.00339165	0.222584
chr20	-	ENSG00000197457.10	protein_coding	STMN3	50861	stathmin 3	SCLIP	3029	-0.424107	2.71572	-3.98834	0.000318411	0.006827	0.222281
chr20	-	ENSG00000089050.16	protein_coding	RBBP9	10741	RB binding protein 9, serine hydrolase	BOG|RBBP10	3843	-0.223532	5.53305	-4.14083	0.000204109	0.00479157	0.220261
chrX	-	ENSG00000231831.1	processed_pseudogene	MTHFD1P1	4523	methylenetetrahydrofolate dehydrogenase (NADP+ dependent) 1 pseudogene 1	MTHFDL1|MTHFDP1	2764	-0.507347	2.17206	-3.96982	0.000335972	0.00710972	0.21384
chr12	+	ENSG00000285517.1	lncRNA	AC010198.2	NA	NA	NA	18914	-0.222677	5.80718	-4.15161	0.000197755	0.00467705	0.209554
chr1	-	ENSG00000116254.18	protein_coding	CHD5	26038	chromodomain helicase DNA binding protein 5	CHD-5	10094	0.858285	0.516249	4.05181	0.000264754	0.00592606	0.208172
chr8	-	ENSG00000170961.7	protein_coding	HAS2	3037	hyaluronan synthase 2	-	4240	-0.256019	5.22715	-4.13319	0.000220297	0.00509765	0.205234
chr5	-	ENSG00000113712.19	protein_coding	CSNK1A1	1452	casein kinase 1 alpha 1	CK1|CK1a|CKIa|HEL-S-77p|HLCDGP1|PRO2975	8505	0.168555	7.30707	4.22385	0.000159927	0.00392553	0.203928
chr4	-	ENSG00000163257.11	protein_coding	DCAF16	54876	DDB1 and CUL4 associated factor 16	C4orf30	4816	0.233586	5.41199	4.12328	0.000214872	0.00500501	0.193748
chrX	-	ENSG00000006757.12	protein_coding	PNPLA4	8228	patatin like phospholipase domain containing 4	DXS1283E|GS2|iPLA2eta	3411	0.414699	2.79792	3.97659	0.000329451	0.00700516	0.186431
chr1	+	ENSG00000116574.6	protein_coding	RHOU	58480	ras homolog family member U	ARHU|CDC42L1|G28K|WRCH1|hG28K	3965	-0.278665	4.42647	-4.06338	0.000255971	0.00576613	0.182609
chr1	+	ENSG00000143761.16	protein_coding	ARF1	375	ADP ribosylation factor 1	PVNH8	3281	-0.158065	7.96855	-4.24616	0.00014975	0.00372395	0.174882
chr9	-	ENSG00000171843.17	protein_coding	MLLT3	4300	MLLT3 super elongation complex subunit	AF9|YEATS3	8081	-0.213241	5.79531	-4.13742	0.000206156	0.0048248	0.171194
chr3	+	ENSG00000131389.17	protein_coding	SLC6A6	6533	solute carrier family 6 member 6	TAUT	8254	-0.143941	8.43654	-4.26744	0.000140633	0.00354373	0.171006
chr5	+	ENSG00000161021.13	protein_coding	MAML1	9794	mastermind like transcriptional coactivator 1	Mam-1|Mam1	5967	0.209022	6.15162	4.15435	0.000196172	0.00464853	0.169282
chr5	-	ENSG00000175471.19	protein_coding	MCTP1	79772	multiple C2 and transmembrane domain containing 1	-	12089	0.246818	5.02591	4.09136	0.000235898	0.00539282	0.165929
chr19	+	ENSG00000281468.1	lncRNA	AC006504.7	NA	NA	NA	635	0.575372	1.72809	3.94891	0.000356942	0.00744833	0.16559
chr9	-	ENSG00000107249.23	protein_coding	GLIS3	169792	GLIS family zinc finger 3	NDH|ZNF515	11978	-0.162782	7.61131	-4.22464	0.000159554	0.0039242	0.162845
chr1	+	ENSG00000183853.18	protein_coding	KIRREL1	55243	kirre like nephrin family adhesion molecule 1	KIRREL|NEPH1|NPHS23	7872	0.171822	7.22575	4.20428	0.000169409	0.00411727	0.159361
chr7	-	ENSG00000006468.14	protein_coding	ETV1	2115	ETS variant transcription factor 1	ER81	9615	-0.281824	4.4127	-4.05236	0.000264332	0.005922	0.153706
chr7	+	ENSG00000122779.18	protein_coding	TRIM24	8805	tripartite motif containing 24	PTC6|RNF82|TF1A|TIF1|TIF1A|TIF1ALPHA|hTIF1	9301	-0.162952	7.84465	-4.23218	0.000156049	0.00385711	0.152019
chr5	+	ENSG00000164574.16	protein_coding	GALNT10	55568	polypeptide N-acetylgalactosaminyltransferase 10	GALNACT10|PPGALNACT10|PPGANTASE10	10496	0.153839	7.97191	4.23368	0.00015536	0.00384561	0.139963
chr11	-	ENSG00000050165.18	protein_coding	DKK3	27122	dickkopf WNT signaling pathway inhibitor 3	REIC|RIG	11958	-0.288361	4.20328	-4.03325	0.000279455	0.00614812	0.135347
chr12	-	ENSG00000177990.12	protein_coding	DPY19L2	283417	dpy-19 like 2	SPATA34|SPGF9	5611	0.34747	3.42811	3.98552	0.000321026	0.00685561	0.133181
chr1	-	ENSG00000135842.17	protein_coding	NIBAN1	116496	niban apoptosis regulator 1	C1orf24|FAM129A|GIG39|NIBAN	8330	0.428696	2.69821	3.95255	0.000353198	0.00739626	0.132858
chr19	+	ENSG00000011478.13	protein_coding	QPCTL	54814	glutaminyl-peptide cyclotransferase like	gQC	2825	-0.303745	4.23238	-4.03318	0.000279516	0.00614812	0.130349
chr3	+	ENSG00000151967.18	protein_coding	SCHIP1	29970	schwannomin interacting protein 1	SCHIP-1	7645	0.453579	2.60847	3.94803	0.000357846	0.00745616	0.129424
chr2	-	ENSG00000235847.2	processed_pseudogene	LDHAP7	100190800	lactate dehydrogenase A pseudogene 7	LDHAL7	965	0.438469	2.62862	3.94676	0.000359168	0.00746947	0.123503
chr22	-	ENSG00000128311.14	protein_coding	TST	7263	thiosulfate sulfurtransferase	RDS	1877	-0.266902	4.6606	-4.04944	0.000266586	0.00595625	0.104367
chr1	-	ENSG00000117245.13	protein_coding	KIF17	57576	kinesin family member 17	KIF17B|KIF3X|KLP-2|OSM-3	4470	0.929177	0.365402	4.02515	0.000286121	0.00626771	0.095703
chr8	+	ENSG00000167700.9	protein_coding	MFSD3	113655	major facilitator superfamily domain containing 3	-	1827	-0.35538	4.5893	-4.30939	0.000331448	0.00704156	0.0884314
chrX	-	ENSG00000126768.12	protein_coding	TIMM17B	10245	translocase of inner mitochondrial membrane 17B	DXS9822|JM3|TIM17B	2562	-0.292389	4.73748	-4.10406	0.000279664	0.00614812	0.0858029
chr17	-	ENSG00000212195.2	snoRNA	U3	NA	NA	NA	196	0.599759	1.49991	3.91836	0.000389882	0.0078966	0.0787311
chr1	-	ENSG00000180758.12	protein_coding	GPR157	80045	G protein-coupled receptor 157	-	5304	-0.335912	3.83657	-3.99536	0.000317522	0.00682215	0.0783115
chr19	+	ENSG00000121406.9	protein_coding	ZNF549	256051	zinc finger protein 549	-	9279	0.472549	2.44164	3.92225	0.000385522	0.00783248	0.0755534
chr9	+	ENSG00000107159.13	protein_coding	CA9	768	carbonic anhydrase 9	CAIX|MN	1608	0.335525	3.69576	3.97769	0.000328393	0.0069887	0.0726489
chr4	-	ENSG00000233799.1	lncRNA	AC139887.1	NA	NA	NA	286	-0.913187	0.146625	-4.02877	0.000283125	0.00620759	0.0719881
chrX	+	ENSG00000102265.12	protein_coding	TIMP1	7076	TIMP metallopeptidase inhibitor 1	CLGI|EPA|EPO|HCI|TIMP|TIMP-1	1446	-0.25675	5.39837	-4.13585	0.000254288	0.00574396	0.0706666
chr19	+	ENSG00000105323.17	protein_coding	HNRNPUL1	11100	heterogeneous nuclear ribonucleoprotein U like 1	E1B-AP5|E1BAP5|HNRPUL1	6691	0.15802	9.13768	4.42892	0.000159821	0.00392553	0.0652303
chr1	+	ENSG00000132676.16	protein_coding	DAP3	7818	death associated protein 3	DAP-3|MRP-S29|MRPS29|S29mt|bMRP-10	4588	-0.185979	6.50664	-4.13637	0.000206793	0.00483511	0.0641675
chr16	+	ENSG00000158545.16	protein_coding	ZC3H18	124245	zinc finger CCCH-type containing 18	NHN1	8624	0.202161	6.43637	4.13219	0.000211034	0.00492026	0.0587572
chr9	-	ENSG00000106868.17	protein_coding	SUSD1	64420	sushi domain containing 1	-	4074	-0.197141	6.20044	-4.11793	0.000218262	0.00505532	0.0557969
chr5	+	ENSG00000170231.16	protein_coding	FABP6	2172	fatty acid binding protein 6	I-15P|I-BABP|I-BALB|I-BAP|ILBP|ILBP3|ILLBP	1088	1.39664	-0.874394	4.30161	0.000127127	0.00327027	0.0471176
chr11	+	ENSG00000251194.2	lncRNA	AL133330.1	NA	NA	NA	704	-0.33892	3.52838	-3.96189	0.000343783	0.0072412	0.0461472
chr15	-	ENSG00000198146.4	protein_coding	ZNF770	54989	zinc finger protein 770	PRO1914	5439	0.178001	6.80375	4.14231	0.000203226	0.00478348	0.0410263
chr19	-	ENSG00000256683.7	protein_coding	ZNF350	59348	zinc finger protein 350	ZBRK1|ZFQR	4542	0.642533	1.4605	3.90331	0.000407182	0.00817816	0.0384996
chr22	-	ENSG00000183864.5	protein_coding	TOB2	10766	transducer of ERBB2, 2	APRO5|TOB4|TOBL|TROB2	4341	-0.215496	6.06976	-4.11193	0.000228474	0.00524745	0.0368411
chr3	+	ENSG00000158186.13	protein_coding	MRAS	22808	muscle RAS oncogene homolog	M-RAs|NS11|R-RAS3|RRAS3	6258	0.295782	4.06596	3.98727	0.000319403	0.00683175	0.036803
chr6	-	ENSG00000021355.13	protein_coding	SERPINB1	1992	serpin family B member 1	EI|ELANH2|HEL-S-27|HEL57|LEI|M/NEI|MNEI|PI-2|PI2	3047	-0.172241	7.02111	-4.15176	0.000197672	0.00467705	0.035641
chr12	+	ENSG00000118596.12	protein_coding	SLC16A7	9194	solute carrier family 16 member 7	MCT2	13703	-0.215219	5.60178	-4.07846	0.000244957	0.00554846	0.0342313
chr18	+	ENSG00000053747.17	protein_coding	LAMA3	3909	laminin subunit alpha 3	BM600|E170|LAMNA|LOCS	14488	-0.216295	5.62109	-4.07877	0.000244733	0.00554846	0.0324065
chr6	-	ENSG00000074935.14	protein_coding	TUBE1	51175	tubulin epsilon 1	TUBE|dJ142L7.2	7087	0.309222	3.94224	3.97783	0.000328265	0.0069887	0.0312611
chr19	+	ENSG00000125656.11	protein_coding	CLPP	8192	caseinolytic mitochondrial matrix peptidase proteolytic subunit	DFNB81|PRLTS3	3531	-0.266614	4.83433	-4.03582	0.000280355	0.00615782	0.0299118
chr5	-	ENSG00000131446.17	protein_coding	MGAT1	4245	alpha-1,3-mannosyl-glycoprotein 2-beta-N-acetylglucosaminyltransferase	GLCNAC-TI|GLCT1|GLYT1|GNT-1|GNT-I|GnTI|MGAT	11499	-0.209577	5.99547	-4.09586	0.000232818	0.00532737	0.0238945
chr12	+	ENSG00000257261.6	lncRNA	AC008014.1	NA	NA	NA	4868	-0.361415	3.45875	-3.94796	0.000357922	0.00745616	0.0188488
chr1	+	ENSG00000184371.14	protein_coding	CSF1	1435	colony stimulating factor 1	CSF-1|MCSF	5238	0.249696	5.24402	4.05512	0.00027002	0.00599809	0.00731266
chr16	-	ENSG00000185710.9	transcribed_unprocessed_pseudogene	SMG1P4	100507526	SMG1 pseudogene 4	-	6290	0.231896	5.25802	4.04694	0.000268536	0.00597934	0.00503718
chr1	-	ENSG00000077152.11	protein_coding	UBE2T	29089	ubiquitin conjugating enzyme E2 T	FANCT|HSPC150|PIG50	1652	-0.28071	4.48946	-4.00226	0.000305804	0.00662235	0.00125218
chr1	+	ENSG00000066136.20	protein_coding	NFYC	4802	nuclear transcription factor Y subunit gamma	CBF-C|CBFC|H1TF2A|HAP5|HSM|NF-YC	5990	-0.235099	5.31132	-4.04867	0.00026719	0.00596434	-0.00410959
chr16	+	ENSG00000197912.16	protein_coding	SPG7	6687	SPG7 matrix AAA peptidase subunit, paraplegin	CAR|CMAR|PGN|SPG5C	35761	-0.18394	7.33118	-4.18291	0.000202848	0.00477915	-0.00778066
chrX	-	ENSG00000269902.1	lncRNA	AC234772.1	NA	NA	NA	528	0.340595	3.54339	3.93971	0.000366566	0.00756587	-0.0102063
chrX	-	ENSG00000169297.8	protein_coding	NR0B1	190	nuclear receptor subfamily 0 group B member 1	AHC|AHCH|AHX|DAX-1|DAX1|DSS|GTD|HHG|NROB1|SRXY2	1995	0.373302	3.34752	3.92729	0.000379961	0.00775145	-0.0125068
chr11	+	ENSG00000254960.2	lncRNA	KIRREL3-AS2	100874251	KIRREL3 antisense RNA 2	-	494	0.726397	0.947595	3.90867	0.000400934	0.00806581	-0.0139222
chr19	+	ENSG00000083828.16	protein_coding	ZNF586	54807	zinc finger protein 586	-	5480	0.306557	4.08026	3.96939	0.000336387	0.00710972	-0.0143948
chr9	-	ENSG00000106785.15	protein_coding	TRIM14	9830	tripartite motif containing 14	-	5481	0.215123	5.5989	4.05772	0.00026023	0.00584072	-0.0199992
chr19	-	ENSG00000074181.9	protein_coding	NOTCH3	4854	notch receptor 3	CADASIL|CADASIL1|CASIL|IMF2|LMNS	9408	-0.309929	4.0244	-3.96552	0.000340187	0.00717156	-0.0210435
chr19	+	ENSG00000130402.13	protein_coding	ACTN4	81	actinin alpha 4	ACTININ-4|FSGS|FSGS1	6104	-0.146301	10.4038	-4.64254	0.000163289	0.00399612	-0.0223545
chr15	-	ENSG00000140511.12	protein_coding	HAPLN3	145864	hyaluronan and proteoglycan link protein 3	EXLD1|HsT19883	3489	0.476246	2.27046	3.87919	0.000436469	0.00856396	-0.0246661
chr11	+	ENSG00000173237.4	protein_coding	C11orf86	254439	chromosome 11 open reading frame 86	-	1187	-0.690528	0.968926	-3.89178	0.000420932	0.00835221	-0.0321423
chr1	-	ENSG00000127124.16	protein_coding	HIVEP3	59269	HIVEP zinc finger 3	KBP-1|KBP1|KRC|SHN3|Schnurri-3|ZAS3|ZNF40C	14625	-0.259161	4.7806	-4.00707	0.000301561	0.00654774	-0.0327942
chr14	+	ENSG00000125384.7	protein_coding	PTGER2	5732	prostaglandin E receptor 2	EP2	2465	-0.818501	0.580943	-3.92571	0.000381698	0.00777402	-0.0337751
chr7	+	ENSG00000174469.23	protein_coding	CNTNAP2	26047	contactin associated protein 2	AUTS15|CASPR2|CDFE|NRXN4|PTHSL1	16377	-0.712064	0.92227	-3.88802	0.000425519	0.00840263	-0.0508574
chrX	+	ENSG00000130119.17	protein_coding	GNL3L	54552	G protein nucleolar 3 like	GNL3B	11949	0.143779	8.22381	4.1778	0.000183127	0.00440291	-0.0550134
chr6	-	ENSG00000131013.4	protein_coding	PPIL4	85313	peptidylprolyl isomerase like 4	HDCME13P	2889	-0.256627	4.83107	-4.00032	0.00030753	0.00664803	-0.0598789
chr1	-	ENSG00000158769.18	protein_coding	F11R	50848	F11 receptor	CD321|JAM|JAM1|JAMA|JCAM|KAT|PAM-1	5061	-0.269783	4.4336	-3.9742	0.000331736	0.00704161	-0.0657864
chr11	+	ENSG00000245573.9	lncRNA	BDNF-AS	497258	BDNF antisense RNA	ANTI-BDNF|BDNF|BDNF-AS1|BDNFAS|BDNFOS|NCRNA00049	12421	0.252952	6.84645	4.49244	0.000297484	0.00648204	-0.0677204
chr2	-	ENSG00000186522.15	protein_coding	SEPTIN10	151011	septin 10	2010-09-01	4251	-0.195215	6.17583	-4.07262	0.000249168	0.00563349	-0.0684555
chr12	+	ENSG00000111711.10	protein_coding	GOLT1B	51026	golgi transport 1B	CGI-141|GCT2|GOT1|GOT1B|YMR292W	3789	-0.19092	6.43465	-4.08586	0.00023972	0.00545489	-0.0688576
chr5	+	ENSG00000250461.1	processed_pseudogene	AC122718.1	NA	NA	NA	744	0.316228	3.81275	3.93083	0.000376088	0.00770225	-0.0754367
chr6	-	ENSG00000124767.7	protein_coding	GLO1	2739	glyoxalase I	GLOD1|GLYI|HEL-S-74	2356	-0.171133	6.97095	-4.1081	0.000224636	0.0051786	-0.0812263
chr3	-	ENSG00000132182.12	protein_coding	NUP210	23225	nucleoporin 210	GP210|POM210	8195	-0.149495	7.92979	-4.15453	0.00019607	0.00464853	-0.0814501
chr7	+	ENSG00000106305.10	protein_coding	AIMP2	7965	aminoacyl tRNA synthetase complex interacting multifunctional protein 2	HLD17|JTV-1|JTV1|P38	1828	-0.238023	4.96184	-3.99995	0.000307861	0.00664936	-0.0826272
chr1	-	ENSG00000142627.13	protein_coding	EPHA2	1969	EPH receptor A2	ARCC2|CTPA|CTPP1|CTRCT6|ECK	4141	-0.177227	7.449	-4.14674	0.000215514	0.0050105	-0.0920277
chr9	-	ENSG00000171448.9	protein_coding	ZBTB26	57684	zinc finger and BTB domain containing 26	ZNF481|bioref	4657	0.309088	3.85539	3.92764	0.000379572	0.00774993	-0.0924225
chr19	+	ENSG00000104979.9	protein_coding	C19orf53	28974	chromosome 19 open reading frame 53	HSPC023|LYDG10	1197	-0.366878	3.35859	-3.89998	0.000411108	0.0082235	-0.0949191
chr20	+	ENSG00000233578.1	processed_pseudogene	EIF4EP1	1980	eukaryotic translation initiation factor 4E pseudogene 1	EIF4EL2|dJ1022P6.3	642	-0.351952	3.36102	-3.90046	0.000410543	0.00822034	-0.0951408
chr11	+	ENSG00000134333.14	protein_coding	LDHA	3939	lactate dehydrogenase A	GSD11|HEL-S-133P|LDHM|PIG19	6038	0.1094	10.6379	4.28509	0.000134166	0.00340163	-0.0979777
chr8	+	ENSG00000212994.5	processed_pseudogene	RPS26P6	392256	ribosomal protein S26 pseudogene 6	RPS26_10_933	348	-0.34184	3.36048	-3.89674	0.000414962	0.00826185	-0.103777
chr6	+	ENSG00000278637.2	protein_coding	H4C1	8359	H4 clustered histone 1	H4-16|H4C11|H4C12|H4C13|H4C14|H4C15|H4C2|H4C3|H4C4|H4C5|H4C6|H4C8|H4C9|H4FA|HIST1H4A	402	-0.230639	5.29273	-4.01114	0.000298016	0.0064879	-0.105383
chr2	-	ENSG00000156973.14	protein_coding	PDE6D	5147	phosphodiesterase 6D	JBTS22|PDED	2824	-0.313589	3.76729	-3.91891	0.000389261	0.00789544	-0.107613
chr8	-	ENSG00000134013.16	protein_coding	LOXL2	4017	lysyl oxidase like 2	LOR|LOR2|WS9-14	5985	-0.179039	6.85093	-4.09017	0.000236723	0.00539667	-0.115284
chr11	+	ENSG00000183020.14	protein_coding	AP2A2	161	adaptor related protein complex 2 subunit alpha 2	ADTAB|CLAPA2|HIP-9|HIP9|HYPJ	9638	-0.20092	6.29119	-4.05977	0.000258682	0.00581126	-0.121178
chr8	-	ENSG00000197217.13	protein_coding	ENTPD4	9583	ectonucleoside triphosphate diphosphohydrolase 4	LALP70|LAP70|LYSAL1|NTPDase-4|UDPase	7054	-0.174153	6.84897	-4.08793	0.000238271	0.00542695	-0.121237
chr19	-	ENSG00000104967.8	protein_coding	NOVA2	4858	NOVA alternative splicing regulator 2	ANOVA|NEDASB|NOVA-2|NOVA3	9182	0.462589	2.75119	3.89089	0.00047478	0.0091553	-0.12175
chr16	-	ENSG00000140943.17	protein_coding	MBTPS1	8720	membrane bound transcription factor peptidase, site 1	PCSK8|S1P|SEDKF|SKI-1	10274	-0.164857	7.33737	-4.11063	0.000222974	0.0051451	-0.124529
chr8	+	ENSG00000253633.2	lncRNA	AP002852.1	NA	NA	NA	2506	0.943121	0.131216	3.96704	0.000338686	0.00714605	-0.125963
chr15	+	ENSG00000184507.16	protein_coding	NUTM1	256646	NUT midline carcinoma family member 1	C15orf55|FAM22H|NUT	4196	0.855562	0.445834	3.91549	0.000393125	0.00795417	-0.126979
chr12	+	ENSG00000207142.1	misc_RNA	Y_RNA	NA	NA	NA	102	-1.03022	0.363459	-4.05598	0.000400869	0.00806581	-0.128979
chr1	+	ENSG00000026751.17	protein_coding	SLAMF7	57823	SLAM family member 7	19A|CD319|CRACC|CS1	4833	0.573682	1.57522	3.82922	0.00050382	0.00962491	-0.140508
chr5	+	ENSG00000160867.15	protein_coding	FGFR4	2264	fibroblast growth factor receptor 4	CD334|JTK2|TKF	4810	-0.297008	6.0027	-4.47346	0.000375557	0.00770035	-0.141725
chr2	-	ENSG00000151694.14	protein_coding	ADAM17	6868	ADAM metallopeptidase domain 17	ADAM18|CD156B|CSVP|NISBD|NISBD1|TACE	10728	0.17627	6.82764	4.07858	0.000244872	0.00554846	-0.142671
chr17	+	ENSG00000141034.10	protein_coding	GID4	79018	GID complex subunit 4 homolog	C17orf39|VID2|VID24	5095	-0.217206	5.41929	-4.00441	0.000303902	0.00658717	-0.14409
chr6	+	ENSG00000112367.12	protein_coding	FIG4	9896	FIG4 phosphoinositide 5-phosphatase	ALS11|BTOP|CMT4J|KIAA0274|SAC3|YVS|dJ249I4.1	28959	-0.254297	4.65788	-3.95808	0.000347589	0.00729641	-0.148334
chr8	+	ENSG00000165102.15	protein_coding	HGSNAT	138050	heparan-alpha-glucosaminide N-acetyltransferase	HGNAT|MPS3C|RP73|TMEM76	8934	-0.186784	6.59831	-4.06454	0.000255111	0.00575728	-0.152296
chr11	-	ENSG00000170959.14	protein_coding	DCDC1	341019	doublecortin domain containing 1	DCDC5	13160	0.300813	4.08643	3.91829	0.000389959	0.0078966	-0.154408
chr2	-	ENSG00000196912.12	protein_coding	ANKRD36B	57730	ankyrin repeat domain 36B	KIAA1641	6771	0.239764	5.1635	3.98259	0.000323768	0.00690817	-0.159378
chrX	+	ENSG00000130054.5	protein_coding	FAM155B	NA	NA	NA	4928	0.490138	3.51098	4.25478	0.000553611	0.0103672	-0.160988
chr11	-	ENSG00000175536.7	protein_coding	LIPT2	387787	lipoyl(octanoyl) transferase 2	-	2371	-0.508429	1.97946	-3.82075	0.000516193	0.00979296	-0.165156
chr15	+	ENSG00000182253.15	protein_coding	SYNM	23336	synemin	DMN|SYN	7774	0.213073	5.83731	4.01897	0.000291305	0.00636994	-0.165314
chr19	+	ENSG00000197951.10	protein_coding	ZNF71	58491	zinc finger protein 71	EZFIT	6134	0.292165	4.00374	3.90913	0.000400406	0.00806581	-0.167145
chr16	-	ENSG00000103089.9	protein_coding	FA2H	79152	fatty acid 2-hydroxylase	FAAH|FAH1|FAXDC1|SCS7|SPG35	3279	-0.239444	5.00336	-3.97132	0.000334513	0.00708833	-0.169384
chr12	+	ENSG00000240342.3	processed_pseudogene	RPS2P5	100130562	ribosomal protein S2 pseudogene 5	RPS2_20_1284|bcm384	879	0.131467	9.1658	4.18311	0.000180292	0.00434748	-0.173663
chr1	-	ENSG00000226026.6	lncRNA	AC092802.1	NA	NA	NA	4074	0.626042	1.3944	3.81781	0.000520557	0.00984673	-0.176963
chr1	-	ENSG00000132906.18	protein_coding	CASP9	842	caspase 9	APAF-3|APAF3|ICE-LAP6|MCH6|PPP1R56	5269	-0.336241	3.56779	-3.87984	0.000435649	0.00855479	-0.181024
chr2	+	ENSG00000204588.5	lncRNA	LINC01123	440894	long intergenic non-protein coding RNA 1123	-	3295	0.26948	4.35877	3.92354	0.000384097	0.00780997	-0.188815
chr10	-	ENSG00000107438.9	protein_coding	PDLIM1	9124	PDZ and LIM domain 1	CLIM1|CLP-36|CLP36|HEL-S-112|hCLIM1	2227	0.182594	6.48881	4.04236	0.000272144	0.00603187	-0.196409
chr15	-	ENSG00000259175.1	lncRNA	AC108451.1	NA	NA	NA	2520	0.790871	0.82395	3.8517	0.000492934	0.00943996	-0.197895
chr8	+	ENSG00000235531.11	lncRNA	MSC-AS1	100132891	MSC antisense RNA 1	-	11501	0.283885	4.265	3.91339	0.000395514	0.00798938	-0.199213
chr11	+	ENSG00000255317.1	lncRNA	AP002833.2	NA	NA	NA	462	0.907995	0.403683	3.89021	0.000422841	0.0083766	-0.202371
chr12	+	ENSG00000247157.7	lncRNA	LINC01252	338817	long intergenic non-protein coding RNA 1252	-	4456	-0.948304	0.0334702	-3.92916	0.000377911	0.00772243	-0.20454
chr17	-	ENSG00000170689.10	protein_coding	HOXB9	3219	homeobox B9	HOX-2.5|HOX2|HOX2E	2586	0.262146	4.50474	3.92664	0.000380669	0.00775948	-0.204806
chr6	+	ENSG00000164506.14	protein_coding	STXBP5	134957	syntaxin binding protein 5	LGL3|LLGL3|Nbla04300	10504	-0.189136	6.82665	-4.06689	0.000266356	0.00595625	-0.216093
chr10	+	ENSG00000023839.12	protein_coding	ABCC2	1244	ATP binding cassette subfamily C member 2	ABC30|CMOAT|DJS|MRP2|cMRP	7837	-0.115552	9.82397	-4.2004	0.000171355	0.00415407	-0.219443
chr1	-	ENSG00000188786.10	protein_coding	MTF1	4520	metal regulatory transcription factor 1	MTF-1|ZRF	7989	-0.216928	5.45139	-3.97795	0.00032815	0.0069887	-0.22319
chr1	-	ENSG00000213047.13	protein_coding	DENND1B	163486	DENN domain containing 1B	C1ORF18|C1orf218|FAM31B	13203	0.244003	4.90363	3.9436	0.000362468	0.00751631	-0.2248
chrX	+	ENSG00000071553.18	protein_coding	ATP6AP1	537	ATPase H+ transporting accessory protein 1	16A|ATP6IP1|ATP6S1|Ac45|CF2|VATPS1|XAP-3|XAP3	5683	-0.186838	6.50368	-4.03341	0.000279325	0.00614812	-0.226193
chr17	-	ENSG00000180891.13	protein_coding	CUEDC1	404093	CUE domain containing 1	-	5666	-0.194671	6.81186	-4.07972	0.000274061	0.00605737	-0.227199
chr11	+	ENSG00000187918.5	protein_coding	OR51I2	390064	olfactory receptor family 51 subfamily I member 2	OR11-38	3302	0.97981	0.0439776	3.93064	0.000376299	0.00770225	-0.22932
chr11	+	ENSG00000166801.16	protein_coding	FAM111A	63901	FAM111 trypsin like peptidase A	GCLEB|KCS2	7221	0.20885	5.70649	3.98702	0.000319632	0.00683175	-0.234624
chr1	-	ENSG00000237276.8	transcribed_unprocessed_pseudogene	ANO7L1	101927546	anoctamin 7 like 1 (pseudogene)	ANO7P1|C1orf224|TMEM16M	1990	0.903984	0.288864	3.88229	0.000432591	0.00851499	-0.235092
chrX	-	ENSG00000242732.4	protein_coding	RTL5	340526	retrotransposon Gag like 5	6430402L03Rik|MAR5|MART5|RGAG4|SIRH8	4779	0.377279	2.977	3.82473	0.000510344	0.00973447	-0.236904
chr1	-	ENSG00000196517.13	protein_coding	SLC6A9	6536	solute carrier family 6 member 9	GCENSG|GLYT1	5249	0.308795	3.79315	3.8686	0.000449966	0.00876598	-0.241524
chr15	-	ENSG00000258712.2	processed_pseudogene	CXADRP2	646243	CXADR pseudogene 2	-	1089	-1.08409	-0.279063	-3.97223	0.000333638	0.00707587	-0.24415
chr3	-	ENSG00000224094.1	processed_pseudogene	RPS24P8	100216336	ribosomal protein S24 pseudogene 8	RPS24_4_368	402	0.794073	1.73294	4.15919	0.000679175	0.0120936	-0.251421
chr22	+	ENSG00000232564.3	lncRNA	MRTFA-AS1	101927257	MRTFA antisense RNA 1	-	1932	0.374019	3.06117	3.82385	0.000511629	0.00974388	-0.25154
chr2	+	ENSG00000115216.14	protein_coding	NRBP1	29959	nuclear receptor binding protein 1	BCON3|MADM|MUDPNP|NRBP	5329	-0.174589	6.86112	-4.04126	0.000273018	0.00604515	-0.254667
chr3	-	ENSG00000079257.8	protein_coding	LXN	56925	latexin	ECI|TCI	1459	0.249286	4.91917	3.93367	0.000373015	0.00767968	-0.255149
chrX	-	ENSG00000123562.18	protein_coding	MORF4L2	9643	mortality factor 4 like 2	MORFL2|MRGX	2648	-0.148637	8.17201	-4.10555	0.000226315	0.00521243	-0.255205
chr8	+	ENSG00000184489.13	protein_coding	PTP4A3	11156	protein tyrosine phosphatase 4A3	PRL-3|PRL-R|PRL3	3692	-0.736584	0.7606	-3.80836	0.000534829	0.0100613	-0.25916
chr5	-	ENSG00000113504.21	protein_coding	SLC12A7	10723	solute carrier family 12 member 7	KCC4	6004	-0.442007	2.41112	-3.79063	0.000562643	0.0104814	-0.268741
chr12	+	ENSG00000111275.13	protein_coding	ALDH2	217	aldehyde dehydrogenase 2 family member	ALDH-E2|ALDHI|ALDM	9723	-0.182753	6.46161	-4.01437	0.000295232	0.00643866	-0.273802
chr11	+	ENSG00000254759.1	processed_pseudogene	NAP1L1P1	729561	nucleosome assembly protein 1 like 1 pseudogene 1	-	1063	0.381184	3.29632	3.83923	0.000511325	0.00974388	-0.275114
chr9	+	ENSG00000164989.17	protein_coding	CCDC171	203238	coiled-coil domain containing 171	C9orf93|bA536D16.1|bA778P13.1	12194	0.36803	3.08797	3.81542	0.000524127	0.00990535	-0.275906
chr10	-	ENSG00000213609.3	processed_pseudogene	RPL7AP50	87688	ribosomal protein L7a pseudogene 50	RPL7A_23_1048	795	0.232739	5.03837	3.93191	0.000374925	0.00769971	-0.279112
chr15	-	ENSG00000131871.15	protein_coding	SELENOS	55829	selenoprotein S	AD-015|ADO15|SBBI8|SELS|SEPS1|VIMP	3758	-0.243674	5.02332	-3.93268	0.000374083	0.00768882	-0.279471
chr2	+	ENSG00000078018.20	protein_coding	MAP2	4133	microtubule associated protein 2	MAP-2|MAP2A|MAP2B|MAP2C	11802	-0.597646	2.94087	-4.27939	0.000714147	0.0125713	-0.283623
chr5	-	ENSG00000169045.17	protein_coding	HNRNPH1	3187	heterogeneous nuclear ribonucleoprotein H1	HNRPH|HNRPH1|hnRNPH	9480	0.135399	9.18624	4.15986	0.000203935	0.00479157	-0.284548
chr1	+	ENSG00000162889.11	protein_coding	MAPKAPK2	9261	MAPK activated protein kinase 2	MAPKAP-K2|MK-2|MK2	4232	0.196528	6.04322	3.98747	0.000319219	0.00683175	-0.284595
chr4	+	ENSG00000287778.1	lncRNA	AC006230.1	NA	NA	NA	8457	-0.455	2.22462	-3.77905	0.000581547	0.0107676	-0.284633
chr12	-	ENSG00000139719.11	protein_coding	VPS33A	65082	VPS33A core subunit of CORVET and HOPS complexes	MPSPS	7466	-0.294802	3.99896	-3.86756	0.000451311	0.00878523	-0.284901
chr9	+	ENSG00000107021.16	protein_coding	TBC1D13	54662	TBC1 domain family member 13	-	3931	0.261969	4.60414	3.90177	0.000408994	0.00820786	-0.288777
chr2	-	ENSG00000168497.5	protein_coding	CAVIN2	8436	caveolae associated protein 2	PS-p68|SDPR|SDR|cavin-2	3054	0.408113	2.7067	3.7906	0.000562687	0.0104814	-0.294787
chr7	+	ENSG00000086300.16	protein_coding	SNX10	29887	sorting nexin 10	OPTB8	3605	0.361141	3.18616	3.81389	0.000526439	0.00994142	-0.295751
chr4	+	ENSG00000127418.15	protein_coding	FGFRL1	53834	fibroblast growth factor receptor like 1	FGFR-5|FGFR5|FHFR	4342	-0.256482	5.37417	-4.02918	0.000382596	0.00778588	-0.29587
chr6	+	ENSG00000185760.17	protein_coding	KCNQ5	56479	potassium voltage-gated channel subfamily Q member 5	Kv7.5|MRD46	8157	-0.228751	5.22664	-3.93789	0.000368494	0.0075993	-0.298679
chr16	-	ENSG00000184860.10	protein_coding	SDR42E1	93517	short chain dehydrogenase/reductase family 42E, member 1	HSPC105	11904	0.685277	0.950759	3.78502	0.000571728	0.0106019	-0.300574
chr18	-	ENSG00000170558.10	protein_coding	CDH2	1000	cadherin 2	ACOGS|ARVD14|CD325|CDHN|CDw325|NCAD	8583	0.181516	7.26485	4.07381	0.000279131	0.00614812	-0.3063
chr5	+	ENSG00000145495.16	protein_coding	MARCHF6	10299	membrane associated ring-CH-type finger 6	DOA10|FAME3|MARCH-VI|MARCH6|RNF176|TEB4	11344	-0.143015	8.13258	-4.0853	0.000240108	0.00545869	-0.306605
chr1	-	ENSG00000024526.17	protein_coding	DEPDC1	55635	DEP domain containing 1	DEP.8|DEPDC1-V2|DEPDC1A|SDP35	5904	-0.201225	6.19771	-3.98856	0.000318207	0.006827	-0.307677
chr17	+	ENSG00000129255.16	protein_coding	MPDU1	9526	mannose-P-dolichol utilization defect 1	CDGIF|HBEBP2BPA|Lec35|My008|PP3958|PQLC5|SL15|SLC66A5	3290	-0.20811	5.83575	-3.96818	0.000337572	0.00712865	-0.310415
chr17	+	ENSG00000159199.14	protein_coding	ATP5MC1	516	ATP synthase membrane subunit c locus 1	ATP5A|ATP5G|ATP5G1	2615	-0.213199	6.0029	-3.98619	0.000336213	0.00710972	-0.322103
[truncated: 23,426 more rows]

## Sheet: All affected genes_IPA
Ingenuity Canonical Pathways	-log(p-value)	Ratio	Molecules
[truncated: 589 more rows]
