# Supplementary material for: Inhibition of the minor spliceosome restricts the growth of a broad spectrum of cancers
Source: EMBO Rep. 2025 Jul 7;26(15):3937–69. doi: 10.1038/s44319-025-00511-8 (PMC12332006; doi:10.1038/s44319-025-00511-8)
Supplement: Supplementary file 3 — Data Set EV2 [file 44319_2025_511_MOESM3_ESM.xlsx]

## Sheet: Info
Column heading	Description	Notes
Chr	Chromosome
Start	Intron start
End	Intron end
Intron_ID	Intron ID
MI_Intron	Minor intron	No – major intron, Adj – major intron within MIG, Yes – Minor intron	Referenced to https://midb.pnb.uconn.edu/
ProximitytoU2	The number of introns up/dw stream to the nearest U2 retained in siRNPC3
ProximitytoU12	The number of introns up/dw stream to the nearest U12 in a MIG
Gene	Gene Name
GeneID	Gene ID
MI_Gene	MIG	Referenced to https://midb.pnb.uconn.edu/
Status	Determinent of intron, clean means that the intron doesn't overlap another intron/exon or close to another gene and likely a product of RNA-Seq artifact
Direction	Strand
Diff_IRratio	Difference in IRratio
ExcludedBases	Refer to:	https://github.com/williamritchie/IRFinder/wiki/IRFinder-Output
p-diff	significance value for a difference in IR
p-increased	significance value for an increase in IR
p-decreased	significnace value for a decrease in IR
A-IRratio	Refer to:	https://github.com/williamritchie/IRFinder/wiki/IRFinder-Output
A-IRok	Refer to:	https://github.com/williamritchie/IRFinder/wiki/IRFinder-Output
A-IntronCover	Refer to:	https://github.com/williamritchie/IRFinder/wiki/IRFinder-Output
A-IntronDepth	Refer to:	https://github.com/williamritchie/IRFinder/wiki/IRFinder-Output
A-SplicesMax	Refer to:	https://github.com/williamritchie/IRFinder/wiki/IRFinder-Output
A-SplicesExact	Refer to:	https://github.com/williamritchie/IRFinder/wiki/IRFinder-Output
B-IRratio	Refer to:	https://github.com/williamritchie/IRFinder/wiki/IRFinder-Output
B-IRok	Refer to:	https://github.com/williamritchie/IRFinder/wiki/IRFinder-Output
B-IntronCover	Refer to:	https://github.com/williamritchie/IRFinder/wiki/IRFinder-Output
B-IntronDepth	Refer to:	https://github.com/williamritchie/IRFinder/wiki/IRFinder-Output
B-SplicesMax	Refer to:	https://github.com/williamritchie/IRFinder/wiki/IRFinder-Output
B-SplicesExact	Refer to:	https://github.com/williamritchie/IRFinder/wiki/IRFinder-Output
A1-IRratio	IR Ratio - siNT sample 1
A2-IRratio	IR Ratio - siNT sample 2
A3-IRratio	IR Ratio - siNT sample 3
A4-IRratio	IR Ratio - siNT sample 4
B1-IRratio	IR Ratio - siRNPC3 sample 1
B2-IRratio	IR Ratio - siRNPC3 sample 2
B3-IRratio	IR Ratio - siRNPC3 sample 3
B4-IRratio	IR Ratio - siRNPC3 sample 4
logFC	Log fold change

## Sheet: IRFinder
Chr	Start	End	Intron_ID	MI_Intron	Gene	GeneID	MI_Gene	Status	Direction	Diff_IRratio	ExcludedBases	p-diff	p-increased	p-decreased	A-IRratio	A-IRok	A-IntronCover	A-IntronDepth	A-SplicesMax	A-SplicesExact	B-IRratio	B-IRok	B-IntronCover	B-IntronDepth	B-SplicesMax	B-SplicesExact	A1-IRratio	A2-IRratio	A3-IRratio	A4-IRratio	B1-IRratio	B2-IRratio	B3-IRratio	B4-IRratio	logFC
17	44679043	44680584	17_44679043_44680584	Yes	CCDC43	ENSG00000180329	Yes	clean	-	0.249502	10	2.93624e-21	2.93624e-21	1	0.0572106	-	1	27.5498	454	415	0.306713	NonUniformIntronCover	1	146.436	331	271	0.0556382	0.0690042	0.048704	0.0462903	0.302503	0.303306	0.319297	0.281222	0.222003
17	44680643	44682002	17_44680643_44682002	#N/A	CCDC43	ENSG00000180329	Yes	clean	-	0.410273	79	1.27502e-17	1.27502e-17	1	0.177008	-	1	48.1777	185	185	0.587281	MinorIsoform	1	229.096	102	102	0.147406	0.193012	0.190764	0.187036	0.586056	0.547473	0.635306	0.555157	0.222003
19	9828393	9828591	19_9828393_9828591	#N/A	UBL5	ENSG00000198258	Yes	clean	+	0.161835	10	1.30076e-14	1.30076e-14	1	0.0383376	NonUniformIntronCover	1	17.3816	436	425	0.200173	-	1	109.368	403	401	0.0493125	0.0414201	0.0335833	0.025	0.186691	0.213638	0.159956	0.234442	-0.0335279
11	71990717	71994718	11_71990717_71994718	#N/A	RNF121	ENSG00000137522	Yes	clean	+	0.304661	140	3.11196e-13	3.11196e-13	1	0.161857	NonUniformIntronCover	1	55.0375	285	282	0.466518	-	1	157.406	180	160	0.178855	0.153145	0.143351	0.139432	0.405489	0.582323	0.43312	0.457509	0.0663026
1	155172628	155172737	1_155172628_155172737	#N/A	KRTCAP2	ENSG00000163463	Yes	known-exon	-	0.0485604	10	7.36157e-13	7.36157e-13	1	0.0282714	NonUniformIntronCover	1	61.8537	2126	2122	0.0768318	-	1	162.707	1955	1817	0.0333456	0.0279088	0.0255895	0.0218688	0.0775499	0.0589266	0.0791983	0.0964187	0.237457
X	106985243	106985982	X_106985243_106985982	Yes	MORC4	ENSG00000133131	Yes	clean	-	0.0749417	10	9.94786e-12	9.94786e-12	1	0.0831383	-	1	169.113	1862	1862	0.15808	-	1	278.075	1481	1481	0.0841706	0.0961195	0.0732337	0.0855112	0.153022	0.164482	0.161907	0.154114	-0.0479075
3	112532780	112534268	3_112532780_112534268	Yes	ATG3	ENSG00000144848	Yes	known-exon	-	0.173247	10	1.01652e-11	1.01652e-11	1	0.085136	-	1	36.9443	397	397	0.258383	-	1	160.615	461	461	0.0830061	0.0931986	0.0852401	0.0871476	0.220239	0.29411	0.2677	0.296342	0.314197
10	87864548	87894024	10_87864548_87894024	Yes	PTEN	ENSG00000171862	Yes	clean	+	0.086245	2420	1.9099e-10	1.9099e-10	1	0.063915	NonUniformIntronCover	1	72.5124	1062	1061	0.15016	-	1	162.91	921	921	0.0680588	0.0668402	0.0618856	0.0593449	0.142514	0.149086	0.154422	0.154858	-0.135503
10	131944145	131945294	10_131944145_131945294	Yes	PPP2R2D	ENSG00000175470	Yes	clean	+	0.205249	10	3.82878e-09	3.82878e-09	1	0.0969983	-	1	27.4989	255	255	0.302247	-	1	96.5974	219	219	0.0808341	0.0927139	0.0849983	0.122683	0.275358	0.334636	0.257759	0.31202	-0.0304712
16	67881845	67881953	16_67881845_67881953	Yes	EDC4	ENSG00000038358	Yes	clean	+	0.228366	10	4.35778e-09	4.35778e-09	1	0.238387	-	1	101.1	323	323	0.466753	-	1	217.075	248	248	0.227834	0.23777	0.209688	0.328467	0.478396	0.493585	0.456193	0.422383	-0.366124
14	102027288	102027382	14_102027288_102027382	#N/A	DYNC1H1	ENSG00000197102	#N/A	clean	+	0.0236271	10	4.54748e-09	4.54748e-09	1	0.00963823	-	1	21.2353	2182	2182	0.0332653	-	1	92.9412	2701	2701	0.00496266	0.0148685	0.0142082	0.00173744	0.0310121	0.0291161	0.0440719	0.0273003	-0.123172
12	6967779	6967891	12_6967779_6967891	#N/A	PHB2	ENSG00000215021	Yes	known-exon	-	0.0291612	10	6.25283e-09	6.25283e-09	1	0.0215022	-	1	59.881	2681	2681	0.0506634	-	1	132.19	2242	2241	0.0164703	0.0143594	0.0229091	0.036036	0.0539572	0.0394613	0.0599808	0.0517099	-0.537797
20	2862934	2863064	20_2862934_2863064	Yes	VPS16	ENSG00000215305	Yes	clean	+	0.275123	10	7.83349e-09	7.83349e-09	1	0.0662867	-	1	11.1458	157	156	0.34141	-	1	48.7292	94	93	0.111447	0.0769231	0.0338983	0.0513834	0.227953	0.395571	0.391304	0.322034	-0.731582
12	53296275	53297849	12_53296275_53297849	Yes	PFDN5	ENSG00000123349	Yes	clean	+	0.0796915	142	1.21578e-08	1.21578e-08	1	0.0560515	-	1	52.3136	840	840	0.135743	-	1	117.798	632	632	0.066841	0.0530502	0.0599738	0.048083	0.134497	0.130089	0.136105	0.169278	0.731206
12	122483344	122483459	12_122483344_122483459	Yes	ZCCHC8	ENSG00000033030	Yes	known-exon	-	0.352957	10	2.27091e-08	2.27091e-08	1	0.300102	-	1	75.4651	176	176	0.653059	-	1	126.116	67	67	0.321417	0.305985	0.274174	0.323964	0.60139	0.679104	0.643825	0.713774	-0.338821
3	149375588	149375679	3_149375588_149375679	#N/A	TM4SF1	ENSG00000169908	#N/A	known-exon	-	0.0471785	10	3.17909e-08	3.17909e-08	1	0.0866765	-	1	255.667	2673	2673	0.133855	-	1	382.333	2444	2444	0.095805	0.0522456	0.0969234	0.0899855	0.0979439	0.142575	0.147565	0.153785	-0.303316
19	11147894	11148012	19_11147894_11148012	#N/A	SPC24	ENSG00000161888	Yes	clean	-	0.316913	10	3.17374e-07	3.17374e-07	1	0.144831	-	1	28.1136	166	163	0.461744	-	1	47.1818	55	52	0.123118	0.174678	0.148936	0.118785	0.446336	0.331307	0.448468	0.556452	-1.0613
6	75256295	75258779	6_75256295_75258779	Yes	TMEM30A	ENSG00000112697	Yes	clean	-	0.0393654	10	3.98054e-07	3.98054e-07	1	0.0485344	-	1	97.4293	1906	1906	0.0878998	NonUniformIntronCover	1	194.862	2014	2014	0.0511565	0.0418582	0.0508932	0.0460203	0.0834021	0.0947953	0.0883095	0.0807641	-0.275567
5	69114496	69115236	5_69114496_69115236	#N/A	SLC30A5	ENSG00000145740	Yes	clean	+	0.0863035	10	7.91039e-07	7.91039e-07	0.999999	0.0337925	NonUniformIntronCover	1	15.6336	444	444	0.120096	-	1	58.1438	424	423	0.0313252	0.0318362	0.0295933	0.0422783	0.126436	0.114781	0.0987382	0.138007	-0.139088
3	184242957	184243553	3_184242957_184243553	Yes	ALG3	ENSG00000214160	Yes	clean	-	0.10655	77	1.37823e-06	1.37823e-06	0.999999	0.0811686	-	1	41.6077	471	471	0.187719	-	1	97.756	423	423	0.067559	0.121794	0.0799821	0.0768464	0.182817	0.158989	0.191257	0.218906	-0.275038
22	50255694	50255809	22_50255694_50255809	Yes	MAPK12	ENSG00000188130	Yes	clean	-	0.20158	10	1.39867e-06	1.39867e-06	0.999999	0.0540853	NonUniformIntronCover	1	7.60465	133	127	0.255665	-	1	61.1395	178	139	0.0381888	0.0333333	0.0728438	0.0925325	0.290473	0.23626	0.175719	0.313525	0.140892
5	140679127	140679787	5_140679127_140679787	Yes	HARS	ENSG00000170445	#N/A	clean	-	0.0718076	10	1.52161e-06	1.52161e-06	0.999998	0.0561254	-	1	41.2077	693	693	0.127933	-	1	102.104	695	695	0.0732324	0.0345906	0.0688772	0.0338437	0.138697	0.134411	0.107824	0.137418	0.0683189
12	54283967	54284257	12_54283967_54284257	#N/A	HNRNPA1	ENSG00000135486	#N/A	clean	+	-0.0069528	10	1.57617e-06	0.999998	1.57617e-06	0.0187194	-	1	205.339	10764	10761	0.0117666	-	1	203.866	17122	17117	0.017922	0.0200326	0.0207484	0.0143062	0.0115273	0.0115389	0.0110588	0.0136692	-0.0031842
11	74965117	74965762	11_74965117_74965762	#N/A	SPCS2	ENSG00000118363	Yes	clean	+	0.0346746	70	1.58275e-06	1.58275e-06	0.999998	0.033092	-	1	58.1818	1700	1661	0.0677666	-	1	124.087	1707	1442	0.0372978	0.0331506	0.027465	0.0379726	0.0741772	0.0561348	0.0707754	0.0792141	-0.131025
15	36692175	36697322	15_36692175_36697322	Yes	C15orf41	ENSG00000186073	#N/A	clean	+	0.352613	124	1.90552e-06	1.90552e-06	0.999998	0.234952	-	1	31.0179	94	94	0.587565	NonUniformIntronCover	1	86.902	55	51	0.185683	0.366215	0.231604	0.199283	0.652181	0.640984	0.52894	0.480513	0.141941
11	19159040	19163302	11_19159040_19163302	Yes	ZDHHC13	ENSG00000177054	Yes	clean	+	0.222041	10	4.41902e-06	4.41902e-06	0.999996	0.163701	-	0.980245	36.017	184	184	0.385742	-	0.983772	82.2656	131	130	0.193288	0.159449	0.133263	0.158378	0.30218	0.409953	0.401024	0.443598	-0.162963
16	1460527	1460815	16_1460527_1460815	Yes	CLCN7	ENSG00000103249	Yes	clean	-	0.143758	10	5.62307e-06	5.62307e-06	0.999994	0.067113	NonUniformIntronCover	1	15.0357	208	208	0.210871	-	1	63.5982	237	237	0.0648683	0.0510083	0.0654037	0.12209	0.187591	0.165358	0.178261	0.332539	0.0818512
12	104313317	104315776	12_104313317_104315776	#N/A	TXNRD1	ENSG00000198431	#N/A	clean	+	0.0339928	60	9.40243e-06	9.40243e-06	0.999991	0.0965402	-	1	324.415	3034	3034	0.130533	-	1	497.832	3312	3311	0.0995862	0.0945116	0.0952532	0.0971726	0.113759	0.151126	0.11448	0.150359	-0.2801
5	53045092	53048362	5_53045092_53048362	#N/A	ITGA2	ENSG00000164171	#N/A	clean	+	0.106304	10	9.59398e-06	9.59398e-06	0.99999	0.0673063	-	1	34.2776	475	475	0.17361	NonUniformIntronCover	1	44.5376	212	212	0.0625197	0.0648673	0.0606785	0.069996	0.142883	0.194813	0.146526	0.224801	-1.09278
11	78113989	78114265	11_78113989_78114265	#N/A	ALG8	ENSG00000159063	Yes	clean	-	0.0471271	10	1.64782e-05	1.64782e-05	0.999984	0.0337827	NonUniformIntronCover	1	30.1389	862	862	0.0809098	-	1	64.5278	733	730	0.0157821	0.0413666	0.0365522	0.0517004	0.0703979	0.058464	0.108062	0.0839963	-0.247774
17	5481389	5482808	17_5481389_5482808	Yes	DERL2	ENSG00000072849	Yes	clean	-	0.0503386	10	1.70537e-05	1.70537e-05	0.999983	0.0401323	NonUniformIntronCover	1	37.4619	861	861	0.0904709	-	1	67.9381	625	625	0.0293596	0.0410108	0.0332178	0.0380123	0.0941864	0.0976921	0.0714268	0.0805533	-0.221564
6	138788388	138792748	6_138788388_138792748	Yes	CCDC28A	ENSG00000024862	Yes	clean	+	0.276765	30	1.84747e-05	1.84747e-05	0.999982	0.186247	-	1	25.1761	110	109	0.463012	-	1	68.9792	80	80	0.15176	0.18893	0.19963	0.176262	0.40718	0.507871	0.442323	0.514805	0.0261575
2	112233371	112234119	2_112233371_112234119	#N/A	ZC3H8	ENSG00000144161	Yes	clean	-	0.422269	50	1.97696e-05	1.97696e-05	0.99998	0.28785	-	1	23.0393	57	56	0.710119	-	1	85.7393	35	35	0.27136	0.358093	0.332084	0.228933	0.81982	0.620356	0.697552	0.721986	0.222091
1	160356347	160356599	1_160356347_160356599	#N/A	NCSTN	ENSG00000162736	#N/A	clean	+	0.0500205	10	1.98829e-05	1.98829e-05	0.99998	0.032908	-	1	24.5	720	719	0.0829285	NonUniformIntronCover	1	70.7143	780	780	0.0291995	0.0490566	0.0312135	0.0298507	0.0667525	0.0669456	0.09424	0.119658	-0.145991
1	246887357	246888176	1_246887357_246888176	#N/A	AHCTF1	ENSG00000153207	Yes	clean	-	0.0564354	10	2.13128e-05	2.13128e-05	0.999979	0.0775726	NonUniformIntronCover	1	81.2369	965	965	0.134008	-	1	160.471	1037	1037	0.0774377	0.0895889	0.0783096	0.0679815	0.106994	0.153258	0.134235	0.151797	0.0175869
2	181898919	181899013	2_181898919_181899013	#N/A	SSFA2	ENSG00000138434	#N/A	clean	+	-0.0578924	10	2.15939e-05	0.999978	2.15939e-05	0.106688	-	1	78.8235	660	660	0.0487956	-	1	39.5	770	770	0.0793326	0.110303	0.107759	0.135889	0.0267857	0.0510367	0.0555556	0.0655094	-0.301922
6	158625754	158628407	6_158625754_158628407	#N/A	TMEM181	ENSG00000146433	Yes	clean	+	0.155678	10	2.26107e-05	2.26107e-05	0.999977	0.121202	-	0.998865	32.6865	237	222	0.27688	MinorIsoform	1	76.9622	201	132	0.0988563	0.147234	0.130885	0.100901	0.226271	0.329212	0.288072	0.279724	-0.187341
2	112091783	112097043	2_112091783_112097043	Yes	TMEM87B	ENSG00000153214	Yes	clean	+	0.176717	90	2.81632e-05	2.81632e-05	0.999972	0.0906851	NonUniformIntronCover	0.978723	19.148	187	187	0.267402	-	1	36.5005	97	97	0.0852882	0.108862	0.0944718	0.0677431	0.29547	0.226231	0.341623	0.229881	-0.662656
10	48424585	48425887	10_48424585_48425887	Yes	MAPK8	ENSG00000107643	Yes	clean	+	0.279782	187	2.87481e-05	2.87481e-05	0.999971	0.31926	-	1	49.2438	102	102	0.599042	-	1	158.367	104	104	0.366799	0.349195	0.265716	0.290736	0.587353	0.660453	0.609478	0.480495	0.341953
11	78119249	78121064	11_78119249_78121064	Yes	ALG8	ENSG00000159063	Yes	clean	-	0.0502055	10	3.40585e-05	3.40585e-05	0.999966	0.0285591	-	0.952909	19.462	662	662	0.0787646	NonUniformIntronCover	1	43.6044	510	510	0.0211629	0.0280796	0.0339414	0.0183299	0.0673779	0.093219	0.0644886	0.0995143	-0.247774
8	70594590	70596262	8_70594590_70596262	#N/A	TRAM1	ENSG00000067167	#N/A	clean	-	0.0147043	10	3.41021e-05	3.41021e-05	0.999966	0.0249223	-	1	104.64	4094	4091	0.0396266	-	1	233.417	5656	5652	0.0230585	0.022331	0.0276186	0.0237399	0.0365482	0.0404468	0.035564	0.0503636	0.213425
12	121318424	121318500	12_121318424_121318500	#N/A	ANAPC5	ENSG00000089053	#N/A	clean	-	0.0377295	10	4.27826e-05	4.27826e-05	0.999957	0.0277994	NonUniformIntronCover	1	26.8214	935	935	0.0655289	-	1	71.0357	1006	1006	0.0323741	0.0310559	0.0244163	0.024	0.0744302	0.0652174	0.0454545	0.0810811	-0.115312
4	41938696	41939195	4_41938696_41939195	#N/A	TMEM33	ENSG00000109133	Yes	clean	+	0.0479818	10	5.00355e-05	5.00355e-05	0.99995	0.0372218	-	1	29.6142	766	754	0.0852036	NonUniformIntronCover	1	69.7614	749	726	0.0355184	0.0268401	0.037448	0.0388454	0.0885537	0.066871	0.0838787	0.078538	-0.207985
11	1003804	1006527	11_1003804_1006527	#N/A	AP2A2	ENSG00000183020	Yes	clean	+	0.0528265	80	5.53158e-05	5.53158e-05	0.999945	0.0320525	-	1	20.1001	606	605	0.084879	-	1	50.0859	540	533	0.0431843	0.0255226	0.0294548	0.03385	0.0847891	0.0773621	0.0728234	0.120278	-0.20092
2	223899070	223901182	2_223899070_223901182	Yes	WDFY1	ENSG00000085449	Yes	clean	-	0.273966	120	5.8912e-05	5.8912e-05	0.999941	0.358261	-	1	58.6178	105	103	0.632227	-	1	170.188	99	94	0.275599	0.354343	0.394565	0.546812	0.559148	0.609612	0.651864	0.752718	0.0400737
1	26473732	26474084	1_26473732_26474084	#N/A	HMGN2	ENSG00000198830	#N/A	known-exon	+	-0.0308949	95	7.48668e-05	0.999925	7.48668e-05	0.0967742	NonUniformIntronCover	1	183	1694	1694	0.0658793	-	1	214.68	3015	3015	0.106661	0.109976	0.0842337	0.0951829	0.0523474	0.0684878	0.0770201	0.0671969	0.107285
X	106978199	106980890	X_106978199_106980890	Yes	MORC4	ENSG00000133131	Yes	clean	-	0.0407925	10	0.000102567	0.000102567	0.999897	0.0952485	NonUniformIntronCover	1	172.547	1634	1634	0.136041	-	1	287.054	1815	1814	0.0896701	0.115755	0.0983364	0.0850591	0.130744	0.130365	0.139049	0.151834	-0.0479075
X	106981019	106981344	X_106981019_106981344	#N/A	MORC4	ENSG00000133131	Yes	clean	-	0.065823	10	0.000115261	0.000115261	0.999885	0.130905	-	1	120.197	797	797	0.196728	-	1	229.969	931	931	0.128966	0.113068	0.136311	0.15024	0.160197	0.214572	0.192652	0.22147	-0.0479075
17	42798167	42798467	17_42798167_42798467	Yes	COA3	ENSG00000183978	Yes	clean	-	0.0340239	10	0.000134396	0.000134396	0.999866	0.0176462	-	1	15.0172	834	834	0.0516701	NonUniformIntronCover	1	36.2328	665	665	0.0169492	0.0298228	0.00952381	0.0200338	0.0708263	0.0394322	0.0435483	0.0382876	-0.628839
14	58223701	58223782	14_58223701_58223782	#N/A	ACTR10	ENSG00000131966	Yes	clean	+	0.0776211	10	0.000157336	0.000157336	0.999843	0.0430219	-	1	15.6897	349	347	0.120643	-	1	38.5517	281	280	0.0384615	0.0726359	0.0333333	0.027439	0.126437	0.126437	0.11325	0.119545	-0.549564
3	98822361	98822668	3_98822361_98822668	#N/A	DCBLD2	ENSG00000057019	#N/A	clean	-	0.017494	10	0.000160297	0.000160297	0.99984	0.0479615	NonUniformIntronCover	1	248.866	4940	4871	0.0654555	-	1	293.328	4188	4132	0.0490359	0.0533704	0.0419533	0.0540438	0.0637691	0.0698726	0.0600981	0.0697382	-0.459517
11	78127436	78139493	11_78127436_78139493	#N/A	ALG8	ENSG00000159063	Yes	clean	-	0.0661255	1667	0.000168243	0.000168243	0.999832	0.0899255	-	0.999615	71.0452	719	662	0.156051	-	1	100.034	541	503	0.0928636	0.104078	0.0807336	0.0883597	0.147168	0.159284	0.150821	0.167685	-0.247774
5	138184105	138184238	5_138184105_138184238	#N/A	KIF20A	ENSG00000112984	#N/A	clean	+	0.133217	10	0.000173429	0.000173429	0.999827	0.029438	NonUniformIntronCover	1	3.88235	128	128	0.162655	-	1	22.9216	118	118	0.0208333	0.0145666	0.0403226	0.0231635	0.114286	0.194986	0.190854	0.125451	-0.0252372
10	32920084	32920244	10_32920084_32920244	#N/A	ITGB1	ENSG00000150093	#N/A	clean	-	0.0078743	10	0.000190412	0.000190412	0.99981	0.0163361	-	1	130.867	7877	7876	0.0242104	-	1	205.783	8285	8284	0.0153537	0.0162774	0.0161873	0.0182096	0.0215843	0.0260072	0.025798	0.0212819	-0.159826
11	74969699	74976856	11_74969699_74976856	#N/A	SPCS2	ENSG00000118363	Yes	clean	+	0.0251413	260	0.000190895	0.000190895	0.999809	0.0320582	-	1	53.6212	1619	1618	0.0571995	-	1	116.001	1912	1912	0.0328535	0.0300111	0.0308292	0.0315845	0.0573791	0.0594998	0.0512899	0.0600938	-0.131025
6	35886811	35888023	6_35886811_35888023	#N/A	SRPK1	ENSG00000096063	Yes	clean	-	0.0586796	10	0.000193054	0.000193054	0.999807	0.0796094	NonUniformIntronCover	1	58.7303	677	677	0.138289	-	1	129.349	785	784	0.081337	0.0797474	0.0819424	0.0655949	0.133432	0.154762	0.127716	0.126721	-0.0750414
16	84759472	84759890	16_84759472_84759890	#N/A	USP10	ENSG00000103194	Yes	clean	+	0.088743	10	0.000199041	0.000199041	0.999801	0.11828	-	1	57.0122	425	425	0.207023	NonUniformIntronCover	1	120.354	451	451	0.127751	0.135434	0.108438	0.128123	0.241326	0.171102	0.195883	0.196617	-0.0844281
X	47585015	47585204	X_47585015_47585204	#N/A	TIMP1	ENSG00000102265	#N/A	clean	+	0.0127007	10	0.000202859	0.000202859	0.999797	0.000960615	NonUniformIntronCover	1	1	1040	1040	0.0136613	-	1	14.9863	1082	1082	0.000975144	0.00137236	0.00255754	0	0.0199265	0.00606061	0.0161812	0.011976	-0.25675
20	31605813	31606052	20_31605813_31606052	#N/A	ID1	ENSG00000125968	#N/A	known-exon	+	-0.081161	10	0.000207094	0.999793	0.000207094	0.417816	-	1	536.817	747	747	0.336655	-	1	531.871	1047	1047	0.386095	0.460842	0.428927	0.398634	0.318283	0.337022	0.324786	0.372183	-0.0700904
7	134295079	134296390	7_134295079_134296390	Yes	SLC35B4	ENSG00000205060	Yes	clean	-	0.0632214	208	0.00022669	0.00022669	0.999773	0.0951886	-	1	74.2731	700	700	0.15841	-	1	115.571	604	603	0.0938282	0.103009	0.0793865	0.0915347	0.137904	0.18325	0.153274	0.148577	-0.378208
20	62334342	62334521	20_62334342_62334521	#N/A	LAMA5	ENSG00000130702	#N/A	clean	-	0.0195829	10	0.000227783	0.000227783	0.999772	0.00580869	NonUniformIntronCover	1	5.57971	955	953	0.0253916	-	1	33.4783	1285	1283	0.00397558	0.00414809	0.0104108	0	0.0280908	0.0187223	0.0166103	0.0389115	0.0920475
10	131940694	131943967	10_131940694_131943967	#N/A	PPP2R2D	ENSG00000175470	Yes	clean	+	0.1535	10	0.000232414	0.000232414	0.999768	0.210384	-	0.994177	59.1492	222	185	0.363884	NonUniformIntronCover	1	116.124	203	163	0.223973	0.199212	0.189164	0.227647	0.36312	0.37736	0.368348	0.343047	-0.0304712
19	10635255	10635430	19_10635255_10635430	#N/A	SLC44A2	ENSG00000129353	#N/A	clean	+	0.140482	10	0.000234579	0.000234579	0.999765	0.0275643	-	1	3.37313	119	119	0.168046	-	1	15.1493	75	75	0.027027	0.0615104	0.0155704	0	0.275676	0.117916	0.142596	0.149026	-0.715645
1	211966498	211967877	1_211966498_211967877	#N/A	INTS7	ENSG00000143493	Yes	clean	-	0.229585	100	0.000267242	0.000267242	0.999733	0.392779	-	1	76.9747	119	119	0.622364	-	1	186.23	113	113	0.360311	0.333945	0.41507	0.490605	0.54711	0.653179	0.655559	0.630277	0.00640428
9	92316138	92318617	9_92316138_92318617	Yes	NOL8	ENSG00000198000	Yes	clean	-	0.100429	130	0.00029374	0.00029374	0.999706	0.0992111	-	1	31.4995	279	279	0.19964	NonUniformIntronCover	1	70.5909	274	274	0.0934489	0.0969442	0.109702	0.0783378	0.183465	0.170483	0.210462	0.230623	0.0262509
5	69168078	69168172	5_69168078_69168172	#N/A	CCNB1	ENSG00000134057	#N/A	clean	+	-0.0106066	10	0.000311124	0.999689	0.000311124	0.0161846	-	1	32.4412	1972	1972	0.00557804	NonUniformIntronCover	1	13.2941	2370	2370	0.0111176	0.0220588	0.0170115	0.015674	0.00616333	0.004111	0.00664011	0.00505051	-0.112083
11	78121174	78124020	11_78121174_78124020	#N/A	ALG8	ENSG00000159063	Yes	clean	-	0.0457491	134	0.000314141	0.000314141	0.999686	0.0546969	-	1	49.2403	848	844	0.100446	NonUniformIntronCover	1	82.407	726	719	0.0510917	0.0512884	0.0524169	0.0534745	0.0995908	0.100482	0.0955184	0.110091	-0.247774
2	74369214	74369299	2_74369214_74369299	#N/A	DCTN1	ENSG00000204843	#N/A	clean	-	0.0303777	10	0.000325371	0.000325371	0.999675	0.00456621	NonUniformIntronCover	1	2	436	436	0.0349439	-	1	19.8065	547	547	0.00694444	0	0.00662252	0	0.0372671	0.046646	0.0305914	0.0265487	0.026691
17	29612815	29612886	17_29612815_29612886	#N/A	ANKRD13B	ENSG00000198720	#N/A	clean	+	0.0752688	10	0.000352686	0.000352686	0.999647	0	NonUniformIntronCover	0	0	130	130	0.0752688	-	1	14	170	170	0	0	0	0	0.101796	0.0517241	0.0208333	0.15	0.138808
8	61638003	61638321	8_61638003_61638321	#N/A	ASPH	ENSG00000198363	#N/A	clean	-	0.0058737	10	0.000353793	0.000353793	0.999646	0.0140468	-	1	162.927	11436	11290	0.0199205	-	1	221.242	10885	10770	0.0153372	0.014044	0.0127668	0.0140983	0.019356	0.0186314	0.0216263	0.0196736	-0.327816
12	122138938	122140953	12_122138938_122140953	Yes	MLXIP	ENSG00000175727	Yes	clean	+	0.109739	280	0.000354556	0.000354556	0.999645	0.0675842	-	1	14.859	205	200	0.177323	-	1	44.8331	208	208	0.0596884	0.0798764	0.0809917	0.0325724	0.162155	0.141184	0.158033	0.336586	0.0446751
16	30665079	30665305	16_30665079_30665305	#N/A	FBRS	ENSG00000156860	#N/A	clean	+	0.0741395	10	0.000360417	0.000360417	0.99964	0.0333185	NonUniformIntronCover	1	9.375	272	270	0.107458	-	1	27.9318	231	231	0.0263122	0.0208333	0.0496324	0.0298314	0.103448	0.108108	0.0843931	0.154702	-0.0288318
9	130700935	130702133	9_130700935_130702133	#N/A	EXOSC2	ENSG00000130713	Yes	known-exon	+	0.09163	10	0.000375638	0.000375638	0.999624	0.157615	NonUniformIntronCover	1	84.1975	450	437	0.249245	-	1	140.101	422	419	0.147793	0.175957	0.168456	0.124863	0.245922	0.268087	0.25505	0.230297	0.00495849
16	84745673	84758715	16_84745673_84758715	#N/A	USP10	ENSG00000103194	Yes	clean	+	0.104996	80	0.000391274	0.000391274	0.999609	0.173368	-	1	72.1465	333	330	0.278364	-	1	149.281	387	364	0.216334	0.168225	0.162164	0.135545	0.270157	0.260695	0.258977	0.342536	-0.0844281
3	69056693	69056778	3_69056693_69056778	#N/A	UBA3	ENSG00000144744	Yes	clean	-	0.124258	10	0.000400035	0.000400035	0.9996	0.107914	-	1	28.5484	236	236	0.232172	-	1	55.0323	181	181	0.0992401	0.161108	0.0688491	0.147391	0.25879	0.237813	0.225806	0.193548	-0.526931
3	184166265	184166445	3_184166265_184166445	#N/A	DVL3	ENSG00000161202	#N/A	clean	+	-0.0424396	10	0.000417729	0.999582	0.000417729	0.0525059	-	1	17.4559	315	308	0.0100663	NonUniformIntronCover	1	4.64706	457	450	0.0438195	0.0983607	0.0505956	0.0244979	0.0109091	0.00704225	0.00934579	0.0131579	-0.0102688
12	98544537	98544950	12_98544537_98544950	#N/A	TMPO	ENSG00000120802	#N/A	clean	+	0.0540288	10	0.000426583	0.000426583	0.999573	0.0750232	-	1	62.1288	761	759	0.129052	-	1	93.3497	627	627	0.0862646	0.06533	0.0650337	0.0927644	0.143168	0.113657	0.124851	0.124732	-0.32186
17	7511319	7511405	17_7511319_7511405	#N/A	POLR2A	ENSG00000181222	#N/A	clean	+	0.0131231	10	0.000432374	0.000432374	0.999568	0.00115473	NonUniformIntronCover	1	1	865	864	0.0142778	-	1	19.25	1329	1327	0	0	0.00340136	0	0.0161725	0.0204082	0.00639725	0.0157796	0.0728714
2	152659009	152659092	2_152659009_152659092	#N/A	PRPF40A	ENSG00000196504	#N/A	clean	-	-0.0479432	10	0.000440741	0.999559	0.000440741	0.0741785	-	1	27.1613	337	337	0.0262353	-	1	14.3871	534	534	0.0552549	0.0810811	0.0742466	0.0959703	0.0241935	0.0117647	0.0276753	0.0515464	0.0101294
12	104321316	104325336	12_104321316_104325336	#N/A	TXNRD1	ENSG00000198431	#N/A	clean	+	0.0139916	1170	0.000509209	0.000509209	0.999491	0.0447831	-	1	246.696	5259	5252	0.0587747	-	1	362.368	5786	5778	0.0429197	0.0440444	0.0455159	0.0429556	0.0538951	0.0668239	0.0528772	0.0626166	-0.2801
16	67881533	67881667	16_67881533_67881667	#N/A	EDC4	ENSG00000038358	Yes	clean	+	0.0868558	10	0.000509554	0.000509554	0.99949	0.0474992	-	1	11.32	227	227	0.134355	-	1	33.68	217	216	0.0599945	0.04	0.0344828	0.0689655	0.152542	0.0743338	0.1795	0.141876	-0.366124
9	127507978	127508092	9_127507978_127508092	#N/A	FAM129B	ENSG00000136830	#N/A	clean	-	0.0212024	10	0.000520495	0.000520495	0.99948	0.0110375	-	1	10	896	896	0.0322399	-	1	40.8095	1225	1225	0.0145985	0.0118343	0.0127389	0	0.0412949	0.0199501	0.0263738	0.0483092	-0.0364597
5	171392816	171392913	5_171392816_171392913	#N/A	NPM1	ENSG00000181163	#N/A	clean	+	-0.0072554	10	0.000522206	0.999478	0.000522206	0.0234531	-	1	159.229	6629	6629	0.0161977	-	1	157.943	9593	9590	0.0245287	0.0220716	0.0224691	0.0260634	0.0126891	0.0180187	0.0156761	0.0193978	-0.071518
11	65526873	65526961	11_65526873_65526961	#N/A	SCYL1	ENSG00000142186	#N/A	clean	+	0.065795	10	0.000524777	0.000524777	0.999475	0.0284897	-	1	8.09375	276	273	0.0942847	-	1	32.375	310	310	0.0315607	0.0445344	0.0105263	0.0363636	0.0733138	0.0879121	0.0603448	0.215686	-0.0819184
16	67401132	67406199	16_67401132_67406199	Yes	ZDHHC1	ENSG00000159714	Yes	clean	-	0.412943	226	0.000537232	0.000537232	0.999463	0.321979	NonUniformIntronCover	1	24.2189	51	51	0.734922	-	1	38.8147	14	14	0.266041	0.437876	0.370987	0.231324	0.730682	0.55931	0.825762	1	-0.265758
21	37197696	37197881	21_37197696_37197881	#N/A	TTC3	ENSG00000182670	#N/A	clean	+	-0.0503841	10	0.000539665	0.99946	0.000539665	0.0812969	-	1	30.9718	350	349	0.0309128	-	1	16.1408	506	501	0.0431958	0.130372	0.0925043	0.0647808	0.0268456	0.037161	0.0259871	0.034639	0.128974
3	98812482	98817768	3_98812482_98817768	#N/A	DCBLD2	ENSG00000057019	#N/A	clean	-	0.0090968	10	0.00055166	0.00055166	0.999448	0.0436568	NonUniformIntronCover	1	560.898	12221	12220	0.0527536	-	1	623.634	11130	11128	0.0421311	0.0453886	0.0428148	0.0446492	0.0494787	0.0570834	0.0498296	0.0563336	-0.459517
16	75540174	75541349	16_75540174_75541349	Yes	TMEM231	ENSG00000205084	Yes	clean	-	0.213172	10	0.000552168	0.000552168	0.999448	0.146266	-	1	19.7024	103	103	0.359438	-	1	35.9122	59	58	0.139465	0.222663	0.123473	0.129645	0.371279	0.297744	0.306274	0.57184	-0.0234227
11	46763179	46763480	11_46763179_46763480	#N/A	CKAP5	ENSG00000175216	#N/A	clean	-	0.0241447	10	0.000577489	0.000577489	0.999423	0.0271995	NonUniformIntronCover	1	36.0684	1287	1286	0.0513442	-	1	77.8291	1437	1435	0.0210294	0.0342566	0.0264685	0.0412468	0.0538809	0.0525451	0.0425641	0.0606531	-0.0203545
14	99492874	99493513	14_99492874_99493513	Yes	CCNK	ENSG00000090061	Yes	clean	+	0.0597576	10	0.000586363	0.000586363	0.999414	0.0606304	-	1	28.3992	440	440	0.120388	NonUniformIntronCover	1	69.664	509	509	0.0780577	0.0582709	0.058336	0.059086	0.154565	0.114988	0.106802	0.104893	0.138647
7	95592944	95593698	7_95592944_95593698	#N/A	PDK4	ENSG00000004799	#N/A	clean	-	0.023133	10	0.000603024	0.000603024	0.999397	0.0707136	-	1	229.349	3014	3012	0.0938466	-	1	294.023	2839	2839	0.0644694	0.0758471	0.0706006	0.0738831	0.0810815	0.114509	0.0779985	0.097417	-0.382049
12	6386162	6386346	12_6386162_6386346	#N/A	LTBR	ENSG00000111321	#N/A	clean	+	0.0147772	10	0.000623617	0.000623617	0.999376	0.0198619	-	1	47.7429	2353	2350	0.0346391	-	1	103.914	2888	2888	0.0211624	0.0170751	0.0200658	0.0139391	0.0418089	0.0296103	0.0307505	0.0303907	-0.1496
16	19609021	19610321	16_19609021_19610321	#N/A	C16orf62	ENSG00000103544	#N/A	clean	+	0.0604976	11	0.000631149	0.000631149	0.999369	0.0800794	-	1	51.795	591	591	0.140577	NonUniformIntronCover	1	83.7485	492	492	0.0961887	0.0825671	0.0565765	0.0920034	0.127077	0.158544	0.133298	0.146358	-0.227443
1	201855182	201855782	1_201855182_201855782	#N/A	IPO9	ENSG00000198700	Yes	clean	+	0.0340517	10	0.000678837	0.000678837	0.999321	0.0451787	-	1	49.1144	1038	1036	0.0792304	-	1	90.4364	1044	1043	0.0374	0.0611083	0.039612	0.0569814	0.0638373	0.0803776	0.0711115	0.115726	-0.206443
9	92318686	92319220	9_92318686_92319220	#N/A	NOL8	ENSG00000198000	Yes	clean	-	0.088929	10	0.000722478	0.000722478	0.999278	0.1348	-	1	57.0238	366	366	0.223729	-	1	113.843	394	394	0.13146	0.138262	0.136677	0.108467	0.202346	0.201028	0.218468	0.299889	0.0262509
5	16780608	16780727	5_16780608_16780727	#N/A	MYO10	ENSG00000145555	Yes	clean	-	0.075394	10	0.000748237	0.000748237	0.999252	0.182842	-	1	126.644	565	565	0.258236	-	1	251.356	722	713	0.204465	0.134026	0.181977	0.200039	0.263551	0.269676	0.258816	0.2213	-0.0947574
19	40605652	40605728	19_40605652_40605728	#N/A	LTBP4	ENSG00000090006	#N/A	clean	+	-0.0761757	10	0.000760788	0.999239	0.000760788	0.0882139	-	1	12.9643	134	132	0.0120382	-	1	2.07143	164	164	0.08	0.147059	0.0512821	0.08	0.0289017	0.02	0	0	-0.00223828
8	26361151	26362683	8_26361151_26362683	Yes	PPP2R2A	ENSG00000221914	Yes	clean	+	0.0461866	10	0.000763156	0.000763156	0.999237	0.0471109	-	1	29.0213	586	586	0.0932975	NonUniformIntronCover	1	64.6197	616	615	0.0402591	0.0530863	0.0478115	0.0357746	0.100666	0.111099	0.0879455	0.0772474	-0.110154
11	1008135	1009099	11_1008135_1009099	#N/A	AP2A2	ENSG00000183020	Yes	clean	+	0.0490023	10	0.000766296	0.000766296	0.999234	0.0347493	-	1	17.1361	476	473	0.0837516	-	1	36.5628	400	396	0.0380004	0.0191295	0.0328974	0.0449451	0.0715064	0.0935303	0.0884652	0.121056	-0.20092
17	19740477	19741092	17_19740477_19741092	#N/A	ALDH3A1	ENSG00000108602	#N/A	clean	-	0.0050261	10	0.000785761	0.000785761	0.999214	0.019023	-	1	308.757	15916	15913	0.0240491	-	1	438.942	17807	17807	0.0191451	0.017928	0.0189635	0.0188979	0.0200425	0.020498	0.0205417	0.0406563	-0.21849
10	100546049	100546517	10_100546049_100546517	#N/A	HIF1AN	ENSG00000166135	#N/A	clean	+	0.0479815	10	0.000809742	0.000809742	0.99919	0.043448	-	1	23.7554	522	522	0.0914295	NonUniformIntronCover	1	63.1957	628	625	0.0399183	0.0635905	0.0363196	0.0548797	0.0693027	0.0813541	0.0966967	0.134691	-0.171312
8	119788904	119789591	8_119788904_119789591	Yes	TAF2	ENSG00000064313	Yes	clean	-	0.0610801	10	0.000873301	0.000873301	0.999127	0.0403409	-	1	14.5867	347	344	0.101421	-	1	44.0185	390	368	0.0380614	0.0532856	0.0453348	0.0410474	0.0887031	0.0854232	0.118213	0.113958	-0.165693
X	120606176	120608224	X_120606176_120608224	#N/A	MCTS1	ENSG00000232119	Yes	clean	+	0.0341815	90	0.000877485	0.000877485	0.999123	0.0282267	-	1	20.3036	699	687	0.0624082	NonUniformIntronCover	1	44.6633	671	640	0.0326134	0.0286576	0.0230078	0.0204923	0.0561855	0.0700872	0.0558215	0.0764456	-0.168483
8	144084609	144084721	8_144084609_144084721	#N/A	GPAA1	ENSG00000197858	Yes	clean	+	0.0208697	10	0.000878843	0.000878843	0.999121	0.0064744	NonUniformIntronCover	1	5.5	844	843	0.0273441	-	1	21.3095	758	754	0.0137237	0.00684932	0.00394046	0.000204207	0.0227273	0.0166065	0.0246223	0.0541387	-0.541719
8	125433609	125436005	8_125433609_125436005	#N/A	TRIB1	ENSG00000173334	#N/A	clean	+	-0.111711	169	0.000882452	0.999118	0.000882452	0.34558	-	1	119.872	209	209	0.233869	-	1	140.725	435	435	0.329112	0.342146	0.369972	0.32915	0.219006	0.281858	0.191938	0.250838	0.2807
12	122138551	122138814	12_122138551_122138814	#N/A	MLXIP	ENSG00000175727	Yes	clean	+	0.145676	10	0.000974646	0.000974646	0.999025	0.134502	-	1	23.6214	149	149	0.280178	-	1	64.2233	165	156	0.120732	0.195061	0.101493	0.169612	0.240786	0.262219	0.305552	0.32612	0.0446751
1	37683437	37686272	1_37683437_37686272	#N/A	C1orf109	ENSG00000116922	Yes	clean	-	0.158308	815	0.000982775	0.000982775	0.999017	0.127886	NonUniformIntronCover	1	18.1832	100	100	0.286194	-	1	49.7166	102	102	0.148115	0.0947375	0.133585	0.114137	0.254613	0.257486	0.347939	0.262481	0.0880798
6	33318802	33318996	6_33318802_33318996	#N/A	DAXX	ENSG00000204209	#N/A	clean	-	-0.0590345	10	0.000991436	0.999009	0.000991436	0.0899453	NonUniformIntronCover	1	28.6622	290	289	0.0309108	-	1	10.6216	332	332	0.097561	0.102744	0.0983231	0.047619	0.0217012	0.0403599	0.045977	0.0093633	-0.116051
22	19505481	19507385	22_19505481_19507385	Yes	CDC45	ENSG00000093009	Yes	clean	+	0.127807	10	0.00100167	0.00100167	0.998998	0.104627	NonUniformIntronCover	1	18.6966	160	159	0.232434	-	1	60.2612	199	197	0.0875081	0.109619	0.143116	0.0565098	0.214465	0.243617	0.228368	0.260891	0.11686
14	24270140	24270333	14_24270140_24270333	#N/A	RABGGTA	ENSG00000100949	Yes	clean	-	0.112288	10	0.00101018	0.00101018	0.99899	0	-	0	0	75	75	0.112288	NonUniformIntronCover	1	9.61333	76	74	0	0	0	0	0.105368	0.0588235	0.0666667	0.175824	-0.328016
2	130345933	130346017	2_130345933_130346017	#N/A	IMP4	ENSG00000136718	#N/A	clean	+	-0.0379375	10	0.00101679	0.998983	0.00101679	0.077601	-	1	52.8333	628	620	0.0396635	-	1	33	799	794	0.0696517	0.0918367	0.0752111	0.0808722	0.0432586	0.0204082	0.0530612	0.0455587	-0.0439816
X	40712293	40712913	X_40712293_40712913	#N/A	MED14	ENSG00000180182	Yes	clean	-	0.0327797	10	0.0010507	0.0010507	0.998949	0.0106533	-	1	4.47951	416	416	0.043433	-	1	20.1598	444	444	0.0181818	0.00802669	0.00417964	0.00551373	0.0431705	0.048617	0.054004	0.030977	-0.10783
19	11149238	11155616	19_11149238_11155616	#N/A	SPC24	ENSG00000161888	Yes	clean	-	0.223059	513	0.00107234	0.00107234	0.998928	0.0909787	-	0.895993	8.80741	84	84	0.314038	NonUniformIntronCover	0.945269	15.5654	30	30	0.0686645	0.100545	0.0949825	0.0581862	0.216326	0.355852	0.351811	0.320813	-1.0613
16	1459187	1460417	16_1459187_1460417	#N/A	CLCN7	ENSG00000103249	Yes	clean	-	0.106368	240	0.00114516	0.00114516	0.998855	0.13779	-	1	36.4369	227	226	0.244158	-	1	91.7399	284	283	0.110303	0.119609	0.166096	0.136821	0.250355	0.217457	0.223248	0.330047	0.0818512
11	117411917	117412071	11_117411917_117412071	Yes	CEP164	ENSG00000110274	Yes	clean	+	0.204965	10	0.00114916	0.00114916	0.998851	0.13479	-	1	13.0862	84	84	0.339755	NonUniformIntronCover	1	40.1379	78	78	0.129456	0.250923	0.119235	0.05	0.451969	0.309524	0.304846	0.261734	0.187647
2	11197348	11197525	2_11197348_11197525	#N/A	ROCK2	ENSG00000134318	#N/A	clean	-	0.0304775	10	0.00116378	0.00116378	0.998836	0.0230795	-	1	16.5373	700	700	0.053557	NonUniformIntronCover	1	48.5522	858	858	0.0245628	0.00440478	0.0305344	0.0338228	0.0423973	0.0416277	0.0453957	0.100168	0.041195
6	35874339	35886723	6_35874339_35886723	Yes	SRPK1	ENSG00000096063	Yes	clean	-	0.045266	450	0.00116434	0.00116434	0.998836	0.074262	-	1	63.0524	785	785	0.119528	NonUniformIntronCover	1	105.753	779	778	0.0710135	0.0850839	0.0716615	0.0642745	0.113368	0.126164	0.105514	0.138563	-0.0750414
7	101135594	101135714	7_101135594_101135714	#N/A	SERPINE1	ENSG00000106366	#N/A	clean	+	-0.054048	10	0.00119214	0.998808	0.00119214	0.0727396	-	1	14.5909	186	186	0.0186916	-	1	6	315	315	0.104167	0.0930233	0.0394737	0.0808625	0.00529647	0.0384615	0.0141397	0	0.486502
17	64500326	64500548	17_64500326_64500548	#N/A	DDX5	ENSG00000108654	#N/A	clean	-	0.018919	10	0.00128895	0.00128895	0.998711	0.130603	-	1	803.988	5352	5320	0.149522	-	1	1263.55	7187	7149	0.142308	0.131991	0.12641	0.116682	0.150161	0.144826	0.155993	0.145618	-0.0407536
11	9287806	9288441	11_9287806_9288441	#N/A	TMEM41B	ENSG00000166471	Yes	clean	-	0.105355	10	0.00129164	0.00129164	0.998708	0.260838	-	1	140.801	399	397	0.366193	-	1	176.797	306	301	0.266383	0.264605	0.268023	0.236409	0.360569	0.292444	0.405094	0.424672	-0.346008
11	47243124	47243238	11_47243124_47243238	#N/A	ACP2	ENSG00000134575	#N/A	clean	-	-0.0648433	10	0.0013095	0.99869	0.0013095	0.081761	-	1	13	146	145	0.0169177	NonUniformIntronCover	1	3.47619	202	197	0.0714286	0.037037	0.0967742	0.107143	0.0244094	0.0333333	0.00379851	0	-0.314284
X	123613556	123613638	X_123613556_123613638	#N/A	THOC2	ENSG00000125676	Yes	clean	-	0.0695435	10	0.00132326	0.00132326	0.998677	0.0871435	-	1	36.4667	381	381	0.156687	-	1	72.8333	380	380	0.0909091	0.101592	0.0676157	0.109375	0.201521	0.151786	0.122951	0.136471	-0.148176
22	36320363	36320797	22_36320363_36320797	#N/A	MYH9	ENSG00000100345	Yes	clean	-	0.0205908	10	0.00134179	0.00134179	0.998658	0.0226636	-	1	30.8647	1328	1328	0.0432544	-	1	67.3176	1489	1488	0.023647	0.00818563	0.0259964	0.023977	0.0522956	0.0411354	0.0331481	0.0534834	-0.156973
15	74191243	74191423	15_74191243_74191423	#N/A	STRA6	ENSG00000137868	#N/A	clean	-	0.0326082	10	0.00146299	0.00146299	0.998537	0.0114607	NonUniformIntronCover	1	4.38235	374	374	0.0440689	-	1	20.5147	437	437	0.015873	0.0043195	0.0159809	0.0063404	0.0513436	0.0563076	0.0229413	0.0465116	-0.0368176
17	63579448	63579824	17_63579448_63579824	#N/A	DCAF7	ENSG00000136485	#N/A	clean	+	0.0415964	10	0.00148058	0.00148058	0.998519	0.0406396	-	1	30.5	720	720	0.082236	-	1	42.8311	478	478	0.0486685	0.034736	0.0322941	0.0478854	0.0804645	0.0736038	0.0773846	0.0891624	-1.0785
11	72697195	72697322	11_72697195_72697322	#N/A	ARAP1	ENSG00000186635	#N/A	clean	-	-0.0760273	10	0.00148609	0.998514	0.00148609	0.135452	NonUniformIntronCover	1	32.7447	209	209	0.0594247	-	1	20.6596	327	327	0.1	0.133333	0.187014	0.0979798	0.0457979	0.0749206	0.0384615	0.0784314	0.0538714
8	70596321	70597894	8_70596321_70597894	#N/A	TRAM1	ENSG00000067167	#N/A	clean	-	0.00442234	174	0.0014912	0.0014912	0.998509	0.00830506	-	1	66.3102	7909	7909	0.0127274	NonUniformIntronCover	1	147.827	11442	11442	0.00779437	0.010429	0.00814902	0.00805025	0.0128371	0.0127676	0.0108546	0.0181331	0.213425
2	224805124	224805205	2_224805124_224805205	#N/A	DOCK10	ENSG00000135905	#N/A	clean	-	0.049378	10	0.00149141	0.00149141	0.998509	0.0111059	NonUniformIntronCover	1	2.44828	218	218	0.0604839	-	1	15	233	233	0.00449735	0.0185185	0.0164861	0.00699301	0.0833333	0.0779992	0.0361446	0.0416667	-0.124385
5	10402139	10402383	5_10402139_10402383	Yes	2006-03-01	ENSG00000145495	#N/A	clean	+	0.0580005	10	0.00149956	0.00149956	0.9985	0.0495725	NonUniformIntronCover	1	18.2553	350	350	0.107573	-	1	46.6489	387	385	0.0503073	0.0764912	0.0556926	0.0203897	0.0894309	0.0798193	0.126908	0.147494	-0.143015
9	4834265	4841231	9_4834265_4841231	Yes	RCL1	ENSG00000120158	Yes	clean	+	0.0649963	376	0.00152479	0.00152479	0.998475	0.0897797	-	1	42.709	433	432	0.154776	-	1	91.0095	497	497	0.101123	0.0982967	0.0772127	0.0777744	0.171261	0.170804	0.129898	0.148963	0.0116907
16	67944931	67945086	16_67944931_67945086	Yes	SLC12A4	ENSG00000124067	Yes	known-exon	-	0.208149	10	0.00153717	0.00153717	0.998463	0.047606	-	1	2.94915	59	59	0.255755	NonUniformIntronCover	1	13.7458	40	40	0.0759036	0	0.0124858	0.0468365	0.25	0.214032	0.25	0.353678	-0.348065
X	123623283	123623786	X_123623283_123623786	#N/A	THOC2	ENSG00000125676	Yes	clean	-	0.113485	131	0.00155553	0.00155553	0.998444	0.355581	-	1	185.4	336	301	0.469066	-	1	276.527	313	282	0.388036	0.395418	0.310138	0.351783	0.39665	0.481931	0.431619	0.583926	-0.148176
5	53075304	53078771	5_53075304_53078771	#N/A	ITGA2	ENSG00000164171	#N/A	clean	+	0.0648998	10	0.00161503	0.00161503	0.998385	0.0732102	-	1	42.7354	541	535	0.13811	-	1	43.906	274	265	0.0678873	0.0683789	0.0746778	0.0791754	0.154461	0.126114	0.158467	0.110282	-1.09278
3	98800716	98801599	3_98800716_98801599	#N/A	DCBLD2	ENSG00000057019	#N/A	clean	-	0.0099955	52	0.00167157	0.00167157	0.998328	0.0462601	-	1	431.006	8765	8765	0.0562556	-	1	465.844	7697	7693	0.0491479	0.0470858	0.0409189	0.0515126	0.0568332	0.0587712	0.0519745	0.0610935	-0.459517
11	116783619	116784377	11_116783619_116784377	#N/A	ZPR1	ENSG00000109917	Yes	clean	-	0.0705938	10	0.00168993	0.00168993	0.99831	0.0535802	-	1	21.3433	377	375	0.124174	NonUniformIntronCover	1	27.3633	193	192	0.0580848	0.0458372	0.0637263	0.0430622	0.0847118	0.142751	0.142759	0.123894	-0.683785
8	21991974	21994362	8_21991974_21994362	#N/A	XPO7	ENSG00000130227	Yes	clean	+	0.0508311	10	0.00170376	0.00170376	0.998296	0.0566279	-	1	31.6943	528	520	0.107459	-	1	56.7069	471	424	0.0581982	0.0728726	0.0414714	0.0550764	0.101469	0.101927	0.137013	0.0872483	-0.201877
1	201854714	201854822	1_201854714_201854822	#N/A	IPO9	ENSG00000198700	Yes	clean	+	0.0475609	10	0.00171878	0.00171878	0.998281	0.0533771	-	1	30.9	548	548	0.100938	NonUniformIntronCover	1	61.075	544	514	0.0510016	0.0655542	0.057685	0.0403917	0.107712	0.114183	0.0875179	0.0849098	-0.206443
11	112233233	112233431	11_112233233_112233431	#N/A	PTS	ENSG00000150787	#N/A	clean	+	0.0354099	10	0.00178403	0.00178403	0.998216	0.00525143	-	0.845745	1.73684	329	325	0.0406613	NonUniformIntronCover	1	14.3684	339	334	0.00131539	0	0.00515941	0.0204082	0.0372435	0.0543478	0.0265606	0.05	-0.154892
9	116377647	116382394	9_116377647_116382394	#N/A	PAPPA	ENSG00000182752	#N/A	clean	+	0.0296152	10	0.00178975	0.00178975	0.99821	0.0665366	-	1	104.709	1469	1466	0.0961518	NonUniformIntronCover	1	161.485	1516	1513	0.0636104	0.0633789	0.0686368	0.0684523	0.0954688	0.0892538	0.101132	0.108254	-0.159111
1	203861743	203862181	1_203861743_203862181	#N/A	SNRPE	ENSG00000182004	Yes	known-exon	+	-0.276226	126	0.00179219	0.998208	0.00179219	0.600051	NonUniformIntronCover	1	37.5079	24	19	0.323825	-	1	53.1587	100	97	0.666162	0.644319	0.507171	0.479608	0.228613	0.378453	0.377194	0.329036	-0.0667358
12	71657301	71663012	12_71657301_71663012	Yes	ZFC3H1	ENSG00000133858	Yes	clean	-	0.133636	427	0.00181217	0.00181217	0.998188	0.232626	NonUniformIntronCover	1	60.0227	198	197	0.366262	-	1	115.588	200	198	0.233503	0.213945	0.251905	0.227002	0.403817	0.34687	0.307995	0.465656	0.018604
8	99835324	99835538	8_99835324_99835538	#N/A	VPS13B	ENSG00000132549	#N/A	clean	+	0.107835	10	0.00184018	0.00184018	0.99816	0.0287016	-	0.882353	3.07317	104	104	0.136537	NonUniformIntronCover	1	18.8171	119	119	0.064781	0	0.0263158	0.0454545	0.135135	0.0692759	0.196258	0.0666667	0.101397
7	134296466	134299522	7_134296466_134299522	#N/A	SLC35B4	ENSG00000205060	Yes	clean	-	0.0431148	374	0.00188965	0.00188965	0.99811	0.0534637	-	1	38.7477	685	685	0.0965785	NonUniformIntronCover	1	63.1797	591	589	0.0593326	0.0544537	0.0529638	0.0451191	0.0876398	0.0907982	0.106562	0.0964532	-0.378208
6	43048253	43048331	6_43048253_43048331	#N/A	CUL7	ENSG00000044090	#N/A	clean	-	0.193033	10	0.00191136	0.00191136	0.998089	0.0185185	NonUniformIntronCover	1	1	51	51	0.211552	-	1	10.4643	38	38	0.0176565	0	0.0434783	0	0.282051	0.117647	0.285714	0.222222	-0.118291
10	130166679	130166918	10_130166679_130166918	#N/A	GLRX3	ENSG00000108010	#N/A	clean	+	0.0249974	10	0.00199878	0.00199878	0.998001	0.0246223	NonUniformIntronCover	1	22.2903	883	882	0.0496197	-	1	52.0538	997	997	0.0208669	0.0286388	0.028271	0.00312115	0.0569726	0.0438071	0.0474662	0.0439818	-0.117565
12	68759239	68764703	12_68759239_68764703	Yes	SLC35E3	ENSG00000175782	Yes	clean	+	0.147364	247	0.00203096	0.00203096	0.997969	0.193141	-	1	38.0604	159	150	0.340505	-	1	73.3162	142	134	0.176049	0.139899	0.210193	0.233175	0.295799	0.404471	0.293256	0.372716	0.220048
9	129014503	129014770	9_129014503_129014770	#N/A	SH3GLB2	ENSG00000148341	#N/A	clean	-	-0.0270623	10	0.00211481	0.997885	0.00211481	0.0356141	-	1	13.9223	376	376	0.00855185	NonUniformIntronCover	1	4.25243	488	488	0.0421575	0.016129	0.0439152	0.0205109	0.00542454	0.00714286	0.0128205	0.00392248	-0.0538077
14	104886130	104886274	14_104886130_104886274	#N/A	CEP170B	ENSG00000099814	Yes	clean	+	-0.0249625	10	0.00211483	0.997885	0.00211483	0.0258858	-	1	5.92593	223	223	0.000923318	NonUniformIntronCover	0.298507	0	323	323	0.0151515	0.0392157	0.0294118	0.0148743	0.00326958	0.000163988	0	0	0.0536159
17	44854356	44854555	17_44854356_44854555	#N/A	EFTUD2	ENSG00000108883	#N/A	clean	-	0.0191232	10	0.00213155	0.00213155	0.997868	0.019679	NonUniformIntronCover	1	22.4026	1116	1116	0.0388022	-	1	52.5195	1301	1301	0.0172625	0.0268187	0.0147613	0.0216995	0.0431247	0.0291568	0.0431136	0.0372978	-0.114855
6	34821815	34821916	6_34821815_34821916	#N/A	UHRF1BP1	ENSG00000065060	#N/A	clean	+	-0.0863739	10	0.00213524	0.997865	0.00213524	0.121739	-	1	14	101	100	0.0353651	NonUniformIntronCover	1	7.91892	214	214	0.0714286	0.177778	0.168841	0.0716846	0.0558498	0.0194102	0.0569414	0.0089545	0.061044
20	2864083	2864178	20_2864083_2864178	#N/A	VPS16	ENSG00000215305	Yes	known-exon	+	0.11358	10	0.00218892	0.00218892	0.997811	0.0730868	-	1	12.1429	150	150	0.186667	-	1	28	114	114	0.04	0.0645161	0.0987914	0.0967742	0.236842	0.159231	0.21762	0.135802	-0.731582
4	145150699	145150801	4_145150699_145150801	#N/A	OTUD4	ENSG00000164164	#N/A	clean	-	0.035109	10	0.00220945	0.00220945	0.997791	0.0235461	NonUniformIntronCover	1	11.8158	490	490	0.0586551	-	1	35.5789	569	569	0.0133429	0.0379747	0.0354283	0	0.0488754	0.0434783	0.0457143	0.12794	-0.0777736
X	108180622	108180896	X_108180622_108180896	#N/A	COL4A6	ENSG00000197565	#N/A	clean	-	0.0493306	10	0.00224329	0.00224329	0.997757	0.0333617	NonUniformIntronCover	1	11.1132	322	322	0.0826923	-	1	36.5094	405	405	0.0430898	0.0114308	0.0265487	0.039975	0.102917	0.0672697	0.0686392	0.0918798	-0.0317984
3	69064111	69067927	3_69064111_69067927	Yes	UBA3	ENSG00000144744	Yes	clean	-	0.115357	110	0.00224528	0.00224528	0.997755	0.0851235	NonUniformIntronCover	0.987048	16.934	182	182	0.200481	-	1	30.341	121	119	0.0893597	0.109432	0.0533895	0.1071	0.159159	0.225648	0.201959	0.29709	-0.526931
11	118632053	118632158	11_118632053_118632158	#N/A	PHLDB1	ENSG00000019144	#N/A	clean	+	0.130534	10	0.00224872	0.00224872	0.997751	0.0561869	-	1	6.84615	115	114	0.186721	-	1	19.9744	87	84	0.075	0	0.0643651	0.0625	0.232021	0.15625	0.204082	0.166667	-0.221305
1	35387278	35387453	1_35387278_35387453	#N/A	ZMYM4	ENSG00000146463	#N/A	clean	+	0.0827628	10	0.0022774	0.0022774	0.997723	0.0941412	-	1	25.2537	243	241	0.176904	-	1	72	335	332	0.103319	0.0930233	0.0720222	0.111527	0.210693	0.148395	0.159975	0.191259	0.0892731
6	7605486	7606030	6_7605486_7606030	#N/A	SNRNP48	ENSG00000168566	#N/A	clean	+	-0.0216251	10	0.00232839	0.997672	0.00232839	0.0270137	-	1	6.63551	239	239	0.00538858	NonUniformIntronCover	1	4.7243	871	871	0.0136663	0.021759	0.036419	0.0161087	0.00972157	0.00224847	0.00535336	0.00213714	1.20403
6	26409914	26410005	6_26409914_26410005	#N/A	BTN3A1	ENSG00000026950	#N/A	clean	+	-0.114572	10	0.00242077	0.997579	0.00242077	0.135802	-	1	11	69	69	0.0212301	NonUniformIntronCover	1	2.06061	92	92	0.130732	0.0666667	0.111111	0.375	0.0320807	0.037037	0	0	0.00397217
15	59256378	59261419	15_59256378_59261419	#N/A	MYO1E	ENSG00000157483	Yes	clean	-	0.0192089	70	0.00242665	0.00242665	0.997573	0.0545446	-	1	149.767	2596	2569	0.0737535	-	1	213.319	2679	2541	0.0532449	0.0535981	0.0560234	0.0520614	0.0767336	0.0734377	0.0653953	0.0790448	-0.282462
12	6563771	6563890	12_6563771_6563890	#N/A	NOP2	ENSG00000111641	Yes	clean	-	0.0508414	10	0.00244622	0.00244622	0.997554	0.0153707	NonUniformIntronCover	1	3.77778	242	242	0.0662121	-	1	20.0667	283	283	0.03634	0.0103319	0.00760788	0.00486914	0.0825928	0.0513658	0.0852626	0.0432099	0.0603538
1	246888233	246888393	1_246888233_246888393	#N/A	AHCTF1	ENSG00000153207	Yes	clean	-	0.0275197	10	0.00250124	0.00250124	0.997499	0.0338076	NonUniformIntronCover	1	30.9667	885	885	0.0613273	-	1	64.55	972	971	0.0166823	0.0232075	0.0512796	0.0311419	0.0536924	0.05431	0.0611848	0.0834114	0.0175869
12	132143909	132143992	12_132143909_132143992	#N/A	DDX51	ENSG00000185163	#N/A	clean	-	-0.174796	10	0.00250719	0.997493	0.00250719	0.225968	-	1	11.6774	39	39	0.0511717	-	1	3.45161	64	64	0.294118	0.333333	0.142857	0.182418	0	0.0939457	0.111111	0.0588235	-0.0498877
2	11450126	11451650	2_11450126_11451650	Yes	E2F6	ENSG00000169016	Yes	clean	-	0.095036	10	0.00251646	0.00251646	0.997484	0.149213	-	1	46.1254	263	263	0.244249	-	1	95.9868	297	297	0.163597	0.137542	0.148362	0.129735	0.262318	0.199254	0.274802	0.275764	0.145451
3	157149977	157150064	3_157149977_157150064	#N/A	CCNL1	ENSG00000163660	#N/A	clean	-	-0.079515	10	0.00253977	0.99746	0.00253977	0.309389	-	1	183.677	410	410	0.229874	-	1	166.258	556	556	0.302206	0.331206	0.295547	0.338005	0.225275	0.244979	0.251777	0.179192	-0.130093
8	144106241	144106342	8_144106241_144106342	#N/A	MAF1	ENSG00000179632	#N/A	clean	+	-0.0155202	10	0.0025882	0.997412	0.0025882	0.0260892	-	1	27.2703	1016	1016	0.010569	NonUniformIntronCover	1	14.7838	1380	1380	0.0263944	0.0247364	0.0298726	0.027933	0.00540541	0.0148316	0.00505051	0.0167046	-0.0683073
2	233289974	233290247	2_233289974_233290247	#N/A	ATG16L1	ENSG00000085978	#N/A	clean	+	0.190272	10	0.00261248	0.00261248	0.997388	0.201955	-	1	26.0654	98	98	0.392227	-	1	49.0467	70	70	0.265446	0.305605	0.164908	0.15	0.344452	0.373169	0.340568	0.644912	-0.0155484
2	131501070	131501180	2_131501070_131501180	Yes	AC093838.4	ENSG00000152117	#N/A	clean	+	0.138122	10	0.00261625	0.00261625	0.997384	0.112615	-	1	14.975	118	118	0.250737	-	1	42.5	127	127	0.079602	0.183673	0.125059	0.0625	0.240186	0.20338	0.283388	0.276018	0.102772
1	198264235	198277960	1_198264235_198277960	#N/A	NEK7	ENSG00000151414	#N/A	clean	+	0.091317	10	0.0026617	0.0026617	0.997338	0.121998	NonUniformIntronCover	1	43.0745	310	293	0.213315	-	1	54.7736	202	194	0.104646	0.109073	0.136364	0.148582	0.230145	0.264734	0.162648	0.263956	-0.545066
17	44320276	44320354	17_44320276_44320354	#N/A	SLC25A39	ENSG00000013306	#N/A	clean	-	-0.0292643	10	0.00271961	0.99728	0.00271961	0.0609248	-	1	43.8571	676	676	0.0316605	NonUniformIntronCover	1	29.7857	910	910	0.0590032	0.0512102	0.0689561	0.0681818	0.0491803	0.0260552	0.0233474	0.0279424	-0.0151606
7	143388339	143388488	7_143388339_143388488	#N/A	ZYX	ENSG00000159840	#N/A	clean	+	-0.03971	10	0.00273449	0.997266	0.00273449	0.0636826	NonUniformIntronCover	1	23.7368	349	349	0.0239726	-	1	10.193	415	415	0.101756	0.0322581	0.0476802	0.0535055	0.0175412	0.0209758	0.0269316	0.0266667	-0.0534195
10	78035720	78037193	10_78035720_78037193	#N/A	RPS24	ENSG00000138326	#N/A	clean	+	-0.006621	10	0.00274362	0.997256	0.00274362	0.0214393	-	1	109.698	5007	5004	0.0148183	-	1	112.072	7451	7450	0.0259998	0.0205585	0.0193977	0.0205107	0.0159505	0.0139844	0.0141946	0.0172209	0.0523949
2	96278998	96279450	2_96278998_96279450	#N/A	SNRNP200	ENSG00000144028	#N/A	clean	-	0.02606	10	0.00279887	0.00279887	0.997201	0.014165	NonUniformIntronCover	1	8.60674	599	598	0.040225	-	1	29.9663	715	712	0.0156954	0.00981675	0.0103689	0.0204082	0.0439427	0.0315795	0.0447399	0.0303848	-0.0214641
12	88148504	88153290	12_88148504_88153290	#N/A	TMTC3	ENSG00000139324	#N/A	clean	+	0.077121	10	0.00281274	0.00281274	0.997187	0.077519	-	0.995394	23.2772	277	275	0.15464	-	0.996441	39.5126	216	212	0.0919834	0.0734189	0.073861	0.0499154	0.13896	0.169588	0.204276	0.106873	-0.571765
11	57688665	57690030	11_57688665_57690030	#N/A	ZDHHC5	ENSG00000156599	Yes	clean	+	0.0320865	70	0.00284048	0.00284048	0.99716	0.0296422	-	1	19.7033	645	639	0.0617287	-	1	45.8555	697	636	0.0385045	0.023583	0.024521	0.0251954	0.0602058	0.0499418	0.0544673	0.0879265	-0.182305
5	53078874	53080510	5_53078874_53080510	#N/A	ITGA2	ENSG00000164171	#N/A	clean	+	0.127879	10	0.0029037	0.0029037	0.997096	0.173786	-	1	46.0644	216	214	0.301665	NonUniformIntronCover	1	50.5414	108	108	0.167822	0.17308	0.174761	0.195412	0.278824	0.279311	0.341253	0.243051	-1.09278
14	71050760	71051882	14_71050760_71051882	Yes	PCNX	ENSG00000100731	#N/A	clean	+	0.0565049	10	0.00295956	0.00295956	0.99704	0.0657601	NonUniformIntronCover	1	30.0561	423	423	0.122265	-	1	49.7287	341	341	0.0547643	0.0417403	0.0744293	0.0842862	0.108525	0.125057	0.112556	0.147608	-0.216217
3	98820288	98822227	3_98820288_98822227	#N/A	DCBLD2	ENSG00000057019	#N/A	clean	-	0.013412	10	0.00296413	0.00296413	0.997036	0.0640853	-	1	398.173	5815	5772	0.0774973	-	1	431.715	5139	5081	0.0623836	0.0658591	0.0623797	0.0632716	0.0759243	0.0761029	0.0754438	0.0866413	-0.459517
3	38478292	38478374	3_38478292_38478374	#N/A	ACVR2B	ENSG00000114739	#N/A	clean	+	0.133333	10	0.00304672	0.00304672	0.996953	0	-	0	0	52	52	0.133333	-	1	10	65	65	0	0	0	0	0.198664	0.0217391	0.176471	0.166667	-0.302823
X	13714505	13716003	X_13714505_13716003	#N/A	TRAPPC2	ENSG00000196459	Yes	clean	-	0.225253	367	0.00308991	0.00308991	0.99691	0.280868	-	1	31.6358	81	79	0.506121	-	1	62.5121	61	57	0.290725	0.216367	0.349325	0.326093	0.656428	0.394115	0.512477	0.52625	0.0297886
17	42773878	42774645	17_42773878_42774645	Yes	VPS25	ENSG00000131475	Yes	clean	+	0.034917	198	0.00309115	0.00309115	0.996909	0.0413212	-	1	30.6026	703	703	0.0762382	NonUniformIntronCover	1	55.7904	643	643	0.0414727	0.0574075	0.0286841	0.045356	0.0686049	0.065714	0.103246	0.0625202	-0.39879
17	63579943	63583501	17_63579943_63583501	#N/A	DCAF7	ENSG00000136485	#N/A	clean	+	0.0563905	10	0.00312159	0.00312159	0.996878	0.0487095	NonUniformIntronCover	1	20.9423	409	396	0.1051	-	1	29.9479	255	245	0.0434714	0.0408526	0.0504825	0.0576576	0.113845	0.117941	0.0905688	0.0898577	-1.0785
4	102267674	102267871	4_102267674_102267871	#N/A	SLC39A8	ENSG00000138821	#N/A	clean	-	0.0611533	10	0.00318987	0.00318987	0.99681	0.0181419	NonUniformIntronCover	1	3.64	197	197	0.0792952	-	1	18	209	209	0.0416469	0.00392487	0.0135135	0.00976336	0.0742584	0.0855803	0.0771812	0.104201	-0.0195632
12	96936812	96937197	12_96936812_96937197	#N/A	NEDD1	ENSG00000139350	Yes	clean	+	-0.0272596	10	0.00339133	0.996609	0.00339133	0.0330487	-	1	8.92053	261	259	0.00578906	NonUniformIntronCover	1	2.74834	470	470	0.0216965	0.0192308	0.0528674	0.0394402	0.00365327	0.00419287	0.00689655	0.00256704	0.318379
2	232333987	232334368	2_232333987_232334368	#N/A	DIS3L2	ENSG00000144535	#N/A	clean	+	0.155133	10	0.00346528	0.00346528	0.996535	0.0106196	-	0.601078	0.751678	54	54	0.165753	NonUniformIntronCover	1	9.53691	46	46	0.0325945	0	0	0.0287958	0.242694	0.136232	0.128655	0.232453	0.0494614
6	43525214	43525838	6_43525214_43525838	#N/A	XPO5	ENSG00000124571	Yes	clean	-	0.0551404	10	0.00347471	0.00347471	0.996525	0.0438581	-	1	15.1829	330	330	0.0989985	-	1	29.7764	270	270	0.0508863	0.0243456	0.0573745	0.0227273	0.0720716	0.10121	0.0847697	0.158974	-0.3804
15	48158224	48158768	15_48158224_48158768	Yes	MYEF2	ENSG00000104177	Yes	clean	-	0.0600033	10	0.00364019	0.00364019	0.99636	0.0431207	NonUniformIntronCover	1	11.7617	260	260	0.103124	-	1	37.9439	330	329	0.0274544	0.0212766	0.0599731	0.0694733	0.074076	0.139817	0.0803868	0.101125	0.029583
10	35178986	35179133	10_35178986_35179133	#N/A	CREM	ENSG00000095794	#N/A	clean	+	0.0828287	10	0.003683	0.003683	0.996317	0.0108992	-	0.605839	1.09091	94	94	0.0937279	NonUniformIntronCover	1	9.61818	90	90	0	0.0316008	0.00130841	0	0.0857143	0.114332	0.0356919	0.1875	-0.121239
8	102650391	102651148	8_102650391_102651148	#N/A	KLF10	ENSG00000155090	#N/A	clean	-	-0.123034	10	0.0037189	0.996281	0.0037189	0.44862	-	1	144.826	178	178	0.325586	-	1	134.692	278	278	0.437933	0.36942	0.472323	0.512618	0.296187	0.356944	0.309397	0.325969	0.0429879
17	39716433	39716514	17_39716433_39716514	#N/A	ERBB2	ENSG00000141736	#N/A	clean	+	-0.0263553	10	0.00382486	0.996175	0.00382486	0.0291486	-	1	6.96552	231	231	0.0027933	NonUniformIntronCover	1	1	355	355	0.0245796	0.0243902	0.0348837	0.03125	0.00961538	0.000273411	0.00268308	0.000227118	0.0874219
11	61300932	61302256	11_61300932_61302256	Yes	DDB1	ENSG00000167986	Yes	clean	-	0.0112214	14	0.00389617	0.00389617	0.996104	0.0123954	-	1	23.395	1860	1860	0.0236168	-	1	49.126	2026	2026	0.0169005	0.0106797	0.00921226	0.0130794	0.027873	0.021751	0.0218367	0.0278245	-0.233487
1	43422883	43423098	1_43422883_43423098	#N/A	SZT2	ENSG00000198198	#N/A	clean	+	-0.0726004	10	0.00391104	0.996089	0.00391104	0.0779221	-	1	6	71	71	0.00532165	-	0.497561	0.493976	93	93	0.194175	0.0204778	0.0645161	0.023422	0	0.0132692	0	0	0.0370255
16	2208613	2208758	16_2208613_2208758	#N/A	MLST8	ENSG00000167965	Yes	known-exon	+	0.0368519	10	0.00392963	0.00392963	0.99607	0.0101695	-	1	3	292	292	0.0470214	NonUniformIntronCover	1	13.9636	283	283	0.0111111	0	0.0212766	0.00264845	0.0376671	0.0767656	0.0344828	0.0425532	-0.0335964
8	100151416	100151823	8_100151416_100151823	#N/A	POLR2K	ENSG00000147669	Yes	known-exon	+	0.0145002	10	0.00393716	0.00393716	0.996063	0.0135212	-	1	20.5597	1500	1490	0.0280214	-	1	36.7862	1276	1266	0.00710089	0.0101537	0.0195628	0.0144552	0.0269988	0.0337892	0.0269473	0.0204968	-0.611641
14	104877963	104878442	14_104877963_104878442	Yes	CEP170B	ENSG00000099814	Yes	clean	+	0.0812525	12	0.00403179	0.00403179	0.995968	0.0670815	-	1	13.3743	186	186	0.148334	NonUniformIntronCover	1	42.4973	244	244	0.0520569	0.0792624	0.0662661	0.0603015	0.151365	0.136167	0.126427	0.19519	0.0536159
1	147293722	147294408	1_147293722_147294408	#N/A	CHD1L	ENSG00000131778	Yes	clean	+	0.118294	10	0.00403197	0.00403197	0.995968	0.146953	-	1	27.7353	161	161	0.265247	NonUniformIntronCover	1	65.7022	182	181	0.134309	0.130273	0.196217	0.0943396	0.294771	0.330572	0.208645	0.240282	0.135227
12	68752190	68759156	12_68752190_68759156	#N/A	SLC35E3	ENSG00000175782	Yes	clean	+	0.0825537	460	0.00406756	0.00406756	0.995932	0.0638773	-	0.979711	14.8072	216	214	0.146431	NonUniformIntronCover	0.997848	30.0215	175	165	0.0579991	0.0560633	0.0652339	0.0569454	0.158232	0.152861	0.124094	0.121922	0.220048
19	41389905	41391840	19_41389905_41391840	Yes	EXOSC5	ENSG00000077348	Yes	clean	-	0.0522368	140	0.00407233	0.00407233	0.995928	0.0614062	NonUniformIntronCover	1	26.4312	389	388	0.113643	-	1	48.9777	380	377	0.0745059	0.0733555	0.0474862	0.0504748	0.113928	0.0998738	0.11846	0.105864	-0.43207
14	49665163	49666329	14_49665163_49666329	#N/A	POLE2	ENSG00000100479	Yes	clean	-	0.110865	120	0.0040947	0.0040947	0.995905	0.0535065	NonUniformIntronCover	1	6.1619	108	106	0.164372	-	0.994264	22.031	107	104	0.0488714	0.0157051	0.0593505	0.0247354	0.160596	0.213974	0.142584	0.101104	0.103841
11	57699418	57699865	11_57699418_57699865	#N/A	ZDHHC5	ENSG00000156599	Yes	clean	+	0.0203361	10	0.00411104	0.00411104	0.995889	0.0129357	NonUniformIntronCover	1	9.96	758	758	0.0332718	-	1	26.9829	778	778	0.0104712	0.0222326	0.0105758	0.01111	0.0322788	0.0365164	0.0264485	0.0378343	-0.182305
14	95107761	95107879	14_95107761_95107879	#N/A	DICER1	ENSG00000100697	#N/A	clean	-	0.0186445	10	0.00411678	0.00411678	0.995883	0.00768914	NonUniformIntronCover	1	5.09091	657	657	0.0263336	-	1	16.7955	621	621	0.00571429	0.0143369	0.0083682	0	0.0196078	0.0209424	0.0268817	0.0318308	-0.376943
17	7229678	7229807	17_7229678_7229807	#N/A	DVL2	ENSG00000004975	#N/A	clean	-	-0.096532	10	0.00412247	0.995878	0.00412247	0.263379	NonUniformIntronCover	1	71.5102	199	198	0.166847	-	1	59.8776	299	296	0.215798	0.192021	0.269868	0.388067	0.188806	0.1481	0.143918	0.186347	0.0299122
2	101029776	101032267	2_101029776_101032267	#N/A	TBC1D8	ENSG00000204634	#N/A	clean	-	0.119479	10	0.00412779	0.00412779	0.995872	0.37847	-	1	160.758	253	240	0.497949	NonUniformIntronCover	1	220.186	210	193	0.354757	0.399044	0.398863	0.372034	0.421141	0.510074	0.529279	0.543822	-0.0767006
4	41939383	41943746	4_41939383_41943746	Yes	TMEM33	ENSG00000109133	Yes	clean	+	0.0232109	308	0.00414474	0.00414474	0.995855	0.0312299	NonUniformIntronCover	1	33.4295	1022	1022	0.0544408	-	1	61.3752	1039	1036	0.0315797	0.0298864	0.0310254	0.0336612	0.0591616	0.0633903	0.0458121	0.0520676	-0.207985
17	32337954	32338207	17_32337954_32338207	Yes	C17orf75	ENSG00000108666	Yes	clean	-	0.12042	12	0.00420051	0.00420051	0.995799	0.182062	-	1	44.0722	196	196	0.302482	-	1	67.2165	152	152	0.162054	0.127664	0.20149	0.228935	0.290568	0.30601	0.246944	0.413543	-0.35558
19	44657910	44658741	19_44657910_44658741	#N/A	PVR	ENSG00000073008	#N/A	clean	+	0.0318111	10	0.00426333	0.00426333	0.995737	0.0609766	-	1	63.5076	978	797	0.0927877	-	1	102.687	1004	808	0.0688933	0.0621034	0.0510974	0.0698613	0.0904341	0.0953718	0.0952623	0.0863663	-0.112771
7	135645018	135645467	7_135645018_135645467	Yes	NUP205	ENSG00000155561	Yes	clean	+	0.038569	10	0.00427366	0.00427366	0.995726	0.060381	-	1	41.8983	652	652	0.09895	-	1	80.8249	735	735	0.0582128	0.0556241	0.0635932	0.0565146	0.0911991	0.0954673	0.0858917	0.129794	-0.0836647
12	56741576	56741745	12_56741576_56741745	#N/A	PRIM1	ENSG00000198056	Yes	clean	-	0.0333174	10	0.00439189	0.00439189	0.995608	0.0180995	NonUniformIntronCover	1	8	434	428	0.0514169	-	1	18.6462	344	322	0.0241935	0.019802	0.0141213	0.0142857	0.0615332	0.0432473	0.038835	0.0722569	-0.454446
22	38494131	38494629	22_38494131_38494629	#N/A	DDX17	ENSG00000100201	#N/A	clean	-	-0.0122375	10	0.00442131	0.995579	0.00442131	0.0341302	-	1	69.1531	1957	1954	0.0218927	-	1	69.2296	3093	3082	0.0352232	0.0322672	0.0335664	0.0300796	0.0195431	0.019558	0.0219704	0.0223573	0.0873035
17	41910284	41912419	17_41910284_41912419	#N/A	ACLY	ENSG00000131473	#N/A	clean	-	0.0077032	50	0.00442277	0.00442277	0.995577	0.0213821	-	1	119.188	5455	5419	0.0290853	-	1	173.868	5804	5756	0.0244151	0.0240209	0.0203528	0.0175979	0.0257886	0.0309612	0.029229	0.0290327	-0.254592
17	50675775	50675882	17_50675775_50675882	#N/A	ABCC3	ENSG00000108846	#N/A	clean	+	0.0144655	10	0.00442395	0.00442395	0.995576	0.0207876	-	1	36.641	1698	1698	0.0352531	-	1	73.9231	2001	2001	0.0200719	0.0193138	0.0232671	0.0145512	0.0366138	0.0332086	0.0325673	0.0387759	-0.012797
5	58457583	58458083	5_58457583_58458083	#N/A	PLK2	ENSG00000145632	#N/A	clean	-	-0.030454	10	0.00445982	0.99554	0.00445982	0.134726	-	1	183.73	1180	1179	0.104272	-	1	241.668	2076	2076	0.138859	0.11434	0.151721	0.116504	0.109863	0.104618	0.101371	0.101371	0.227995
X	136500205	136500663	X_136500205_136500663	#N/A	HTATSF1	ENSG00000102241	#N/A	clean	+	-0.0237573	10	0.00446267	0.995537	0.00446267	0.0436681	-	1	26.6667	583	583	0.0199108	NonUniformIntronCover	1	17.7556	873	873	0.0468382	0.0343522	0.0361933	0.041721	0.0104403	0.0297398	0.0141159	0.011965	0.0538349
3	185922126	185923795	3_185922126_185923795	#N/A	TRA2B	ENSG00000136527	#N/A	clean	-	-0.0159717	10	0.00447318	0.995527	0.00447318	0.058959	-	1	129.316	2064	2062	0.0429873	-	1	145.445	3238	3235	0.056191	0.0701741	0.0564142	0.0513713	0.0398366	0.0438377	0.0391018	0.0480386	0.0349655
14	23324052	23324137	14_23324052_23324137	#N/A	BCL2L2-PABPN1	ENSG00000258643	#N/A	clean	+	0.0143972	10	0.00456535	0.00456535	0.995435	0.0251606	-	1	47	1814	1808	0.0395578	-	1	102.968	2485	2483	0.0279796	0.0216718	0.0217165	0.0301003	0.0364865	0.0439352	0.039433	0.0364571	0.23451
22	49907944	49909243	22_49907944_49909243	Yes	ALG12	ENSG00000182858	Yes	clean	-	0.118579	150	0.00476648	0.00476648	0.995234	0.0845937	NonUniformIntronCover	0.964317	12.2907	133	133	0.203173	-	0.964317	22.9479	90	90	0.0630081	0.116435	0.086916	0.0628425	0.212894	0.149929	0.254447	0.194222	-0.682305
17	47157124	47157229	17_47157124_47157229	#N/A	CDC27	ENSG00000004897	#N/A	clean	-	0.051316	10	0.0047862	0.0047862	0.995214	0.121858	-	1	83.5385	563	563	0.173174	-	1	165.462	737	737	0.135908	0.0859912	0.123794	0.140805	0.185255	0.177035	0.164582	0.146677	-0.035367
9	116352916	116353621	9_116352916_116353621	#N/A	PAPPA	ENSG00000182752	#N/A	clean	+	0.0219032	10	0.00481057	0.00481057	0.995189	0.065675	-	1	129.477	1842	1837	0.0875782	-	1	206.462	2151	2140	0.0640747	0.0654672	0.0644125	0.076836	0.0832892	0.0803014	0.0878406	0.10915	-0.159111
1	145895393	145895630	1_145895393_145895630	#N/A	ITGA10	ENSG00000143127	#N/A	clean	-	0.426641	10	0.00487379	0.00487379	0.995126	0.0660419	-	1	1.62637	21	21	0.492683	MinorIsoform	1	7.76923	6	6	0.0411827	0.1	0	0.133588	0.606061	1	0.56974	0.365411	-0.654782
19	13149593	13149727	19_13149593_13149727	Yes	STX10	ENSG00000104915	Yes	known-exon	-	0.0687522	36	0.0048861	0.0048861	0.995114	0.0500728	NonUniformIntronCover	1	11.175	203	203	0.118825	-	1	31.15	226	226	0.049676	0	0.0716724	0.0526316	0.137001	0.107896	0.124464	0.112397	-0.0205958
2	38854178	38855056	2_38854178_38855056	#N/A	DHX57	ENSG00000163214	#N/A	clean	-	-0.0663077	130	0.00495928	0.995041	0.00495928	0.129582	-	1	30.8167	205	205	0.0632743	NonUniformIntronCover	1	20.94	310	308	0.168975	0.102811	0.125935	0.104104	0.0593443	0.0697509	0.0823553	0.0365499	-0.0129023
17	59666644	59666796	17_59666644_59666796	#N/A	CLTC	ENSG00000141367	#N/A	clean	+	0.0141226	10	0.0051144	0.0051144	0.994886	0.0190488	-	1	32.1379	1655	1654	0.0331714	-	1	58.0517	1690	1690	0.0199115	0.0221956	0.018077	0.014652	0.0324413	0.0407492	0.023123	0.0374078	-0.13014
9	73166192	73167496	9_73166192_73167496	#N/A	ANXA1	ENSG00000135046	#N/A	clean	+	0.0079272	10	0.00512567	0.00512567	0.994874	0.0447719	-	1	460.502	9803	9802	0.0526991	-	1	540.676	9702	9702	0.0454375	0.0457664	0.0429663	0.0478936	0.048754	0.0532519	0.0519848	0.0623344	-0.251835
11	67610570	67610994	11_67610570_67610994	#N/A	NDUFV1	ENSG00000167792	#N/A	clean	+	0.032615	22	0.00516775	0.00516775	0.994832	0.0409073	-	1	28.7901	674	674	0.0735223	-	1	59.4383	749	748	0.0537565	0.0350945	0.0335914	0.0427529	0.0601087	0.0924757	0.074713	0.0720361	0.0417296
13	77076849	77077147	13_77076849_77077147	#N/A	MYCBP2	ENSG00000005810	#N/A	clean	-	-0.0363108	10	0.00517006	0.99483	0.00517006	0.0440157	NonUniformIntronCover	1	8.10345	176	176	0.00770491	-	1	2.18966	282	282	0.0648752	0.0266066	0.021097	0.0873576	0.0119048	0	0.0140526	0	-0.0136978
17	7326343	7326436	17_7326343_7326436	#N/A	NEURL4	ENSG00000215041	#N/A	clean	-	0.0503785	10	0.0052212	0.0052212	0.994779	0.00649351	-	1	1	153	153	0.056872	-	1	12	199	199	0.0023197	0	0.0185185	0	0.0384615	0.062339	0.0909091	0.0408163	-0.0364162
13	113219048	113227975	13_113219048_113227975	Yes	CUL4A	ENSG00000139842	Yes	clean	+	0.059397	886	0.0052834	0.0052834	0.994717	0.106782	-	1	52.1228	436	424	0.166179	-	1	83.705	420	411	0.123556	0.10091	0.094568	0.10564	0.142542	0.156502	0.203475	0.169506	-0.0313959
7	96185011	96189293	7_96185011_96189293	#N/A	SLC25A13	ENSG00000004864	#N/A	clean	-	0.0574097	223	0.00532411	0.00532411	0.994676	0.0479473	NonUniformIntronCover	1	17.1231	332	330	0.105357	-	1	25.0837	205	204	0.0488914	0.0399355	0.0421434	0.0457268	0.119375	0.0787982	0.0906628	0.139141	-0.481503
3	4981515	4982835	3_4981515_4982835	#N/A	BHLHE40	ENSG00000134107	#N/A	clean	+	-0.054255	10	0.00541975	0.99458	0.00541975	0.341243	NonUniformIntronCover	1	407.674	780	780	0.286988	-	1	461.668	1142	1142	0.349704	0.339403	0.331926	0.352094	0.273536	0.311337	0.250278	0.326381	0.137709
11	34134420	34134511	11_34134420_34134511	#N/A	NAT10	ENSG00000135372	Yes	clean	+	-0.0366922	10	0.00543436	0.994566	0.00543436	0.0470728	NonUniformIntronCover	1	10.8182	219	219	0.0103806	-	1	3	286	286	0.022779	0.0714286	0.0625	0.0580709	0.0140845	0.00563258	0.0121951	0.0133983	-0.00102893
11	10799756	10800089	11_10799756_10800089	#N/A	EIF4G2	ENSG00000110321	#N/A	clean	-	0.0109648	10	0.00546721	0.00546721	0.994533	0.0496054	-	1	276.214	5292	5260	0.0605702	NonUniformIntronCover	1	391.366	6070	6030	0.0510667	0.0517453	0.0484765	0.0503101	0.0640577	0.0590017	0.0554596	0.0723773	-0.249552
17	75238762	75238913	17_75238762_75238913	#N/A	GGA3	ENSG00000125447	#N/A	clean	-	-0.063766	10	0.00559069	0.994409	0.00559069	0.0882415	NonUniformIntronCover	1	14.614	151	151	0.0244755	-	1	4.66667	186	186	0.111804	0.0819912	0.0731707	0.0857301	0	0.0321716	0.0309654	0.0344828	-0.00575641
12	101908363	101914173	12_101908363_101914173	Yes	DRAM1	ENSG00000136048	Yes	clean	+	0.102777	340	0.00572509	0.00572509	0.994275	0.0518603	-	0.938574	7.1106	119	119	0.154637	-	0.947898	16.0973	75	75	0.0497698	0.0526551	0.0531008	0.0304314	0.163342	0.118133	0.128928	0.2362	-0.0199561
19	40714133	40714277	19_40714133_40714277	#N/A	ADCK4	ENSG00000123815	#N/A	clean	-	-0.0628579	30	0.00573541	0.994265	0.00573541	0.125795	-	1	37.413	251	251	0.0629371	NonUniformIntronCover	1	22.5	327	327	0.15419	0.120423	0.102396	0.130513	0.0553881	0.0720762	0.0489318	0.0961538	0.0733244
19	48955833	48956197	19_48955833_48956197	#N/A	BAX	ENSG00000087088	#N/A	clean	+	-0.0273698	10	0.00576307	0.994237	0.00576307	0.101925	NonUniformIntronCover	1	121.437	1015	1014	0.0745552	-	1	144.366	1687	1687	0.105055	0.100214	0.0896363	0.123392	0.0760064	0.076462	0.0713599	0.0757581	0.319233
6	32975521	32976030	6_32975521_32976030	#N/A	BRD2	ENSG00000204256	#N/A	clean	+	-0.0157516	10	0.005774	0.994226	0.005774	0.0374518	-	1	44.7065	1149	1148	0.0217002	NonUniformIntronCover	1	36.3333	1638	1638	0.0409947	0.0401984	0.0338767	0.0336042	0.0174954	0.0258232	0.0187497	0.0263186	0.0957953
7	80758488	80761615	7_80758488_80761615	#N/A	SEMA3C	ENSG00000075223	#N/A	clean	-	0.071166	10	0.00579226	0.00579226	0.994208	0.229288	-	1	151.131	497	496	0.300454	NonUniformIntronCover	1	203.153	457	456	0.23203	0.219561	0.230514	0.226337	0.326533	0.284705	0.2883	0.311784	-0.203618
7	23505569	23505745	7_23505569_23505745	#N/A	TRA2A	ENSG00000164548	#N/A	clean	-	0.0229785	10	0.00589483	0.00589483	0.994105	0.0354877	-	1	37.75	1026	1026	0.0584662	NonUniformIntronCover	1	77	1240	1240	0.0379462	0.0393776	0.0445027	0.0125	0.0634487	0.0574372	0.0514994	0.0657384	0.0583692
22	38488115	38492055	22_38488115_38492055	#N/A	DDX17	ENSG00000100201	#N/A	clean	-	-0.042172	436	0.00592265	0.994077	0.00592265	0.316854	-	1	568.175	1225	1207	0.274682	-	1	684.321	1807	1789	0.31642	0.31665	0.315934	0.312358	0.284746	0.262038	0.283699	0.267329	0.0873035
8	144084330	144084412	8_144084330_144084412	#N/A	GPAA1	ENSG00000197858	Yes	clean	+	0.0237808	19	0.00594459	0.00594459	0.994055	0.0183099	-	1	13	697	685	0.0420907	NonUniformIntronCover	1	27.1111	617	608	0.00850217	0.0243902	0.0276157	0.00819672	0.0450161	0.0326838	0.0544218	0.0372891	-0.541719
1	212965778	212966270	1_212965778_212966270	#N/A	VASH2	ENSG00000143494	Yes	clean	+	0.470062	10	0.0060826	0.0060826	0.993917	0.141938	NonUniformIntronCover	1	3.63918	21	21	0.612	-	1	11.0412	6	6	0.0867753	0.0856782	0.143015	0.14539	0.724823	0.563063	0.426036	1	-0.16631
2	38582168	38583840	2_38582168_38583840	Yes	HNRNPLL	ENSG00000143889	Yes	clean	-	0.072875	65	0.00617792	0.00617792	0.993822	0.145979	-	1	56.2364	317	317	0.218854	-	1	104.784	367	367	0.165901	0.118876	0.13783	0.160614	0.214396	0.228462	0.177204	0.253478	0.0748826
X	54552428	54554564	X_54552428_54554564	#N/A	GNL3L	ENSG00000130119	#N/A	clean	+	-0.0217754	70	0.00621661	0.993783	0.00621661	0.0494709	-	1	39.971	768	764	0.0276955	-	1	34.808	1222	1218	0.0567677	0.0392	0.0515257	0.0440124	0.0229862	0.0278369	0.0230322	0.0318836	0.143779
16	19601723	19608177	16_19601723_19608177	#N/A	C16orf62	ENSG00000103544	#N/A	clean	+	0.0411459	276	0.00624087	0.00624087	0.993759	0.0493654	NonUniformIntronCover	1	25.3932	489	486	0.0905113	-	1	46.4753	467	449	0.0560753	0.0404401	0.0404133	0.0537407	0.0834812	0.0839634	0.099889	0.0883726	-0.227443
16	67963559	67968438	16_67963559_67968438	#N/A	SLC12A4	ENSG00000124067	Yes	clean	-	0.0838626	291	0.00635849	0.00635849	0.993642	0.0708154	-	1	14.4041	189	184	0.154678	NonUniformIntronCover	1	23.6046	129	124	0.0578954	0.074609	0.0743922	0.0589752	0.13201	0.236659	0.107149	0.169428	-0.348065
12	76827050	76828389	12_76827050_76828389	#N/A	ZDHHC17	ENSG00000186908	Yes	clean	+	0.101338	10	0.00637249	0.00637249	0.993628	0.149415	-	1	30.2139	168	167	0.250753	NonUniformIntronCover	1	79.9869	237	232	0.130895	0.118119	0.158775	0.165926	0.226298	0.243832	0.25483	0.27418	0.125574
5	53058101	53059873	5_53058101_53059873	#N/A	ITGA2	ENSG00000164171	#N/A	clean	+	0.0432478	10	0.00664329	0.00664329	0.993357	0.0419271	NonUniformIntronCover	1	21.4433	490	490	0.0851749	-	1	27.466	295	295	0.0390785	0.0492051	0.0314124	0.0586096	0.0870424	0.0804529	0.0898961	0.0905333	-1.09278
14	58213698	58215204	14_58213698_58215204	#N/A	ACTR10	ENSG00000131966	Yes	clean	+	0.068353	90	0.00664592	0.00664592	0.993354	0.076265	-	0.814972	21.2183	228	228	0.144618	MinorIsoform	0.956215	38.5475	164	163	0.066587	0.0515398	0.0782317	0.0714884	0.107785	0.136186	0.127536	0.162714	-0.549564
6	79060576	79060667	6_79060576_79060667	#N/A	PHIP	ENSG00000146247	#N/A	clean	-	-0.0380798	10	0.00664659	0.993353	0.00664659	0.0496183	-	1	13	249	249	0.0115385	-	1	3	257	257	0.0510204	0.0243902	0.0705882	0.0263158	0.00661865	0.0136986	0.00904977	0.02	-0.0198667
11	27371698	27372282	11_27371698_27372282	#N/A	LGR4	ENSG00000205213	#N/A	clean	-	0.0228837	10	0.0066487	0.0066487	0.993351	0.0385517	-	1	45.0696	1124	1122	0.0614354	-	1	66.5696	1017	1016	0.0451047	0.034531	0.0453646	0.0337541	0.0605876	0.0641336	0.0616188	0.0556299	-0.202971
11	65625744	65625903	11_65625744_65625903	#N/A	PCNXL3	ENSG00000197136	#N/A	clean	+	-0.0403229	10	0.0067505	0.99325	0.0067505	0.0614303	-	1	17.4754	266	266	0.0211074	NonUniformIntronCover	1	7.18033	332	332	0.119187	0.0745642	0.042808	0.0363025	0.0254565	0.0209877	0.016129	0.0240964	-0.0723361
2	172080206	172080327	2_172080206_172080327	#N/A	METAP1D	ENSG00000172878	#N/A	known-exon	+	0.126464	10	0.00675484	0.00675484	0.993245	0.000918442	NonUniformIntronCover	0.045045	0	46	46	0.127382	-	1	8.46667	55	55	0	0	0	0.00745156	0.0325392	0.253394	0.207746	0.0237972	0.124036
1	235427239	235430704	1_235427239_235430704	#N/A	TBCE	ENSG00000116957	Yes	clean	+	0.101874	350	0.00677718	0.00677718	0.993223	0.101535	NonUniformIntronCover	0.88122	23.6191	209	197	0.203409	-	0.997432	30.3865	119	116	0.086982	0.0960264	0.0817963	0.139463	0.154638	0.220808	0.187534	0.180784	#N/A
7	66088921	66089090	7_66088921_66089090	#N/A	AC068533.7	ENSG00000249319	#N/A	clean	+	-0.0652088	12	0.00681966	0.99318	0.00681966	0.108788	-	1	22.4603	184	182	0.0435792	NonUniformIntronCover	1	11.619	255	253	0.109091	0.157191	0.0670732	0.15625	0.0304878	0.0283401	0.0595038	0.0563877	#N/A
20	41425394	41426092	20_41425394_41426092	#N/A	CHD6	ENSG00000124177	#N/A	clean	-	0.110715	10	0.00683455	0.00683455	0.993165	0.0900882	NonUniformIntronCover	1	13.663	134	134	0.200803	-	1	31.1558	119	119	0.0817684	0.0697003	0.107819	0.121019	0.235389	0.123067	0.239014	0.240323	0.0346297
7	140753393	140754186	7_140753393_140754186	Yes	BRAF	ENSG00000157764	Yes	clean	-	0.174917	10	0.00686691	0.00686691	0.993133	0.169255	NonUniformIntronCover	1	18.3365	90	90	0.344172	-	1	28.8635	55	55	0.172811	0.0710347	0.175824	0.284091	0.363851	0.36641	0.293948	0.353545	-0.32949
X	120608358	120611010	X_120608358_120611010	Yes	MCTS1	ENSG00000232119	Yes	clean	+	0.0310776	449	0.00690826	0.00690826	0.993092	0.0281469	NonUniformIntronCover	1	15.7554	540	540	0.0592245	-	1	32.7984	512	512	0.0362095	0.0234145	0.0193124	0.03275	0.0507756	0.0738665	0.0510964	0.0758054	-0.168483
22	36516790	36517300	22_36516790_36517300	#N/A	EIF3D	ENSG00000100353	#N/A	clean	-	0.0261668	10	0.00694489	0.00694489	0.993055	0.0326617	NonUniformIntronCover	1	23.23	688	685	0.0588285	-	1	56.005	896	893	0.032488	0.0320995	0.0379329	0.0331812	0.0571855	0.0464539	0.0507213	0.0964639	0.0953363
17	63689735	63690263	17_63689735_63690263	#N/A	MAP3K3	ENSG00000198909	#N/A	clean	+	-0.0878247	10	0.00696269	0.993037	0.00696269	0.166605	-	1	19.5913	98	98	0.0787803	NonUniformIntronCover	1	19.3269	226	226	0.153242	0.266055	0.134662	0.152851	0.0632776	0.0654469	0.103799	0.063274	0.203381
4	3238978	3239845	4_3238978_3239845	Yes	HTT	ENSG00000197386	Yes	clean	+	0.0879802	10	0.00696402	0.00696402	0.993036	0.0515998	NonUniformIntronCover	1	7.23615	133	133	0.13958	-	1	24.4956	150	150	0.0808538	0.0142075	0.0373798	0.0762187	0.145042	0.128956	0.126466	0.137324	-0.00993645
14	77329807	77330309	14_77329807_77330309	#N/A	GSTZ1	ENSG00000100577	#N/A	clean	+	0.0583021	89	0.00696897	0.00696897	0.993031	0.0493889	-	1	14.1317	265	265	0.107691	NonUniformIntronCover	1	25.7066	207	207	0.043468	0.0693933	0.0480375	0.0385723	0.123477	0.0829958	0.129642	0.110807	-0.176284
17	59663994	59664786	17_59663994_59664786	#N/A	CLTC	ENSG00000141367	#N/A	clean	+	0.0097086	10	0.00697655	0.00697655	0.993023	0.0221463	NonUniformIntronCover	1	75.8025	3344	3343	0.0318549	-	1	117.102	3551	3551	0.0185625	0.0212979	0.0240593	0.0276313	0.0342638	0.0296941	0.029685	0.0304186	-0.13014
15	42717795	42717976	15_42717795_42717976	#N/A	STARD9	ENSG00000159433	#N/A	clean	+	0.268076	10	0.00698233	0.00698233	0.993018	0.0955603	-	1	3.27536	31	30	0.363636	NonUniformIntronCover	1	16	28	28	0.195335	0	0.0102404	0.258065	0.262032	0.294118	0.306533	0.519722	0.0641052
5	136062687	136063185	5_136062687_136063185	#N/A	TGFBI	ENSG00000120708	#N/A	clean	+	0.0067393	10	0.00699365	0.00699365	0.993006	0.010655	-	1	38.8571	3603	3601	0.0173943	-	1	66.7551	3770	3763	0.0118465	0.00658754	0.0125462	0.00906494	0.0161232	0.0183019	0.0175553	0.0161925	-0.254537
8	33488629	33488733	8_33488629_33488733	#N/A	MAK16	ENSG00000198042	#N/A	clean	+	0.0412706	10	0.00699618	0.00699618	0.993004	0.041495	-	1	15.3684	355	355	0.0827656	-	1	40.6053	450	447	0.0450916	0.0415211	0.0465116	0.0248075	0.0536913	0.108409	0.0854701	0.0975521	-0.0779048
6	109738453	109741443	6_109738453_109741443	Yes	FIG4	ENSG00000112367	Yes	clean	+	0.196185	10	0.00705012	0.00705012	0.99295	0.150193	NonUniformIntronCover	1	13.432	75	74	0.346378	-	1	20.1376	32	32	0.143436	0.170272	0.138321	0.163391	0.207776	0.494487	0.430171	0.259512	-0.254297
6	159784847	159785385	6_159784847_159785385	Yes	TCP1	ENSG00000120438	Yes	clean	-	0.00712745	10	0.00711449	0.00711449	0.992886	0.00987875	-	1	33.6934	3377	3377	0.0170062	NonUniformIntronCover	1	56.3821	3258	3258	0.0121027	0.0133147	0.00668672	0.00775349	0.0176661	0.0154166	0.0184083	0.0171072	-0.33708
X	154767061	154767255	X_154767061_154767255	#N/A	DKC1	ENSG00000130826	#N/A	clean	+	-0.0158517	10	0.00714344	0.992857	0.00714344	0.0314915	-	1	28.5811	854	854	0.0156398	-	1	18.9865	1162	1162	0.0233998	0.0377182	0.0370831	0.0366314	0.0203572	0.0172528	0.0104485	0.0111065	-0.0251876
17	63585328	63588999	17_63585328_63588999	#N/A	DCAF7	ENSG00000136485	#N/A	clean	+	0.0304082	290	0.00715405	0.00715405	0.992846	0.0294363	-	1	20.6541	681	679	0.0598445	-	1	27.8167	437	435	0.0288608	0.0261729	0.02731	0.0414774	0.0622378	0.0518956	0.0658454	0.0522483	-1.0785
17	76472839	76473004	17_76472839_76473004	#N/A	RHBDF2	ENSG00000129667	#N/A	clean	-	0.0808087	10	0.00717109	0.00717109	0.992829	0.0541313	NonUniformIntronCover	1	8.4127	147	147	0.13494	-	1	21.6825	139	139	0.0350665	0.0769231	0.0509326	0.065408	0.126806	0.0939597	0.157003	0.227273	-0.0253134
1	244858841	244859274	1_244858841_244859274	#N/A	HNRNPU	ENSG00000153187	#N/A	clean	-	-0.0078645	10	0.00720943	0.992791	0.00720943	0.0268639	-	1	98.883	3581	3581	0.0189994	NonUniformIntronCover	1	100.807	5203	5202	0.0278116	0.0275757	0.0245064	0.0335811	0.0132994	0.0233176	0.0222437	0.0147262	0.0431079
16	2461800	2462148	16_2461800_2462148	#N/A	C16orf59	ENSG00000162062	#N/A	clean	+	0.0523152	10	0.0072129	0.0072129	0.992787	0.0319821	NonUniformIntronCover	1	7.36765	223	222	0.0842973	-	1	20.8971	227	221	0.0357097	0.0597724	0.0141855	0.0251042	0.0884909	0.0765597	0.0901463	0.0842632	-0.0591371
14	54530226	54530902	14_54530226_54530902	Yes	CGRRF1	ENSG00000100532	Yes	clean	+	0.128295	170	0.00726815	0.00726815	0.992732	0.12223	-	1	15.7353	108	107	0.250525	-	1	42.1176	118	118	0.140967	0.0570834	0.128515	0.143577	0.258481	0.258721	0.186253	0.308621	0.118617
15	90893811	90893935	15_90893811_90893935	#N/A	FES	ENSG00000182511	#N/A	clean	+	-0.102509	10	0.00732407	0.992676	0.00732407	0.108434	-	1	9	59	59	0.0059251	MinorIsoform	0.464912	0.826087	50	50	0.1	0.0714286	0.208333	0.0263975	0.0227175	0	0	0	-0.180001
12	122982074	122982468	12_122982074_122982468	#N/A	ARL6IP4	ENSG00000182196	#N/A	clean	+	-0.0160643	10	0.00736202	0.992638	0.00736202	0.030424	NonUniformIntronCover	1	25.6364	815	815	0.0143597	-	1	15.9675	1090	1090	0.0252885	0.0326633	0.0274173	0.0334332	0.0048744	0.0195851	0.0200032	0.0183107	-0.449847
11	726751	726900	11_726751_726900	#N/A	EPS8L2	ENSG00000177106	#N/A	clean	+	0.0224361	10	0.00736732	0.00736732	0.992633	0.00505532	NonUniformIntronCover	1	1.85965	366	362	0.0274914	-	1	16	566	550	0.00400777	0.00494598	0.00398089	0.012987	0.0318471	0.0240964	0.0323727	0.0285437	0.121706
5	53051559	53055537	5_53051559_53055537	#N/A	ITGA2	ENSG00000164171	#N/A	clean	+	0.0745805	140	0.00739879	0.00739879	0.992601	0.0932585	-	1	32.3978	315	315	0.167839	NonUniformIntronCover	1	32.8757	163	162	0.0967158	0.0835146	0.101001	0.0839502	0.183787	0.168992	0.138057	0.194758	-1.09278
4	121811671	121813233	4_121811671_121813233	#N/A	EXOSC9	ENSG00000123737	Yes	clean	+	0.088096	10	0.00755907	0.00755907	0.992441	0.101519	-	1	22.2588	197	195	0.189615	-	1	38.8408	166	146	0.0986959	0.114528	0.128852	0.0243902	0.152126	0.194648	0.165671	0.263586	-0.270677
17	40484609	40484920	17_40484609_40484920	#N/A	TNS4	ENSG00000131746	#N/A	clean	-	0.093683	10	0.00762087	0.00762087	0.992379	0.277227	-	1	113.917	297	297	0.37091	-	1	172.752	293	293	0.265402	0.216715	0.299839	0.299859	0.350053	0.364744	0.353223	0.415945	-0.0428505
2	27312772	27312993	2_27312772_27312993	#N/A	MPV17	ENSG00000115204	#N/A	clean	-	-0.0465471	10	0.00781867	0.992181	0.00781867	0.0936323	NonUniformIntronCover	1	29.2353	283	267	0.0470852	-	1	22.7294	460	424	0.0646125	0.0966456	0.115746	0.0692692	0.0391693	0.0626205	0.0419708	0.0363338	0.000821371
9	72912122	72916919	9_72912122_72916919	#N/A	ALDH1A1	ENSG00000165092	#N/A	clean	-	-0.001832	10	0.00781998	0.99218	0.00781998	0.0183978	-	1	941.744	50246	50240	0.0165658	-	1	1202.1	71363	71357	0.0177142	0.0185592	0.0181921	0.0196137	0.0160928	0.0172461	0.0163041	0.0164812	-0.0459407
19	35733686	35733762	19_35733686_35733762	#N/A	KMT2B	ENSG00000272333	#N/A	clean	+	0.0656729	10	0.00788005	0.00788005	0.99212	0.0446461	-	1	8.78571	167	167	0.110319	-	1	26.5357	198	198	0.0175439	0.0544662	0.0675676	0.0344828	0.107692	0.130274	0.0833333	0.1133	0.107044
9	128261259	128261453	9_128261259_128261453	#N/A	GOLGA2	ENSG00000167110	#N/A	clean	-	0.202993	10	0.00788032	0.00788032	0.99212	0.0116599	-	0.483696	0.527027	41	41	0.214653	NonUniformIntronCover	1	8.47297	31	31	0.0333959	0	0	0.0315789	0.240051	0.165984	0.21988	0.368601	-0.10349
3	194651216	194652728	3_194651216_194652728	#N/A	LSG1	ENSG00000041802	Yes	clean	-	0.121069	10	0.00798987	0.00798987	0.99201	0.24505	-	1	52.2591	161	161	0.366119	NonUniformIntronCover	1	103.965	180	180	0.209719	0.290313	0.25925	0.199626	0.332715	0.387735	0.35772	0.405098	0.0555973
14	24432610	24432721	14_24432610_24432721	#N/A	KHNYN	ENSG00000100441	#N/A	clean	+	0.047897	10	0.00812086	0.00812086	0.991879	0.034235	NonUniformIntronCover	1	8.36585	235	235	0.082132	-	1	28.9024	323	323	0.0535296	0.00528908	0.0499549	0.027027	0.0558114	0.0720721	0.107044	0.0928225	-0.019004
2	38583926	38585643	2_38583926_38585643	#N/A	HNRNPLL	ENSG00000143889	Yes	clean	-	0.0477118	10	0.00821335	0.00821335	0.991787	0.0616832	-	1	24.1259	365	365	0.109395	-	1	59.451	435	435	0.0685213	0.0565992	0.0624255	0.0469067	0.105039	0.127334	0.103466	0.104398	0.0748826
9	136502088	136502271	9_136502088_136502271	#N/A	NOTCH1	ENSG00000148400	#N/A	clean	-	-0.0499939	10	0.00827452	0.991725	0.00827452	0.0536488	-	1	4.53521	80	80	0.00365489	-	0.381503	0.211268	104	104	0.0384615	0.0162833	0.142857	0.0324385	0	0.0118319	0.00200652	0	-4.24647e-06
5	56923585	56923690	5_56923585_56923690	#N/A	MIER3	ENSG00000155545	#N/A	clean	-	0.0629891	10	0.00829358	0.00829358	0.991706	0.0419599	NonUniformIntronCover	1	8.10256	185	184	0.104949	-	1	22.5128	192	190	0.0508475	0	0.0565806	0.036747	0.102906	0.0625	0.123077	0.140854	-0.0394906
20	3322262	3322651	20_3322262_3322651	#N/A	C20orf194	ENSG00000088854	Yes	clean	-	0.102519	10	0.0083576	0.0083576	0.991642	0.0430928	-	1	4.09804	91	91	0.145612	NonUniformIntronCover	1	18.0654	106	106	0.0697203	0.0214764	0.0504937	0.0193303	0.167085	0.227585	0.0750469	0.0989807	-0.0333438
10	119073053	119073440	10_119073053_119073440	#N/A	EIF3A	ENSG00000107581	#N/A	clean	-	0.014984	10	0.00841809	0.00841809	0.991582	0.0296721	NonUniformIntronCover	1	55.5629	1817	1817	0.0446561	-	1	99.4702	2128	2128	0.0322355	0.0344279	0.0282156	0.0235118	0.0419824	0.0392726	0.0529534	0.0402721	-0.00162379
3	69063503	69064067	3_69063503_69064067	#N/A	UBA3	ENSG00000144744	Yes	clean	-	0.0710072	10	0.00846349	0.00846349	0.991537	0.0411288	-	1	7.72072	179	179	0.112136	-	1	16.545	131	109	0.0382949	0.035459	0.0420168	0.0257665	0.0803274	0.159273	0.148395	0.0756796	-0.526931
7	139613323	139614285	7_139613323_139614285	#N/A	HIPK2	ENSG00000064393	#N/A	clean	-	0.0352539	10	0.00849126	0.00849126	0.991509	0.0365487	-	1	17.2984	456	456	0.0718026	NonUniformIntronCover	1	38.3691	496	496	0.0469982	0.0375686	0.040965	0.00749695	0.0740931	0.0643416	0.0679588	0.091957	0.148645
3	53181267	53181443	3_53181267_53181443	#N/A	PRKCD	ENSG00000163932	#N/A	clean	+	0.0869405	10	0.00865367	0.00865367	0.991346	0.0257245	-	1	2.32353	88	88	0.112665	NonUniformIntronCover	1	14.2206	112	112	0.0185009	0	0.0555556	0.0151025	0.157895	0.129032	0.0681818	0.135724	0.0636417
3	50331856	50332049	3_50331856_50332049	#N/A	RASSF1	ENSG00000068028	#N/A	clean	-	0.0962105	10	0.00866956	0.00866956	0.99133	0.0305955	NonUniformIntronCover	1	2.49333	79	79	0.126806	-	1	12.0533	83	83	0.0175962	0	0.0263158	0.0625	0.098275	0.150815	0.125	0.068323	0.0406654
6	43520427	43520624	6_43520427_43520624	#N/A	POLR1C	ENSG00000171453	#N/A	clean	+	0.0478415	10	0.00881257	0.00881257	0.991187	0.0232751	NonUniformIntronCover	1	4.48	188	181	0.0711166	-	1	14.5467	190	186	0.0188679	0.0140142	0.0247867	0.0277778	0.0903184	0.0479876	0.0742897	0.0566038	-0.199254
11	396687	396813	11_396687_396813	#N/A	PKP3	ENSG00000184363	#N/A	clean	+	-0.168668	10	0.00882135	0.991179	0.00882135	0.258278	-	1	17.0625	48	48	0.0896097	NonUniformIntronCover	1	6.79167	69	69	0.428571	0.181818	0.163303	0.244755	0.0555556	0.0649351	0.0909091	0.142857	-0.0012837
14	69770540	69770994	14_69770540_69770994	#N/A	SRSF5	ENSG00000100650	#N/A	clean	+	-0.031898	10	0.00898363	0.991016	0.00898363	0.134899	-	1	148.449	952	952	0.103001	-	1	165.124	1438	1435	0.125931	0.154275	0.111008	0.161854	0.105161	0.107597	0.0886682	0.0925907	0.00815656
4	48540068	48540352	4_48540068_48540352	#N/A	FRYL	ENSG00000075539	#N/A	clean	-	0.0983202	10	0.00899988	0.00899988	0.991	0.0651558	-	1	8.57273	123	123	0.163476	NonUniformIntronCover	1	27.9455	143	142	0.0756303	0.0522193	0.0590751	0.0653595	0.161403	0.141235	0.0813068	0.357911	0.0594482
16	31189794	31190039	16_31189794_31190039	#N/A	FUS	ENSG00000089280	#N/A	clean	+	-0.0148315	10	0.00901377	0.990986	0.00901377	0.0419591	-	1	61.0526	1394	1394	0.0271276	-	1	57.8316	2073	2073	0.0482383	0.0469294	0.0406006	0.0342576	0.0342083	0.0311299	0.0163671	0.0337994	0.0505965
3	57559388	57559561	3_57559388_57559561	#N/A	PDE12	ENSG00000174840	#N/A	known-exon	+	-0.0890847	10	0.00915896	0.990841	0.00915896	0.162024	NonUniformIntronCover	1	21.2687	110	104	0.0729393	-	1	16.5224	210	205	0.124916	0.252391	0.166667	0.115512	0.0535714	0.0896739	0.0487805	0.110156	0.0261735
X	123638123	123638933	X_123638123_123638933	Yes	THOC2	ENSG00000125676	Yes	clean	-	0.0540653	10	0.00919449	0.00919449	0.990806	0.0750677	-	1	28.2437	348	348	0.129133	-	1	53.3813	359	359	0.0868794	0.0832104	0.0590982	0.11368	0.12042	0.124588	0.130134	0.197246	-0.148176
9	127336236	127338115	9_127336236_127338115	Yes	GARNL3	ENSG00000136895	Yes	clean	+	0.252082	10	0.00933497	0.00933497	0.990665	0.185746	-	1	9.80908	43	43	0.437828	NonUniformIntronCover	1	28.0374	36	36	0.233524	0.133637	0.149186	0.174201	0.549338	0.458886	0.310101	0.482467	0.118743
1	26945686	26946129	1_26945686_26946129	#N/A	NUDC	ENSG00000090273	#N/A	clean	+	0.0111111	10	0.00940343	0.00940343	0.990597	0.0120482	-	1	18	1476	1476	0.0231593	NonUniformIntronCover	1	37.72	1590	1590	0.0108611	0.016633	0.0113101	0.0147981	0.0248625	0.0259312	0.019348	0.0282472	-0.16101
22	36320896	36321757	22_36320896_36321757	Yes	MYH9	ENSG00000100345	Yes	clean	-	0.0122582	100	0.00945656	0.00945656	0.990543	0.0154716	-	1	23.7607	1512	1512	0.0277298	NonUniformIntronCover	1	45.5475	1597	1597	0.0185856	0.0179936	0.0134255	0.0152214	0.031458	0.0243766	0.0200453	0.038818	-0.156973
2	111856679	111856795	2_111856679_111856795	#N/A	ANAPC1	ENSG00000153107	#N/A	clean	-	0.0381411	10	0.00961755	0.00961755	0.990382	0.0138693	NonUniformIntronCover	1	3.13636	222	222	0.0520104	-	1	17.2273	314	314	0.0135135	0.0238095	0.0155763	0	0.0452719	0.0717884	0.036036	0.065851	-0.0366164
3	32533097	32534510	3_32533097_32534510	#N/A	DYNC1LI1	ENSG00000144635	Yes	clean	-	0.047443	10	0.0096192	0.0096192	0.990381	0.0422158	-	1	12.8703	287	287	0.0896588	-	1	35.0622	356	354	0.0243163	0.0499322	0.047238	0.0312919	0.0885254	0.107556	0.0513501	0.109153	-0.0916207
12	56743096	56744064	12_56743096_56744064	#N/A	PRIM1	ENSG00000198056	Yes	clean	-	0.0489332	12	0.00980836	0.00980836	0.990192	0.0572148	-	1	23.9714	388	388	0.106148	NonUniformIntronCover	1	36.3385	279	279	0.0476483	0.0547149	0.0693134	0.0374826	0.105581	0.133337	0.0836661	0.108312	-0.454446
2	113218609	113220091	2_113218609_113220091	#N/A	PAX8	ENSG00000125618	#N/A	clean	-	-0.563655	10	0.00983965	0.99016	0.00983965	0.601621	LowCover	0.747962	1.51017	1	1	0.0379657	-	0.434103	0.335593	11	11	1	1	1	0.0671736	0	0.0330897	0	0	0.000957594
11	47804618	47806152	11_47804618_47806152	Yes	NUP160	ENSG00000030066	Yes	clean	-	0.0579634	110	0.00992194	0.00992194	0.990078	0.0765376	-	1	23.9526	289	289	0.134501	NonUniformIntronCover	1	53.9246	345	345	0.0697434	0.0628083	0.100675	0.0520755	0.161131	0.135552	0.106733	0.119846	-0.0875645
3	108566638	108568154	3_108566638_108568154	#N/A	KIAA1524	ENSG00000163507	#N/A	clean	-	0.089756	18	0.00994328	0.00994328	0.990057	0.174231	-	1	45.3633	212	212	0.263987	-	1	86.7983	242	242	0.201432	0.154752	0.184915	0.146854	0.27761	0.264418	0.239417	0.294314	-0.0115436
8	125043904	125043991	8_125043904_125043991	#N/A	KIAA0196	ENSG00000164961	#N/A	clean	-	-0.0233742	10	0.0100556	0.989944	0.0100556	0.0571125	-	1	41.6129	687	687	0.0337383	-	1	31.3548	898	898	0.0518617	0.0849978	0.0479461	0.0517241	0.0264535	0.0324841	0.0381296	0.0392157	-0.0106362
11	6611303	6611387	11_6611303_6611387	#N/A	TAF10	ENSG00000166337	#N/A	clean	-	-0.0129782	10	0.0101152	0.989885	0.0101152	0.0287741	-	1	36.2333	1222	1222	0.0157959	-	1	25.1333	1563	1563	0.0273416	0.0491502	0.0247742	0.025641	0.0201291	0.010846	0.0199721	0.0104833	0.0884948
22	50314272	50314399	22_50314272_50314399	#N/A	DENND6B	ENSG00000205593	#N/A	clean	-	-0.226455	10	0.0103286	0.989671	0.0103286	0.24498	MinorIsoform	1	5.19149	16	11	0.018525	-	0.452991	0.382979	24	23	0.0953608	0.333333	0.2	0.370536	0.0390144	0	0.0209205	0	0.111098
22	49904066	49904178	22_49904066_49904178	#N/A	ALG12	ENSG00000182858	Yes	clean	-	0.110679	10	0.0104174	0.0104174	0.989583	0.110217	-	1	19.5714	158	156	0.220896	-	1	24.6667	87	83	0.109091	0.103783	0.111111	0.0882353	0.270622	0.212121	0.167568	0.210526	-0.682305
14	71052012	71055503	14_71052012_71055503	#N/A	PCNX	ENSG00000100731	#N/A	clean	+	0.0503132	136	0.010468	0.010468	0.989532	0.0557668	NonUniformIntronCover	1	20.7893	342	340	0.10608	-	1	32.8712	262	261	0.0439108	0.0566761	0.0703512	0.0486774	0.0905997	0.135967	0.0805943	0.111209	-0.216217
17	7226313	7226420	17_7226313_7226420	#N/A	DVL2	ENSG00000004975	#N/A	clean	-	0.137502	10	0.0106093	0.0106093	0.989391	0.126353	NonUniformIntronCover	1	12.8718	89	89	0.263855	-	1	33.6923	94	94	0.184211	0.0833333	0.0588235	0.117647	0.278239	0.217153	0.231527	0.276613	0.0299122
1	61683546	61694696	1_61683546_61694696	#N/A	TM2D1	ENSG00000162604	Yes	clean	-	0.086916	390	0.0106175	0.0106175	0.989383	0.102728	-	0.996283	23.4703	205	156	0.189644	-	0.996004	31.1255	133	103	0.10152	0.100417	0.0939725	0.1049	0.1719	0.213932	0.185255	0.164483	-0.123553
17	7570493	7570680	17_7570493_7570680	#N/A	SENP3	ENSG00000161956	#N/A	clean	+	0.0322672	10	0.0106397	0.0106397	0.98936	0.0309756	-	1	14.7042	460	457	0.0632428	NonUniformIntronCover	1	32.6761	484	481	0.0362806	0.032961	0.0283368	0.0300862	0.0761663	0.0564355	0.0632583	0.0592432	-0.0427847
5	53060012	53060900	5_53060012_53060900	#N/A	ITGA2	ENSG00000164171	#N/A	clean	+	0.0516607	10	0.010854	0.010854	0.989146	0.04132	NonUniformIntronCover	1	13.3182	309	309	0.0929807	-	1	17.017	166	166	0.0648995	0.0439796	0.0312259	0.0188679	0.080418	0.103477	0.106651	0.0665381	-1.09278
2	135742011	135748266	2_135742011_135748266	#N/A	UBXN4	ENSG00000144224	Yes	clean	+	0.067481	369	0.0108824	0.0108824	0.989118	0.138731	-	1	56.0548	348	336	0.206212	NonUniformIntronCover	1	76.6358	287	281	0.125568	0.165374	0.141764	0.112201	0.207414	0.223605	0.205267	0.174483	-0.265885
2	61493053	61493893	2_61493053_61493893	#N/A	XPO1	ENSG00000082898	#N/A	known-exon	-	-0.0178961	10	0.0109345	0.989066	0.0109345	0.0666615	NonUniformIntronCover	1	107.991	1512	1507	0.0487654	-	1	109.708	2140	2133	0.0602098	0.0661479	0.0739799	0.0634857	0.0440391	0.0496542	0.0536735	0.0498479	-0.0990858
1	39857417	39883317	1_39857417_39883317	#N/A	TRIT1	ENSG00000043514	Yes	clean	-	0.151024	1714	0.0109737	0.0109737	0.989026	0.210984	-	0.990118	26.7401	93	91	0.362008	-	0.995245	57.3092	81	78	0.217918	0.207142	0.242826	0.132931	0.286621	0.370204	0.39491	0.421061	0.247396
4	73576507	73576612	4_73576507_73576612	#N/A	RASSF6	ENSG00000169435	#N/A	clean	-	-0.179544	10	0.0112305	0.98877	0.0112305	0.223022	NonUniformIntronCover	1	10.3333	36	36	0.0434783	-	1	2	44	44	0.5	0.166667	0.127273	0.166667	0.0801887	0.0436242	0.0197764	0	0.0158564
17	32335442	32337896	17_32335442_32337896	#N/A	C17orf75	ENSG00000108666	Yes	clean	-	0.0698979	120	0.0112593	0.0112593	0.988741	0.0632811	-	1	13.1734	192	192	0.133179	-	0.978149	27.0407	176	173	0.0519307	0.0415773	0.0858224	0.0452927	0.101505	0.113659	0.169567	0.159185	-0.35558
7	1487449	1487759	7_1487449_1487759	#N/A	INTS1	ENSG00000164880	#N/A	clean	-	0.0391602	10	0.0112694	0.0112694	0.988731	0.0257496	NonUniformIntronCover	1	8.00833	302	302	0.0649098	-	1	19.9917	286	286	0.0290338	0.0304099	0.0243273	0.0116527	0.0449925	0.0635603	0.0917813	0.0513036	-0.0293327
X	21880972	21882432	X_21880972_21882432	Yes	MBTPS2	ENSG00000012174	Yes	clean	+	0.0345795	100	0.0113137	0.0113137	0.988686	0.0363545	NonUniformIntronCover	1	16.4485	436	432	0.070934	-	1	32.296	420	419	0.0282244	0.0264527	0.046622	0.0328452	0.0794711	0.0665684	0.07219	0.0791667	-0.281758
17	7910591	7910846	17_7910591_7910846	#N/A	CHD3	ENSG00000170004	Yes	clean	+	0.0174753	10	0.0113173	0.0113173	0.988683	0.0210886	NonUniformIntronCover	1	19.4747	843	842	0.0385639	-	1	34.5354	784	783	0.0256055	0.0186409	0.0150248	0.0222893	0.0437175	0.0311484	0.0329214	0.0498927	-0.0502213
10	119174592	119177020	10_119174592_119177020	#N/A	PRDX3	ENSG00000165672	#N/A	clean	-	0.0078795	110	0.0114161	0.0114161	0.988584	0.0139374	-	1	45.0603	3188	3184	0.0218169	NonUniformIntronCover	1	61.2899	2748	2747	0.0143018	0.0104458	0.0139896	0.0156046	0.0164612	0.0226834	0.0243765	0.0230059	-0.39382
1	198278069	198278953	1_198278069_198278953	#N/A	NEK7	ENSG00000151414	#N/A	clean	+	0.0577378	10	0.0115094	0.0115094	0.988491	0.0726722	-	1	25.2343	319	318	0.13041	-	1	32.8429	219	218	0.0733109	0.0342389	0.0793736	0.0791439	0.130255	0.143207	0.0946296	0.142093	-0.545066
2	231458389	231459000	2_231458389_231459000	#N/A	NCL	ENSG00000115053	#N/A	clean	-	-0.0100791	10	0.011572	0.988428	0.011572	0.0505483	-	1	189.32	3552	3552	0.0404692	-	1	236.228	5591	5590	0.0490719	0.0546008	0.0539315	0.0430102	0.0362324	0.039313	0.0374778	0.0421778	0.0662806
12	27314658	27315014	12_27314658_27315014	#N/A	STK38L	ENSG00000211455	#N/A	clean	+	-0.0613904	10	0.0116159	0.988384	0.0116159	0.123485	-	1	19.8643	141	138	0.0620946	-	1	22.9071	346	345	0.116423	0.132231	0.102113	0.231561	0.0781625	0.0821402	0.0326424	0.0730594	0.520174
18	62258088	62258511	18_62258088_62258511	#N/A	KIAA1468	ENSG00000134444	#N/A	clean	+	0.0586647	10	0.0116886	0.0116886	0.988311	0.0364409	NonUniformIntronCover	1	6.46707	171	171	0.0951056	-	1	19.2335	183	183	0.0269145	0.0636764	0.0301682	0.04	0.109287	0.112818	0.0960518	0.0706336	-0.0763997
16	82151514	82164081	16_82151514_82164081	#N/A	MPHOSPH6	ENSG00000135698	#N/A	clean	-	0.0581971	266	0.0117077	0.0117077	0.988292	0.0972139	-	1	39.0886	362	361	0.155411	NonUniformIntronCover	1	57.2264	305	303	0.105155	0.100283	0.0964679	0.0857691	0.132178	0.179447	0.155378	0.156178	-0.319156
12	105114427	105115183	12_105114427_105115183	#N/A	KIAA1033	ENSG00000136051	#N/A	clean	+	-0.0248684	10	0.0117262	0.988274	0.0117262	0.0567669	-	1	29.55	491	491	0.0318985	NonUniformIntronCover	1	26.3267	799	799	0.0627162	0.086187	0.0421957	0.0432228	0.0233471	0.0405873	0.032129	0.0332722	-0.0450402
1	154261109	154261591	1_154261109_154261591	#N/A	UBAP2L	ENSG00000143569	#N/A	clean	+	0.0224406	10	0.0117436	0.0117436	0.988256	0.0241504	-	1	16.2842	651	650	0.046591	NonUniformIntronCover	1	33.9632	690	690	0.0309654	0.0279314	0.0164147	0.0161812	0.045077	0.0610961	0.0365961	0.0325774	0.0491696
3	157158975	157159404	3_157158975_157159404	#N/A	CCNL1	ENSG00000163660	#N/A	clean	-	-0.096613	10	0.01185	0.98815	0.01185	0.392859	-	1	148.178	229	229	0.296246	-	1	116.604	277	277	0.435466	0.403697	0.345694	0.42673	0.230782	0.336992	0.326605	0.266327	-0.130093
16	67830088	67830389	16_67830088_67830389	#N/A	CENPT	ENSG00000102901	#N/A	clean	-	-0.176394	10	0.0118916	0.988108	0.0118916	0.54928	-	1	64.5897	53	51	0.372886	-	1	68.9744	116	111	0.525462	0.686687	0.510255	0.497585	0.399658	0.413043	0.317316	0.326745	0.0310743
11	47803536	47804548	11_47803536_47804548	#N/A	NUP160	ENSG00000030066	Yes	clean	-	0.0479089	207	0.0118939	0.0118939	0.988106	0.0582621	-	0.968944	21.7152	351	350	0.106171	-	1	45.3746	382	377	0.051137	0.0580039	0.0825038	0.0209649	0.117918	0.090575	0.10872	0.104342	-0.0875645
7	43623620	43623708	7_43623620_43623708	#N/A	STK17A	ENSG00000164543	#N/A	clean	+	-0.0394312	10	0.0119079	0.988092	0.0119079	0.0850806	-	1	30.6875	329	328	0.0456494	-	1	22.625	467	467	0.0895775	0.0919102	0.0737478	0.0773006	0.0576923	0.0410717	0.0362717	0.0644884	0.0323605
14	102042124	102042227	14_102042124_102042227	#N/A	DYNC1H1	ENSG00000197102	#N/A	clean	+	-0.0107287	10	0.0120211	0.987979	0.0120211	0.0150726	-	1	14.4615	945	945	0.00434392	NonUniformIntronCover	1	4.58974	1052	1049	0.0181864	0.0133929	0.0128205	0.0155466	0.00532417	0.00381679	0.00668896	0	-0.123172
7	156724178	156725434	7_156724178_156725434	#N/A	LMBR1	ENSG00000105983	Yes	clean	-	0.0181466	10	0.0121416	0.0121416	0.987858	0.0225173	-	1	21.746	944	840	0.0406639	-	1	45.058	1063	830	0.017094	0.0269952	0.0236506	0.0213411	0.0407842	0.0469026	0.0362878	0.0306128	-0.127148
17	5482882	5485150	17_5482882_5485150	#N/A	DERL2	ENSG00000072849	Yes	clean	-	0.0209413	70	0.0121939	0.0121939	0.987806	0.0265425	-	1	23.8034	858	858	0.0474838	NonUniformIntronCover	1	42.1739	637	637	0.025448	0.0273251	0.0295	0.0279007	0.0477091	0.0466892	0.0451516	0.0569514	-0.221564
11	72229558	72229662	11_72229558_72229662	#N/A	INPPL1	ENSG00000165458	#N/A	clean	+	0.0398104	10	0.0122926	0.0122926	0.987707	0.0380857	NonUniformIntronCover	1	13.0263	329	323	0.0778961	-	1	31.7632	376	372	0.047619	0.0470744	0.0179775	0.0208333	0.0818182	0.0657807	0.0867942	0.07171	0.0181444
1	68146012	68148135	1_68146012_68148135	#N/A	WLS	ENSG00000116729	Yes	clean	-	0.0521823	10	0.0123483	0.0123483	0.987652	0.0535767	-	1	14.2656	252	252	0.105759	-	1	31.6954	268	268	0.0451797	0.0468705	0.0628621	0.041428	0.0813887	0.103774	0.108206	0.17321	-0.100856
22	24187843	24187958	22_24187843_24187958	#N/A	SUSD2	ENSG00000099994	#N/A	clean	+	0.0204022	10	0.0124238	0.0124238	0.987576	0.00326079	-	0.609524	1.06977	327	327	0.023663	NonUniformIntronCover	0.752381	8.04651	332	332	0.0066535	0	0.00363066	0	0.0176107	0.0338356	0.0240852	0.011194	-0.146241
9	35106009	35106251	9_35106009_35106251	#N/A	FAM214B	ENSG00000005238	#N/A	clean	-	0.0992112	10	0.0124702	0.0124702	0.98753	0.0654018	NonUniformIntronCover	1	7.62766	107	107	0.164613	-	1	26.0106	127	127	0.0396635	0.0364217	0.0839078	0.0595522	0.17476	0.146341	0.137615	0.226337	-0.0361456
15	78473381	78476187	15_78473381_78476187	#N/A	IREB2	ENSG00000136381	#N/A	known-exon	+	0.0373811	280	0.0125764	0.0125764	0.987424	0.0980739	-	1	83.1848	765	765	0.135455	-	1	103.564	661	659	0.0993478	0.0830092	0.105077	0.0927761	0.134568	0.153377	0.122179	0.126104	-0.315976
20	49864844	49874704	20_49864844_49874704	#N/A	SLC9A8	ENSG00000197818	Yes	clean	+	0.0759716	180	0.0127102	0.0127102	0.98729	0.0872904	NonUniformIntronCover	0.980785	23.5271	246	242	0.163262	-	0.981508	27.7066	140	138	0.0960206	0.0822159	0.0770574	0.07978	0.134139	0.159411	0.171577	0.147661	-0.664652
10	120905416	120905875	10_120905416_120905875	#N/A	WDR11	ENSG00000120008	Yes	clean	+	0.117386	10	0.0127315	0.0127315	0.987268	0.156129	-	1	22.7569	123	121	0.273515	-	1	51.9558	138	128	0.181104	0.203423	0.142519	0.0531187	0.339148	0.220634	0.328421	0.220215	0.0310554
15	59272449	59372497	15_59272449_59372497	#N/A	MYO1E	ENSG00000157483	Yes	clean	-	0.023829	1454	0.0127949	0.0127949	0.987205	0.111123	-	0.999746	224.151	1778	1759	0.134952	NonUniformIntronCover	0.999604	320.28	2019	2001	0.112522	0.104434	0.11756	0.102057	0.144099	0.129514	0.129467	0.139327	-0.282462
16	88648114	88650955	16_88648114_88650955	#N/A	CYBA	ENSG00000051523	Yes	clean	-	0.0196274	212	0.0128417	0.0128417	0.987158	0.0304528	-	0.982883	29.2735	928	927	0.0500802	-	1	53.8803	1008	1008	0.0295128	0.0242868	0.0310429	0.0253391	0.0513192	0.0498214	0.0386774	0.0463963	-0.264264
1	198279061	198292944	1_198279061_198292944	#N/A	NEK7	ENSG00000151414	#N/A	clean	+	0.076667	80	0.0130138	0.0130138	0.986986	0.109654	NonUniformIntronCover	1	30.5434	248	247	0.186321	-	1	41.6754	182	182	0.0930319	0.100467	0.114	0.123798	0.14558	0.222643	0.166205	0.252298	-0.545066
13	49168751	49172042	13_49168751_49172042	#N/A	FNDC3A	ENSG00000102531	#N/A	clean	+	0.139598	10	0.0134163	0.0134163	0.986584	0.331654	NonUniformIntronCover	1	72.9459	147	147	0.471252	-	1	88.2346	99	97	0.389413	0.389397	0.284249	0.313862	0.486425	0.453657	0.478252	0.410362	-0.29876
5	150375554	150375720	5_150375554_150375720	#N/A	TCOF1	ENSG00000070814	#N/A	clean	+	0.082349	10	0.0136038	0.0136038	0.986396	0.164853	NonUniformIntronCover	1	45.2031	229	229	0.247202	-	1	81.1094	247	246	0.132493	0.163077	0.188732	0.170732	0.229282	0.268093	0.209397	0.262673	0.0932728
6	75894840	75895230	6_75894840_75895230	#N/A	MYO6	ENSG00000196586	#N/A	clean	+	0.146444	10	0.0136449	0.0136449	0.986355	0.243334	NonUniformIntronCover	1	37.9474	114	114	0.389778	-	1	49.8224	76	76	0.210246	0.295481	0.220773	0.295041	0.328622	0.43274	0.374251	0.39836	-0.0873575
2	233822283	233822362	2_233822283_233822362	#N/A	MROH2A	ENSG00000185038	#N/A	clean	+	-0.582898	10	0.013681	0.986319	0.013681	0.75	LowSplicing	1	9	3	3	0.167102	-	1	2.2069	11	11	0.666667	0.666667	0.666667	1	0.0747126	0.608108	0	0	-0.0927251
15	52379733	52379821	15_52379733_52379821	#N/A	MYO5A	ENSG00000197535	#N/A	clean	-	0.0178271	10	0.0136989	0.0136989	0.986301	0	-	0	0	264	264	0.0178271	-	1	6.625	365	365	0	0	0	0	0.0116279	0.0181818	0.026087	0.0133333	0.0121986
18	57652172	57652483	18_57652172_57652483	#N/A	ATP8B1	ENSG00000081923	#N/A	clean	-	-0.0471713	10	0.0137137	0.986286	0.0137137	0.0683349	-	1	12.3223	168	168	0.0211636	NonUniformIntronCover	1	4.28099	198	198	0.0475168	0.113632	0.0624844	0.0447477	0.0192308	0.00764274	0.0408935	0.00881096	0.0568741
16	668569	668655	16_668569_668655	#N/A	RHOT2	ENSG00000140983	#N/A	clean	+	-0.0533298	10	0.0137145	0.986286	0.0137145	0.147818	-	1	51.3438	290	289	0.0944882	-	1	48	448	445	0.157895	0.129015	0.134509	0.173913	0.0882353	0.0656934	0.115385	0.126761	-0.00608825
3	98849598	98881539	3_98849598_98881539	#N/A	DCBLD2	ENSG00000057019	#N/A	clean	-	0.0109669	4630	0.0137522	0.0137522	0.986248	0.0577145	-	1	309.922	5003	4869	0.0686814	-	1	339.234	4500	4397	0.0605056	0.0517814	0.0592183	0.0576797	0.0674272	0.0676297	0.0713354	0.0675579	-0.459517
12	53486247	53486438	12_53486247_53486438	#N/A	MAP3K12	ENSG00000139625	#N/A	clean	-	0.120173	10	0.0137808	0.0137808	0.986219	0.0753333	-	1	6.19178	76	75	0.195506	NonUniformIntronCover	1	18.7123	77	76	0.152718	0.0730159	0.0481444	0.0625	0.171396	0.156611	0.265409	0.197124	0.00734764
16	2087941	2088047	16_2087941_2088047	#N/A	TSC2	ENSG00000103197	#N/A	clean	+	0.012979	10	0.0137965	0.0137965	0.986204	0	-	0	0	411	410	0.012979	-	1	6.325	481	479	0	0	0	0	0.00699301	0.0241935	0.016129	0.00356795	0.0541495
11	561892	562078	11_561892_562078	#N/A	RASSF7	ENSG00000099849	#N/A	clean	+	-0.033135	10	0.0138665	0.986133	0.0138665	0.0398197	-	1	5.88889	139	137	0.00668468	NonUniformIntronCover	0.909091	1.30556	178	178	0.0282776	0.0153846	0.0490865	0.037037	0.0129756	0.0030588	0.0053943	0	0.193546
8	61644632	61646749	8_61644632_61646749	#N/A	ASPH	ENSG00000198363	#N/A	clean	-	0.009536	10	0.0139062	0.0139062	0.986094	0.0514438	-	1	294.435	5429	4814	0.0609798	-	1	361.585	5568	5017	0.053119	0.0522677	0.0529186	0.0433681	0.0618824	0.0579357	0.0606132	0.0622218	-0.327816
2	135772547	135776248	2_135772547_135776248	#N/A	UBXN4	ENSG00000144224	Yes	clean	+	0.0446163	300	0.0139185	0.0139185	0.986082	0.0864117	-	1	45.2116	478	467	0.131028	NonUniformIntronCover	1	63.6312	422	411	0.0874891	0.0795888	0.0854213	0.0710076	0.137598	0.148685	0.105262	0.113457	-0.265885
14	58215284	58219693	14_58215284_58219693	#N/A	ACTR10	ENSG00000131966	Yes	clean	+	0.0448316	10	0.013957	0.013957	0.986043	0.0665554	NonUniformIntronCover	1	31.6576	444	429	0.111387	-	1	46.1283	368	357	0.067591	0.0618472	0.0677066	0.0507694	0.122172	0.120713	0.0967378	0.0834609	-0.549564
12	116007636	116008400	12_116007636_116008400	#N/A	MED13L	ENSG00000123066	#N/A	clean	-	-0.0204202	10	0.0140278	0.985972	0.0140278	0.0600204	NonUniformIntronCover	1	55.6159	871	871	0.0396002	-	1	51.9536	1260	1259	0.0594422	0.0522027	0.0650856	0.0745172	0.0390909	0.0460917	0.0439805	0.0359824	-0.045623
3	48594548	48595074	3_48594548_48595074	#N/A	COL7A1	ENSG00000114270	#N/A	clean	-	0.125527	10	0.0142898	0.0142898	0.98571	0.235524	-	1	37.5865	96	96	0.361051	MinorIsoform	1	89.8462	119	119	0.184039	0.219861	0.318949	0.191128	0.360815	0.32831	0.377866	0.373976	0.245245
17	60072329	60073163	17_60072329_60073163	#N/A	HEATR6	ENSG00000068097	#N/A	clean	-	-0.0705319	10	0.0143196	0.98568	0.0143196	0.153334	-	1	29.1576	161	161	0.0828021	NonUniformIntronCover	1	21.2152	235	235	0.147785	0.13503	0.15845	0.178503	0.121506	0.054	0.0887334	0.072244	0.0394993
5	38869117	38876200	5_38869117_38876200	#N/A	OSMR	ENSG00000145623	#N/A	clean	+	0.0224067	140	0.0143523	0.0143523	0.985648	0.0411057	-	1	42.3105	985	982	0.0635124	NonUniformIntronCover	1	60.2918	880	880	0.0399953	0.0424738	0.0384311	0.0425688	0.0634048	0.0647669	0.054941	0.0734824	-0.485694
11	47565796	47565905	11_47565796_47565905	#N/A	NDUFS3	ENSG00000213619	#N/A	known-exon	+	-0.157223	18	0.014439	0.985561	0.014439	0.66768	-	1	130.595	65	65	0.510457	NonUniformIntronCover	1	129.297	121	121	0.636693	0.684383	0.650394	0.729927	0.536561	0.438685	0.601474	0.480474	-0.103029
14	23347731	23347890	14_23347731_23347890	#N/A	SLC22A17	ENSG00000092096	#N/A	clean	-	0.122356	10	0.0145027	0.0145027	0.985497	0.00407564	-	0.167785	0	41	37	0.126432	NonUniformIntronCover	1	5.06557	35	34	0	0	0.0118427	0.0141777	0.155292	0.0833333	0.125	0.25	-0.110905
7	80810701	80818298	7_80810701_80818298	#N/A	SEMA3C	ENSG00000075223	#N/A	clean	-	0.03126	296	0.014504	0.014504	0.985496	0.12491	-	1	162.009	1125	1125	0.15617	NonUniformIntronCover	1	221.532	1197	1196	0.127404	0.136586	0.11564	0.121408	0.151569	0.171389	0.144953	0.149802	-0.203618
2	182758890	182759159	2_182758890_182759159	#N/A	DNAJC10	ENSG00000077232	#N/A	clean	+	0.0216858	10	0.0145061	0.0145061	0.985494	0.0121737	-	1	5.74286	466	466	0.0338595	NonUniformIntronCover	1	17.7333	506	506	0.0113943	0.00709925	0.0199168	0.0028198	0.0469673	0.0267106	0.0218818	0.0481928	0.0424065
12	49034299	49034409	12_49034299_49034409	#N/A	KMT2D	ENSG00000167548	#N/A	clean	-	0.0332388	10	0.0145208	0.0145208	0.985479	0.0122838	NonUniformIntronCover	0.65	2.45	197	197	0.0455226	-	1	12.925	271	271	0.0102448	0	0.0151018	0.01736	0.0491803	0.0562613	0.0224719	0.0588235	0.155345
7	96171524	96184276	7_96171524_96184276	#N/A	SLC25A13	ENSG00000004864	#N/A	clean	-	0.0371315	250	0.0146641	0.0146641	0.985336	0.0547785	NonUniformIntronCover	1	29.8459	515	511	0.09191	-	1	44.0274	432	427	0.0593766	0.0531134	0.0476189	0.0590989	0.0897018	0.0916123	0.09702	0.0774293	-0.481503
17	38715828	38716366	17_38715828_38716366	#N/A	MLLT6	ENSG00000275023	#N/A	clean	+	-0.048054	10	0.0147187	0.985281	0.0147187	0.175983	-	1	87.3491	400	393	0.127929	-	1	103.127	684	668	0.183818	0.162786	0.176536	0.162784	0.107395	0.131309	0.133265	0.151394	0.0426363
22	37937194	37937745	22_37937194_37937745	#N/A	MICALL1	ENSG00000100139	#N/A	clean	+	-0.0107155	10	0.0147896	0.98521	0.0147896	0.0115771	-	0.844732	3.65438	309	309	0.000861562	NonUniformIntronCover	0.360444	0.152074	418	417	0.00669142	0.0103561	0.00424495	0.00394529	0.00347725	0.000129244	0	0.000213235	-0.029954
16	5027893	5027979	16_5027893_5027979	#N/A	NAGPA	ENSG00000103174	#N/A	clean	-	0.06222	10	0.0149018	0.0149018	0.985098	0.013553	-	1	1.59375	116	116	0.075773	NonUniformIntronCover	1	13.9375	164	164	0.0062954	0	0.023199	0	0.108959	0.0638298	0.0671736	0.0555556	-0.064369
11	86255287	86256386	11_86255287_86256386	Yes	EED	ENSG00000074266	Yes	clean	+	0.070451	10	0.0149156	0.0149156	0.985084	0.114089	NonUniformIntronCover	1	30.6499	237	237	0.18454	-	1	61.7803	273	272	0.131547	0.0903758	0.0999887	0.128846	0.153891	0.168305	0.182861	0.232307	0.108905
6	43524968	43525106	6_43524968_43525106	#N/A	XPO5	ENSG00000124571	Yes	clean	-	0.0521716	10	0.0149458	0.0149458	0.985054	0.0576984	-	1	17.6346	288	287	0.10987	-	1	29.5	239	239	0.0545455	0.0680482	0.0564516	0.047619	0.0764075	0.162619	0.070619	0.132661	-0.3804
2	216117794	216119042	2_216117794_216119042	#N/A	XRCC5	ENSG00000079246	Yes	clean	+	0.0097908	10	0.0151198	0.0151198	0.98488	0.0184479	NonUniformIntronCover	1	37.4012	1990	1990	0.0282387	-	1	73.1714	2515	2515	0.0172833	0.0164798	0.0188961	0.0244148	0.027656	0.0311772	0.0261954	0.028369	-0.0737601
22	21806039	21807663	22_21806039_21807663	Yes	MAPK1	ENSG00000100030	Yes	clean	-	0.0139375	10	0.0152326	0.0152326	0.984767	0.0185688	NonUniformIntronCover	1	22.2879	1170	1169	0.0325063	-	1	41.2926	1221	1220	0.0159872	0.0183826	0.0189173	0.0151834	0.0285118	0.0364606	0.0301532	0.0400468	-0.247704
3	124742266	124743914	3_124742266_124743914	#N/A	UMPS	ENSG00000114491	#N/A	clean	+	0.0309327	280	0.0152779	0.0152779	0.984722	0.0398669	-	1	22.1314	532	532	0.0707996	-	1	39.3923	517	514	0.0366111	0.0477009	0.0369576	0.0530793	0.0623007	0.086024	0.0595302	0.0667363	-0.0562924
3	12600279	12600387	3_12600279_12600387	#N/A	RAF1	ENSG00000132155	Yes	clean	-	0.0244254	10	0.0153207	0.0153207	0.984679	0.0631618	NonUniformIntronCover	1	63.375	927	927	0.0875872	-	1	118.65	1226	1226	0.0714454	0.0625	0.0663642	0.0553694	0.0827351	0.0884618	0.0870262	0.0913201	-0.0239986
12	89626615	89627677	12_89626615_89627677	#N/A	ATP2B1	ENSG00000070961	#N/A	clean	-	0.04695	10	0.015331	0.015331	0.984669	0.105752	NonUniformIntronCover	1	59.6019	504	504	0.152702	-	1	90.2915	501	500	0.122162	0.0922177	0.0984906	0.10373	0.161418	0.150408	0.132022	0.157625	-0.332296
9	35558371	35558461	9_35558371_35558461	#N/A	RUSC2	ENSG00000198853	#N/A	clean	+	0.0511714	10	0.0154047	0.0154047	0.984595	0.0779306	-	1	26.0312	308	307	0.129102	NonUniformIntronCover	1	52.625	355	353	0.0959264	0.0650948	0.0840336	0.0508475	0.157643	0.132623	0.11433	0.100703	-0.0651916
6	87516880	87518168	6_87516880_87518168	#N/A	RARS2	ENSG00000146282	#N/A	clean	-	0.055434	10	0.0154783	0.0154783	0.984522	0.105041	-	1	40.2578	343	341	0.160475	-	1	62.6973	328	326	0.0871891	0.10426	0.122071	0.081743	0.123107	0.178327	0.167165	0.19792	0.0163364
17	66741721	66742621	17_66741721_66742621	#N/A	PRKCA	ENSG00000154229	#N/A	clean	+	0.0221751	10	0.0154895	0.0154895	0.98451	0.0205941	NonUniformIntronCover	1	10.9972	523	523	0.0427692	-	1	32.8399	735	735	0.0273732	0.00725042	0.0262696	0.0108696	0.0390066	0.0372733	0.0463853	0.0476051	-0.0214639
10	119832100	119835539	10_119832100_119835539	#N/A	MCMBP	ENSG00000197771	Yes	clean	-	0.0424066	10	0.015495	0.015495	0.984505	0.0719434	-	0.994167	39.1479	505	481	0.11435	NonUniformIntronCover	0.994167	50.4836	391	376	0.0592248	0.0716571	0.0705024	0.084426	0.0898553	0.119573	0.112898	0.12661	-0.395186
8	23200600	23200686	8_23200600_23200686	#N/A	TNFRSF10A	ENSG00000104689	#N/A	clean	-	0.0464976	10	0.0155051	0.0155051	0.984495	0.0850704	-	1	37.75	406	388	0.131568	-	1	68.7812	454	436	0.0819672	0.047173	0.105193	0.0981535	0.121771	0.128378	0.127517	0.153498	-0.142837
7	142867722	142867996	7_142867722_142867996	#N/A	EPHB6	ENSG00000106123	#N/A	clean	+	0.378417	10	0.0155368	0.0155368	0.984463	0.0332394	-	0.44697	0.367925	13	13	0.411656	-	1	4.19811	6	6	0	0	0.12967	0	0.333333	0.457801	0.5	0.148387	0.0345877
2	218693821	218693894	2_218693821_218693894	#N/A	STK36	ENSG00000163482	#N/A	clean	+	0.281454	10	0.0155485	0.0155485	0.984452	0.0740741	-	1	2	25	25	0.355528	-	1	10.4815	19	19	0	0	0.181818	0	0.333333	0.2	0.64	0.285714	0.0440769
9	20353596	20354807	9_20353596_20354807	#N/A	MLLT3	ENSG00000171843	#N/A	clean	-	-0.0478241	10	0.0156183	0.984382	0.0156183	0.082509	-	1	19.3347	215	215	0.0346849	NonUniformIntronCover	1	9.01871	251	251	0.0979312	0.0773389	0.0848162	0.0713788	0.0265035	0.0222458	0.0324122	0.06015	-0.213241
5	149252208	149252756	5_149252208_149252756	#N/A	ABLIM3	ENSG00000173210	#N/A	clean	+	-0.422531	12	0.015625	0.984375	0.015625	0.496894	LowCover	0.91791	2.96296	3	3	0.0743635	-	0.852612	1.36574	17	17	0.589354	0.395034	0.149206	1	0.0834996	0	0.125	0	0.574343
12	896732	897478	12_896732_897478	#N/A	WNK1	ENSG00000060237	#N/A	clean	+	0.008917	10	0.0159221	0.0159221	0.984078	0.0117526	NonUniformIntronCover	1	20.6689	1738	1738	0.0206696	-	0.993207	47.6993	2260	2260	0.0118626	0.0123554	0.0117245	0.0094414	0.0228252	0.0137827	0.0167735	0.0222976	0.0551078
10	52315085	52316294	10_52315085_52316294	#N/A	DKK1	ENSG00000107984	#N/A	clean	+	0.0113681	75	0.0160086	0.0160086	0.983991	0.0448963	-	1	150.093	3175	3159	0.0562644	NonUniformIntronCover	1	214.687	3564	3548	0.0503845	0.0410521	0.0437748	0.0446528	0.0546967	0.0549156	0.0599766	0.0571564	-0.198406
17	28738245	28738670	17_28738245_28738670	#N/A	NEK8	ENSG00000160602	#N/A	clean	+	0.143481	10	0.0160284	0.0160284	0.983972	0.0039336	NonUniformIntronCover	0.142169	0	36	34	0.147415	-	1	4.1497	24	24	0	0.0155509	0.00781001	0	0.160277	0.0578888	0.194534	0.198842	-0.075612
2	219567969	219568054	2_219567969_219568054	#N/A	OBSL1	ENSG00000124006	#N/A	clean	-	-0.0663777	10	0.016097	0.983903	0.016097	0.100353	-	1	11.9355	107	107	0.0339753	-	1	5.06452	144	144	0.105769	0.105263	0.0810811	0.147348	0	0.04	0.0765957	0.0217391	-0.124534
14	24303214	24303731	14_24303214_24303731	#N/A	NOP9	ENSG00000196943	#N/A	clean	+	-0.0479655	10	0.016269	0.983731	0.016269	0.0723029	-	1	10.9113	138	138	0.0243374	NonUniformIntronCover	1	5.08867	202	202	0.0880694	0.0772727	0.0604314	0.0451144	0.028506	0.0140386	0.0204082	0.0300878	-0.0596659
2	36544498	36546983	2_36544498_36546983	#N/A	CRIM1	ENSG00000150938	#N/A	clean	+	0.0193399	10	0.0164276	0.0164276	0.983572	0.0586994	-	1	95.0989	1525	1524	0.0780393	-	1	138.31	1634	1633	0.0607783	0.0585403	0.0639353	0.0490637	0.0651312	0.0899633	0.0752196	0.0839016	-0.0903278
3	15560897	15563357	3_15560897_15563357	#N/A	HACL1	ENSG00000131373	#N/A	clean	-	0.088693	10	0.0164612	0.0164612	0.983539	0.127547	-	1	26.0224	139	139	0.21624	-	1	37.5224	111	111	0.16417	0.101906	0.11724	0.11424	0.194264	0.22885	0.184493	0.237618	0.0518817
8	144777577	144778037	8_144777577_144778037	#N/A	ZNF34	ENSG00000196378	#N/A	clean	-	-0.138536	10	0.0166873	0.983313	0.0166873	0.196057	NonUniformIntronCover	1	7.07222	26	26	0.0575211	-	1	4.27222	60	60	0.2	0.223803	0.119804	0.25	0.0258569	0.0869565	0.047619	0.0230906	0.169295
11	27498804	27499358	11_27498804_27499358	#N/A	LIN7C	ENSG00000148943	#N/A	clean	-	-0.0192584	10	0.0167532	0.983247	0.0167532	0.0576505	-	1	55.0596	898	898	0.0383921	NonUniformIntronCover	1	54.0183	1350	1350	0.0569809	0.0497315	0.0670937	0.0449941	0.0440513	0.030613	0.0367717	0.036312	-0.0155793
5	122827459	122827574	5_122827459_122827574	#N/A	SNX2	ENSG00000205302	#N/A	clean	+	0.0680943	10	0.016758	0.016758	0.983242	0.0457297	-	1	6.32558	132	132	0.113824	-	1	16.6977	129	129	0.0666667	0.0344828	0.0533582	0	0.164829	0.109681	0.0697674	0.071525	-0.0825119
15	71771208	71777231	15_71771208_71777231	#N/A	THSD4	ENSG00000187720	#N/A	clean	+	0.058801	100	0.0169	0.0169	0.9831	0.116452	NonUniformIntronCover	1	48.3707	367	352	0.175253	-	1	58.2231	274	264	0.107848	0.14481	0.111845	0.1194	0.188047	0.14919	0.160929	0.238158	-0.25177
17	42794668	42794771	17_42794668_42794771	#N/A	WNK4	ENSG00000126562	#N/A	clean	+	0.241398	10	0.0169649	0.0169649	0.983035	0.0575374	-	1	1.28205	21	19	0.298935	NonUniformIntronCover	1	11.5128	27	25	0.142857	0	0.0434286	0	0.181818	0.166667	0.3	0.478842	0.297847
6	52276476	52277066	6_52276476_52277066	#N/A	MCM3	ENSG00000112118	#N/A	clean	-	0.059772	10	0.0169691	0.0169691	0.983031	0.124388	-	1	43.4698	306	306	0.18416	NonUniformIntronCover	1	72.6853	322	322	0.101775	0.0888065	0.142107	0.148225	0.148419	0.167927	0.20058	0.219655	0.00266615
9	111578951	111583471	9_111578951_111583471	#N/A	PTGR1	ENSG00000106853	#N/A	clean	-	0.0265149	120	0.0171159	0.0171159	0.982884	0.0563961	NonUniformIntronCover	1	43.2114	723	723	0.082911	-	1	92.1244	1019	1019	0.0604289	0.056318	0.0541115	0.0491397	0.0717432	0.0913677	0.0901831	0.074096	0.257851
16	53495173	53495261	16_53495173_53495261	#N/A	AKTIP	ENSG00000166971	#N/A	clean	-	0.072722	10	0.0171234	0.0171234	0.982877	0.05919	-	1	9.5	151	150	0.131912	NonUniformIntronCover	1	27.6562	182	182	0.0694362	0.0221794	0.0664184	0.0588235	0.176531	0.103594	0.143813	0.1229	0.0133127
14	24165962	24166121	14_24165962_24166121	#N/A	IRF9	ENSG00000213928	#N/A	clean	+	0.056136	10	0.0172764	0.0172764	0.982724	0.057218	-	1	11.4098	188	188	0.113354	-	1	36.1803	283	283	0.0450742	0.027027	0.0723502	0.055832	0.0993461	0.138541	0.118966	0.0841315	0.204768
3	129562943	129563093	3_129562943_129563093	#N/A	PLXND1	ENSG00000004399	#N/A	clean	-	-0.0135127	10	0.0173036	0.982696	0.0173036	0.0181559	-	1	10.9286	591	591	0.00464318	NonUniformIntronCover	0.85	2.80357	601	601	0.0108696	0.00892857	0.026336	0.0302137	0.00418129	0.00653595	0.000330196	0.00775194	-0.353041
5	53080621	53081591	5_53080621_53081591	#N/A	ITGA2	ENSG00000164171	#N/A	clean	+	0.0523464	10	0.0174344	0.0174344	0.982566	0.0559446	-	1	17.9557	300	300	0.108291	-	1	19.5521	161	161	0.0465753	0.0511563	0.0725317	0.0510118	0.147415	0.0820568	0.0853513	0.107288	-1.09278
8	53987025	53988113	8_53987025_53988113	#N/A	TCEA1	ENSG00000187735	Yes	clean	-	0.0100456	10	0.0174505	0.0174505	0.982549	0.0230148	-	1	51.3542	2180	2177	0.0330604	-	1	90.0926	2635	2635	0.0209854	0.0200884	0.0236899	0.0235525	0.0303648	0.0348577	0.0327181	0.0295792	-0.151977
X	70405905	70406258	X_70405905_70406258	#N/A	KIF4A	ENSG00000090889	#N/A	clean	+	0.0281816	10	0.0175257	0.0175257	0.982474	0.0192781	-	1	7.78417	396	365	0.0474597	NonUniformIntronCover	1	21.4245	430	399	0.0151623	0.0158867	0.0245132	0.0152514	0.0568894	0.0432404	0.0286213	0.0644477	-0.108166
1	43609498	43613617	1_43609498_43613617	#N/A	PTPRF	ENSG00000142949	#N/A	clean	+	0.0201325	531	0.017645	0.017645	0.982355	0.0329143	NonUniformIntronCover	1	29.8823	878	870	0.0530468	-	1	54.954	979	961	0.0273902	0.0304368	0.0337065	0.0359403	0.048553	0.0508169	0.0474437	0.0608927	-0.347878
1	25227532	25228117	1_25227532_25228117	#N/A	SYF2	ENSG00000117614	#N/A	clean	-	-0.0623018	10	0.0176561	0.982344	0.0176561	0.104275	-	1	13.9697	120	120	0.0419732	NonUniformIntronCover	1	8.71861	199	199	0.0762996	0.0714286	0.150324	0.089608	0.025	0.0647773	0.0355556	0.0395615	0.137046
9	110250879	110251357	9_110250879_110251357	#N/A	TXN	ENSG00000136810	#N/A	clean	-	-0.0027592	10	0.0176712	0.982329	0.0176712	0.0145346	-	1	188.33	12766	12766	0.0117754	-	1	222.872	18703	18703	0.0144285	0.014217	0.0148102	0.0144589	0.0124797	0.0117348	0.011086	0.0122238	0.0729992
9	35724724	35724829	9_35724724_35724829	#N/A	TLN1	ENSG00000137076	#N/A	clean	-	0.0110084	10	0.0177466	0.0177466	0.982253	0.00810122	NonUniformIntronCover	1	6.4359	788	788	0.0191096	-	1	22.8718	1174	1174	0.0096005	0.00568182	0.0113636	0	0.0163102	0.0203056	0.0139335	0.0322119	-0.0303245
12	109457682	109457991	12_109457682_109457991	#N/A	KCTD10	ENSG00000110906	#N/A	clean	-	-0.0367445	10	0.0178045	0.982195	0.0178045	0.0651117	-	1	14.8347	213	213	0.0283672	NonUniformIntronCover	1	8.49587	291	291	0.0549296	0.0465116	0.0717257	0.11006	0.033067	0.0196101	0.0262025	0.0297824	0.14433
17	41896649	41897748	17_41896649_41897748	#N/A	ACLY	ENSG00000131473	#N/A	clean	-	0.0112992	10	0.0179451	0.0179451	0.982055	0.0494173	-	1	185.643	2754	2752	0.0607165	-	1	237.751	2848	2846	0.0489848	0.0463737	0.0503117	0.0440362	0.055774	0.0642196	0.0602485	0.0661309	-0.254592
5	55952075	55952249	5_55952075_55952249	#N/A	IL6ST	ENSG00000134352	#N/A	clean	-	0.0158463	10	0.0179585	0.0179585	0.982041	0.0291787	-	1	36.8182	1225	1202	0.045025	-	1	64.9697	1377	1368	0.0321605	0.0400145	0.0188148	0.0315399	0.0411567	0.0527791	0.044133	0.0414038	-0.106193
9	137180384	137180451	9_137180384_137180451	#N/A	ANAPC2	ENSG00000176248	#N/A	clean	-	0.0588307	10	0.0181838	0.0181838	0.981816	0.0434783	-	1	7	154	154	0.102309	-	1	26.7826	235	235	0.0555556	0.0526316	0.0566038	0.0046225	0.0869565	0.0625	0.0754717	0.189427	-0.0473266
12	57268457	57268921	12_57268457_57268921	#N/A	R3HDM2	ENSG00000179912	#N/A	clean	-	-0.0608054	34	0.0182306	0.981769	0.0182306	0.1443	NonUniformIntronCover	1	33.7267	200	195	0.0834946	-	1	22.3198	245	244	0.162476	0.160488	0.126516	0.124144	0.077703	0.0907809	0.0743446	0.101984	-0.128755
12	6514587	6514772	12_6514587_6514772	#N/A	NCAPD2	ENSG00000010292	#N/A	clean	+	0.0168191	10	0.0182727	0.0182727	0.981727	0.0203306	-	1	17.1831	828	827	0.0371497	-	1	37.3099	967	965	0.0113142	0.0244715	0.0239892	0.0204278	0.0392857	0.0389921	0.0365668	0.0330043	-0.109169
17	64508720	64510172	17_64508720_64510172	#N/A	CEP95	ENSG00000258890	#N/A	clean	+	-0.074216	10	0.0184474	0.981553	0.0184474	0.254519	NonUniformIntronCover	1	67.6003	198	197	0.180303	-	1	77.6471	353	352	0.240315	0.248889	0.277726	0.252531	0.145691	0.207027	0.17567	0.205536	0.128289
13	98012342	98014041	13_98012342_98014041	Yes	IPO5	ENSG00000065150	Yes	clean	+	0.0187367	10	0.0184511	0.0184511	0.981549	0.040314	NonUniformIntronCover	1	42.3855	1008	1008	0.0590507	-	1	81.709	1302	1302	0.0468682	0.0410632	0.0406374	0.0398196	0.0632812	0.0610961	0.0582298	0.0645579	0.0110271
5	98898764	98899479	5_98898764_98899479	#N/A	CHD1	ENSG00000153922	#N/A	clean	-	0.0564334	10	0.0187016	0.0187016	0.981298	0.0631806	NonUniformIntronCover	1	14.9046	220	220	0.119614	-	1	33.8304	248	248	0.0573848	0.0818396	0.0664931	0.0571157	0.112031	0.136814	0.112407	0.103334	0.0221719
6	142438364	142440907	6_142438364_142440907	#N/A	ADGRG6	ENSG00000112414	#N/A	clean	+	0.0190951	10	0.0187114	0.0187114	0.981289	0.0505102	-	1	65.4857	1231	1224	0.0696053	-	1	96.5084	1290	1285	0.0486681	0.0523544	0.0584331	0.0407458	0.074971	0.0602333	0.0699834	0.0765859	-0.164902
12	49634455	49634537	12_49634455_49634537	#N/A	PRPF40B	ENSG00000110844	#N/A	clean	+	0.101332	10	0.018825	0.018825	0.981175	0.0473864	-	1	3.23333	63	63	0.148718	-	1	14.5	82	82	0.112754	0	0.00307692	0.111111	0.166667	0.194915	0.133574	0.113737	-0.0159968
16	71749983	71750209	16_71749983_71750209	#N/A	AP1G1	ENSG00000166747	#N/A	clean	-	0.0144263	10	0.0188395	0.0188395	0.98116	0.014023	NonUniformIntronCover	1	11.3068	794	794	0.0284493	-	1	29.3409	1001	1001	0.0141838	0.0114846	0.0183483	0.0218688	0.0258159	0.0302267	0.0228941	0.0337393	-0.0509793
10	58803242	58806583	10_58803242_58806583	#N/A	BICC1	ENSG00000122870	#N/A	clean	+	0.0256428	10	0.0188778	0.0188778	0.981122	0.0788312	NonUniformIntronCover	1	99.7832	1166	1162	0.104474	-	1	129.494	1109	1109	0.0770694	0.0804559	0.0703895	0.0852582	0.116989	0.111672	0.0899241	0.0897821	-0.260973
11	90205565	90206201	11_90205565_90206201	#N/A	CHORDC1	ENSG00000110172	#N/A	known-exon	-	-0.033888	10	0.0190911	0.980909	0.0190911	0.136817	-	1	99.6984	625	625	0.102929	-	1	104.298	904	904	0.146335	0.140986	0.134607	0.131348	0.107775	0.116281	0.0832212	0.11573	0.0201369
9	2827151	2828674	9_2827151_2828674	#N/A	KIAA0020	ENSG00000080608	#N/A	clean	-	0.031763	210	0.0191493	0.0191493	0.980851	0.150508	-	1	199.852	1081	1081	0.182271	-	1	287.095	1226	1226	0.144989	0.151872	0.16168	0.143384	0.172752	0.201176	0.170303	0.193923	0.0763775
14	76770051	76771189	14_76770051_76771189	Yes	VASH1	ENSG00000071246	Yes	clean	+	0.0966283	10	0.0191896	0.0191896	0.98081	0.0731037	-	1	7.41372	94	92	0.169732	NonUniformIntronCover	1	16.7633	82	82	0.0610069	0.116172	0.0909822	0.0126129	0.163618	0.149935	0.177478	0.284697	-0.206978
17	75839942	75840017	17_75839942_75840017	#N/A	UNC13D	ENSG00000092929	#N/A	clean	-	-0.467988	10	0.0196211	0.980379	0.0196211	0.5625	-	1	9	7	6	0.0945122	-	0.846154	1.14815	11	9	1	0.5	0.4	1	0.105505	0.2	0.088785	0	0.113428
1	103541475	103543295	1_103541475_103543295	#N/A	RNPC3	ENSG00000185946	Yes	clean	+	0.0942111	10	0.0196344	0.0196344	0.980366	0.0952559	-	1	14.424	137	115	0.189467	-	1	16.5967	71	57	0.0904056	0.102499	0.0602336	0.103759	0.175451	0.170173	0.182844	0.166499	-0.482297
5	138932712	138933801	5_138932712_138933801	#N/A	CTNNA1	ENSG00000044115	#N/A	clean	+	0.0166702	91	0.0196419	0.0196419	0.980358	0.0270845	-	1	24.47	876	873	0.0437547	NonUniformIntronCover	1	52.7575	1153	1146	0.0212835	0.0284712	0.028889	0.0327943	0.0478465	0.0423952	0.037472	0.0429156	0.00749152
1	1624901	1624990	1_1624901_1624990	#N/A	MIB2	ENSG00000197530	#N/A	clean	+	-0.197871	10	0.0198057	0.980194	0.0198057	0.257871	-	1	5.21212	15	14	0.06	-	1	3	47	38	0.142857	0.185567	0.25	0.5	0.0938215	0.133333	0	0.0273598	-0.113991
1	19312889	19317599	1_19312889_19317599	#N/A	PQLC2	ENSG00000040487	#N/A	clean	+	0.120964	70	0.0198407	0.0198407	0.980159	0.0647084	NonUniformIntronCover	0.957328	5.25808	72	71	0.185672	-	0.955388	8.89224	39	35	0.0862337	0.0502949	0.0494754	0.0258133	0.108154	0.175687	0.197709	0.0895713	-0.077555
11	78109581	78112649	11_78109581_78112649	#N/A	ALG8	ENSG00000159063	Yes	clean	-	0.0275225	330	0.0199283	0.0199283	0.980072	0.0609985	-	1	52.6834	811	799	0.088521	-	1	69.5365	716	685	0.060501	0.0675558	0.0599101	0.0537052	0.0855862	0.0924496	0.0905083	0.0954239	-0.247774
5	38925371	38931882	5_38925371_38931882	#N/A	OSMR	ENSG00000145623	#N/A	clean	+	0.0351723	70	0.0199563	0.0199563	0.980044	0.0794727	-	1	54.045	626	622	0.114645	NonUniformIntronCover	1	74.0687	572	569	0.0844275	0.0787138	0.0758686	0.0740277	0.108974	0.112093	0.114103	0.117233	-0.485694
18	36160015	36160931	18_36160015_36160931	#N/A	ELP2	ENSG00000134759	#N/A	clean	+	0.068262	10	0.0201592	0.0201592	0.979841	0.143828	NonUniformIntronCover	1	44.1813	261	258	0.21209	-	1	73.217	269	268	0.15017	0.115754	0.134429	0.16087	0.230444	0.183307	0.190728	0.270937	-0.117106
12	57269449	57269751	12_57269449_57269751	#N/A	R3HDM2	ENSG00000179912	#N/A	clean	-	0.0500208	10	0.0202135	0.0202135	0.979786	0.0679422	-	1	18.2966	246	246	0.117963	NonUniformIntronCover	1	38.5169	284	284	0.0824882	0.0666667	0.0677088	0.0505051	0.11204	0.118117	0.102837	0.124272	-0.128755
2	117826382	117828948	2_117826382_117828948	#N/A	DDX18	ENSG00000088205	Yes	clean	+	0.043392	270	0.020218	0.020218	0.979782	0.060823	-	1	21.1772	327	319	0.104215	-	1	36.6467	315	308	0.046607	0.0701378	0.0677295	0.0829683	0.133356	0.0839373	0.119561	0.0832174	-0.0781263
11	119052429	119052636	11_119052429_119052636	#N/A	HYOU1	ENSG00000149428	#N/A	clean	-	-0.0222127	10	0.020289	0.979711	0.020289	0.0462816	-	1	23.6329	486	486	0.0240689	NonUniformIntronCover	1	13.3671	540	540	0.0446512	0.0384615	0.0606061	0.0348662	0.0330388	0.0256601	0.0259477	0.0108318	-0.210024
22	26465551	26466225	22_26465551_26466225	#N/A	HPS4	ENSG00000100099	#N/A	known-exon	-	-0.16619	74	0.0203677	0.979632	0.0203677	0.419997	-	1	31.1375	43	36	0.253807	MinorIsoform	1	33.3333	98	62	0.373266	0.474069	0.451387	0.384164	0.348952	0.233371	0.242703	0.218665	0.0740121
16	3025823	3025923	16_3025823_3025923	#N/A	THOC6	ENSG00000131652	#N/A	clean	+	-0.0690829	10	0.0203995	0.9796	0.0203995	0.132356	-	1	18.3056	120	120	0.0632731	NonUniformIntronCover	1	12.3611	183	183	0.138167	0.137931	0.130548	0.115385	0.0566038	0.0461237	0.100562	0.070814	0.0848982
13	49187190	49188514	13_49187190_49188514	#N/A	FNDC3A	ENSG00000102531	#N/A	clean	+	0.0295054	110	0.0204656	0.0204656	0.979534	0.0447382	-	1	25.4774	544	544	0.0742436	-	1	36.9712	461	460	0.0365913	0.0366535	0.0453868	0.0597795	0.0788877	0.0611678	0.0841008	0.0661444	-0.29876
12	56106716	56106989	12_56106716_56106989	#N/A	PA2G4	ENSG00000170515	#N/A	clean	+	0.0145267	10	0.0205627	0.0205627	0.979437	0.0246308	-	1	28.3084	1121	1120	0.0391575	-	1	56.2804	1381	1378	0.0264222	0.0244742	0.0208719	0.0272727	0.0410096	0.0316263	0.0375276	0.0499193	-0.0393495
10	100547250	100548092	10_100547250_100548092	#N/A	HIF1AN	ENSG00000166135	#N/A	clean	+	0.0514305	10	0.0206533	0.0206533	0.979347	0.0683105	-	1	19.2096	262	262	0.119741	-	1	34.8234	256	256	0.0740498	0.0460063	0.0872864	0.0499368	0.0896382	0.119159	0.153818	0.111533	-0.171312
5	175510207	175511450	5_175510207_175511450	#N/A	SFXN1	ENSG00000164466	#N/A	clean	+	0.0207543	10	0.0207103	0.0207103	0.97929	0.0424161	-	1	41.903	945	945	0.0631704	-	1	65.6768	974	974	0.0488817	0.0340242	0.0396979	0.0481521	0.0606109	0.072868	0.0605525	0.0542628	-0.291771
9	82998446	83000168	9_82998446_83000168	#N/A	RASEF	ENSG00000165105	#N/A	clean	-	0.109533	80	0.0208531	0.0208531	0.979147	0.156796	-	1	23.4301	126	126	0.266329	NonUniformIntronCover	1	36.3009	100	100	0.142303	0.163359	0.169691	0.0962159	0.207687	0.21568	0.302861	0.350711	-0.169942
17	47604049	47605332	17_47604049_47605332	#N/A	NPEPPS	ENSG00000141279	#N/A	clean	+	0.0177461	10	0.0209635	0.0209635	0.979036	0.0380558	-	1	43.9922	1112	1107	0.0558019	-	1	72.6928	1230	1219	0.0438953	0.0360103	0.036808	0.0291857	0.0459881	0.0535986	0.0643292	0.0585836	-0.0856498
19	15425032	15425240	19_15425032_15425240	#N/A	WIZ	ENSG00000011451	#N/A	clean	-	-0.0847711	10	0.0210636	0.978936	0.0210636	0.118862	NonUniformIntronCover	1	9.7125	72	72	0.0340909	-	1	3	85	85	0.166667	0.0546875	0.110251	0.0937697	0.0357143	0.00307692	0.047619	0.0526316	0.0533392
X	108582937	108584483	X_108582937_108584483	#N/A	COL4A5	ENSG00000188153	#N/A	clean	+	-0.0304162	10	0.0210685	0.978932	0.0210685	0.0884196	-	1	49.1769	507	507	0.0580034	-	1	44.0877	715	715	0.0730677	0.0958408	0.0867309	0.0998236	0.05725	0.0518374	0.062159	0.0642214	-0.00130385
9	35738903	35739001	9_35738903_35739001	#N/A	GBA2	ENSG00000070610	#N/A	clean	-	0.0387572	10	0.0210758	0.0210758	0.978924	0.0307854	-	1	7.30556	227	226	0.0695426	-	1	20.7778	273	273	0.00840901	0.0222222	0.0468694	0.0416667	0.0736842	0.0851863	0.0542907	0.0666667	-0.0724502
9	116347209	116352705	9_116347209_116352705	#N/A	PAPPA	ENSG00000182752	#N/A	clean	+	0.0206877	10	0.0210983	0.0210983	0.978902	0.0760552	-	1	124.955	1518	1507	0.0967429	NonUniformIntronCover	1	174.473	1626	1611	0.0695528	0.0680916	0.0780606	0.0841624	0.0885236	0.106188	0.0965073	0.0952527	-0.159111
5	137954376	137959615	5_137954376_137959615	#N/A	FAM13B	ENSG00000031003	#N/A	clean	-	0.109884	136	0.0211259	0.0211259	0.978874	0.225556	-	1	41.3573	136	109	0.33544	MinorIsoform	1	60.5707	120	85	0.201711	0.187403	0.251315	0.251498	0.349356	0.306666	0.306975	0.335739	0.0363982
2	152659189	152659269	2_152659189_152659269	#N/A	PRPF40A	ENSG00000196504	#N/A	clean	-	0.0205899	10	0.0214671	0.0214671	0.978533	0.0259425	-	1	17.1786	645	645	0.0465324	-	1	37.2857	764	764	0.0363636	0.0285171	0.0294118	0	0.0518135	0.0526683	0.0401606	0.0407407	0.0101294
2	142986021	143029626	2_142986021_143029626	#N/A	KYNU	ENSG00000115919	#N/A	clean	+	0.027504	6511	0.0216344	0.0216344	0.978366	0.170276	-	0.998922	319.323	1556	1530	0.19778	-	1	402.601	1633	1607	0.176032	0.168644	0.166055	0.16709	0.199159	0.208677	0.191846	0.185994	-0.138178
2	27367559	27367745	2_27367559_27367745	#N/A	EIF2B4	ENSG00000115211	#N/A	clean	-	0.0462748	10	0.0216965	0.0216965	0.978303	0.0550722	NonUniformIntronCover	1	15.7361	270	270	0.101347	-	1	35.75	317	315	0.0282862	0.0823851	0.0545455	0.0613108	0.0985366	0.103654	0.0969656	0.116466	-0.0757822
22	19721736	19721821	22_19721736_19721821	#N/A	2005-09-01	ENSG00000184702	#N/A	clean	+	-0.0830797	10	0.0218764	0.978124	0.0218764	0.0909091	-	1	5	50	47	0.00782937	-	0.386667	0.225806	49	45	0.0909091	0.142857	0.0555556	0.125	0.0312164	0	0	0	0.179264
7	155302846	155308240	7_155302846_155308240	#N/A	INSIG1	ENSG00000186480	Yes	clean	+	0.025503	261	0.0218907	0.0218907	0.978109	0.082236	-	1	96.9523	1046	848	0.107739	-	1	125.699	985	837	0.0817072	0.0730877	0.0860195	0.0815097	0.0968595	0.116722	0.10587	0.104698	-0.335582
12	27026534	27027346	12_27026534_27027346	#N/A	MED21	ENSG00000152944	#N/A	clean	+	0.0424955	130	0.0219497	0.0219497	0.97805	0.0340549	NonUniformIntronCover	1	10.5766	296	296	0.0765504	-	1	15.9161	189	189	0.0222222	0.0511336	0.0340451	0.0227273	0.0805369	0.0752474	0.0630412	0.0741506	-0.634364
7	130499915	130500461	7_130499915_130500461	#N/A	MEST	ENSG00000106484	#N/A	clean	+	0.0269679	10	0.0220812	0.0220812	0.977919	0.0362228	-	1	20.0324	533	533	0.0631907	-	1	37.1667	551	551	0.0238612	0.0441597	0.045243	0.0470233	0.0525718	0.0527489	0.0606275	0.107032	-0.0773355
17	60494617	60500398	17_60494617_60500398	#N/A	APPBP2	ENSG00000062725	Yes	clean	-	0.070522	249	0.0221909	0.0221909	0.977809	0.126327	-	0.997469	33.4011	231	222	0.196849	NonUniformIntronCover	1	51.4702	210	205	0.126389	0.114166	0.143833	0.0941904	0.202939	0.18762	0.184492	0.215079	-0.165749
7	156725837	156727929	7_156725837_156727929	#N/A	LMBR1	ENSG00000105983	Yes	clean	-	0.037977	10	0.0222471	0.0222471	0.977753	0.072289	NonUniformIntronCover	1	35.6882	457	452	0.110266	-	1	63.8249	458	450	0.0866759	0.0864154	0.0559692	0.0544932	0.132423	0.0962249	0.112824	0.107271	-0.127148
12	89617039	89619998	12_89617039_89619998	#N/A	ATP2B1	ENSG00000070961	#N/A	clean	-	0.0129275	80	0.0223475	0.0223475	0.977652	0.0363556	-	1	73.7944	1956	1953	0.0492831	-	1	107.926	2078	2078	0.0341202	0.0367991	0.0351989	0.0370182	0.0466959	0.049991	0.0490209	0.0492411	-0.332296
6	15517268	15520068	6_15517268_15520068	#N/A	JARID2	ENSG00000008083	#N/A	clean	+	-0.0329452	10	0.0224145	0.977585	0.0224145	0.0486513	-	0.979211	8.5914	168	168	0.0157061	NonUniformIntronCover	0.976344	4.56362	286	286	0.0540007	0.0443718	0.0365369	0.0689655	0.00809212	0.0183941	0.0109366	0.0107302	0.128171
X	10567603	10620289	X_10567603_10620289	#N/A	MID1	ENSG00000101871	#N/A	clean	-	0.0240597	1665	0.0224517	0.0224517	0.977548	0.0886903	-	0.999667	133.915	1376	1209	0.11275	-	0.999608	152.367	1199	1060	0.0926318	0.0865329	0.0862357	0.0878837	0.097021	0.11645	0.116577	0.124659	-0.355229
10	6217191	6219568	10_6217191_6219568	#N/A	PFKFB3	ENSG00000170525	#N/A	clean	+	0.0214683	70	0.0224999	0.0224999	0.9775	0.0960247	-	1	158.381	1491	1484	0.117493	-	1	255.354	1918	1903	0.103003	0.0977764	0.08585	0.0956947	0.117502	0.116823	0.104093	0.137783	0.0885178
20	49839599	49845035	20_49839599_49845035	#N/A	SLC9A8	ENSG00000197818	Yes	clean	+	0.0515579	10	0.022502	0.022502	0.977498	0.0490731	-	0.989126	11.25	218	212	0.100631	NonUniformIntronCover	0.996314	17.6786	158	155	0.0416174	0.0506487	0.0498743	0.0351431	0.100232	0.110449	0.0658532	0.0963447	-0.664652
5	180241155	180242572	5_180241155_180242572	#N/A	MAPK9	ENSG00000050748	Yes	clean	-	0.0393225	10	0.0226349	0.0226349	0.977365	0.0591702	-	1	23.8988	379	379	0.0984927	-	1	39.659	363	363	0.0666243	0.0746688	0.0532353	0.0406208	0.107843	0.101268	0.0799388	0.0946329	0.15143
2	26254318	26254429	2_26254318_26254429	#N/A	HADHB	ENSG00000138029	#N/A	clean	+	0.00758037	10	0.0226972	0.0226972	0.977303	0.00331293	NonUniformIntronCover	1	3.68293	1108	1105	0.0108933	-	1	15.3415	1393	1384	0.00290698	0.00465116	0.00107504	0.00543478	0.00990099	0.0163043	0.00840955	0.0083682	0.0400483
5	141583292	141583484	5_141583292_141583484	#N/A	DIAPH1	ENSG00000131504	Yes	clean	-	0.0174657	10	0.022711	0.022711	0.977289	0.0203052	NonUniformIntronCover	1	14.1351	682	682	0.0377709	-	1	32.973	840	840	0.0199373	0.0118057	0.0242207	0.024374	0.033719	0.0377379	0.0316018	0.0490894	0.0337308
12	48660619	48667692	12_48660619_48667692	Yes	KANSL2	ENSG00000139620	Yes	clean	-	0.054805	561	0.0230288	0.0230288	0.976971	0.109795	-	0.994932	37.9877	290	262	0.1646	NonUniformIntronCover	1	63.8381	323	274	0.105314	0.123751	0.102559	0.107147	0.14333	0.169573	0.149309	0.19555	0.00558209
6	43043180	43043447	6_43043180_43043447	#N/A	CUL7	ENSG00000044090	#N/A	clean	-	-0.161062	10	0.0230763	0.976924	0.0230763	0.228705	-	1	7.1165	24	24	0.0676432	NonUniformIntronCover	1	3.99029	55	55	0.142857	0.541203	0.145228	0.14547	0.11089	0.133333	0.0126235	0.0218219	-0.118291
16	88732535	88732606	16_88732535_88732606	#N/A	PIEZO1	ENSG00000103335	#N/A	clean	-	-0.0244219	10	0.0231242	0.976876	0.0231242	0.033324	-	1	9.48	275	275	0.00890208	NonUniformIntronCover	1	3	334	334	0.0506329	0.0272374	0.0208333	0.0416667	0.00970874	0.011236	0.0113636	0.00486548	0.0496893
2	134919012	134919809	2_134919012_134919809	Yes	CCNT2	ENSG00000082258	Yes	clean	+	0.058301	10	0.0231726	0.0231726	0.976827	0.105175	-	1	33.8508	288	288	0.163476	-	1	55.3048	283	281	0.0792839	0.112973	0.105542	0.108953	0.131311	0.205549	0.138328	0.209366	-0.00332796
X	103608673	103609037	X_103608673_103609037	#N/A	TCEAL3	ENSG00000196507	#N/A	clean	+	-0.281598	10	0.0234455	0.976555	0.0234455	0.305623	LowCover	0.663842	2.64085	6	5	0.0240252	-	0.344633	0.112676	14	12	0.303922	0.284848	0.28629	0.144928	0	0	0.0543188	0	0.0602598
6	43531575	43533906	6_43531575_43533906	#N/A	XPO5	ENSG00000124571	Yes	clean	-	0.0281554	10	0.0235345	0.0235345	0.976465	0.0290503	NonUniformIntronCover	1	13.733	459	459	0.0572057	-	1	21.7223	357	357	0.0289902	0.0317967	0.0263392	0.0281423	0.0670529	0.0627541	0.0583536	0.0388197	-0.3804
18	9119388	9119473	18_9119388_9119473	#N/A	NDUFV2	ENSG00000178127	#N/A	clean	+	0.014139	11	0.0235576	0.0235576	0.976442	0.0173736	NonUniformIntronCover	1	15.4	871	870	0.0315126	-	1	30	922	922	0.0202703	0.0121951	0.0160256	0.0208333	0.0268199	0.0297398	0.0295203	0.0463576	0.0971571
20	3562459	3563208	20_3562459_3563208	#N/A	ATRN	ENSG00000088812	#N/A	clean	+	0.020871	10	0.0236032	0.0236032	0.976397	0.0197321	NonUniformIntronCover	1	9.31987	463	462	0.0406031	-	1	21.6263	511	505	0.0229008	0.0239776	0.0171544	0.0142857	0.0319071	0.0285938	0.0473382	0.0622979	-0.0395433
11	67440263	67440334	11_67440263_67440334	#N/A	CORO1B	ENSG00000172725	#N/A	clean	-	0.0291911	10	0.0238006	0.0238006	0.976199	0.0232799	NonUniformIntronCover	1	8.08	339	338	0.052471	-	1	21.32	383	383	0.030256	0.00596741	0.0329633	0.00962117	0.0786443	0.0399096	0.0342163	0.0549828	-0.0375989
20	21333618	21333703	20_21333618_21333703	#N/A	XRN2	ENSG00000088930	#N/A	clean	+	0.016146	10	0.0238298	0.0238298	0.97617	0.0385262	-	1	47.3226	1181	1178	0.0546722	-	1	89.0645	1540	1534	0.0313401	0.0449438	0.0487278	0.0204082	0.0568475	0.0490405	0.0604132	0.0534856	-0.070285
8	140659678	140664916	8_140659678_140664916	#N/A	PTK2	ENSG00000169398	#N/A	clean	-	0.0359661	519	0.0238999	0.0238999	0.9761	0.0580579	NonUniformIntronCover	1	25.0244	403	402	0.094024	-	1	44.6263	430	427	0.0518725	0.0614864	0.0618511	0.069288	0.0993706	0.100708	0.0815452	0.0903758	-0.0119456
6	136558876	136561532	6_136558876_136561532	#N/A	MAP3K5	ENSG00000197442	#N/A	clean	-	-0.13937	110	0.0239534	0.976047	0.0239534	0.206394	-	0.932443	5.72157	22	22	0.0670237	-	0.967007	4.95686	69	69	0.172078	0.250551	0.126795	0.151993	0.0652583	0.0249272	0.0244837	0.0708029	0.0139259
16	24820360	24822076	16_24820360_24822076	#N/A	TNRC6A	ENSG00000090905	#N/A	clean	+	0.033179	10	0.0240593	0.0240593	0.975941	0.0633225	-	1	34.2749	507	507	0.0965015	-	1	56.0746	525	525	0.0669796	0.0604951	0.064654	0.0538874	0.0800999	0.0819189	0.0858362	0.131883	-0.133397
11	66262192	66262813	11_66262192_66262813	#N/A	KLC2	ENSG00000174996	#N/A	clean	+	0.0494947	10	0.0241352	0.0241352	0.975865	0.0590203	-	1	15.5551	248	244	0.108515	-	1	33.5959	276	268	0.0615111	0.0633255	0.0722892	0.0433727	0.119853	0.093161	0.0864369	0.111313	-0.0226043
16	85656665	85657276	16_85656665_85657276	#N/A	GSE1	ENSG00000131149	#N/A	clean	+	0.0376713	10	0.0241908	0.0241908	0.975809	0.0393079	NonUniformIntronCover	1	11.1701	273	268	0.0769792	-	1	31.1079	373	369	0.0440356	0.0314082	0.0329523	0.0342579	0.0843078	0.0776914	0.0453221	0.0963279	0.0866582
10	92479421	92483254	10_92479421_92483254	#N/A	IDE	ENSG00000119912	#N/A	clean	-	0.0436674	804	0.0243952	0.0243952	0.975605	0.0923616	NonUniformIntronCover	1	43.2481	367	362	0.136029	-	1	64.3957	365	355	0.0987382	0.0976827	0.0826113	0.0707979	0.149027	0.143487	0.102785	0.13152	-0.0727056
5	151799313	151799888	5_151799313_151799888	#N/A	G3BP1	ENSG00000145907	#N/A	clean	+	0.0087768	10	0.0244271	0.0244271	0.975573	0.0209757	-	1	48.185	2249	2249	0.0297525	-	1	90.2159	2942	2942	0.0201927	0.0183885	0.027539	0.0173651	0.0330315	0.0276168	0.0282731	0.0337237	-0.0253815
5	43161606	43161708	5_43161606_43161708	#N/A	ZNF131	ENSG00000172262	#N/A	known-exon	+	0.084848	17	0.0244915	0.0244915	0.975509	0.268849	-	1	87.5143	203	203	0.353697	-	1	138.457	215	214	0.236284	0.237057	0.306402	0.257028	0.348719	0.337945	0.340551	0.393314	0.0198258
12	110455682	110455814	12_110455682_110455814	#N/A	GPN3	ENSG00000111231	#N/A	clean	-	0.0184074	10	0.0245412	0.0245412	0.975459	0.00810811	-	1	3	367	367	0.0265155	NonUniformIntronCover	1	12.72	467	467	0.018018	0.0128205	0	0	0.0292028	0.0243147	0.0266667	0.027027	-0.146949
6	42676191	42676782	6_42676191_42676782	#N/A	UBR2	ENSG00000024048	#N/A	clean	+	-0.0431949	10	0.0245807	0.975419	0.0245807	0.0697731	NonUniformIntronCover	1	11.176	149	145	0.0265782	-	1	5.43348	199	194	0.0446025	0.0848943	0.073173	0.0654677	0.0265592	0.00731393	0.0270238	0.0179728	-0.002408
12	109234045	109235312	12_109234045_109235312	#N/A	ACACB	ENSG00000076555	#N/A	clean	+	0.166064	10	0.0249992	0.0249992	0.975001	0.133902	NonUniformIntronCover	0.983294	7.2664	47	47	0.299966	-	0.9642	17.5686	41	41	0.0339765	0.171334	0.202755	0.128061	0.37125	0.259875	0.29283	0.238044	0.0407926
17	41878924	41883121	17_41878924_41883121	#N/A	ACLY	ENSG00000131473	#N/A	clean	-	0.005487	200	0.025065	0.025065	0.974935	0.0116339	NonUniformIntronCover	1	42.7986	3636	3632	0.0171209	-	1	65.9487	3786	3786	0.0117511	0.0110382	0.0106917	0.0120009	0.014591	0.017408	0.0155087	0.0202619	-0.254592
18	62291631	62298789	18_62291631_62298789	#N/A	KIAA1468	ENSG00000134444	#N/A	clean	+	0.087889	180	0.0250757	0.0250757	0.974924	0.137573	NonUniformIntronCover	1	23.2898	146	141	0.225462	-	1	37.5509	129	126	0.129435	0.144846	0.122768	0.139669	0.229618	0.199248	0.227248	0.217253	-0.0763997
2	112107840	112112898	2_112107840_112112898	#N/A	TMEM87B	ENSG00000153214	Yes	clean	+	0.0597233	70	0.0251852	0.0251852	0.974815	0.0656077	-	0.997594	14.2535	203	202	0.125331	-	1	20.9203	146	145	0.0621636	0.0638859	0.0576227	0.0596945	0.110006	0.122567	0.135527	0.14203	-0.662656
17	20297077	20306022	17_20297077_20306022	#N/A	SPECC1	ENSG00000128487	#N/A	clean	+	0.0610711	90	0.0253578	0.0253578	0.974642	0.0917289	-	0.998871	23.8343	229	219	0.1528	-	0.999097	36.7931	190	184	0.090867	0.106863	0.0819135	0.0944795	0.136022	0.128419	0.218268	0.142357	0.100961
1	27362753	27362850	1_27362753_27362850	#N/A	MAP3K6	ENSG00000142733	#N/A	clean	-	-0.149685	10	0.0255057	0.974494	0.0255057	0.161049	-	1	6.14286	32	30	0.0113636	NonUniformIntronCover	0.471264	0.828571	41	38	0.270833	0.166667	0.130435	0.114504	0.037788	0	0.0169492	0	-0.0631435
7	134306774	134309365	7_134306774_134309365	#N/A	SLC35B4	ENSG00000205060	Yes	clean	-	0.0283467	10	0.0255499	0.0255499	0.97445	0.0479624	-	1	29.3708	574	574	0.0763091	-	1	40.15	478	478	0.0589678	0.0586916	0.0438577	0.0357242	0.0777098	0.0775361	0.0783643	0.0641686	-0.378208
11	77625070	77625716	11_77625070_77625716	#N/A	CLNS1A	ENSG00000074201	#N/A	clean	-	-0.0165001	10	0.025661	0.974339	0.025661	0.049061	-	1	43.4922	843	840	0.0325609	-	1	48.3984	1438	1429	0.0509661	0.0382388	0.049884	0.0562212	0.0281565	0.0309766	0.0365955	0.0323165	0.13075
10	73797605	73797780	10_73797605_73797780	#N/A	ZSWIM8	ENSG00000214655	#N/A	clean	+	0.0545768	14	0.0256767	0.0256767	0.974323	0.0708282	-	1	15.1692	199	195	0.125405	NonUniformIntronCover	1	39.8615	278	272	0.0833333	0.0638381	0.0730098	0.047619	0.08627	0.134148	0.174894	0.100346	-0.0427249
3	44631221	44632104	3_44631221_44632104	#N/A	ZNF197	ENSG00000186448	#N/A	clean	+	0.155563	190	0.0256946	0.0256946	0.974305	0.0485654	NonUniformIntronCover	0.757576	1.48029	29	24	0.204128	-	1	8.72043	34	28	0.0522717	0.0209099	0.0960083	0.0337423	0.248204	0.198276	0.10643	0.124447	0.240038
11	35219387	35221653	11_35219387_35221653	#N/A	CD44	ENSG00000026508	#N/A	clean	+	0.0032856	10	0.0258081	0.0258081	0.974192	0.0115304	-	1	121.233	10383	10377	0.014816	-	1	122.416	8140	8128	0.0114789	0.0116632	0.0117904	0.00974432	0.0137818	0.0152486	0.0135522	0.0171544	-0.679568
1	186383156	186385987	1_186383156_186385987	#N/A	C1orf27	ENSG00000157181	#N/A	clean	+	0.0577935	150	0.0258258	0.0258258	0.974174	0.0980115	-	1	31.8378	293	269	0.155805	-	1	44.479	241	237	0.0866762	0.109632	0.0989179	0.0851983	0.145	0.162715	0.144455	0.177814	-0.247849
7	118188405	118191911	7_118188405_118191911	#N/A	LSM8	ENSG00000128534	Yes	known-exon	+	0.076017	60	0.0258361	0.0258361	0.974164	0.181564	-	1	49.471	219	219	0.257581	NonUniformIntronCover	1	78.4101	222	220	0.175916	0.162687	0.188995	0.223687	0.248529	0.293973	0.233659	0.272264	-0.0395884
12	50441643	50453459	12_50441643_50453459	#N/A	LARP4	ENSG00000161813	#N/A	clean	+	0.023736	480	0.0259306	0.0259306	0.974069	0.053511	NonUniformIntronCover	0.99603	49.6389	878	805	0.077247	-	0.997618	63.6224	760	690	0.0539908	0.0536349	0.053141	0.0469196	0.0591567	0.0963406	0.0667727	0.093661	-0.235435
X	41197510	41198527	X_41197510_41198527	#N/A	USP9X	ENSG00000124486	#N/A	clean	+	0.0117838	10	0.0259815	0.0259815	0.974018	0.0164871	-	1	20.5856	1228	1225	0.0282709	NonUniformIntronCover	1	42.1563	1449	1442	0.0135524	0.0149551	0.0208244	0.0122887	0.0209056	0.0302878	0.0229593	0.0302404	-0.0727523
17	36496406	36498265	17_36496406_36498265	#N/A	MYO19	ENSG00000278259	#N/A	clean	-	0.0231869	10	0.0260104	0.0260104	0.97399	0.0510023	-	1	41.4899	772	730	0.0741892	-	1	67.1525	838	797	0.0458743	0.0527163	0.0409233	0.0545093	0.0587459	0.0741409	0.0723292	0.07622	-1.11843
10	32926109	32928093	10_32926109_32928093	#N/A	ITGB1	ENSG00000150093	#N/A	clean	-	0.0024311	10	0.0261446	0.0261446	0.973855	0.0124424	-	1	202.43	16067	16055	0.0148735	-	1	263.808	17472	17463	0.0129729	0.0109353	0.012006	0.0131488	0.0137769	0.0163636	0.014729	0.0143103	-0.159826
9	128169519	128170019	9_128169519_128170019	#N/A	CIZ1	ENSG00000148337	#N/A	clean	-	0.0223501	98	0.0261567	0.0261567	0.973843	0.0392452	-	1	27.6543	676	675	0.0615953	NonUniformIntronCover	1	56.5802	862	855	0.0454779	0.0388133	0.0431586	0.0200545	0.0507651	0.0673621	0.0532493	0.0743194	0.127285
5	180238403	180239923	5_180238403_180239923	#N/A	MAPK9	ENSG00000050748	Yes	clean	-	0.031119	10	0.0264145	0.0264145	0.973586	0.0319437	-	1	11.4172	338	338	0.0630627	-	1	18.846	277	277	0.0392001	0.0205813	0.0317382	0.0239127	0.0561886	0.0750701	0.0450173	0.0762422	0.15143
6	158629819	158631322	6_158629819_158631322	#N/A	TMEM181	ENSG00000146433	Yes	clean	+	0.071325	10	0.0264174	0.0264174	0.973583	0.14054	NonUniformIntronCover	1	35.6477	209	209	0.211865	-	1	61.828	179	179	0.1225	0.108468	0.186081	0.138284	0.227956	0.192548	0.2318	0.203596	-0.187341
1	11115468	11117003	1_11115468_11117003	#N/A	MTOR	ENSG00000198793	#N/A	clean	-	0.0434501	205	0.0265505	0.0265505	0.973449	0.0433226	NonUniformIntronCover	1	10.4154	230	228	0.0867727	-	1	22.1391	233	231	0.035431	0.0433919	0.0475736	0.054353	0.0767305	0.0743079	0.0885787	0.100288	-0.185257
5	38921794	38923149	5_38921794_38923149	#N/A	OSMR	ENSG00000145623	#N/A	clean	+	0.019662	10	0.0266384	0.0266384	0.973362	0.0325076	-	1	28.0223	834	834	0.0521696	-	1	36.7124	667	667	0.02423	0.030173	0.0402032	0.0197049	0.0510377	0.0550617	0.0425416	0.0590807	-0.485694
5	69118628	69121693	5_69118628_69121693	#N/A	SLC30A5	ENSG00000145740	Yes	clean	+	0.0381174	10	0.0267457	0.0267457	0.973254	0.0565855	-	1	22.3123	372	367	0.0947029	NonUniformIntronCover	1	31.906	305	299	0.0493284	0.0668159	0.0508032	0.0544212	0.0951498	0.0836234	0.100265	0.0815977	-0.139088
3	47847001	47847272	3_47847001_47847272	#N/A	DHX30	ENSG00000132153	#N/A	clean	+	0.0276616	10	0.026793	0.026793	0.973207	0.01992	-	1	6.97143	343	343	0.0475816	-	1	17.2857	346	346	0.0119584	0.0377358	0.0159911	0.0277778	0.0384615	0.0641328	0.0436784	0.0460251	-0.147599
1	211968707	211975165	1_211968707_211975165	#N/A	INTS7	ENSG00000143493	Yes	clean	-	0.047051	180	0.0268251	0.0268251	0.973175	0.136533	-	1	68.467	433	421	0.183584	NonUniformIntronCover	1	106.361	468	464	0.142674	0.145174	0.120986	0.125782	0.156023	0.19847	0.16609	0.233966	0.00640428
22	19465274	19467872	22_19465274_19467872	Yes	UFD1L	ENSG00000070010	#N/A	clean	-	0.0259379	90	0.0268376	0.0268376	0.973162	0.0417465	-	1	24.745	568	568	0.0676844	NonUniformIntronCover	1	53.4323	736	734	0.0399344	0.025116	0.0550923	0.0365746	0.0758953	0.0707415	0.0570807	0.0713329	0.12818
16	2527615	2527772	16_2527615_2527772	#N/A	AMDHD2	ENSG00000162066	#N/A	clean	+	0.0581316	10	0.0268932	0.0268932	0.973107	0.00642109	NonUniformIntronCover	0.387755	0.389831	57	53	0.0645527	-	1	6.76271	86	80	0.0279756	0	0.0137106	0.0173797	0.0801075	0.0857143	0.0384615	0.0546624	0.17882
1	207767823	207770320	1_207767823_207770320	#N/A	CD46	ENSG00000117335	#N/A	known-exon	+	0.0169702	290	0.0270441	0.0270441	0.972956	0.0826921	NonUniformIntronCover	1	204.542	1832	1805	0.0996623	-	1	238.325	1750	1733	0.0808163	0.0813616	0.0782704	0.0883664	0.0959264	0.104602	0.089061	0.105927	-0.380918
16	1976114	1976210	16_1976114_1976210	#N/A	TBL3	ENSG00000183751	#N/A	clean	+	0.0402702	10	0.0272026	0.0272026	0.972797	0.0253036	NonUniformIntronCover	1	5.55556	214	214	0.0655738	-	1	20	285	285	0.0258303	0.045738	0.00441736	0.00769231	0.0594059	0.0537143	0.0689655	0.106095	-0.0283503
12	56172490	56172584	12_56172490_56172584	#N/A	SMARCC2	ENSG00000139613	#N/A	clean	-	0.0251539	10	0.0272385	0.0272385	0.972761	0.0214563	NonUniformIntronCover	1	7.32353	334	332	0.0466102	-	1	22	450	450	0.0215054	0.0113566	0.0225564	0.0344828	0.0508475	0.0514706	0.0378788	0.0465116	0.133849
11	62761660	62761794	11_62761660_62761794	#N/A	POLR2G	ENSG00000168002	#N/A	clean	+	0.0137414	10	0.0273079	0.0273079	0.972692	0.0170998	NonUniformIntronCover	1	15.24	876	867	0.0308412	-	1	32.3	1015	1009	0.0156386	0.0191083	0.0156204	0.020979	0.0272232	0.0400963	0.0265738	0.0287081	-0.146538
7	80789528	80798091	7_80789528_80798091	#N/A	SEMA3C	ENSG00000075223	#N/A	clean	-	0.0113275	503	0.0273249	0.0273249	0.972675	0.0408737	-	1	106.922	2509	2424	0.0522012	-	1	145.952	2623	2558	0.0430043	0.0388004	0.0398485	0.0408436	0.0469512	0.0560183	0.0487418	0.0581033	-0.203618
11	64261496	64261580	11_64261496_64261580	#N/A	PLCB3	ENSG00000149782	Yes	clean	+	0.0276586	10	0.0273275	0.0273275	0.972673	0.00526316	NonUniformIntronCover	0.797297	1	189	189	0.0329218	-	1	8	235	235	0	0	0.0149254	0	0.0277778	0.0350877	0.0333333	0.037037	0.0931742
4	99035460	99039373	4_99035460_99039373	#N/A	METAP1	ENSG00000164024	#N/A	clean	+	0.048945	320	0.0275856	0.0275856	0.972414	0.115599	-	1	49.6692	375	372	0.164544	-	1	70.5087	358	350	0.108989	0.117611	0.116367	0.101797	0.152376	0.136458	0.196987	0.200207	-0.224011
11	404135	404235	11_404135_404235	#N/A	PKP3	ENSG00000184363	#N/A	clean	+	0.0344467	10	0.0276236	0.0276236	0.972376	0.00657895	-	0.811111	1	151	151	0.0410256	NonUniformIntronCover	1	8	187	187	0	0	0.0188679	0	0.0363636	0.0392157	0.0545455	0.0294118	-0.0012837
15	88256486	88256643	15_88256486_88256643	#N/A	NTRK3	ENSG00000140538	#N/A	clean	-	0.095684	10	0.0277776	0.0277776	0.972222	0.759613	-	1	477.153	151	133	0.855297	-	1	573.339	97	92	0.722325	0.733554	0.782772	0.792685	0.813024	0.836751	0.868625	0.917806	-0.264543
12	53442733	53443390	12_53442733_53443390	#N/A	PRR13	ENSG00000205352	#N/A	clean	+	0.0161342	10	0.027946	0.027946	0.972054	0.0336743	-	1	38.1583	1095	1032	0.0498085	NonUniformIntronCover	1	63.2703	1207	1134	0.0357287	0.0293842	0.0334545	0.0369599	0.0455416	0.0520209	0.0536827	0.0441335	-0.0315621
1	113901383	113901754	1_113901383_113901754	#N/A	AP4B1	ENSG00000134262	#N/A	clean	-	0.0628979	10	0.0280841	0.0280841	0.971916	0.0144435	NonUniformIntronCover	0.836565	1.17241	80	80	0.0773414	-	1	9.22069	110	109	0.00911989	0.0127621	0.0399796	0	0.0591204	0.0689655	0.0566684	0.116851	-0.0899682
12	56244435	56244651	12_56244435_56244651	#N/A	ANKRD52	ENSG00000139645	#N/A	clean	-	0.0198876	10	0.0281888	0.0281888	0.971811	0.0108108	NonUniformIntronCover	1	4	366	364	0.0306984	-	1	15.0119	474	473	0.0155569	0.016129	0.0145985	0	0.04	0.0277778	0.0284464	0.028735	-0.0662348
12	122478292	122480189	12_122478292_122480189	#N/A	ZCCHC8	ENSG00000033030	Yes	clean	-	0.075082	10	0.0282122	0.0282122	0.971788	0.121191	-	1	25.9258	188	182	0.196273	-	1	37.8517	155	151	0.108128	0.168059	0.130265	0.07942	0.175924	0.2127	0.180197	0.224379	-0.338821
1	85358847	85464742	1_85358847_85464742	#N/A	DDAH1	ENSG00000153904	#N/A	clean	-	0.0339006	2668	0.0282733	0.0282733	0.971727	0.0352838	NonUniformIntronCover	0.994217	12.9839	355	325	0.0691844	-	0.998847	18.879	254	241	0.0328749	0.0296712	0.0405504	0.0290322	0.0572401	0.0741152	0.0866416	0.0577918	-0.959222
5	69116602	69117238	5_69116602_69117238	#N/A	SLC30A5	ENSG00000145740	Yes	clean	+	0.0365194	10	0.0283039	0.0283039	0.971696	0.0709246	-	1	31.8333	411	410	0.107444	NonUniformIntronCover	1	66.0873	549	535	0.0634146	0.0769653	0.0670762	0.0551277	0.107703	0.0823652	0.130409	0.105359	-0.139088
11	60900691	60900853	11_60900691_60900853	#N/A	PRPF19	ENSG00000110107	#N/A	clean	-	0.00624067	10	0.0284271	0.0284271	0.971573	0.00387713	NonUniformIntronCover	1	4.37097	1123	1123	0.0101178	-	1	15.0968	1477	1477	0.00594376	0.00274486	0.00060908	0.00718428	0.0108912	0.0126263	0.00729986	0.0095383	-0.00079943
1	93901669	93904522	1_93901669_93904522	#N/A	GCLM	ENSG00000023909	#N/A	clean	-	0.029978	497	0.0285597	0.0285597	0.97144	0.127503	-	1	134.299	919	853	0.157481	-	1	194.954	1043	982	0.119158	0.130855	0.122886	0.135239	0.138689	0.177664	0.156816	0.158163	0.0650033
12	62355475	62381489	12_62355475_62381489	#N/A	USP15	ENSG00000135655	#N/A	clean	+	0.061482	1546	0.0285814	0.0285814	0.971419	0.126234	NonUniformIntronCover	1	40.0184	277	259	0.187716	-	1	55.2322	239	224	0.133614	0.13681	0.121094	0.0923095	0.200595	0.167687	0.175078	0.222357	-0.0194072
19	54143749	54144005	19_54143749_54144005	#N/A	CNOT3	ENSG00000088038	#N/A	clean	+	0.0221137	11	0.0286092	0.0286092	0.971391	0.0350518	-	1	22.8485	629	629	0.0571655	-	1	48.1414	794	794	0.0364964	0.0381461	0.0275456	0.0416085	0.0646423	0.0532401	0.0436567	0.0613353	-0.0164181
2	20283486	20290651	2_20283486_20290651	#N/A	PUM2	ENSG00000055917	#N/A	clean	-	0.067269	10	0.028637	0.028637	0.971363	0.273992	-	1	131.711	349	313	0.341261	NonUniformIntronCover	1	186.498	360	342	0.271273	0.306878	0.257101	0.270911	0.359804	0.341015	0.310217	0.353024	0.0150431
2	30944942	30945782	2_30944942_30945782	#N/A	GALNT14	ENSG00000158089	#N/A	clean	-	0.0575271	10	0.0286993	0.0286993	0.971301	0.0448289	NonUniformIntronCover	0.995181	7.18072	147	147	0.102356	-	1	18.3584	156	156	0.0192308	0.0368147	0.0554765	0.0407705	0.147725	0.0656979	0.0768161	0.136575	0.0326355
2	112077282	112081056	2_112077282_112081056	#N/A	TMEM87B	ENSG00000153214	Yes	clean	+	0.052563	210	0.0287542	0.0287542	0.971246	0.053458	-	1	12.425	217	217	0.106021	NonUniformIntronCover	1	18.3822	151	150	0.0700496	0.043804	0.0499209	0.0367776	0.107568	0.104599	0.121921	0.071033	-0.662656
12	110128149	110128949	12_110128149_110128949	#N/A	IFT81	ENSG00000122970	#N/A	clean	+	0.047573	10	0.0288743	0.0288743	0.971126	0.126444	-	1	60.0696	415	415	0.174017	NonUniformIntronCover	1	85.1139	404	404	0.140705	0.117794	0.132351	0.106335	0.201084	0.196769	0.150419	0.170436	-0.206331
10	69369336	69369440	10_69369336_69369440	#N/A	HK1	ENSG00000156515	#N/A	clean	+	-0.0116091	10	0.0288766	0.971123	0.0288766	0.0187401	-	1	11.2105	587	587	0.00713098	-	1	6.65789	927	925	0.0287977	0.0252101	0.00943396	0.0165289	0.00803213	0.00729927	0.00862069	0.00297938	0.0835209
3	108560028	108560648	3_108560028_108560648	#N/A	KIAA1524	ENSG00000163507	#N/A	clean	-	0.0286735	10	0.028881	0.028881	0.971119	0.0330916	NonUniformIntronCover	1	12.4918	365	361	0.0617651	-	1	26.2008	398	390	0.0352627	0.0261362	0.0302621	0.0419044	0.0521494	0.0642474	0.0607871	0.0740513	-0.0115436
15	50593749	50594428	15_50593749_50594428	#N/A	TRPM7	ENSG00000092439	#N/A	clean	-	0.0284849	10	0.0289143	0.0289143	0.971086	0.0321661	-	1	12.7955	385	385	0.060651	-	1	28.7323	445	445	0.0366969	0.0361427	0.0371473	0.0324695	0.071849	0.0529705	0.0468772	0.0706389	0.0333535
5	65992907	65994746	5_65992907_65994746	#N/A	ERBB2IP	ENSG00000112851	#N/A	clean	+	0.0216999	10	0.028928	0.028928	0.971072	0.0612761	-	1	59.4011	910	907	0.082976	NonUniformIntronCover	1	101.975	1127	1127	0.061138	0.0614741	0.0599532	0.0573527	0.0750109	0.092758	0.0781819	0.0708174	0.0837356
15	40628678	40629272	15_40628678_40629272	#N/A	CASC5	ENSG00000137812	#N/A	clean	+	0.0245244	10	0.0290136	0.0290136	0.970986	0.0131153	NonUniformIntronCover	0.840753	3.26923	246	240	0.0376397	-	1	12.594	322	318	0.00788878	0.0122423	0.00684495	0.0160067	0.0346645	0.0333403	0.0378289	0.036784	0.0389594
17	7926103	7927343	17_7926103_7927343	#N/A	KCNAB3	ENSG00000170049	#N/A	clean	-	-0.418029	10	0.0291138	0.970886	0.0291138	0.881044	LowSplicing	1	14.813	1	1	0.463015	-	1	18.9695	22	22	0.807737	0.715935	1	1	0.450104	0.715771	0.321246	0.43198	0.479235
X	72602273	72603118	X_72602273_72603118	#N/A	PHKA1	ENSG00000067177	#N/A	clean	-	0.059422	10	0.0291428	0.0291428	0.970857	0.146077	-	1	47.3851	277	276	0.205499	NonUniformIntronCover	1	75.7851	293	291	0.169137	0.16351	0.14189	0.0985022	0.217954	0.1856	0.190731	0.22093	-0.0685011
12	27317453	27317895	12_27317453_27317895	#N/A	STK38L	ENSG00000211455	#N/A	clean	+	-0.105083	10	0.0292053	0.970795	0.0292053	0.222843	NonUniformIntronCover	1	16.0575	56	56	0.11776	-	1	18.954	142	142	0.225619	0.220081	0.269852	0.190698	0.0816596	0.131291	0.142388	0.0854139	0.520174
9	133102900	133103229	9_133102900_133103229	#N/A	RALGDS	ENSG00000160271	#N/A	clean	-	0.075448	10	0.029208	0.029208	0.970792	0.026495	-	1	2.50388	92	91	0.101943	NonUniformIntronCover	1	13.0543	115	115	0.0147986	0.0596421	0.0201149	0.000835247	0.0956023	0.0912034	0.0645161	0.14746	0.342436
3	129583669	129584124	3_129583669_129584124	#N/A	PLXND1	ENSG00000004399	#N/A	clean	-	0.0309272	10	0.0292391	0.0292391	0.970761	0.0466572	-	1	21.2402	434	434	0.0775844	NonUniformIntronCover	1	31.7095	377	377	0.0504986	0.039232	0.0596337	0.0466839	0.0695084	0.066533	0.0828114	0.100888	-0.353041
2	112100695	112106001	2_112100695_112106001	#N/A	TMEM87B	ENSG00000153214	Yes	clean	+	0.0697808	64	0.029389	0.029389	0.970611	0.0766062	NonUniformIntronCover	1	14.0205	169	169	0.146387	-	1	21.0934	123	123	0.0757883	0.0710546	0.064124	0.0695856	0.134793	0.166413	0.114804	0.13923	-0.662656
10	102732218	102732858	10_102732218_102732858	#N/A	SFXN2	ENSG00000156398	#N/A	clean	+	0.156513	10	0.029437	0.029437	0.970563	0.193302	-	1	15.5754	65	65	0.349815	-	1	29.5913	51	51	0.216879	0.166942	0.204746	0.126685	0.33211	0.291028	0.482074	0.348388	-0.118214
5	140641780	140641869	5_140641780_140641869	#N/A	TMCO6	ENSG00000113119	#N/A	clean	+	0.140238	10	0.0294635	0.0294635	0.970536	0.175824	NonUniformIntronCover	1	16	75	67	0.316062	-	1	31.4242	68	59	0.244578	0.173121	0.147287	0.0934066	0.284091	0.355856	0.382536	0.245714	-0.0791558
17	7899543	7899895	17_7899543_7899895	#N/A	CHD3	ENSG00000170004	Yes	clean	+	0.0137067	10	0.0297458	0.0297458	0.970254	0.0197556	-	1	18.2391	905	905	0.0334623	-	1	35.971	1038	1038	0.0257745	0.0181392	0.0169811	0.0154874	0.0456815	0.0313802	0.0267625	0.0348932	-0.0502213
9	127403803	127403958	9_127403803_127403958	#N/A	SLC2A8	ENSG00000136856	#N/A	clean	+	0.123821	10	0.0301985	0.0301985	0.969802	0.0411701	NonUniformIntronCover	1	1.9322	45	42	0.164991	-	1	7.50847	38	35	0.0397351	0.0909091	0.0626655	0	0.115	0.214286	0.0998613	0.297619	-0.139483
3	44778191	44780884	3_44778191_44780884	#N/A	KIF15	ENSG00000163808	#N/A	clean	+	-0.137166	230	0.030379	0.969621	0.030379	0.262183	-	0.960617	13.1479	37	37	0.125017	NonUniformIntronCover	0.966301	12.8592	90	90	0.212201	0.473881	0.205816	0.273553	0.0913462	0.172702	0.120157	0.0723684	0.110725
5	140644194	140644572	5_140644194_140644572	#N/A	TMCO6	ENSG00000113119	#N/A	clean	+	0.145223	10	0.0305849	0.0305849	0.969415	0.191199	-	1	17.9662	76	71	0.336422	-	1	30.4189	60	54	0.248731	0.166085	0.158066	0.219821	0.3295	0.427551	0.28601	0.308873	-0.0791558
2	127307804	127308584	2_127307804_127308584	#N/A	MAP3K2	ENSG00000169967	#N/A	clean	-	0.0739126	10	0.0306164	0.0306164	0.969384	0.0534774	-	1	6.89286	122	122	0.12739	-	1	16.3506	112	112	0.0637203	0.0484387	0.0640772	0.0181987	0.123506	0.164246	0.0878578	0.212478	0.137585
1	207783330	207785070	1_207783330_207785070	#N/A	CD46	ENSG00000117335	#N/A	clean	+	0.0126841	10	0.0306174	0.0306174	0.969383	0.0459563	-	1	101.494	2106	2106	0.0586404	-	1	125.832	2017	2017	0.0465322	0.0459724	0.047303	0.0454819	0.0604125	0.0656351	0.0517317	0.0553352	-0.380918
6	165343502	165379193	6_165343502_165379193	#N/A	PDE10A	ENSG00000112541	#N/A	clean	-	-0.097404	4900	0.0307475	0.969253	0.0307475	0.307871	-	0.999383	44.0369	99	94	0.210467	-	0.998344	51.1816	192	179	0.322609	0.232121	0.304737	0.35491	0.231871	0.201139	0.187365	0.214904	-0.0547711
14	23562593	23563379	14_23562593_23563379	#N/A	AP1G2	ENSG00000213983	#N/A	clean	-	0.06961	85	0.0307517	0.0307517	0.969248	0.161307	-	1	42.6975	194	177	0.230917	-	1	81.0676	252	229	0.163959	0.16541	0.171389	0.136964	0.2466	0.17266	0.212791	0.295138	0.0385234
8	19837160	19842847	8_19837160_19842847	#N/A	INTS10	ENSG00000104613	Yes	clean	+	0.042288	219	0.0308864	0.0308864	0.969114	0.120502	-	1	62.0663	453	444	0.16279	-	1	92.5548	472	461	0.116549	0.11278	0.122157	0.117581	0.162616	0.169484	0.152407	0.151378	-0.0404563
2	229771632	229774096	2_229771632_229774096	#N/A	TRIP12	ENSG00000153827	#N/A	clean	-	0.0302859	170	0.0309033	0.0309033	0.969097	0.0687948	-	1	43.7353	584	576	0.0990807	-	1	70.0556	633	624	0.0614355	0.0616114	0.0624928	0.0798102	0.0886901	0.0987796	0.0905712	0.116129	-0.0767172
17	19556062	19560187	17_19556062_19560187	#N/A	SLC47A1	ENSG00000142494	#N/A	clean	+	0.124743	841	0.0312408	0.0312408	0.968759	0.182532	NonUniformIntronCover	0.962546	20.5426	92	87	0.307275	-	1	36.8166	83	74	0.179927	0.148086	0.188555	0.164346	0.271074	0.217944	0.283703	0.597776	-0.00665744
12	101780286	101780556	12_101780286_101780556	#N/A	GNPTAB	ENSG00000111670	#N/A	clean	-	-0.0220914	10	0.031263	0.968737	0.031263	0.0296672	-	1	6.63462	217	217	0.00757576	-	1	2	262	262	0.0246002	0.0373734	0.0277778	0.0294118	0.00769889	0.0120482	0.00980118	0.00383142	-0.024294
2	112106075	112107787	2_112106075_112107787	#N/A	TMEM87B	ENSG00000153214	Yes	clean	+	0.0610788	50	0.031273	0.031273	0.968727	0.0507412	-	0.983153	7.48348	140	140	0.11182	NonUniformIntronCover	0.989771	14.1006	112	112	0.0550563	0.0701321	0.0249776	0.0407322	0.0781653	0.0729255	0.15327	0.192803	-0.662656
2	99169470	99169549	2_99169470_99169549	#N/A	MITD1	ENSG00000158411	#N/A	clean	-	-0.065416	10	0.0312978	0.968702	0.0312978	0.171869	-	1	33.4138	152	152	0.106453	-	1	29.069	237	237	0.187081	0.150943	0.183646	0.164609	0.129857	0.133333	0.0285714	0.139535	0.0600911
17	31357369	31358479	17_31357369_31358479	#N/A	NF1	ENSG00000196712	#N/A	clean	+	0.0259922	10	0.0312994	0.0312994	0.968701	0.0472819	NonUniformIntronCover	1	28.5364	575	574	0.0732741	-	1	52.6591	666	666	0.0499237	0.0516116	0.0453064	0.044653	0.05873	0.0770651	0.080339	0.0848395	0.0455877
7	96208977	96234801	7_96208977_96234801	#N/A	SLC25A13	ENSG00000004864	#N/A	clean	-	0.0336109	745	0.0314391	0.0314391	0.968561	0.054119	NonUniformIntronCover	1	25.6325	448	436	0.0877299	-	0.999761	39.0437	406	386	0.0474768	0.0486841	0.0584313	0.0613595	0.0818397	0.0874828	0.0808912	0.100821	-0.481503
10	63152190	63153510	10_63152190_63153510	#N/A	NRBF2	ENSG00000148572	#N/A	clean	+	0.0446519	10	0.0314874	0.0314874	0.968513	0.0200905	-	1	3.03435	147	147	0.0647424	NonUniformIntronCover	1	8.86069	127	127	0.036488	0.0155525	0.0170648	0.014826	0.0536178	0.0410586	0.0441785	0.143091	-0.204507
5	38881764	38883826	5_38881764_38883826	#N/A	OSMR	ENSG00000145623	#N/A	clean	+	0.017396	10	0.0315376	0.0315376	0.968462	0.0370743	-	1	38.0012	981	981	0.0544703	NonUniformIntronCover	1	56.8017	986	985	0.0360376	0.0398505	0.0372282	0.033932	0.0439261	0.0594688	0.0615621	0.0494849	-0.485694
2	27629952	27631026	2_27629952_27631026	#N/A	GPN1	ENSG00000198522	Yes	clean	+	0.0304874	100	0.031642	0.031642	0.968358	0.0197756	NonUniformIntronCover	1	6.57692	326	318	0.050263	-	1	13.2308	250	215	0.016421	0.0205032	0.0228776	0.0114907	0.0319057	0.0470783	0.0628557	0.0521253	-0.633858
7	11447424	11460661	7_11447424_11460661	#N/A	THSD7A	ENSG00000005108	#N/A	clean	-	-0.061337	10	0.0316744	0.968326	0.0316744	0.172042	NonUniformIntronCover	1	40.5192	195	163	0.110705	-	1	30.6237	246	222	0.170763	0.14694	0.181137	0.174867	0.102469	0.114185	0.101202	0.130018	-0.369727
3	50103166	50104247	3_50103166_50104247	#N/A	RBM5	ENSG00000003756	#N/A	clean	+	0.080384	10	0.0317434	0.0317434	0.968257	0.247584	-	1	68.4429	208	173	0.327968	NonUniformIntronCover	1	107.853	221	185	0.249217	0.263195	0.239184	0.243022	0.3509	0.317657	0.306853	0.321018	-0.00701194
1	156732115	156732280	1_156732115_156732280	#N/A	RRNAD1	ENSG00000143303	#N/A	known-exon	+	-0.122529	10	0.0319465	0.968054	0.0319465	0.454464	-	1	72.4762	84	83	0.331935	-	1	69.0635	137	137	0.483607	0.395149	0.51279	0.411504	0.360748	0.361111	0.312977	0.270833	-0.235105
17	19781104	19781888	17_19781104_19781888	#N/A	ULK2	ENSG00000083290	#N/A	clean	-	0.0685075	10	0.0319496	0.0319496	0.96805	0.0801005	-	1	13.0613	150	150	0.148608	-	1	27.0548	155	150	0.0805007	0.0614488	0.0956057	0.0549933	0.116458	0.150452	0.138342	0.132103	-0.0780128
22	50579507	50579726	22_50579507_50579726	#N/A	CHKB	ENSG00000100288	#N/A	clean	-	-0.0324289	10	0.0322614	0.967739	0.0322614	0.0324289	-	1	2.88235	86	83	0	NonUniformIntronCover	0	0	121	120	0.0139571	0.037037	0.0246076	0.0362319	0	0	0	0	-0.069272
X	71119877	71120013	X_71119877_71120013	#N/A	MED12	ENSG00000184634	#N/A	clean	+	0.0288792	10	0.0323088	0.0323088	0.967691	0.00036062	-	0.047619	0	132	132	0.0292398	NonUniformIntronCover	1	5	166	166	0	0.00215983	0	0.000466636	0.0444444	0.0196078	0.0243902	0.0294118	-0.0703051
1	150491511	150491597	1_150491511_150491597	#N/A	TARS2	ENSG00000143374	#N/A	clean	+	0.061542	19	0.0323868	0.0323868	0.967613	0.080292	-	1	13.4444	154	140	0.141834	-	1	28.5926	173	163	0.0625	0.111633	0.0817528	0.0645161	0.143505	0.151749	0.114754	0.160622	-0.0611071
4	174304369	174308688	4_174304369_174308688	#N/A	CEP44	ENSG00000164118	#N/A	clean	+	0.123624	10	0.0327077	0.0327077	0.967292	0.226179	-	1	30.9826	106	104	0.349803	-	1	39.8116	74	72	0.243226	0.203651	0.189751	0.277173	0.301552	0.357683	0.350166	0.379295	-0.234221
7	156826744	156833752	7_156826744_156833752	#N/A	LMBR1	ENSG00000105983	Yes	clean	-	0.0326001	24	0.0327583	0.0327583	0.967242	0.0747229	-	1	45.7087	550	527	0.107323	-	1	62.9982	503	493	0.0846543	0.0673573	0.0642314	0.0809386	0.107244	0.10907	0.0882181	0.131312	-0.127148
5	16781829	16783334	5_16781829_16783334	#N/A	MYO10	ENSG00000145555	Yes	clean	-	0.0151758	10	0.0328972	0.0328972	0.967103	0.0450323	-	1	61.2554	1299	1296	0.0602081	-	1	117.496	1826	1825	0.0446227	0.0394532	0.0542664	0.036572	0.0687776	0.057684	0.0549289	0.0546292	-0.0947574
8	133463459	133464777	8_133463459_133464777	#N/A	ST3GAL1	ENSG00000008513	#N/A	clean	-	0.0769298	10	0.03293	0.03293	0.96707	0.0161864	-	0.696483	1.08588	66	66	0.0931162	NonUniformIntronCover	0.970948	7.29008	71	71	0.0146645	0.0188885	0.016377	0.0171098	0.12699	0.0786663	0.113474	0.0229084	-0.161023
14	59473090	59475868	14_59473090_59475868	#N/A	L3HYPDH	ENSG00000126790	#N/A	clean	-	0.065576	599	0.0330966	0.0330966	0.966903	0.454463	-	1	330.724	338	323	0.520039	NonUniformIntronCover	1	423.649	311	300	0.42358	0.415858	0.488119	0.483675	0.541973	0.494976	0.508843	0.552137	-0.0933203
11	27340837	27341391	11_27340837_27341391	#N/A	CCDC34	ENSG00000109881	#N/A	clean	-	0.248579	10	0.0331105	0.0331105	0.966889	0.0277701	NonUniformIntronCover	0.371324	0.178899	13	13	0.276349	-	1	4.58257	12	12	0.049505	0.0261368	0.0732538	0	0.253936	0.350835	0.217235	0.240754	-0.0505902
8	143381344	143381571	8_143381344_143381571	#N/A	RHPN1	ENSG00000158106	#N/A	clean	+	-0.0603268	10	0.0331868	0.966813	0.0331868	0.140998	-	1	21.6667	117	116	0.0806712	NonUniformIntronCover	1	18.954	195	192	0.104879	0.147894	0.17077	0.115385	0.0655738	0.0980392	0.0976325	0.0907903	0.0963766
20	5100931	5106187	20_5100931_5106187	#N/A	TMEM230	ENSG00000089063	#N/A	clean	-	0.0187417	10	0.0332442	0.0332442	0.966756	0.0518095	-	1	62.5086	1127	1120	0.0705512	NonUniformIntronCover	1	85.7743	1091	1083	0.0490488	0.0561609	0.0501673	0.0494257	0.0618688	0.0826986	0.0683558	0.066469	-0.310853
3	113778835	113781049	3_113778835_113781049	#N/A	ATP6V1A	ENSG00000114573	Yes	clean	+	0.0233792	72	0.0333786	0.0333786	0.966621	0.0312081	-	1	16.7832	520	520	0.0545873	-	1	30.8904	535	529	0.0249574	0.0195903	0.0381746	0.0273857	0.0447334	0.0562019	0.057394	0.0513628	-0.132589
5	175516663	175521918	5_175516663_175521918	#N/A	SFXN1	ENSG00000164466	#N/A	clean	+	0.0227543	100	0.0334069	0.0334069	0.966593	0.0598922	-	1	55.808	876	863	0.0826465	-	1	80.0019	888	883	0.0582043	0.0645703	0.0528692	0.0697881	0.0702517	0.0933501	0.0965415	0.0757788	-0.291771
18	671451	672859	18_671451_672859	#N/A	TYMS	ENSG00000176890	#N/A	known-exon	+	0.0172445	40	0.0335774	0.0335774	0.966423	0.0343404	-	1	32.0055	900	892	0.0515849	NonUniformIntronCover	1	57.219	1052	1047	0.0404662	0.0421451	0.0333045	0.0240825	0.05195	0.0505581	0.0519191	0.0428965	0.0796301
9	123070424	123073551	9_123070424_123073551	#N/A	RABGAP1	ENSG00000011454	#N/A	clean	+	0.085793	110	0.0336008	0.0336008	0.966399	0.24773	NonUniformIntronCover	1	62.2394	189	179	0.333523	-	1	93.0795	185	172	0.26462	0.222502	0.251363	0.237071	0.330691	0.352743	0.297314	0.352144	-0.0247244
10	124828875	124829392	10_124828875_124829392	#N/A	FAM175B	ENSG00000165660	#N/A	clean	+	-0.0193286	10	0.0336231	0.966377	0.0336231	0.0356882	-	1	14.4335	390	390	0.0163596	NonUniformIntronCover	1	8.39901	503	503	0.0317657	0.032967	0.0303234	0.0448736	0.0160431	0.024	0.0134199	0.0172259	-0.0838923
6	111300156	111307360	6_111300156_111307360	#N/A	REV3L	ENSG00000009413	#N/A	clean	-	0.101792	650	0.0336435	0.0336435	0.966357	0.114195	-	0.968264	13.0206	100	100	0.215987	NonUniformIntronCover	0.998016	19.8352	72	72	0.110819	0.124632	0.0941485	0.0813788	0.246041	0.236326	0.138643	0.234899	-0.0524434
1	53793279	53796688	1_53793279_53796688	#N/A	NDC1	ENSG00000058804	#N/A	clean	-	0.0308191	10	0.0336762	0.0336762	0.966324	0.0543707	-	1	26.3336	447	446	0.0851898	NonUniformIntronCover	1	43.3953	460	455	0.0553289	0.0689163	0.0517704	0.0448006	0.0727126	0.0897371	0.0792444	0.109779	0.0218401
11	46875103	46875455	11_46875103_46875455	#N/A	LRP4	ENSG00000134569	#N/A	clean	-	-0.0803016	10	0.0340502	0.96595	0.0340502	0.104993	NonUniformIntronCover	1	6.21739	53	53	0.0246914	-	1	2	79	79	0.0833333	0.0976253	0.0860927	0.222222	0.015085	0.047619	0.0276885	0	0.0781196
15	39581924	39582192	15_39581924_39582192	#N/A	THBS1	ENSG00000137801	#N/A	clean	+	0.0342282	10	0.0343267	0.0343267	0.965673	0.0598639	-	1	26.2981	413	413	0.0940921	NonUniformIntronCover	1	42.4808	409	409	0.0622333	0.0568082	0.0644242	0.0591991	0.0876548	0.154327	0.0739993	0.0765383	-0.145755
17	42537545	42538338	17_42537545_42538338	#N/A	NAGLU	ENSG00000108784	#N/A	clean	+	0.065482	10	0.0344011	0.0344011	0.965599	0.181038	NonUniformIntronCover	1	65.654	271	271	0.24652	-	1	75.9048	198	198	0.159976	0.176613	0.191813	0.192359	0.257104	0.230505	0.283792	0.193759	-0.312091
6	105281902	105282450	6_105281902_105282450	#N/A	PREP	ENSG00000085377	#N/A	clean	-	0.0265605	10	0.0344052	0.0344052	0.965595	0.013922	NonUniformIntronCover	0.834572	3.69907	261	261	0.0404825	-	1	11.5602	272	272	0.0168358	0.00516219	0.00725519	0.0116632	0.0550342	0.0225239	0.0199862	0.0688599	0.0406969
10	100980693	100980821	10_100980693_100980821	#N/A	SEMA4G	ENSG00000095539	#N/A	clean	+	-0.0743264	10	0.0345797	0.96542	0.0345797	0.169172	-	1	27.8958	137	133	0.0948456	-	1	14.1458	135	130	0.166922	0.241379	0.126725	0.218684	0.0608144	0.113664	0.0661479	0.125	-0.312788
12	120148346	120149605	12_120148346_120149605	#N/A	GCN1L1	ENSG00000089154	#N/A	clean	-	0.0287329	10	0.0346004	0.0346004	0.9654	0.0375092	-	1	16.7186	416	413	0.0662421	NonUniformIntronCover	1	32.3493	445	443	0.0371181	0.0531538	0.0319552	0.0407258	0.0654697	0.0711902	0.0539588	0.0553633	-0.0614619
19	8586470	8586557	19_8586470_8586557	#N/A	ADAMTS10	ENSG00000142303	#N/A	clean	-	-0.043215	10	0.0346577	0.965342	0.0346577	0.146742	-	1	57.0968	332	332	0.103527	-	1	48.3871	419	419	0.133569	0.199444	0.128772	0.137931	0.0903475	0.10154	0.116809	0.111111	-0.0267019
X	48987877	48988120	X_48987877_48988120	#N/A	GRIPAP1	ENSG00000068400	#N/A	clean	-	0.0655169	10	0.0351488	0.0351488	0.964851	0.0388661	NonUniformIntronCover	0.922747	4.08421	100	100	0.104383	-	1	12.9368	111	111	0.0471414	0.000559493	0.0583404	0.0229032	0.143777	0.0868045	0.0680045	0.151786	0.0195257
15	89292864	89292941	15_89292864_89292941	#N/A	FANCI	ENSG00000140525	#N/A	clean	+	-0.0280991	10	0.0352288	0.964771	0.0352288	0.107139	-	1	80.037	667	667	0.0790399	-	1	65.7407	766	764	0.105521	0.104638	0.110351	0.116822	0.0727719	0.0788512	0.0844184	0.0857455	0.00356879
14	31173806	31174910	14_31173806_31174910	#N/A	HECTD1	ENSG00000092148	#N/A	clean	-	0.0278228	10	0.0352679	0.0352679	0.964732	0.0581824	-	1	36.0776	580	580	0.0860052	NonUniformIntronCover	1	56.4589	597	597	0.0596374	0.0535772	0.0496679	0.050115	0.0839468	0.0976049	0.0873666	0.0725206	-0.0569546
5	62504898	62506240	5_62504898_62506240	#N/A	IPO11	ENSG00000086200	Yes	clean	+	0.05555	10	0.035373	0.035373	0.964627	0.128948	NonUniformIntronCover	1	40.2659	271	268	0.184498	-	1	69.4551	294	291	0.123645	0.151313	0.114244	0.136543	0.170197	0.191159	0.161223	0.237249	-0.00618372
17	45238638	45238954	17_45238638_45238954	#N/A	FMNL1	ENSG00000184922	#N/A	clean	+	0.0524235	10	0.0353738	0.0353738	0.964626	0.0506405	-	1	8.16129	153	152	0.103064	NonUniformIntronCover	1	18.5	161	161	0.0564502	0.0251051	0.0594609	0.0333333	0.0674847	0.0814815	0.0946152	0.168781	-0.35409
17	4086655	4087433	17_4086655_4087433	#N/A	ZZEF1	ENSG00000074755	#N/A	clean	-	-0.0455885	150	0.0354028	0.964597	0.0354028	0.0922236	-	1	14.5278	142	142	0.0466351	NonUniformIntronCover	0.998408	10.1746	200	197	0.0944136	0.0796732	0.0959641	0.10381	0.0434035	0.0553108	0.0492454	0.0134084	-0.0210181
3	49674413	49674488	3_49674413_49674488	#N/A	APEH	ENSG00000164062	#N/A	clean	+	-0.090732	13	0.0354372	0.964563	0.0354372	0.262915	-	1	48.1538	135	128	0.172183	NonUniformIntronCover	1	31.6154	152	147	0.312169	0.249751	0.232	0.270541	0.177003	0.20339	0.151631	0.12	-0.0688169
17	28560191	28561421	17_28560191_28561421	#N/A	PIGS	ENSG00000087111	#N/A	clean	-	0.0145191	190	0.0357508	0.0357508	0.964249	0.0129131	NonUniformIntronCover	1	8.69952	665	659	0.0274322	-	1	21.1827	751	747	0.0101237	0.02	0.0173552	0.00510204	0.0238818	0.0269851	0.0222556	0.0334385	-0.164055
X	136500818	136502777	X_136500818_136502777	#N/A	HTATSF1	ENSG00000102241	#N/A	clean	+	-0.0269635	10	0.0358834	0.964117	0.0358834	0.0560654	-	1	15.621	263	263	0.0291019	NonUniformIntronCover	1	12.799	427	427	0.06346	0.0411671	0.0602589	0.0507499	0.0308947	0.0409398	0.0217474	0.0189499	0.0538349
17	20306082	20313975	17_20306082_20313975	#N/A	SPECC1	ENSG00000128487	#N/A	clean	+	0.046271	361	0.0361946	0.0361946	0.963805	0.109692	-	0.999469	46.572	373	361	0.155963	-	1	65.0435	347	340	0.103507	0.113086	0.109721	0.0991533	0.155532	0.142684	0.163815	0.150765	0.100961
1	108161293	108181940	1_108161293_108181940	#N/A	SLC25A24	ENSG00000085491	#N/A	clean	-	0.0287111	5430	0.0363104	0.0363104	0.96369	0.0571374	NonUniformIntronCover	1	32.6028	538	536	0.0858485	-	0.999146	51.8387	549	548	0.0591907	0.0583658	0.0588401	0.0506091	0.0748858	0.101961	0.0871963	0.0712751	-0.372647
6	31860264	31860438	6_31860264_31860438	#N/A	NEU1	ENSG00000204386	#N/A	clean	-	0.0197972	10	0.036622	0.036622	0.963378	0.0219978	NonUniformIntronCover	1	10.1667	450	450	0.041795	-	1	30.2273	693	693	0.0202703	0.0224719	0.0190549	0.0276243	0.0393391	0.04	0.0512466	0.0359456	0.234164
16	58551272	58551588	16_58551272_58551588	#N/A	CNOT1	ENSG00000125107	#N/A	clean	-	0.012402	10	0.0368709	0.0368709	0.963129	0.0265815	NonUniformIntronCover	1	32.25	1181	1180	0.0389835	-	1	62.1048	1531	1531	0.0330711	0.0143149	0.0335535	0.0119728	0.0344421	0.0351423	0.0446734	0.0394265	-0.00266996
17	31873487	31873672	17_31873487_31873672	#N/A	UTP6	ENSG00000108651	#N/A	clean	-	0.0179302	10	0.0369541	0.0369541	0.963046	0.0167472	NonUniformIntronCover	1	7.32394	430	430	0.0346774	-	1	19.9014	554	554	0.0238095	0.00245328	0.0207822	0.0260957	0.0281279	0.028027	0.0397009	0.0416198	0.0421865
2	166228972	166233339	2_166228972_166233339	#N/A	SCN9A	ENSG00000169432	Yes	clean	-	0.0476471	10	0.0370994	0.0370994	0.962901	0.0651079	-	0.929998	17.132	244	244	0.112755	-	0.898325	22.7481	179	179	0.0711608	0.059194	0.0644489	0.0428907	0.122541	0.103998	0.114843	0.078153	-0.362933
17	998975	999511	17_998975_999511	#N/A	TIMM22	ENSG00000177370	#N/A	clean	+	0.02144	10	0.0373477	0.0373477	0.962652	0.0214571	-	1	9.73585	444	444	0.0428971	NonUniformIntronCover	1	25.0991	560	560	0.0236	0.0190302	0.0232124	0.00392263	0.028683	0.0489313	0.0409357	0.0503553	-0.00925124
1	43431090	43431264	1_43431090_43431264	#N/A	SZT2	ENSG00000198198	#N/A	clean	+	0.0967583	10	0.0373623	0.0373623	0.962638	0.0760257	NonUniformIntronCover	1	5.92424	72	72	0.172784	-	1	17.5455	83	83	0.0454545	0.0597871	0.0932287	0.0920034	0.124668	0.157171	0.180313	0.266667	0.0370255
11	77918978	77921339	11_77918978_77921339	#N/A	INTS4	ENSG00000149262	Yes	clean	-	0.0542027	594	0.0374596	0.0374596	0.96254	0.0251861	-	0.924731	3.10042	118	118	0.0793888	-	0.990379	8.10608	94	91	0.0155075	0.0195783	0.0289462	0.0164114	0.0513463	0.0556102	0.0809656	0.0433135	-0.0230923
1	201857194	201858446	1_201857194_201858446	#N/A	IPO9	ENSG00000198700	Yes	clean	+	0.0277328	10	0.0374859	0.0374859	0.962514	0.052653	NonUniformIntronCover	1	28.012	504	503	0.0803858	-	1	45.8916	524	524	0.0578065	0.0466685	0.0506823	0.0527329	0.0986574	0.0801473	0.0585593	0.0969438	-0.206443
2	26278801	26279134	2_26278801_26279134	#N/A	HADHB	ENSG00000138029	#N/A	clean	+	-0.00912526	10	0.037722	0.962278	0.037722	0.0180277	-	1	14.0076	763	763	0.00890244	NonUniformIntronCover	1	9.40458	1047	1047	0.0169985	0.0199651	0.0132736	0.0326053	0.0116055	0.00857549	0.0129817	0.00156134	0.0400483
1	116387491	116388130	1_116387491_116388130	#N/A	ATP1A1	ENSG00000163399	#N/A	clean	+	-0.0106975	10	0.0378335	0.962166	0.0378335	0.0258954	-	1	21.6126	813	812	0.0151979	-	1	16.4664	1067	1066	0.0318426	0.0251195	0.0247106	0.0188461	0.010469	0.0175373	0.0159749	0.0177345	0.00971817
12	123744784	123744881	12_123744784_123744881	#N/A	ATP6V0A2	ENSG00000185344	#N/A	clean	+	-0.0483688	10	0.0378805	0.962119	0.0378805	0.0807662	NonUniformIntronCover	1	11.6857	133	133	0.0323974	-	1	4.28571	128	128	0.0789474	0.0740741	0.0816327	0.0672589	0.0599821	0.047619	0.0243902	0	-0.114801
15	50930971	50934623	15_50930971_50934623	#N/A	AP4E1	ENSG00000081014	Yes	clean	+	0.065961	98	0.0379359	0.0379359	0.962064	0.100649	-	0.980867	21.4873	192	191	0.16661	-	1	27.3889	135	132	0.0873379	0.10104	0.0913149	0.094821	0.166077	0.132865	0.161598	0.213447	-0.493819
5	126465545	126469676	5_126465545_126469676	#N/A	GRAMD3	ENSG00000155324	#N/A	clean	+	-0.242015	63	0.0379441	0.962056	0.0379441	0.39441	-	0.940757	4.55897	7	7	0.152395	NonUniformIntronCover	0.983038	6.11302	34	28	0.372156	0.269528	0.324668	0.30414	0.23598	0.0966505	0.0712685	0.160545	0.018138
2	152717625	152717830	2_152717625_152717830	#N/A	PRPF40A	ENSG00000196504	#N/A	known-exon	-	-0.340783	10	0.0380957	0.961904	0.0380957	0.60101	-	1	15.0633	10	8	0.260227	MinorIsoform	1	6.68354	15	14	0.725694	1	0.510078	0.548571	0.428571	0.439716	0.0677291	0	0.0101294
4	176324257	176327161	4_176324257_176327161	#N/A	SPCS3	ENSG00000129128	Yes	clean	+	0.0286462	286	0.0383944	0.0383944	0.961606	0.0453552	-	1	22.8998	482	481	0.0740014	-	1	34.3635	430	428	0.0428195	0.0386479	0.0390528	0.0494513	0.0770078	0.0748629	0.0656688	0.0821996	-0.0868286
11	113817837	113823604	11_113817837_113823604	#N/A	USP28	ENSG00000048028	#N/A	clean	-	0.0796218	1417	0.0385074	0.0385074	0.961493	0.0886812	-	0.964138	13.0397	117	116	0.168303	-	0.996092	16.9983	78	74	0.0806254	0.0973679	0.0856969	0.0795643	0.180637	0.177959	0.14208	0.138294	-0.140818
5	33683101	33683858	5_33683101_33683858	#N/A	ADAMTS12	ENSG00000151388	#N/A	clean	-	0.22642	10	0.0385875	0.0385875	0.961413	0.0231812	-	0.522088	0.555184	22	21	0.249601	-	0.863454	3.65886	11	11	0.0193633	0	0.035133	0	0.138683	0.568543	0.117369	1	-0.362887
12	88071449	88071780	12_88071449_88071780	#N/A	CEP290	ENSG00000198707	#N/A	clean	-	0.108484	10	0.0388061	0.0388061	0.961194	0.0532386	-	1	3.54264	63	59	0.161723	-	1	11.9612	62	61	0.0740741	0.0198473	0.0260922	0.0291115	0.31565	0.113402	0.145342	0.1	0.0491189
15	51478347	51479947	15_51478347_51479947	#N/A	DMXL2	ENSG00000104093	#N/A	clean	-	0.050175	10	0.0390819	0.0390819	0.960918	0.174989	-	1	77.4182	365	365	0.225164	NonUniformIntronCover	1	115.657	396	394	0.166062	0.194403	0.180138	0.18107	0.197885	0.243127	0.255549	0.197933	-0.00241727
2	37289513	37290867	2_37289513_37290867	#N/A	PRKD3	ENSG00000115825	#N/A	clean	-	-0.0348081	10	0.0390871	0.960913	0.0390871	0.0671291	-	0.99256	15.1115	195	195	0.032321	NonUniformIntronCover	1	9.85316	280	280	0.057212	0.089466	0.0631485	0.0333349	0.0331375	0.0298238	0.0302243	0.0298051	-0.119431
9	131509996	131510259	9_131509996_131510259	#N/A	POMT1	ENSG00000130714	#N/A	known-exon	+	0.136917	76	0.0391071	0.0391071	0.960893	0.219196	-	1	20.4933	67	67	0.356113	NonUniformIntronCover	1	27.6533	48	48	0.24	0.213911	0.223756	0.197471	0.304565	0.31891	0.263857	0.736534	-0.100084
14	24241776	24241889	14_24241776_24241889	#N/A	TINF2	ENSG00000092330	#N/A	clean	-	-0.021928	10	0.0392282	0.960772	0.0392282	0.0400415	-	1	14.3488	344	335	0.0181135	NonUniformIntronCover	1	8.74419	474	458	0.0412951	0.0381968	0.0383387	0.0327869	0.0260311	0.0227273	0.00585712	0.0139332	-0.155987
1	200850234	200852540	1_200850234_200852540	#N/A	CAMSAP2	ENSG00000118200	#N/A	clean	+	-0.0355418	40	0.0393144	0.960686	0.0393144	0.124224	-	1	47.8018	337	337	0.0886822	NonUniformIntronCover	1	59.8469	612	612	0.123628	0.110144	0.143696	0.104924	0.0961925	0.0891155	0.086407	0.0819009	0.0330215
17	8552144	8553954	17_8552144_8553954	Yes	MYH10	ENSG00000133026	Yes	clean	-	0.0314333	10	0.0394438	0.0394438	0.960556	0.0435132	-	1	14.2847	314	314	0.0749465	NonUniformIntronCover	1	27.7083	342	339	0.0406725	0.0585689	0.0359068	0.0460768	0.0987409	0.0698426	0.0769724	0.0691844	-0.0644501
16	67201873	67201976	16_67201873_67201976	#N/A	ELMO3	ENSG00000102890	#N/A	clean	+	0.377579	10	0.039474	0.039474	0.960526	0.263158	-	1	5	14	12	0.640737	NonUniformIntronCover	1	16.0513	9	9	0.142857	0.25	0.333333	0.4	0.545455	0.651786	0.75	1	0.183785
12	89601433	89603042	12_89601433_89603042	#N/A	ATP2B1	ENSG00000070961	#N/A	clean	-	0.0162575	10	0.0395098	0.0395098	0.96049	0.0545554	-	1	81.131	1365	1364	0.0708129	-	1	106.388	1360	1360	0.0486315	0.0534964	0.0564755	0.0542602	0.0599397	0.0755941	0.0813804	0.0644787	-0.332296
8	96330281	96331025	8_96330281_96331025	#N/A	PTDSS1	ENSG00000156471	#N/A	clean	+	0.0189108	10	0.0396642	0.0396642	0.960336	0.0284171	NonUniformIntronCover	1	17.1395	585	585	0.0473279	-	1	35.0238	704	704	0.0196348	0.0311564	0.0301838	0.0307692	0.0541466	0.0470389	0.0439095	0.0532248	-0.0844789
3	53786952	53800248	3_53786952_53800248	#N/A	CACNA1D	ENSG00000157388	Yes	clean	+	0.274202	10	0.0396972	0.0396972	0.960303	0.258279	-	0.994355	9.05361	26	26	0.532481	NonUniformIntronCover	0.997968	13.6674	12	11	0.20771	0.24894	0.245553	0.322457	0.597897	0.340092	0.600321	0.539421	0.0220624
8	30177214	30179407	8_30177214_30179407	Yes	DCTN6	ENSG00000104671	Yes	clean	+	0.0203589	80	0.0400338	0.0400338	0.959966	0.0319283	NonUniformIntronCover	1	19.327	586	585	0.0522872	-	1	32.1653	583	576	0.0314527	0.027094	0.0351244	0.0321549	0.0393963	0.0544328	0.0518049	0.064915	-0.149122
19	44886219	44888109	19_44886219_44888109	#N/A	PVRL2	ENSG00000130202	#N/A	clean	+	0.0159822	40	0.0400734	0.0400734	0.959927	0.0139184	-	1	8.08784	566	566	0.0299006	NonUniformIntronCover	1	15.2878	490	490	0.0153343	0.015842	0.0105945	0.0123945	0.0308035	0.038857	0.0244163	0.0300745	-0.386001
X	123611516	123613398	X_123611516_123613398	#N/A	THOC2	ENSG00000125676	Yes	clean	-	0.065728	10	0.0401664	0.0401664	0.959834	0.231416	-	1	84.0053	279	274	0.297144	-	1	123.448	276	271	0.241981	0.226307	0.224388	0.193785	0.268655	0.3323	0.317537	0.260445	-0.148176
5	140678015	140679001	5_140678015_140679001	#N/A	HARS	ENSG00000170445	#N/A	clean	-	0.0363175	30	0.0402263	0.0402263	0.959774	0.0872555	-	1	42.7318	447	431	0.123573	-	1	69.2292	491	395	0.0847458	0.0689824	0.0855089	0.0790587	0.104069	0.137289	0.112386	0.135274	0.0683189
2	117936739	117939028	2_117936739_117939028	#N/A	CCDC93	ENSG00000125633	#N/A	clean	-	0.118344	10	0.0405083	0.0405083	0.959492	0.167412	-	1	16.287	81	81	0.285756	-	1	24.805	62	62	0.18089	0.197553	0.202778	0.0703939	0.220683	0.247778	0.37625	0.402487	0.00307513
17	40642559	40645575	17_40642559_40645575	#N/A	SMARCE1	ENSG00000073584	#N/A	clean	-	0.0184178	95	0.0407546	0.0407546	0.959245	0.0439699	-	1	40.8871	888	886	0.0623877	-	1	65.0086	971	969	0.0432657	0.0373371	0.047585	0.0389484	0.0582707	0.0699683	0.0553274	0.0658605	0.0801823
9	71700824	71704594	9_71700824_71704594	#N/A	TMEM2	ENSG00000135048	#N/A	clean	-	0.0195489	248	0.040778	0.040778	0.959222	0.0622782	-	1	63.2929	953	952	0.0818271	NonUniformIntronCover	1	97.5858	1095	1095	0.065285	0.0499858	0.0632309	0.0700348	0.0736596	0.0887217	0.0774009	0.0882289	0.0213663
6	29605696	29606390	6_29605696_29606390	#N/A	GABBR1	ENSG00000204681	#N/A	clean	-	0.124518	10	0.040948	0.040948	0.959052	0.0939153	NonUniformIntronCover	1	5.18248	48	48	0.218433	-	1	12.5766	43	43	0.0764557	0.0475578	0.0948133	0.110069	0.195638	0.263582	0.206659	0.121795	0.123154
16	2232576	2232755	16_2232576_2232755	#N/A	E4F1	ENSG00000167967	#N/A	clean	+	0.0489708	10	0.0409975	0.0409975	0.959002	0.00406707	NonUniformIntronCover	0.289941	0	71	71	0.0530379	-	1	5.37681	96	96	0.00476725	0	0.0114647	0	0.0416667	0.0226506	0.0885073	0.0618847	0.0177192
7	132785660	132796441	7_132785660_132796441	#N/A	CHCHD3	ENSG00000106554	#N/A	clean	-	-0.0221517	10	0.0411101	0.95889	0.0411101	0.0477993	-	1	19.4771	388	388	0.0256476	-	1	15.741	598	597	0.046158	0.0387734	0.0434468	0.0552773	0.0251847	0.0237429	0.0227029	0.0283962	0.119472
5	141649020	141649171	5_141649020_141649171	#N/A	FCHSD1	ENSG00000197948	#N/A	clean	-	0.0856136	10	0.0411417	0.0411417	0.958858	0.00361944	-	0.148936	0	41	41	0.089233	NonUniformIntronCover	0.971631	6.36842	65	65	0.0105263	0	0	0	0.1	0.0290212	0.132319	0.0962274	0.194298
12	108547991	108549087	12_108547991_108549087	#N/A	SART3	ENSG00000075856	#N/A	clean	-	0.062429	10	0.0413029	0.0413029	0.958697	0.055224	NonUniformIntronCover	1	7.83257	134	134	0.117653	-	1	21.4679	161	161	0.0677358	0.079901	0.0428285	0.0252659	0.159296	0.112181	0.0868942	0.133676	-0.00195098
12	89604346	89609936	12_89604346_89609936	#N/A	ATP2B1	ENSG00000070961	#N/A	clean	-	0.0208386	80	0.0414631	0.0414631	0.958537	0.0410642	-	1	31.0036	724	724	0.0619028	NonUniformIntronCover	1	45.3335	687	687	0.0456326	0.03637	0.0384127	0.0357795	0.0506507	0.0668717	0.0579697	0.0641391	-0.332296
11	376351	376420	11_376351_376420	#N/A	B4GALNT4	ENSG00000182272	#N/A	clean	+	-0.0359433	10	0.0414861	0.958514	0.0414861	0.08977	-	1	24.36	247	247	0.0538267	-	1	20.48	360	360	0.0833333	0.101906	0.0794224	0.108696	0.0747664	0.0404745	0.05	0.0506329	0.0349703
16	27489178	27489601	16_27489178_27489601	#N/A	GTF3C1	ENSG00000077235	#N/A	clean	-	-0.0294241	10	0.0415518	0.958448	0.0415518	0.0835196	-	1	29.982	329	329	0.0540955	-	1	29.3952	514	512	0.0813203	0.0934286	0.0843676	0.0977754	0.0707641	0.0396945	0.0498393	0.0678066	0.0109936
17	31996877	31998657	17_31996877_31998657	#N/A	SUZ12	ENSG00000178691	#N/A	clean	+	0.0175982	10	0.0416549	0.0416549	0.958345	0.0352341	NonUniformIntronCover	1	28.3037	775	775	0.0528323	-	1	43.8983	786	786	0.0356944	0.0257636	0.041421	0.0284633	0.0568009	0.0599504	0.0483428	0.0418793	-0.0300959
12	56255984	56257014	12_56255984_56257014	#N/A	ANKRD52	ENSG00000139645	#N/A	clean	-	0.078078	10	0.04181	0.04181	0.95819	0.136001	-	1	21.8799	128	128	0.214079	NonUniformIntronCover	1	46.0343	155	155	0.162176	0.109877	0.116736	0.182706	0.197278	0.194268	0.224857	0.23543	-0.0662348
1	151167022	151167120	1_151167022_151167120	#N/A	SCNM1	ENSG00000163156	#N/A	clean	+	-0.0594939	10	0.0419222	0.958078	0.0419222	0.0655574	-	1	5.47222	67	67	0.00606349	NonUniformIntronCover	0.579545	0.694444	92	92	0.0666667	0.0248021	0.088	0.0909091	0	0	0.0188679	0.00416915	-0.149624
10	87925557	87931045	10_87925557_87931045	#N/A	PTEN	ENSG00000171862	Yes	clean	+	0.0152216	10	0.0420248	0.0420248	0.957975	0.038652	-	1	47.6442	1171	1155	0.0538736	NonUniformIntronCover	1	71.1766	1243	1225	0.0406046	0.0465767	0.0343318	0.0347562	0.0509252	0.0604195	0.0489932	0.0544647	-0.135503
4	73120337	73120880	4_73120337_73120880	#N/A	ANKRD17	ENSG00000132466	#N/A	clean	-	0.0393626	10	0.0423049	0.0423049	0.957695	0.0910514	-	1	32.4558	323	323	0.130414	NonUniformIntronCover	1	63.8884	425	425	0.106881	0.0722907	0.0884466	0.0678322	0.1387	0.114357	0.141411	0.107979	-0.0133107
17	36525341	36527550	17_36525341_36527550	#N/A	MYO19	ENSG00000278259	#N/A	clean	-	0.045115	120	0.0424184	0.0424184	0.957582	0.156196	-	1	78.8566	422	417	0.201311	-	1	122.497	480	473	0.165908	0.160596	0.158978	0.137802	0.183975	0.203386	0.21067	0.211424	-1.11843
8	17197651	17198380	8_17197651_17198380	#N/A	ZDHHC2	ENSG00000104219	#N/A	clean	+	0.0237711	10	0.0426519	0.0426519	0.957348	0.0363454	-	1	15.4637	410	410	0.0601165	NonUniformIntronCover	1	29.6782	464	463	0.0456898	0.0369877	0.0277943	0.0432507	0.06434	0.0574806	0.0538403	0.0562029	0.000801628
1	39854068	39857276	1_39854068_39857276	#N/A	TRIT1	ENSG00000043514	Yes	clean	-	0.124797	60	0.0427465	0.0427465	0.957253	0.309442	-	1	38.0889	84	84	0.434239	NonUniformIntronCover	1	79.0556	103	103	0.292578	0.366288	0.309589	0.265211	0.496467	0.40566	0.425051	0.403126	0.247396
12	30730282	30731342	12_30730282_30731342	#N/A	CAPRIN2	ENSG00000110888	#N/A	clean	-	-0.0435139	10	0.0429591	0.957041	0.0429591	0.121849	-	1	33.9952	245	239	0.0783351	-	1	26.0929	307	304	0.110169	0.121099	0.124764	0.110998	0.0830807	0.0818	0.0722021	0.0944539	-0.0921052
2	215349249	215349535	2_215349249_215349535	#N/A	ATIC	ENSG00000138363	#N/A	clean	+	-0.0107838	59	0.0430273	0.956973	0.0430273	0.0323197	-	1	37.3736	1119	1109	0.0215359	-	1	37.9011	1722	1713	0.0296767	0.0371999	0.0286422	0.0330518	0.0201884	0.0179293	0.0263503	0.0156383	0.0350547
1	201858994	201863447	1_201858994_201863447	#N/A	IPO9	ENSG00000198700	Yes	clean	+	0.032602	225	0.0431153	0.0431153	0.956885	0.117758	-	1	83.0219	622	621	0.15036	-	1	114.676	648	648	0.12307	0.109755	0.108544	0.135667	0.155606	0.145448	0.140576	0.16493	-0.206443
16	1655300	1655876	16_1655300_1655876	Yes	CRAMP1L	ENSG00000007545	#N/A	clean	+	0.098823	10	0.0431495	0.0431495	0.956851	0.087326	-	1	6.2193	65	65	0.186149	NonUniformIntronCover	1	19.8991	87	87	0.0866848	0.0513966	0.0819778	0.0439189	0.208333	0.188612	0.201038	0.219178	0.0717616
8	31058543	31059152	8_31058543_31059152	#N/A	WRN	ENSG00000165392	#N/A	clean	+	0.083054	10	0.0431696	0.0431696	0.95683	0.137722	-	1	20.7635	130	129	0.220776	NonUniformIntronCover	1	42.2158	149	146	0.188993	0.121475	0.122672	0.134509	0.259351	0.190131	0.206126	0.222144	0.0993561
18	80037506	80038504	18_80037506_80038504	#N/A	RBFA	ENSG00000101546	#N/A	clean	+	0.084158	10	0.0432123	0.0432123	0.956788	0.124911	-	1	16.8434	118	114	0.209069	-	1	38.3283	145	143	0.121708	0.119609	0.151764	0.0915537	0.187216	0.210607	0.253203	0.197443	0.0226872
16	19077374	19078080	16_19077374_19078080	#N/A	COQ7	ENSG00000167186	#N/A	clean	+	0.0502794	10	0.0434798	0.0434798	0.95652	0.0258533	-	0.99569	3.07857	113	113	0.0761327	NonUniformIntronCover	1	12.2786	149	149	0.0129326	0.0140867	0.0264073	0.0231218	0.0859914	0.0633159	0.0608754	0.112562	-0.183716
7	80765243	80789305	7_80765243_80789305	#N/A	SEMA3C	ENSG00000075223	#N/A	clean	-	0.0208329	310	0.0435349	0.0435349	0.956465	0.0631005	NonUniformIntronCover	1	60.2786	895	895	0.0839334	-	1	79.8043	871	870	0.060387	0.0565504	0.0716674	0.0578591	0.0861831	0.0824209	0.0876358	0.0752896	-0.203618
17	56835259	56844018	17_56835259_56844018	#N/A	DGKE	ENSG00000153933	#N/A	clean	+	-0.079738	1297	0.0438057	0.956194	0.0438057	0.239122	-	1	29.5415	94	94	0.159384	-	0.99598	36.0248	188	188	0.245075	0.254655	0.228013	0.188013	0.14208	0.142002	0.166178	0.179553	0.0160412
11	119073399	119073799	11_119073399_119073799	#N/A	VPS11	ENSG00000160695	Yes	clean	+	0.14395	10	0.0438072	0.0438072	0.956193	0.164801	-	1	10.8526	51	51	0.308751	MinorIsoform	1	25.0128	42	42	0.180672	0.237371	0.177767	0.0386196	0.242029	0.239347	0.439521	0.308511	-0.455342
8	143613603	143613750	8_143613603_143613750	#N/A	TSTA3	ENSG00000104522	#N/A	clean	-	0.0328576	14	0.0438316	0.0438316	0.956168	0.0412096	-	1	12.6364	294	294	0.0740672	-	1	36.2364	421	421	0.0333919	0.037037	0.0499748	0.0392157	0.0538044	0.067179	0.0727081	0.136832	0.409986
12	96943762	96944638	12_96943762_96944638	#N/A	NEDD1	ENSG00000139350	Yes	clean	+	-0.0348144	10	0.0438332	0.956167	0.0438332	0.094741	-	1	23.6523	226	224	0.0599266	NonUniformIntronCover	1	25.3075	397	397	0.0758294	0.106096	0.089756	0.107764	0.0354061	0.0670026	0.0644943	0.0688133	0.318379
2	176326901	176328292	2_176326901_176328292	#N/A	MTX2	ENSG00000128654	#N/A	clean	+	0.094962	10	0.0438476	0.0438476	0.956152	0.143751	-	1	16.7884	95	95	0.238713	-	1	33.5515	107	107	0.127477	0.169046	0.15602	0.160065	0.288837	0.30085	0.1844	0.201124	-0.145788
19	11446350	11447073	19_11446350_11447073	#N/A	PRKCSH	ENSG00000130175	#N/A	clean	+	0.0102415	10	0.0440193	0.0440193	0.955981	0.0196951	-	1	25.3345	1261	1252	0.0299366	NonUniformIntronCover	1	45.3031	1468	1463	0.0219581	0.0237311	0.0178299	0.023173	0.0253091	0.0354612	0.0277547	0.0315361	-0.0714317
7	80751336	80758330	7_80751336_80758330	#N/A	SEMA3C	ENSG00000075223	#N/A	clean	-	0.069826	170	0.044137	0.044137	0.955863	0.294941	-	1	113.784	272	260	0.364767	-	1	157.338	274	255	0.333859	0.236394	0.295795	0.314446	0.380267	0.365981	0.341029	0.373268	-0.203618
15	51001183	51002501	15_51001183_51002501	#N/A	AP4E1	ENSG00000081014	Yes	clean	+	0.0427062	10	0.0441966	0.0441966	0.955803	0.0578978	NonUniformIntronCover	1	16.6546	266	262	0.100604	-	1	21.7004	192	186	0.0626508	0.0527267	0.0586656	0.0428304	0.0805496	0.0899236	0.106234	0.108452	-0.493819
10	5155757	5157634	10_5155757_5157634	#N/A	AKR1C8P	ENSG00000264006	#N/A	clean	-	-0.381239	10	0.0443488	0.955651	0.0443488	0.41943	LowCover	0.895019	2.16734	3	3	0.0381907	-	0.595608	0.738956	15	15	0.357757	1	0.24321	0.287676	0.0716062	0.0101398	0.0903776	0.216205	0.0661409
3	161238191	161238729	3_161238191_161238729	#N/A	NMD3	ENSG00000169251	#N/A	clean	+	0.0213691	10	0.0446647	0.0446647	0.955335	0.0445437	-	1	30.816	661	661	0.0659128	-	1	48.8302	692	692	0.0391872	0.0540142	0.046	0.0508751	0.0766847	0.0616819	0.0587747	0.0678899	-0.0472451
18	180339	192841	18_180339_192841	#N/A	USP14	ENSG00000101557	Yes	clean	+	0.0259258	480	0.0447941	0.0447941	0.955206	0.0637494	-	0.987273	38.4709	565	564	0.0896752	NonUniformIntronCover	1	57.9233	588	583	0.0647282	0.0618435	0.0588146	0.0607662	0.0767043	0.0967932	0.0716069	0.119924	-0.151899
1	36091825	36091909	1_36091825_36091909	#N/A	ADPRHL2	ENSG00000116863	#N/A	clean	+	0.0787065	10	0.0449513	0.0449513	0.955049	0.0289855	-	1	2	67	67	0.107692	-	1	7	58	58	0.0434783	0.0625	0.00549786	0	0.15	0.0666667	0.0714286	0.125	-0.046926
20	20025767	20026783	20_20025767_20026783	#N/A	NAA20	ENSG00000173418	Yes	clean	+	0.0089488	10	0.0450636	0.0450636	0.954936	0.0183836	-	1	27.3614	1453	1451	0.0273324	-	1	49.1757	1698	1694	0.0211537	0.0137543	0.0200447	0.0164005	0.023708	0.0343296	0.0268975	0.027111	-0.291682
1	27361395	27361519	1_27361395_27361519	#N/A	MAP3K6	ENSG00000142733	#N/A	clean	-	0.100358	10	0.0452386	0.0452386	0.954761	0.0237494	-	1	1.02174	42	42	0.124107	NonUniformIntronCover	1	7.93478	56	56	0.0833333	0.0855615	0.00125156	0	0.107306	0.123318	0.0969325	0.204611	-0.0631435
14	29638566	29638693	14_29638566_29638693	#N/A	PRKD1	ENSG00000184304	#N/A	clean	-	-0.129709	10	0.0452675	0.954733	0.0452675	0.145455	-	1	2.89362	17	17	0.0157463	-	0.623932	0.808511	39	39	0.142857	0.173145	0.0811518	0.25	0	0	0.0723489	0	0.174027
1	150986415	150986601	1_150986415_150986601	#N/A	ANXA9	ENSG00000143412	#N/A	clean	+	-0.389435	10	0.0452675	0.954733	0.0452675	0.429703	LowCover	1	3.01389	3	3	0.0402685	-	0.545455	0.611111	13	13	0.231441	1	0.5	0.32567	0	0.0983607	0	0	-0.0352152
X	136874452	136875085	X_136874452_136875085	#N/A	RBMX	ENSG00000147274	#N/A	known-exon	-	-0.015745	10	0.045386	0.954614	0.045386	0.144012	-	1	390.319	2171	2171	0.128267	-	1	481	3082	3082	0.142841	0.145491	0.137457	0.156425	0.12932	0.128559	0.132863	0.123841	0.0305599
3	15675989	15676973	3_15675989_15676973	#N/A	ANKRD28	ENSG00000206560	#N/A	clean	-	0.047708	244	0.0454559	0.0454559	0.954544	0.123869	-	1	44.9595	318	318	0.171577	NonUniformIntronCover	1	71.2466	344	342	0.149453	0.11767	0.113661	0.117577	0.161962	0.197034	0.149501	0.160879	-0.0150186
19	36113817	36114014	19_36113817_36114014	#N/A	POLR2I	ENSG00000105258	#N/A	clean	-	0.0114599	10	0.045548	0.045548	0.954452	0.0233325	NonUniformIntronCover	1	26.04	1089	1089	0.0347924	-	1	49.6	1371	1371	0.0238032	0.0244202	0.0178571	0.0247137	0.0340731	0.0386141	0.0255841	0.0450953	-0.0276971
14	102040673	102041573	14_102040673_102041573	#N/A	DYNC1H1	ENSG00000197102	#N/A	clean	+	0.0250109	10	0.0456122	0.0456122	0.954388	0.056868	-	1	34.309	569	567	0.0818789	-	1	56.3624	630	628	0.0566394	0.0487642	0.0593816	0.0316834	0.0812061	0.0902254	0.0661804	0.101464	-0.123172
16	2462526	2462630	16_2462526_2462630	#N/A	C16orf59	ENSG00000162062	#N/A	clean	+	0.0735885	10	0.0456306	0.0456306	0.954369	0.00823469	-	0.340426	0.105263	41	41	0.0818232	NonUniformIntronCover	1	3.92105	44	44	0	0.0149701	0.0164425	0	0.105263	0.125	0.0386364	0.029108	-0.0591371
1	155926839	155927103	1_155926839_155927103	#N/A	KIAA0907	ENSG00000132680	#N/A	clean	-	0.0291033	10	0.0456521	0.0456521	0.954348	0.0634909	NonUniformIntronCover	1	32.7451	473	473	0.0925942	-	1	63.4706	596	596	0.0719912	0.0761706	0.0517141	0.0650779	0.0813203	0.105103	0.0983692	0.0797835	0.0441786
3	98808174	98811193	3_98808174_98811193	#N/A	DCBLD2	ENSG00000057019	#N/A	clean	-	0.004338	10	0.0457111	0.0457111	0.954289	0.0224166	-	1	180.968	7890	7890	0.0267546	NonUniformIntronCover	1	194.492	7072	7071	0.0243354	0.0218405	0.0208117	0.0231273	0.0275104	0.0248937	0.0274066	0.0259368	-0.459517
8	55813118	55824580	8_55813118_55824580	#N/A	TGS1	ENSG00000137574	Yes	clean	+	0.0490332	460	0.0458326	0.0458326	0.954167	0.0919208	-	0.997182	22.4721	220	219	0.140954	NonUniformIntronCover	0.983821	38.8873	228	228	0.104154	0.120179	0.0660006	0.0814464	0.140794	0.127071	0.152049	0.136429	0.060843
8	73321077	73322678	8_73321077_73322678	#N/A	RDH10	ENSG00000121039	#N/A	clean	+	0.0186973	10	0.0458353	0.0458353	0.954165	0.0460897	NonUniformIntronCover	1	45.4176	933	933	0.064787	-	1	50.2245	719	719	0.0395599	0.0527322	0.0444623	0.0472999	0.0641837	0.0725842	0.0540803	0.0826613	-0.724207
2	233451050	233451963	2_233451050_233451963	#N/A	DGKD	ENSG00000077044	#N/A	clean	+	0.0182055	10	0.0458659	0.0458659	0.954134	0.0223449	-	1	12.022	526	526	0.0405504	NonUniformIntronCover	1	22.9917	544	544	0.0226785	0.0229428	0.0235604	0.0164934	0.0386819	0.0286745	0.0416223	0.0618715	-0.0937312
4	88068061	88074811	4_88068061_88074811	#N/A	PKD2	ENSG00000118762	#N/A	clean	+	0.0338687	70	0.0460863	0.0460863	0.953914	0.0571724	-	0.968563	19.4046	320	319	0.0910411	NonUniformIntronCover	0.991317	31.951	318	318	0.058274	0.0601911	0.0606538	0.0340767	0.0762259	0.0989272	0.0825339	0.0884879	-0.248534
22	41810000	41810206	22_41810000_41810206	#N/A	CCDC134	ENSG00000100147	Yes	clean	+	0.0812879	10	0.0461196	0.0461196	0.95388	0.0636351	NonUniformIntronCover	1	5.9125	87	84	0.144923	-	1	17.2875	102	97	0.0175439	0.0285006	0.11141	0.0909091	0.146842	0.111933	0.138173	0.219736	-0.0274261
12	104326423	104327514	12_104326423_104327514	#N/A	TXNRD1	ENSG00000198431	#N/A	clean	+	0.0071326	120	0.0462621	0.0462621	0.953738	0.0224708	-	1	60.3419	2610	2610	0.0296034	-	1	89.018	2900	2900	0.0273068	0.0243227	0.0209645	0.0221992	0.0274612	0.0338581	0.0306397	0.030364	-0.2801
11	61341912	61342460	11_61341912_61342460	#N/A	TKFC	ENSG00000149476	#N/A	clean	+	0.048566	10	0.0464735	0.0464735	0.953527	0.110638	NonUniformIntronCover	1	36.5741	294	291	0.159204	-	1	52.6389	277	274	0.0925765	0.112329	0.106431	0.115148	0.160162	0.166404	0.154381	0.183686	-0.177916
1	229526116	229527228	1_229526116_229527228	#N/A	ABCB10	ENSG00000135776	#N/A	clean	-	0.0542573	10	0.0465755	0.0465755	0.953424	0.0637517	-	1	11.2353	165	163	0.118009	NonUniformIntronCover	1	20.2036	151	148	0.0706965	0.0496894	0.0701824	0.0580059	0.0953081	0.188672	0.103848	0.104227	-0.13218
9	101550785	101551683	9_101550785_101551683	#N/A	RNF20	ENSG00000155827	#N/A	clean	+	0.0541945	10	0.0466034	0.0466034	0.953397	0.0689585	-	1	12.2949	164	164	0.123153	NonUniformIntronCover	1	24.2978	172	171	0.0641011	0.0563447	0.0747592	0.0490052	0.101835	0.114428	0.155356	0.091597	0.0052097
8	22564369	22564467	8_22564369_22564467	#N/A	SORBS3	ENSG00000120896	#N/A	clean	+	0.332198	10	0.046656	0.046656	0.953344	0.00113507	-	0.0113636	0	10	10	0.333333	-	1	5	10	10	0.00189036	0	0	0	0.4	1	0.142857	0.5	0.146171
3	130965045	130967144	3_130965045_130967144	#N/A	ATP2C1	ENSG00000017260	#N/A	clean	+	-0.0205681	10	0.0467459	0.953254	0.0467459	0.0680697	-	1	38.7121	530	527	0.0475016	NonUniformIntronCover	1	40.3453	809	802	0.0738128	0.0678584	0.0650898	0.0693717	0.0359736	0.064709	0.0471059	0.0405805	-0.00642223
17	1735717	1736038	17_1735717_1736038	#N/A	WDR81	ENSG00000167716	#N/A	clean	+	-0.0824379	10	0.0467647	0.953235	0.0467647	0.165255	-	1	13.264	67	62	0.0828171	-	1	11.016	122	114	0.228792	0.222222	0.103632	0.14966	0.0882797	0.0909091	0.0816926	0.0666667	-0.112096
10	96559736	96561977	10_96559736_96561977	#N/A	TM9SF3	ENSG00000077147	#N/A	clean	-	0.0089756	10	0.046856	0.046856	0.953144	0.0315343	-	1	69.3225	2079	2075	0.0405099	-	1	105.508	2436	2435	0.034314	0.0354036	0.031377	0.0295109	0.0403208	0.0405159	0.0423786	0.0363105	-0.0479236
1	236850523	236852520	1_236850523_236852520	#N/A	MTR	ENSG00000116984	#N/A	clean	+	-0.0540525	10	0.0468673	0.953133	0.0468673	0.14359	-	1	26.8264	159	159	0.0895375	NonUniformIntronCover	1	23.7006	241	241	0.131613	0.154737	0.15198	0.131981	0.0857973	0.097659	0.0951581	0.091153	-0.0678249
22	31105286	31105657	22_31105286_31105657	Yes	SELM	ENSG00000198832	#N/A	clean	-	0.0403827	10	0.0469096	0.0469096	0.95309	0.0199549	-	1	2.9931	147	147	0.0603376	-	1	11.3655	177	177	0.0264536	0	0.0237703	0.0203035	0.0803869	0.0468244	0.0420984	0.0596047	-0.175291
20	5558819	5559939	20_5558819_5559939	#N/A	GPCPD1	ENSG00000125772	#N/A	clean	-	-0.0177325	10	0.0469253	0.953075	0.0469253	0.0902924	-	1	118.113	1190	1178	0.0725599	-	1	115.164	1472	1465	0.0978657	0.0837538	0.0897558	0.0919691	0.0761956	0.0716768	0.067702	0.0794384	-0.238499
6	83135878	83137172	6_83135878_83137172	#N/A	DOPEY1	ENSG00000083097	#N/A	clean	+	0.134172	10	0.0469506	0.0469506	0.953049	0.0791492	NonUniformIntronCover	1	3.35214	39	39	0.213321	-	1	7.86381	29	29	0.0512528	0.0516111	0.108542	0.0390121	0.228559	0.277075	0.154049	0.237389	0.033218
11	61803767	61804684	11_61803767_61804684	#N/A	FADS1	ENSG00000149485	#N/A	known-exon	-	0.0056907	10	0.0470848	0.0470848	0.952915	0.0253472	-	1	113.284	4356	4354	0.0310379	-	1	166.118	5186	5185	0.0262918	0.0209687	0.026871	0.0235213	0.0300981	0.031627	0.0291289	0.0346627	-0.16085
22	38721865	38724296	22_38721865_38724296	#N/A	GTPBP1	ENSG00000100226	#N/A	clean	+	0.0665889	10	0.0471464	0.0471464	0.952854	0.0982561	-	0.995869	15.4727	142	141	0.164845	NonUniformIntronCover	1	21.7121	110	109	0.0744986	0.0691643	0.103061	0.106763	0.184829	0.124955	0.117942	0.209668	0.0315849
1	109410014	109411010	1_109410014_109411010	#N/A	PSMA5	ENSG00000143106	#N/A	clean	-	0.0156153	10	0.047155	0.047155	0.952845	0.0314998	NonUniformIntronCover	1	25.4015	776	775	0.0471151	-	1	40.7424	824	822	0.02866	0.034948	0.0326043	0.0301894	0.0452754	0.0615128	0.0447053	0.049503	-0.136299
19	58556379	58556686	19_58556379_58556686	#N/A	UBE2M	ENSG00000130725	#N/A	clean	-	0.0096174	10	0.047219	0.047219	0.952781	0.0298711	-	1	56.2857	1813	1813	0.0394885	NonUniformIntronCover	1	87.8151	2128	2128	0.02616	0.0265725	0.0358639	0.0255184	0.038024	0.0420624	0.0386629	0.0362824	-0.206647
1	37865888	37866458	1_37865888_37866458	#N/A	INPP5B	ENSG00000204084	Yes	clean	-	0.102754	10	0.0472679	0.0472679	0.952732	0.0977478	-	1	7.69196	70	70	0.200502	NonUniformIntronCover	1	18.558	74	74	0.0833333	0.153119	0.140715	0.0127554	0.159869	0.229181	0.16558	0.213483	-0.147872
X	47224743	47224833	X_47224743_47224833	#N/A	CDK16	ENSG00000102225	#N/A	clean	+	-0.0078372	10	0.047436	0.952564	0.047436	0.0180413	-	1	17.6562	961	958	0.0102041	NonUniformIntronCover	1	14	1358	1357	0.0157876	0.0223116	0.0210325	0.0136797	0.010486	0.0136707	0.00744417	0.0110173	-0.00146606
7	108182920	108184240	7_108182920_108184240	#N/A	NRCAM	ENSG00000091129	#N/A	clean	-	-0.020137	140	0.0475072	0.952493	0.0475072	0.0691245	-	1	47.9703	646	645	0.0489875	-	1	45.8962	891	891	0.069961	0.0714659	0.0628385	0.0720056	0.0452487	0.0553086	0.0403417	0.047011	-0.0455616
19	49995275	49997503	19_49995275_49997503	#N/A	VRK3	ENSG00000105053	#N/A	clean	-	0.10925	140	0.0475452	0.0475452	0.952455	0.174419	NonUniformIntronCover	1	18.3804	87	69	0.283669	-	1	26.9282	68	52	0.149908	0.144507	0.192928	0.159968	0.340235	0.257319	0.279	0.278118	-0.0981754
3	194447115	194447851	3_194447115_194447851	#N/A	ATP13A3	ENSG00000133657	#N/A	clean	-	0.0493933	10	0.0476164	0.0476164	0.952384	0.0950487	NonUniformIntronCover	1	26.6781	253	253	0.144442	-	1	39.6747	235	235	0.0705077	0.097634	0.0967977	0.0962239	0.123123	0.168133	0.142817	0.11176	-0.19359
10	62398777	62399527	10_62398777_62399527	#N/A	ZNF365	ENSG00000138311	#N/A	clean	+	0.176761	10	0.0478094	0.0478094	0.952191	0.0237467	-	0.583784	0.716216	24	24	0.200508	NonUniformIntronCover	1	8.52703	31	31	0.04	0.0708187	0.0353164	0	0.103866	0.166667	0.276578	0.323583	0.695928
2	197495376	197497139	2_197495376_197497139	#N/A	HSPD1	ENSG00000144381	#N/A	clean	-	-0.0058272	10	0.0481052	0.951895	0.0481052	0.0308813	-	1	119.495	3750	3748	0.0250541	-	1	137.381	5346	5343	0.0315185	0.0302971	0.0311422	0.0314763	0.0262603	0.0239909	0.0233453	0.0276684	-0.0496893
5	53087041	53089945	5_53087041_53089945	#N/A	ITGA2	ENSG00000164171	#N/A	clean	+	0.0249988	10	0.0481189	0.0481189	0.951881	0.0350825	NonUniformIntronCover	1	20.5423	565	565	0.0600813	-	1	17.8342	279	279	0.0282697	0.0347464	0.0326761	0.0365198	0.0675208	0.0644314	0.0544848	0.05471	-1.09278
13	20643605	20644842	13_20643605_20644842	#N/A	IFT88	ENSG00000032742	Yes	clean	+	0.0602336	10	0.0481262	0.0481262	0.951874	0.0460294	-	0.9837	5.30754	110	110	0.106263	NonUniformIntronCover	1	12.2464	102	102	0.0428159	0.0156438	0.0587273	0.0324192	0.136352	0.0737305	0.109216	0.116271	0.136854
3	12587637	12590797	3_12587637_12590797	#N/A	RAF1	ENSG00000132155	Yes	clean	-	0.0394451	10	0.0481904	0.0481904	0.95181	0.0924419	-	0.972381	35.854	352	349	0.131887	-	0.975238	51.5024	337	337	0.103645	0.0771651	0.0962838	0.0787117	0.112227	0.140579	0.126744	0.15193	-0.0239986
19	55242488	55245119	19_55242488_55245119	#N/A	PPP6R1	ENSG00000105063	#N/A	clean	-	0.0085988	170	0.0483254	0.0483254	0.951675	0.0102204	NonUniformIntronCover	1	12.8558	1245	1245	0.0188192	-	1	22.4792	1172	1172	0.0108162	0.0107959	0.00739444	0.0115944	0.0147921	0.0196355	0.0150477	0.0197728	-0.401438
10	70854855	70857613	10_70854855_70857613	#N/A	SGPL1	ENSG00000166224	#N/A	clean	+	-0.0349	10	0.048376	0.951624	0.048376	0.117178	-	1	35.8373	266	266	0.082278	NonUniformIntronCover	1	51.91	571	571	0.135198	0.122016	0.107289	0.0941893	0.0767423	0.0763924	0.0836408	0.0783207	0.480527
15	59231791	59236584	15_59231791_59236584	#N/A	MYO1E	ENSG00000157483	Yes	clean	-	0.0128891	160	0.0484797	0.0484797	0.95152	0.0648459	-	1	153.385	2212	2181	0.077735	-	1	184.42	2188	2156	0.0676992	0.0691569	0.0620114	0.0635379	0.0753079	0.0825009	0.0736758	0.0801642	-0.282462
3	38501494	38503614	3_38501494_38503614	#N/A	EXOG	ENSG00000157036	#N/A	clean	+	-0.082429	108	0.0485775	0.951423	0.0485775	0.233259	NonUniformIntronCover	1	27.0757	87	87	0.15083	-	1	31.794	176	176	0.19216	0.266606	0.24342	0.206302	0.113689	0.142039	0.184587	0.159481	0.176043
2	166288643	166293230	2_166288643_166293230	#N/A	SCN9A	ENSG00000169432	Yes	clean	-	0.0681884	190	0.0486508	0.0486508	0.951349	0.0904396	-	1	15.1137	152	133	0.158628	-	0.996816	19.0421	101	80	0.109031	0.113385	0.078675	0.0791665	0.14499	0.126751	0.194281	0.218601	-0.362933
5	87377040	87378395	5_87377040_87378395	#N/A	RASA1	ENSG00000145715	#N/A	clean	+	0.0524675	10	0.0488702	0.0488702	0.95113	0.0699065	-	1	12.9276	172	172	0.122374	-	1	25.7959	185	185	0.0745379	0.0847343	0.0760528	0.0399885	0.117358	0.138528	0.10689	0.121291	0.115481
7	111877186	111895611	7_111877186_111895611	#N/A	DOCK4	ENSG00000128512	Yes	clean	-	0.101985	140	0.0489772	0.0489772	0.951023	0.0848728	-	0.958491	6.12112	63	62	0.186858	-	0.975116	8.50253	36	36	0.0879052	0.044928	0.0908423	0.033753	0.122586	0.172904	0.214567	0.144795	-0.245215
16	21958599	21962459	16_21958599_21962459	#N/A	UQCRC2	ENSG00000140740	#N/A	clean	+	0.0122509	670	0.0490239	0.0490239	0.950976	0.0356278	-	1	54.6403	1479	1451	0.0478787	-	1	82.0674	1632	1583	0.0368692	0.0378245	0.0349265	0.0324124	0.0478553	0.0410109	0.0472233	0.053448	-0.0924774
13	59991274	59992067	13_59991274_59992067	Yes	DIAPH3	ENSG00000139734	Yes	clean	-	0.0233771	10	0.0490649	0.0490649	0.950935	0.0235536	-	1	8.70794	361	361	0.0469307	NonUniformIntronCover	1	17.727	360	360	0.0206021	0.0350954	0.019473	0.0107732	0.0503995	0.0421815	0.0391701	0.0509282	-0.234887
1	37568357	37568850	1_37568357_37568850	#N/A	GNL2	ENSG00000134697	#N/A	clean	-	0.039521	70	0.0493685	0.0493685	0.950632	0.0321116	-	1	6.70175	202	202	0.0716326	-	1	16.2807	211	211	0.0374928	0.0238095	0.029357	0.025641	0.0892721	0.0617761	0.0550341	0.0869565	-0.104956
15	51455228	51456065	15_51455228_51456065	#N/A	DMXL2	ENSG00000104093	#N/A	clean	-	0.0538389	10	0.0493696	0.0493696	0.95063	0.0971271	-	1	20.0091	184	184	0.150966	-	1	41.6073	220	220	0.106759	0.0960084	0.115214	0.0661777	0.145227	0.132414	0.193105	0.141433	-0.00241727
18	31917667	31931328	18_31917667_31931328	#N/A	TRAPPC8	ENSG00000153339	Yes	clean	-	0.0478779	548	0.0494175	0.0494175	0.950582	0.0785181	-	0.995653	19.1719	209	206	0.126396	NonUniformIntronCover	0.996416	32.2645	180	179	0.0935621	0.0496172	0.0827846	0.0538189	0.106131	0.137615	0.115982	0.128908	-0.181128
12	57244225	57244314	12_57244225_57244314	#N/A	STAC3	ENSG00000185482	#N/A	clean	-	0.388877	10	0.0494293	0.0494293	0.950571	0.0533769	-	0.620253	0.787879	11	11	0.442254	NonUniformIntronCover	1	4.75758	6	6	0	0.0813953	0.0813953	0	0.446927	1	0.5	0.333333	0.249856
11	103943650	103947661	11_103943650_103947661	#N/A	PDGFD	ENSG00000170962	#N/A	clean	-	0.071659	10	0.0494359	0.0494359	0.950564	0.096089	-	1	13.2879	122	122	0.167748	NonUniformIntronCover	1	23.1793	113	113	0.0758959	0.118331	0.116292	0.0631035	0.215581	0.134746	0.142884	0.201801	-0.0363459
2	175178402	175179056	2_175178402_175179056	#N/A	ATP5G3	ENSG00000154518	#N/A	clean	-	0.0084827	10	0.0494572	0.0494572	0.950543	0.0259057	-	1	56.0349	2106	2105	0.0343884	NonUniformIntronCover	1	84.9729	2385	2385	0.0297117	0.0249169	0.0244627	0.0264609	0.034891	0.0309473	0.0383387	0.0334736	-0.0549897
X	41217343	41218371	X_41217343_41218371	#N/A	USP9X	ENSG00000124486	#N/A	clean	+	0.0196412	10	0.0497596	0.0497596	0.95024	0.0361781	-	1	25.5245	680	680	0.0558193	NonUniformIntronCover	1	41.1471	696	696	0.0417548	0.0474046	0.0320982	0.0308155	0.0502361	0.0511518	0.053112	0.0744956	-0.0727523
3	136255975	136256554	3_136255975_136256554	#N/A	PCCB	ENSG00000114054	#N/A	clean	+	-0.0189153	166	0.0498074	0.950193	0.0498074	0.0259442	NonUniformIntronCover	1	4.87425	183	182	0.00702894	-	0.915254	1.98204	280	279	0.0231841	0.0175763	0.0350877	0.0101697	0.00785365	0.00770084	0.00355204	0.00551053	-0.152631
3	44400587	44401202	3_44400587_44401202	#N/A	TCAIM	ENSG00000179152	#N/A	known-exon	+	0.0608206	10	0.0498957	0.0498957	0.950104	0.0451684	-	0.928926	4.87243	103	102	0.105989	NonUniformIntronCover	1	13.6337	115	115	0.0494898	0.0384615	0.0461237	0.0319185	0.0882353	0.132143	0.0914244	0.0521037	0.0078166
1	43985055	43985277	1_43985055_43985277	#N/A	B4GALT2	ENSG00000117411	#N/A	clean	+	-0.015733	10	0.0498991	0.950101	0.0498991	0.0260636	-	1	9.23256	345	345	0.0103306	NonUniformIntronCover	1	5	479	479	0.0207222	0.0221982	0.0242474	0.068449	0.00415119	0.00312491	0.0200969	0.00713308	-0.0499493
16	67934948	67935419	16_67934948_67935419	#N/A	PSMB10	ENSG00000205220	#N/A	clean	-	-0.0679986	134	0.0499255	0.950075	0.0499255	0.153633	-	1	17.2444	95	95	0.0856344	NonUniformIntronCover	1	13.3926	143	136	0.152041	0.175632	0.14114	0.162291	0.117379	0.0825928	0.0473972	0.12446	-0.00426851
3	48588788	48588869	3_48588788_48588869	#N/A	COL7A1	ENSG00000114270	#N/A	clean	-	0.052662	10	0.0500005	0.0500005	0.949999	0.129289	-	1	36.3793	244	244	0.181951	-	1	60.2759	270	270	0.100365	0.16229	0.144262	0.102642	0.176556	0.171724	0.192982	0.192771	0.245245
6	47574251	47576523	6_47574251_47576523	#N/A	CD2AP	ENSG00000198087	#N/A	clean	+	0.0341265	10	0.0502803	0.0502803	0.94972	0.0623407	-	1	22.2726	335	333	0.0964672	-	1	37.2616	340	339	0.0735227	0.0604804	0.0467548	0.0686913	0.0810437	0.0892784	0.10716	0.0882669	-0.112326
2	29163954	29167475	2_29163954_29167475	#N/A	CLIP4	ENSG00000115295	#N/A	clean	+	0.070508	10	0.0503004	0.0503004	0.9497	0.232048	-	1	67.0804	219	219	0.302556	-	1	81.5559	181	180	0.2931	0.221944	0.188852	0.259292	0.317678	0.294463	0.294794	0.296582	-0.257878
18	62287467	62291542	18_62287467_62291542	Yes	KIAA1468	ENSG00000134444	#N/A	clean	+	0.085668	130	0.0503218	0.0503218	0.949678	0.172236	NonUniformIntronCover	1	28.506	137	137	0.257904	-	1	42.7467	123	123	0.176543	0.168259	0.167695	0.164613	0.285547	0.267922	0.221724	0.239652	-0.0763997
7	108104619	108105816	7_108104619_108105816	#N/A	LAMB4	ENSG00000091128	Yes	clean	-	0.324621	10	0.0503449	0.0503449	0.949655	0.039644	-	0.412805	0.475789	10	10	0.364265	LowCover	0.962932	3.43789	5	5	0.0726563	0	0.101892	0	0.335758	0.421789	0.18307	0.201211	-0.187728
5	138191937	138192268	5_138191937_138192268	#N/A	CDC23	ENSG00000094880	#N/A	clean	-	0.0245042	10	0.0505012	0.0505012	0.949499	0.0205192	NonUniformIntronCover	1	6.05426	289	289	0.0450234	-	1	18.4341	391	391	0.0158306	0.02	0.0209124	0.0253005	0.0293178	0.04819	0.0533907	0.0540541	0.0210351
17	12993831	12994424	17_12993831_12994424	#N/A	ELAC2	ENSG00000006744	#N/A	clean	-	0.0119335	10	0.0505071	0.0505071	0.949493	0.0145965	NonUniformIntronCover	1	10.1319	684	681	0.02653	-	1	19.5404	714	712	0.0142276	0.0137221	0.0156054	0.013547	0.0202971	0.0349623	0.0266676	0.0248345	-0.0869384
5	132867035	132867487	5_132867035_132867487	#N/A	UQCRQ	ENSG00000164405	#N/A	clean	+	0.0082315	10	0.0506174	0.0506174	0.949383	0.0251458	-	1	50.3764	1953	1931	0.0333773	-	1	81.6629	2365	2337	0.0272311	0.0165208	0.0266309	0.0229526	0.030787	0.0286155	0.0365679	0.0276758	-0.131099
5	80672858	80674982	5_80672858_80674982	Yes	MSH3	ENSG00000113318	Yes	clean	+	0.0299424	10	0.0506976	0.0506976	0.949302	0.0691715	-	1	32.0284	431	431	0.0991139	NonUniformIntronCover	1	56.8794	517	517	0.0592887	0.0648089	0.0793308	0.0677617	0.0845057	0.105159	0.0949418	0.0961634	-0.0896619
6	79919547	79921624	6_79919547_79921624	#N/A	ELOVL4	ENSG00000118402	#N/A	clean	-	0.433115	200	0.0507813	0.0507813	0.949219	0.0523248	-	0.607352	0.768309	11	11	0.48544	LowCover	0.855088	1.88682	2	2	0.044419	0.0480135	0.0767339	0.074001	1	0.409005	0.228207	1	0.0967184
9	108902942	108903562	9_108902942_108903562	#N/A	IKBKAP	ENSG00000070061	#N/A	clean	-	0.0270859	120	0.0507972	0.0507972	0.949203	0.0402537	-	1	14.47	345	345	0.0673396	-	1	27.22	377	377	0.0408185	0.0449718	0.0343235	0.0384615	0.0882587	0.0576109	0.0657593	0.0978021	-0.0209336
3	184936335	184940196	3_184936335_184940196	#N/A	VPS8	ENSG00000156931	#N/A	clean	+	0.0600501	10	0.0508668	0.0508668	0.949133	0.0686779	-	1	9.95522	135	135	0.128728	NonUniformIntronCover	0.987016	16.5477	112	112	0.0587333	0.0644378	0.0722015	0.0540714	0.143448	0.129379	0.111893	0.106062	-0.0591334
X	129540823	129544957	X_129540823_129544957	#N/A	OCRL	ENSG00000122126	Yes	clean	+	0.0389789	10	0.0509326	0.0509326	0.949067	0.0687091	-	0.992241	21.1006	276	275	0.107688	-	0.99321	38.3776	306	304	0.0724783	0.0677778	0.0645873	0.0709341	0.137726	0.127038	0.0919147	0.0824139	-0.14278
4	78871948	78872613	4_78871948_78872613	#N/A	BMP2K	ENSG00000138756	#N/A	clean	+	0.0291117	10	0.0509694	0.0509694	0.949031	0.0434588	NonUniformIntronCover	0.931298	15.1293	333	331	0.0725705	-	1	29.0304	370	370	0.0414083	0.0343641	0.0400311	0.0365595	0.0607143	0.0563069	0.0891626	0.0531053	-0.0423319
16	67249201	67252541	16_67249201_67252541	#N/A	SLC9A5	ENSG00000135740	#N/A	clean	+	0.239332	200	0.0509929	0.0509929	0.949007	0.075078	NonUniformIntronCover	0.782803	1.70462	19	19	0.31441	-	0.835987	3.66879	8	8	0.0344403	0.0704559	0.068986	0.068986	0.0847616	0.34597	0.37528	1	0.115944
5	53065977	53067117	5_53065977_53067117	#N/A	ITGA2	ENSG00000164171	#N/A	clean	+	0.035793	10	0.0511694	0.0511694	0.948831	0.0484472	NonUniformIntronCover	1	15.5796	305	305	0.0842402	-	1	18.5819	202	202	0.0547932	0.0463146	0.0450309	0.0651499	0.0688092	0.101173	0.0915956	0.0735653	-1.09278
2	28936953	28937930	2_28936953_28937930	#N/A	WDR43	ENSG00000163811	#N/A	clean	+	0.040198	10	0.0514574	0.0514574	0.948543	0.166279	-	1	94.137	472	470	0.206477	-	1	138.948	534	530	0.168347	0.16763	0.173921	0.146858	0.214001	0.197073	0.213838	0.202568	0.00258486
12	68689053	68689532	12_68689053_68689532	Yes	NUP107	ENSG00000111581	Yes	clean	+	0.0192769	10	0.0515116	0.0515116	0.948488	0.0325794	-	1	19.9365	592	591	0.0518563	NonUniformIntronCover	1	30.8466	564	564	0.0309457	0.0368705	0.0339893	0.0359091	0.0633327	0.0562753	0.0470972	0.0447944	-0.0779437
10	87060825	87060914	10_87060825_87060914	#N/A	GLUD1	ENSG00000148672	#N/A	clean	-	0.0189903	10	0.0515633	0.0515633	0.948437	0.0487475	-	1	42.6364	832	832	0.0677378	-	1	65.0303	894	894	0.0332189	0.0551307	0.0606596	0.044843	0.0641486	0.0749747	0.0673751	0.0633923	-0.0633076
3	142556575	142558623	3_142556575_142558623	#N/A	ATR	ENSG00000175054	#N/A	clean	-	0.0293327	10	0.0517105	0.0517105	0.94829	0.037861	-	1	10.3493	262	262	0.0671937	NonUniformIntronCover	1	20.6017	284	283	0.0471559	0.029481	0.0409211	0.0303926	0.059747	0.0628009	0.0829923	0.0734117	-0.0351135
16	18850126	18850236	16_18850126_18850236	#N/A	SMG1	ENSG00000157106	#N/A	clean	-	0.0364609	10	0.0517242	0.0517242	0.948276	0.0667591	-	1	21.675	303	302	0.10322	-	1	45.925	399	399	0.0473553	0.0810811	0.079646	0.0455992	0.132474	0.110662	0.0865477	0.0826727	0.0776909
4	1976679	1978637	4_1976679_1978637	#N/A	WHSC1	ENSG00000109685	#N/A	clean	+	-0.0260578	30	0.0517292	0.948271	0.0517292	0.0708221	-	1	25.0764	326	326	0.0447643	-	1	25.8679	551	551	0.0615465	0.0578185	0.0767212	0.0601256	0.0449233	0.0384276	0.0452741	0.0513421	0.106244
2	39265306	39267188	2_39265306_39267188	#N/A	MAP4K3	ENSG00000011566	#N/A	clean	-	0.062017	10	0.0517539	0.0517539	0.948246	0.222761	-	1	74.2307	259	257	0.284778	-	1	105.116	264	263	0.236382	0.223229	0.212018	0.20588	0.305068	0.281838	0.289081	0.261084	-0.151224
7	107940358	107951225	7_107940358_107951225	#N/A	LAMB1	ENSG00000091136	#N/A	clean	-	0.02978	762	0.0517874	0.0517874	0.948213	0.207561	-	1	275.285	1023	1002	0.237341	-	1	318.359	987	971	0.196471	0.218583	0.208899	0.204507	0.220355	0.234189	0.233998	0.26655	-0.357002
8	67266984	67267090	8_67266984_67267090	#N/A	ARFGEF1	ENSG00000066777	#N/A	clean	-	0.0255612	10	0.0518385	0.0518385	0.948162	0.036482	-	1	13.025	344	344	0.0620432	NonUniformIntronCover	1	26.525	401	401	0.0377358	0.0306947	0.0403838	0.0329218	0.0673077	0.064204	0.0609081	0.0528233	0.00649157
7	94598963	94599696	7_94598963_94599696	#N/A	SGCE	ENSG00000127990	#N/A	clean	-	0.0203144	10	0.0519114	0.0519114	0.948089	0.0312826	-	1	16.1787	501	493	0.051597	-	1	31.3368	576	568	0.0312006	0.0415084	0.0273829	0.0146998	0.0433806	0.0619254	0.0481308	0.0565668	-0.0415956
20	62137426	62138170	20_62137426_62138170	#N/A	PSMA7	ENSG00000101182	#N/A	clean	-	0.00589548	49	0.0519426	0.0519426	0.948057	0.00999422	-	1	20.6344	2042	2040	0.0158897	NonUniformIntronCover	1	40.3011	2494	2493	0.0116202	0.0136152	0.00861303	0.00670879	0.0174252	0.0152001	0.0147523	0.0164117	-0.143576
2	189057427	189058428	2_189057427_189058428	#N/A	COL5A2	ENSG00000204262	#N/A	clean	-	0.021925	10	0.0520145	0.0520145	0.947985	0.0392175	-	1	21.9194	537	537	0.0611425	NonUniformIntronCover	1	37.1209	570	570	0.0430871	0.046966	0.0328928	0.0367214	0.0684261	0.0538494	0.0624029	0.0733517	-0.112786
2	54655208	54655913	2_54655208_54655913	#N/A	SPTBN1	ENSG00000115306	#N/A	clean	+	0.0105962	10	0.0521673	0.0521673	0.947833	0.0323846	-	1	51.0394	1525	1524	0.0429808	-	1	87.7563	1954	1951	0.0375597	0.0346738	0.0314808	0.0315087	0.0418255	0.0395079	0.0427171	0.055809	0.0233715
14	75004900	75005865	14_75004900_75005865	#N/A	EIF2B2	ENSG00000119718	#N/A	clean	+	0.0199625	35	0.0522659	0.0522659	0.947734	0.0313485	-	1	16.5699	512	510	0.051311	-	1	35.5887	658	649	0.0303646	0.023676	0.0282913	0.030916	0.042807	0.0474326	0.0504917	0.0538449	-0.038102
15	67646299	67646387	15_67646299_67646387	#N/A	MAP2K5	ENSG00000137764	#N/A	clean	+	-0.00763458	10	0.0522821	0.947718	0.0522821	0.0101215	-	1	5	489	489	0.00248692	-	1	1.8125	727	727	0.0126582	0.0103093	0.00595238	0.0140845	0	0.00515464	0.00294065	0	0.0803277
6	43526747	43527633	6_43526747_43527633	#N/A	XPO5	ENSG00000124571	Yes	clean	-	0.045948	10	0.0522896	0.0522896	0.94771	0.09853	-	1	32.7898	300	296	0.144478	-	1	39.8551	236	236	0.105476	0.111719	0.104241	0.0561093	0.173479	0.140874	0.143103	0.132203	-0.3804
2	135846392	135848052	2_135846392_135848052	#N/A	MCM6	ENSG00000076003	#N/A	clean	-	0.0228613	90	0.0523121	0.0523121	0.947688	0.0323539	-	1	13.9092	416	415	0.0552152	-	1	28.9873	493	493	0.0244029	0.0284686	0.0343033	0.0331744	0.0515782	0.0466031	0.0576316	0.0573048	-0.018752
9	136858853	136859004	9_136858853_136859004	#N/A	MAMDC4	ENSG00000177943	#N/A	known-exon	+	-0.282025	10	0.0523125	0.947687	0.0523125	0.677663	NonUniformIntronCover	1	12.614	6	6	0.395638	-	1	22.9123	35	34	0.666667	0.75	0.666667	0.666667	0.292414	0.370968	0.25	0.634146	0.26677
18	192900	196636	18_192900_196636	#N/A	USP14	ENSG00000101557	Yes	clean	+	0.0265336	40	0.0523653	0.0523653	0.947635	0.0670929	-	1	44.5892	620	618	0.0936265	-	1	62.4953	605	602	0.0747159	0.0685554	0.058565	0.065397	0.0973728	0.091669	0.0842917	0.106814	-0.151899
22	27897892	27910963	22_27897892_27910963	#N/A	PITPNB	ENSG00000180957	#N/A	clean	-	0.038983	280	0.0524654	0.0524654	0.947535	0.113248	-	0.997889	50.9568	396	396	0.152231	NonUniformIntronCover	0.99828	75.0586	406	405	0.111012	0.117396	0.106682	0.107072	0.137025	0.1538	0.15201	0.15321	-0.0415609
12	22684556	22684881	12_22684556_22684881	#N/A	ETNK1	ENSG00000139163	#N/A	clean	+	-0.0185045	10	0.0528338	0.947166	0.0528338	0.0528289	-	1	30.7323	551	551	0.0343244	NonUniformIntronCover	1	21.3622	601	601	0.0506953	0.0685562	0.0491288	0.064007	0.0308796	0.0304903	0.0413796	0.032967	-0.136214
4	75793901	75799621	4_75793901_75799621	#N/A	USO1	ENSG00000138768	Yes	clean	+	0.036553	121	0.0528668	0.0528668	0.947133	0.127788	-	0.993927	67.1017	458	449	0.164341	-	0.996428	106	539	522	0.140249	0.118085	0.12699	0.113792	0.157378	0.159787	0.170044	0.167779	-0.0721851
7	35202770	35204469	7_35202770_35204469	#N/A	TBX20	ENSG00000164532	#N/A	clean	-	0.0935914	365	0.0528773	0.0528773	0.947123	0.0567896	-	0.995502	3.97378	66	66	0.150381	NonUniformIntronCover	1	10.2659	58	58	0.0531915	0.0420108	0.0749242	0.0392125	0.101811	0.0989243	0.106027	0.668734	-0.130022
X	53551480	53552310	X_53551480_53552310	#N/A	HUWE1	ENSG00000086758	#N/A	clean	-	0.0236546	10	0.0529097	0.0529097	0.94709	0.0694371	NonUniformIntronCover	1	51.8598	686	677	0.0930917	-	1	82.3232	781	770	0.0706935	0.0785431	0.078301	0.0613081	0.0829646	0.0971009	0.0842831	0.0986904	0.0363584
2	186505841	186506712	2_186505841_186506712	#N/A	ZC3H15	ENSG00000065548	#N/A	clean	+	-0.0137858	260	0.0529335	0.947067	0.0529335	0.031417	-	1	15.8612	489	489	0.0176312	NonUniformIntronCover	1	13.9633	778	778	0.0273605	0.0235697	0.0278754	0.0377062	0.0182547	0.0221598	0.0142079	0.0164565	0.118256
2	61295032	61295167	2_61295032_61295167	#N/A	USP34	ENSG00000115464	#N/A	clean	-	0.07128	10	0.0529683	0.0529683	0.947032	0.206463	-	1	47.3529	182	182	0.277743	-	1	77.2941	200	200	0.220959	0.216533	0.217826	0.128205	0.345246	0.235741	0.235332	0.379939	0.00771878
3	185923984	185925463	3_185923984_185925463	#N/A	TRA2B	ENSG00000136527	#N/A	clean	-	-0.011535	34	0.0530491	0.946951	0.0530491	0.0569899	-	1	97.2383	1606	1606	0.0454549	NonUniformIntronCover	1	104.382	2189	2188	0.0656486	0.0563033	0.0529417	0.0489719	0.0375321	0.0477635	0.0464565	0.0483824	0.0349655
X	155919880	155939700	X_155919880_155939700	#N/A	VAMP7	ENSG00000124333	#N/A	clean	+	0.0133151	3150	0.0530772	0.0530772	0.946923	0.0197199	-	0.995381	14.3632	692	692	0.033035	NonUniformIntronCover	0.991842	18.5508	522	521	0.0192498	0.0180917	0.0181742	0.0235672	0.0293597	0.0414693	0.0246259	0.0344447	-0.598984
2	27366936	27367073	2_27366936_27367073	#N/A	EIF2B4	ENSG00000115211	#N/A	clean	-	0.0453627	10	0.0532679	0.0532679	0.946732	0.0835613	-	1	22.1569	243	241	0.128924	-	1	38.3333	259	256	0.103896	0.0408163	0.0944898	0.047619	0.118766	0.12	0.129107	0.143757	-0.0757822
16	18847607	18847815	16_18847607_18847815	#N/A	SMG1	ENSG00000157106	#N/A	clean	-	-0.033562	10	0.0534838	0.946516	0.0534838	0.10646	-	1	39.675	331	331	0.072898	-	1	33.575	427	427	0.0827902	0.117788	0.0970104	0.136262	0.0769539	0.0776018	0.0665862	0.0756063	0.0776909
15	48805656	48810960	15_48805656_48810960	#N/A	CEP152	ENSG00000103995	#N/A	clean	-	-0.0363452	476	0.0535129	0.946487	0.0535129	0.0599632	-	0.94449	5.61335	86	86	0.023618	NonUniformIntronCover	0.907829	3.36232	139	139	0.0632028	0.0402911	0.0390219	0.0276802	0.014471	0.027567	0.0144324	0.0125911	-0.0444861
2	27037178	27037560	2_27037178_27037560	#N/A	TMEM214	ENSG00000119777	#N/A	clean	+	0.0104703	10	0.0535792	0.0535792	0.946421	0.00882546	-	1	6.52667	733	733	0.0192958	-	1	15.76	801	799	0.0121628	0.00799754	0.00917933	0.000818582	0.0137559	0.0233645	0.0184084	0.0164157	-0.264673
8	42290273	42293442	8_42290273_42293442	#N/A	IKBKB	ENSG00000104365	#N/A	clean	+	0.063241	10	0.0536215	0.0536215	0.946378	0.118325	-	1	20.3992	152	146	0.181566	-	1	31.502	142	139	0.122858	0.0692446	0.13117	0.119933	0.21887	0.196799	0.146712	0.15828	-0.00200096
9	5757451	5762540	9_5757451_5762540	#N/A	RIC1	ENSG00000107036	#N/A	clean	+	0.047979	100	0.0536266	0.0536266	0.946373	0.106851	-	1	29.3105	245	245	0.15483	-	1	42.684	233	231	0.12776	0.0909667	0.10511	0.0919444	0.154106	0.151849	0.149713	0.141415	-0.26812
17	64972662	64972753	17_64972662_64972753	#N/A	AMZ2P1	ENSG00000214174	#N/A	clean	-	-0.0421779	10	0.0536571	0.946343	0.0536571	0.0463134	-	1	3.78788	78	77	0.00413546	NonUniformIntronCover	0.45679	0.515152	110	110	0.0664781	0.0259494	0.042487	0.053135	0.014998	0.0126411	0	0	0.235056
8	125018727	125020783	8_125018727_125020783	#N/A	SQLE	ENSG00000104549	#N/A	clean	+	0.0081215	10	0.0537398	0.0537398	0.94626	0.0242459	-	1	50.8646	2043	2042	0.0323674	NonUniformIntronCover	1	78.7415	2353	2352	0.0249931	0.0221828	0.0256933	0.0190987	0.0280883	0.029247	0.0402668	0.0275194	-0.0360773
6	142393958	142397612	6_142393958_142397612	#N/A	ADGRG6	ENSG00000112414	#N/A	clean	+	0.019957	10	0.0537734	0.0537734	0.946227	0.107319	-	1	158.931	1322	1316	0.127276	-	1	207.089	1420	1414	0.108241	0.111357	0.102859	0.104415	0.12313	0.139425	0.113126	0.143423	-0.164902
1	156267678	156268114	1_156267678_156268114	#N/A	SMG5	ENSG00000198952	#N/A	clean	-	-0.0157737	10	0.0541162	0.945884	0.0541162	0.042923	NonUniformIntronCover	1	29.4651	653	653	0.0271493	-	1	25.6744	918	918	0.0415539	0.0545048	0.0350115	0.0504438	0.0284235	0.0227687	0.0310101	0.0286876	0.148355
2	208314423	208315192	2_208314423_208315192	#N/A	PIKFYVE	ENSG00000115020	#N/A	clean	+	0.0662647	10	0.054134	0.054134	0.945866	0.0730953	-	1	9.06885	115	115	0.13936	NonUniformIntronCover	1	17.9738	111	111	0.0785498	0.0765038	0.0769231	0.05	0.181322	0.10182	0.160335	0.119346	-0.0242075
8	30179455	30180487	8_30179455_30180487	#N/A	DCTN6	ENSG00000104671	Yes	clean	+	0.0142715	10	0.0542212	0.0542212	0.945779	0.0182072	-	1	12.0171	648	648	0.0324787	-	1	22.122	658	658	0.0203963	0.0156247	0.0228992	0.0148616	0.0318772	0.0292512	0.029228	0.0354276	-0.149122
3	189866797	189867832	3_189866797_189867832	#N/A	TP63	ENSG00000073282	#N/A	clean	+	0.08224	10	0.0542268	0.0542268	0.945773	0.144072	-	1	20.5353	122	122	0.226312	-	1	42.1217	144	144	0.13892	0.147966	0.148615	0.142857	0.224884	0.237137	0.238042	0.196124	0.131807
14	31350717	31358636	14_31350717_31358636	#N/A	HEATR5A	ENSG00000129493	#N/A	clean	-	0.083178	70	0.054327	0.054327	0.945673	0.204092	NonUniformIntronCover	1	35.3868	134	134	0.28727	-	1	51.9943	129	129	0.212153	0.22224	0.188381	0.185898	0.262315	0.285185	0.304571	0.288151	0.0137763
8	85207489	85209141	8_85207489_85209141	#N/A	E2F5	ENSG00000133740	Yes	clean	+	0.0290018	150	0.0543616	0.0543616	0.945638	0.0521344	-	1	21.7807	396	393	0.0811362	NonUniformIntronCover	1	34.8787	395	394	0.0508969	0.0602444	0.0411931	0.0678749	0.0772691	0.0847934	0.0836636	0.097	-0.12842
16	3482598	3483362	16_3482598_3483362	#N/A	NAA60	ENSG00000122390	Yes	clean	+	0.0351091	107	0.0544199	0.0544199	0.94558	0.0754469	-	1	27.7452	340	316	0.110556	MinorIsoform	1	61.403	494	362	0.0651975	0.0746419	0.092527	0.0642619	0.105904	0.110144	0.112787	0.127224	0.0183147
2	112086104	112089624	2_112086104_112089624	#N/A	TMEM87B	ENSG00000153214	Yes	clean	+	0.0281155	10	0.0544446	0.0544446	0.945555	0.0237807	NonUniformIntronCover	0.995726	6.65028	273	273	0.0518962	-	1	10.6189	194	194	0.0194094	0.0286033	0.0186517	0.0150962	0.0525179	0.0402489	0.0484343	0.0538911	-0.662656
3	69071617	69075429	3_69071617_69075429	#N/A	UBA3	ENSG00000144744	Yes	clean	-	0.0523806	90	0.0544647	0.0544647	0.945535	0.0917724	-	1	19.1987	190	187	0.144153	-	1	28.6336	170	166	0.0776389	0.0877511	0.0972998	0.104804	0.127158	0.121373	0.168032	0.1273	-0.526931
20	62347028	62351703	20_62347028_62351703	#N/A	LAMA5	ENSG00000130702	#N/A	clean	-	0.0208581	480	0.0544887	0.0544887	0.945511	0.0544644	-	0.981883	37.9595	659	642	0.0753225	NonUniformIntronCover	0.969011	61.5009	751	732	0.0548418	0.0497972	0.0582474	0.0568774	0.0761108	0.0813432	0.0620219	0.0866716	0.0920475
1	100017815	100022385	1_100017815_100022385	#N/A	SLC35A3	ENSG00000117620	#N/A	clean	+	0.064473	110	0.0546248	0.0546248	0.945375	0.1425	-	1	29.9126	180	165	0.206973	-	1	44.6295	161	155	0.137058	0.10861	0.156191	0.129478	0.200657	0.198667	0.19371	0.231397	-0.0724827
13	26397225	26400452	13_26397225_26400452	#N/A	CDK8	ENSG00000132964	#N/A	clean	+	0.0502384	190	0.0548955	0.0548955	0.945105	0.0679676	-	0.921304	15.6058	214	214	0.118206	NonUniformIntronCover	0.996049	23.3251	174	174	0.0652716	0.0557854	0.0753253	0.0589274	0.113271	0.104821	0.122041	0.093582	-0.16852
1	151888383	151889213	1_151888383_151889213	#N/A	THEM4	ENSG00000159445	#N/A	clean	-	0.0145124	10	0.0549271	0.0549271	0.945073	0.0103951	NonUniformIntronCover	0.889024	4.81098	458	458	0.0249075	-	1	16.2713	637	635	0.00954868	0.00613231	0.00720383	0.00885857	0.0201643	0.0240964	0.016387	0.0207989	0.066931
7	107963063	107964551	7_107963063_107964551	#N/A	LAMB1	ENSG00000091136	#N/A	clean	-	0.0153088	70	0.0549923	0.0549923	0.945008	0.0744227	NonUniformIntronCover	1	140.792	1746	1746	0.0897315	-	1	166.496	1685	1685	0.0703536	0.0776725	0.0746729	0.0679552	0.0854452	0.0828267	0.0950517	0.0991563	-0.357002
17	40395539	40396282	17_40395539_40396282	#N/A	TOP2A	ENSG00000131747	#N/A	clean	-	-0.015405	10	0.055092	0.944908	0.055092	0.0560732	NonUniformIntronCover	1	51.4441	861	860	0.0406682	-	1	55.661	1301	1297	0.0543202	0.0574558	0.050071	0.0622103	0.0395952	0.042663	0.0342633	0.0394295	-0.013608
15	72253504	72254454	15_72253504_72254454	#N/A	PARP6	ENSG00000137817	#N/A	clean	-	0.0330045	200	0.0551162	0.0551162	0.944884	0.053888	NonUniformIntronCover	1	19.5933	344	337	0.0868925	-	1	35.4	372	361	0.0564638	0.0624098	0.0456935	0.0532476	0.0631888	0.0970829	0.0824094	0.0985994	0.0740397
4	144714348	144715299	4_144714348_144715299	#N/A	HHIP	ENSG00000164161	#N/A	clean	+	0.0266458	10	0.0551194	0.0551194	0.944881	0.00318853	-	0.319872	0.0503979	100	100	0.0298343	NonUniformIntronCover	0.819341	2.79841	91	90	0	0.0125918	0	0.0131321	0.0194691	0.0150379	0.0181395	0.013239	-0.103596
12	25209911	25225613	12_25209911_25225613	#N/A	KRAS	ENSG00000133703	#N/A	clean	-	0.0222078	494	0.0552829	0.0552829	0.944717	0.0388579	-	0.995726	18.2738	452	398	0.0610657	-	0.998159	27.5758	424	350	0.0396863	0.0362667	0.0340779	0.0338119	0.0485598	0.0726588	0.0589616	0.048961	-0.225745
14	74670126	74670761	14_74670126_74670761	#N/A	AREL1	ENSG00000119682	#N/A	clean	-	-0.042748	26	0.0553856	0.944614	0.0553856	0.158066	-	1	57.2612	295	295	0.115318	-	1	50.7061	381	380	0.167849	0.162259	0.153596	0.127011	0.11919	0.109121	0.123947	0.11013	-0.0940504
1	55107430	55110184	1_55107430_55110184	#N/A	USP24	ENSG00000162402	#N/A	clean	-	0.0429797	130	0.0554038	0.0554038	0.944596	0.0779083	-	1	22.559	267	266	0.120888	-	1	41.2533	299	297	0.0955865	0.0547434	0.0740537	0.0755714	0.115127	0.127827	0.104598	0.123047	-0.0235083
11	110233479	110236098	11_110233479_110236098	#N/A	RDX	ENSG00000137710	#N/A	clean	-	0.0261637	10	0.0554533	0.0554533	0.944547	0.0643841	NonUniformIntronCover	1	33.3751	485	485	0.0905478	-	1	52.8679	531	528	0.0702912	0.0476281	0.0700845	0.051242	0.0724791	0.0960452	0.09675	0.0789838	-0.191159
19	7911578	7912148	19_7911578_7912148	#N/A	MAP2K7	ENSG00000076984	#N/A	clean	+	0.0136547	10	0.0555267	0.0555267	0.944473	0.00516824	NonUniformIntronCover	0.641071	1.45982	281	281	0.0188229	-	1	6.19643	322	322	0.00134273	0.000816524	0.00552932	0.00590516	0.00656378	0.0259503	0.0111065	0.0120606	-0.104185
16	70539207	70541668	16_70539207_70541668	#N/A	SF3B3	ENSG00000189091	#N/A	clean	+	0.0249118	10	0.0555492	0.0555492	0.944451	0.0626715	-	0.879233	34.367	510	508	0.0875833	-	0.895553	55.8665	577	576	0.0694609	0.0502412	0.0673896	0.0403678	0.0924385	0.0767107	0.0909933	0.0817498	-0.0628467
8	119746934	119756005	8_119746934_119756005	#N/A	TAF2	ENSG00000064313	Yes	clean	-	0.060915	180	0.0558234	0.0558234	0.944177	0.140627	-	1	34.528	207	205	0.201542	-	1	47.7062	188	188	0.173737	0.108273	0.119867	0.163867	0.22365	0.205764	0.181265	0.189697	-0.165693
14	95113224	95115666	14_95113224_95115666	#N/A	DICER1	ENSG00000100697	#N/A	clean	-	0.0208669	10	0.0558484	0.0558484	0.944152	0.0417886	-	1	28.6088	644	644	0.0626555	NonUniformIntronCover	1	42.3789	630	630	0.0444751	0.0445786	0.038298	0.041462	0.0552403	0.0481487	0.0792074	0.0727376	-0.376943
8	94867196	94867275	8_94867196_94867275	#N/A	INTS8	ENSG00000164941	Yes	known-exon	+	-0.0181376	10	0.0558707	0.944129	0.0558707	0.0547148	-	1	30.7931	532	532	0.0365772	-	1	26.3103	693	693	0.0491803	0.0693069	0.0432432	0.0729167	0.0387047	0.0367217	0.031746	0.0368231	0.110135
12	56328358	56328471	12_56328358_56328471	#N/A	PAN2	ENSG00000135473	#N/A	clean	-	0.0453242	10	0.0558758	0.0558758	0.944124	0.0246059	NonUniformIntronCover	1	2.97674	118	118	0.0699301	-	1	10	133	133	0.0357143	0.0207433	0.0355924	0	0.0746469	0.0681818	0.0769231	0.0444444	-0.0595059
19	46017069	46017246	19_46017069_46017246	#N/A	CCDC61	ENSG00000104983	#N/A	clean	+	0.086564	10	0.055884	0.055884	0.944116	0.074482	NonUniformIntronCover	1	5.95522	74	74	0.161046	-	1	19.3881	98	98	0.1	0.0667155	0.066419	0.0118343	0.165019	0.202381	0.151501	0.12361	0.0579854
8	47729465	47735306	8_47729465_47735306	#N/A	SPIDR	ENSG00000164808	#N/A	clean	+	-0.061398	368	0.0561828	0.943817	0.0561828	0.213447	NonUniformIntronCover	1	37.9918	116	114	0.152049	-	1	44.4696	211	209	0.204122	0.220285	0.213715	0.182514	0.15031	0.169579	0.151808	0.120708	0.0815743
11	2978342	2979206	11_2978342_2979206	#N/A	NAP1L4	ENSG00000205531	#N/A	clean	-	0.022204	10	0.0562627	0.0562627	0.943737	0.0702339	-	1	56.5789	749	749	0.0924379	-	1	88.8158	871	871	0.0765963	0.0571168	0.0734765	0.0578032	0.100062	0.097615	0.0801847	0.0881474	0.18426
X	54532585	54539039	X_54532585_54539039	#N/A	GNL3L	ENSG00000130119	#N/A	clean	+	-0.0151723	250	0.0563191	0.943681	0.0563191	0.0507888	-	0.995164	34.9932	650	629	0.0356165	NonUniformIntronCover	0.992424	43.0995	1157	1131	0.0521621	0.0524881	0.0492445	0.0392356	0.036356	0.0369136	0.0308637	0.0364517	0.143779
17	38707872	38709172	17_38707872_38709172	#N/A	MLLT6	ENSG00000275023	#N/A	clean	+	-0.050536	10	0.0566338	0.943366	0.0566338	0.209746	-	1	64.4961	239	237	0.15921	NonUniformIntronCover	1	76.6899	399	398	0.23396	0.200826	0.182891	0.244091	0.155727	0.171738	0.124722	0.176463	0.0426363
14	64000719	64001933	14_64000719_64001933	#N/A	SYNE2	ENSG00000054654	#N/A	clean	+	-0.0510416	50	0.0566432	0.943357	0.0566432	0.101197	-	1	12.0472	107	107	0.0501554	NonUniformIntronCover	0.93299	9.66309	183	183	0.0723071	0.133545	0.0990941	0.0689655	0.0469598	0.0444485	0.0576542	0.0285834	0.0175582
2	69370108	69374005	2_69370108_69374005	#N/A	GFPT1	ENSG00000198380	#N/A	clean	-	0.0148725	503	0.0566845	0.0566845	0.943316	0.030961	-	1	22.461	699	699	0.0458335	-	1	37.5155	776	775	0.0289291	0.0273621	0.0358399	0.0254137	0.0386108	0.0421307	0.0515323	0.0405521	-0.103257
1	85321568	85324739	1_85321568_85324739	#N/A	DDAH1	ENSG00000153904	#N/A	clean	-	0.0354212	10	0.0567282	0.0567282	0.943272	0.0226837	-	0.972793	3.92253	169	167	0.0581049	NonUniformIntronCover	0.963935	6.66245	108	107	0.0106416	0.0145385	0.00875798	0.0240422	0.0530387	0.0561152	0.0355854	0.0351944	-0.959222
19	7620075	7620274	19_7620075_7620274	#N/A	XAB2	ENSG00000076924	#N/A	clean	-	-0.0215141	10	0.0567464	0.943254	0.0567464	0.0293881	NonUniformIntronCover	1	5.20779	172	172	0.00787402	-	1	2	252	252	0.0224808	0.0441379	0.0412598	0.0263158	0.012987	0.0162044	0	0	0.0503059
14	71105440	71108603	14_71105440_71108603	#N/A	PCNX	ENSG00000100731	#N/A	clean	+	0.0306678	90	0.0568128	0.0568128	0.943187	0.049148	NonUniformIntronCover	1	17.1089	331	331	0.0798158	-	1	27.0626	312	312	0.0568699	0.0310683	0.0408972	0.0531167	0.0736641	0.0772806	0.0886566	0.0734849	-0.216217
17	40631693	40632194	17_40631693_40632194	#N/A	SMARCE1	ENSG00000073584	#N/A	clean	-	-0.028341	10	0.0568545	0.943146	0.0568545	0.1325	-	1	82.0203	537	537	0.104159	-	1	88.132	758	754	0.131993	0.149449	0.136058	0.12331	0.0891382	0.112046	0.111642	0.0893683	0.0801823
17	57869193	57871285	17_57869193_57871285	#N/A	CUEDC1	ENSG00000180891	Yes	clean	-	0.0270239	62	0.0569961	0.0569961	0.943004	0.0672277	NonUniformIntronCover	1	37.1897	516	489	0.0942516	-	1	54.319	493	484	0.0801815	0.0641637	0.0668812	0.0465478	0.0960239	0.0905335	0.0858274	0.110845	-0.194671
2	46613785	46614936	2_46613785_46614936	#N/A	PIGF	ENSG00000151665	#N/A	known-exon	-	0.041882	10	0.0574847	0.0574847	0.942515	0.10238	-	1	36.7265	322	316	0.144262	NonUniformIntronCover	1	56.1379	333	321	0.0968008	0.0986447	0.109751	0.091826	0.127357	0.173061	0.118499	0.154758	-0.210114
12	48696162	48698137	12_48696162_48698137	#N/A	CCNT1	ENSG00000129315	Yes	clean	-	-0.04636	10	0.0575145	0.942485	0.0575145	0.179968	-	1	51.5743	194	194	0.133608	NonUniformIntronCover	1	54.8996	289	289	0.154708	0.176935	0.215541	0.154321	0.129927	0.130695	0.122556	0.15216	-0.0510949
11	61482428	61482654	11_61482428_61482654	#N/A	PPP1R32	ENSG00000162148	#N/A	clean	+	-0.571893	10	0.0576163	0.942384	0.0576163	1	LowCover	1	7.43182	0	0	0.428107	-	1	5.98864	7	7	1	1	1	1	0.333333	0.62069	0.357143	0.3125	0.351027
11	124745982	124746403	11_124745982_124746403	#N/A	NRGN	ENSG00000154146	#N/A	clean	+	0.0641361	10	0.0579114	0.0579114	0.942089	0	-	0	0	43	43	0.0641361	-	0.73236	3.56364	52	52	0	0	0	0	0.020815	0.0897389	0.00408905	0.346535	0.234539
4	8389286	8389611	4_8389286_8389611	#N/A	ACOX3	ENSG00000087008	#N/A	clean	-	-0.0833832	10	0.0579126	0.942087	0.0579126	0.119802	-	1	4.76378	35	35	0.0364188	NonUniformIntronCover	0.95873	2.07874	55	55	0.121936	0.172253	0.0714286	0.110169	0.0304183	0.0526316	0.0697674	0	-0.0131106
1	198297240	198319411	1_198297240_198319411	#N/A	NEK7	ENSG00000151414	#N/A	clean	+	0.0310176	4650	0.0580037	0.0580037	0.941996	0.0482771	NonUniformIntronCover	1	16.3845	308	308	0.0792947	-	0.997774	22.1338	251	250	0.0504273	0.0540035	0.0521572	0.0330326	0.0858552	0.0851795	0.067927	0.0689022	-0.545066
19	19642051	19642534	19_19642051_19642534	#N/A	GMIP	ENSG00000089639	#N/A	clean	-	0.129395	10	0.0580344	0.0580344	0.941966	0.0455506	-	0.917548	1.24084	26	24	0.174946	NonUniformIntronCover	1	5.51309	26	23	0.0502008	0.0517875	0.0386179	0.0938697	0.107894	0.223226	0.238437	0.181661	0.00561779
5	1483486	1488390	5_1483486_1488390	#N/A	LPCAT1	ENSG00000153395	#N/A	clean	-	0.0170822	130	0.0580393	0.0580393	0.941961	0.0370985	NonUniformIntronCover	1	29.9361	767	767	0.0541807	-	1	44.2236	768	766	0.0400303	0.0334674	0.0342827	0.0402782	0.0497396	0.0508966	0.049737	0.0664779	-0.186923
9	87639815	87640297	9_87639815_87640297	#N/A	DAPK1	ENSG00000196730	#N/A	clean	+	-0.0260303	10	0.0581826	0.941817	0.0581826	0.107428	NonUniformIntronCover	1	65.5947	545	545	0.0813977	-	1	61.5842	695	694	0.0934804	0.118972	0.105724	0.123263	0.0812081	0.0775048	0.0784696	0.0891295	-0.189833
7	26183784	26184532	7_26183784_26184532	#N/A	NFE2L3	ENSG00000050344	#N/A	clean	+	0.0284996	100	0.0582383	0.0582383	0.941762	0.0205128	NonUniformIntronCover	1	4	191	190	0.0490124	-	1	11.5962	225	223	0.00824316	0.0148905	0.0217643	0.0173654	0.0657165	0.0383373	0.0393658	0.0576923	0.185335
1	92141211	92147179	1_92141211_92147179	#N/A	BTBD8	ENSG00000189195	#N/A	clean	+	0.336931	400	0.0583189	0.0583189	0.941681	0.222898	NonUniformIntronCover	0.945761	4.58932	14	14	0.559829	-	0.978089	7.63106	6	6	0.196586	0.132372	0.232386	0.172414	0.449741	0.684553	0.319418	1	0.0349756
2	68162325	68162545	2_68162325_68162545	#N/A	PNO1	ENSG00000115946	#N/A	clean	+	0.015315	10	0.0585547	0.0585547	0.941445	0.021595	-	1	12.0952	548	548	0.03691	-	1	25.869	675	675	0.0119157	0.0182675	0.0305146	0.00923367	0.0394511	0.0393013	0.035663	0.0338983	-0.0712694
2	32505205	32507979	2_32505205_32507979	#N/A	BIRC6	ENSG00000115760	#N/A	clean	+	0.043271	10	0.0585639	0.0585639	0.941436	0.14261	NonUniformIntronCover	1	63.8707	384	384	0.185881	-	1	78.9991	346	340	0.167913	0.115193	0.122595	0.158012	0.19808	0.171087	0.189768	0.177733	-0.0321463
8	60845409	60848514	8_60845409_60848514	#N/A	CHD7	ENSG00000171316	#N/A	clean	+	-0.130231	10	0.0586371	0.941363	0.0586371	0.423632	NonUniformIntronCover	1	35.2801	48	45	0.293401	-	1	41.523	97	96	0.372882	0.522267	0.392066	0.455556	0.226343	0.337079	0.35612	0.252782	-0.0676715
19	18194853	18194957	19_18194853_18194957	#N/A	MPV17L2	ENSG00000254858	#N/A	clean	+	0.0247113	10	0.0587512	0.0587512	0.941249	0.00578035	-	1	1	172	172	0.0304916	-	1	5.15789	162	162	0.0217391	0	0	0	0.0425532	0.030303	0.0238095	0.0240089	-0.236994
5	96757654	96762273	5_96757654_96762273	#N/A	CAST	ENSG00000153113	#N/A	clean	+	0.0104768	10	0.0589921	0.0589921	0.941008	0.0466465	-	1	100.842	2056	2056	0.0571233	-	1	145.765	2406	2403	0.0502728	0.0450897	0.0436541	0.0465799	0.0582795	0.0546185	0.0518681	0.0652535	0.0472606
5	150446963	150447584	5_150446963_150447584	#N/A	RPS14	ENSG00000164587	#N/A	clean	-	-0.0027918	10	0.0590213	0.940979	0.0590213	0.0175342	-	1	148.702	8332	8319	0.0147424	-	1	163.216	10908	10893	0.0160659	0.0195744	0.0180994	0.0165569	0.0151292	0.0139893	0.0149291	0.0127304	-0.146551
14	74892986	74893347	14_74892986_74893347	#N/A	DLST	ENSG00000119689	#N/A	clean	+	-0.0091273	10	0.0590908	0.940909	0.0590908	0.0196145	-	1	14.305	715	715	0.0104872	NonUniformIntronCover	1	10.3546	977	977	0.0206589	0.0236198	0.0190023	0.030129	0.00742406	0.0129075	0.0132081	0.00606636	-0.129937
20	20039848	20040685	20_20039848_20040685	#N/A	CRNKL1	ENSG00000101343	Yes	clean	-	0.0223506	10	0.0591398	0.0591398	0.94086	0.0338683	-	1	12.3746	353	350	0.0562189	NonUniformIntronCover	1	22.5166	378	377	0.0361783	0.0474595	0.0233772	0.0366137	0.0487686	0.0612632	0.0533248	0.0615138	0.0228951
16	70665096	70665465	16_70665096_70665465	#N/A	MTSS1L	ENSG00000132613	#N/A	clean	-	0.0437882	10	0.0595954	0.0595954	0.940405	0.0601368	-	1	12.669	198	186	0.103925	NonUniformIntronCover	1	24.7034	213	205	0.0528828	0.0611312	0.0498034	0.0512821	0.0884031	0.0925608	0.10774	0.131916	0.196258
6	36076608	36095986	6_36076608_36095986	Yes	MAPK14	ENSG00000112062	Yes	clean	+	0.055033	430	0.0596701	0.0596701	0.94033	0.157148	MinorIsoform	1	47.7307	256	191	0.212181	-	1	71.3718	265	202	0.156137	0.162789	0.158905	0.140439	0.211882	0.220705	0.214628	0.195907	-0.0699625
7	47400458	47400784	7_47400458_47400784	#N/A	TNS3	ENSG00000136205	#N/A	clean	-	0.013772	10	0.0596863	0.0596863	0.940314	0.0476938	-	1	60.75	1213	1213	0.0614658	-	1	107.93	1648	1648	0.0491171	0.0498152	0.0437713	0.0502067	0.0753416	0.0515149	0.0531912	0.0689115	0.0577031
X	129814795	129823678	X_129814795_129823678	#N/A	ZDHHC9	ENSG00000188706	Yes	clean	-	0.0218106	1265	0.0596877	0.0596877	0.940312	0.0368936	NonUniformIntronCover	0.958257	17.1998	448	440	0.0587042	-	0.977422	25.7569	413	406	0.0395378	0.0337004	0.0285347	0.0413111	0.0616559	0.0610592	0.0413818	0.0605977	-0.443621
14	64732460	64732802	14_64732460_64732802	#N/A	PLEKHG3	ENSG00000126822	#N/A	clean	+	-0.0199553	10	0.0596886	0.940311	0.0596886	0.0403593	-	0.864458	9.92537	236	236	0.020404	NonUniformIntronCover	1	7.47761	359	359	0.0352567	0.0373878	0.0527212	0.0281267	0.0245845	0.0164116	0.0103093	0.0235748	0.148757
2	60794191	60794709	2_60794191_60794709	#N/A	PAPOLG	ENSG00000115421	#N/A	clean	+	-0.0248057	10	0.059708	0.940292	0.059708	0.0559909	-	1	14.8873	251	248	0.0311852	NonUniformIntronCover	1	10.3971	323	321	0.0503862	0.0657586	0.0578647	0.0433763	0.0213757	0.0348539	0.0360925	0.0107261	-0.0700466
4	99041126	99043248	4_99041126_99043248	#N/A	METAP1	ENSG00000164024	#N/A	clean	+	0.0460923	10	0.0598637	0.0598637	0.940136	0.0977137	-	1	29.7813	275	268	0.143806	NonUniformIntronCover	1	41.318	246	241	0.109745	0.0722231	0.114126	0.107355	0.161703	0.14406	0.130366	0.148652	-0.224011
19	55663744	55668506	19_55663744_55668506	#N/A	U2AF2	ENSG00000063244	#N/A	clean	+	0.0113295	460	0.0600461	0.0600461	0.939954	0.0335617	-	1	45.2149	1299	1299	0.0448912	NonUniformIntronCover	1	64.5796	1374	1374	0.0320702	0.0345267	0.0352058	0.0316005	0.0447401	0.046965	0.0358955	0.0587331	-0.0460564
8	25323951	25325363	8_25323951_25325363	#N/A	DOCK5	ENSG00000147459	Yes	clean	+	0.030714	250	0.0602845	0.0602845	0.939715	0.104551	-	1	59.3133	507	507	0.135265	-	1	88.0665	561	561	0.121977	0.0947263	0.0931995	0.0995469	0.135583	0.135974	0.134264	0.146491	-0.0180516
14	66922938	66924193	14_66922938_66924193	#N/A	GPHN	ENSG00000171723	#N/A	clean	+	0.051123	10	0.0603363	0.0603363	0.939664	0.108827	-	1	28.6974	235	232	0.15995	-	1	45.3166	238	224	0.104537	0.0747727	0.0992154	0.132253	0.1539	0.140183	0.136233	0.18766	-0.10601
18	10526158	10530769	18_10526158_10530769	#N/A	NAPG	ENSG00000134265	Yes	clean	+	0.073671	614	0.0603644	0.0603644	0.939636	0.126507	-	0.993245	17.6692	122	112	0.200178	NonUniformIntronCover	0.993495	33.5372	134	114	0.119299	0.131521	0.121772	0.123558	0.153182	0.233917	0.245201	0.164426	-0.0771063
12	111686239	111692696	12_111686239_111692696	#N/A	ACAD10	ENSG00000111271	#N/A	clean	+	-0.10634	847	0.060474	0.939526	0.060474	0.308969	NonUniformIntronCover	0.986275	25.0383	51	45	0.202629	-	0.990196	25.4122	81	78	0.276682	0.285735	0.35595	0.248661	0.211048	0.174152	0.228176	0.155696	-0.0660028
17	59926582	59930116	17_59926582_59930116	#N/A	RPS6KB1	ENSG00000108443	#N/A	clean	+	0.0202766	673	0.0606564	0.0606564	0.939344	0.038016	-	0.950717	19.4035	487	485	0.0582926	NonUniformIntronCover	0.945124	34.1074	544	539	0.0433653	0.0336248	0.0397718	0.0304113	0.0597949	0.0594547	0.0482025	0.0564986	-0.046601
11	972255	977094	11_972255_977094	#N/A	AP2A2	ENSG00000183020	Yes	clean	+	0.0234106	140	0.0607395	0.0607395	0.939261	0.0275555	-	0.971483	8.38756	295	293	0.0509661	NonUniformIntronCover	0.985103	13.6943	255	252	0.0262572	0.0251493	0.0258475	0.0148988	0.0416774	0.0561761	0.0514291	0.0490043	-0.20092
4	39842056	39844655	4_39842056_39844655	#N/A	PDS5A	ENSG00000121892	#N/A	clean	-	-0.0140165	80	0.0609033	0.939097	0.0609033	0.0451773	-	1	34.4926	729	718	0.0311608	NonUniformIntronCover	1	37.2448	1158	1143	0.0454593	0.0492979	0.0377942	0.0432163	0.0336336	0.0272649	0.0299366	0.0257754	0.0440207
14	91975286	91976107	14_91975286_91976107	#N/A	TRIP11	ENSG00000100815	#N/A	clean	-	0.0268475	10	0.060916	0.060916	0.939084	0.0444428	NonUniformIntronCover	1	16.8831	363	358	0.0712903	-	1	30.9354	403	403	0.0437363	0.0473089	0.0482466	0.041458	0.0550593	0.0748962	0.085411	0.0754865	-0.0382686
16	56501497	56502316	16_56501497_56502316	#N/A	BBS2	ENSG00000125124	#N/A	clean	-	0.060798	136	0.0609442	0.0609442	0.939056	0.167453	NonUniformIntronCover	1	37.4109	186	183	0.228251	-	1	69.2073	232	230	0.192496	0.167568	0.154259	0.144825	0.202721	0.263468	0.230137	0.239631	0.0356765
14	35831500	35832977	14_35831500_35832977	#N/A	BRMS1L	ENSG00000100916	Yes	clean	+	0.0218796	110	0.0612827	0.0612827	0.938717	0.0216383	NonUniformIntronCover	0.96196	6.32541	286	280	0.0435179	-	0.958303	16.1517	355	351	0.0231589	0.0236703	0.0197815	0.00858431	0.0341274	0.059509	0.0461986	0.0354106	0.00770022
8	143792405	143792484	8_143792405_143792484	#N/A	SCRIB	ENSG00000180900	#N/A	clean	-	0.0187052	10	0.061292	0.061292	0.938708	0.0155772	NonUniformIntronCover	1	5.96552	376	376	0.0342824	-	1	14.4483	406	406	0.0105263	0.0227464	0.0102625	0.0213723	0.0235423	0.0319602	0.0315399	0.0599676	0.0574587
15	73561048	73561895	15_73561048_73561895	#N/A	NPTN	ENSG00000156642	#N/A	clean	-	0.0089259	10	0.0614778	0.0614778	0.938522	0.0211708	-	1	32.0537	1478	1477	0.0300967	NonUniformIntronCover	1	45.9254	1476	1475	0.021232	0.0234443	0.0222753	0.0186774	0.0321004	0.0278296	0.0302071	0.0306564	-0.203107
6	52273916	52276267	6_52273916_52276267	#N/A	MCM3	ENSG00000112118	#N/A	clean	-	0.0297882	296	0.0616926	0.0616926	0.938307	0.0944998	NonUniformIntronCover	1	46.4411	442	442	0.124288	-	1	78.6282	554	554	0.107042	0.0705195	0.103032	0.0948959	0.121776	0.136831	0.128888	0.110149	0.00266615
X	129587118	129588178	X_129587118_129588178	#N/A	OCRL	ENSG00000122126	Yes	clean	+	0.058606	10	0.0617331	0.0617331	0.938267	0.100196	-	1	19.7095	176	176	0.158802	-	1	33.4143	177	176	0.112733	0.0459605	0.110169	0.0783606	0.115087	0.180566	0.160466	0.17604	-0.14278
20	20045486	20047764	20_20045486_20047764	Yes	CRNKL1	ENSG00000101343	Yes	clean	-	0.044649	10	0.0617644	0.0617644	0.938236	0.10705	NonUniformIntronCover	1	33.8073	282	282	0.151699	-	1	54.3634	304	304	0.0920193	0.116044	0.107196	0.108401	0.124613	0.142455	0.196623	0.12402	0.0228951
X	136016758	136022585	X_136016758_136022585	Yes	SLC9A6	ENSG00000198689	Yes	clean	+	0.0283493	10	0.0617776	0.0617776	0.938222	0.0215113	-	0.960976	5.03438	229	229	0.0498606	NonUniformIntronCover	1	12.3846	221	220	0.0235262	0.0234649	0.0159103	0.0117492	0.0467406	0.0357377	0.0460928	0.0659583	-0.0760071
19	57634755	57640703	19_57634755_57640703	#N/A	ZNF211	ENSG00000121417	#N/A	clean	+	-0.10469	286	0.0618115	0.938189	0.0618115	0.214342	-	1	6.54766	21	20	0.109652	-	0.988697	8.37467	62	59	0.233942	0.155947	0.173264	0.208997	0.109364	0.0940005	0.117664	0.0835019	0.162274
2	27641279	27642428	2_27641279_27642428	#N/A	GPN1	ENSG00000198522	Yes	clean	+	0.0272085	10	0.0618865	0.0618865	0.938113	0.0476319	-	1	20.9059	418	418	0.0748404	-	1	25.9672	319	319	0.043733	0.0602114	0.0521502	0.0284113	0.100394	0.0670959	0.0641018	0.0723167	-0.633858
9	134830044	134834970	9_134830044_134834970	#N/A	COL5A1	ENSG00000130635	#N/A	clean	+	0.0176919	179	0.0622768	0.0622768	0.937723	0.0182056	NonUniformIntronCover	1	7.73249	383	383	0.0358975	-	1	19.9947	485	484	0.0226119	0.0193336	0.0135383	0.0174799	0.0288154	0.040407	0.0424906	0.0306958	0.0986138
10	119837029	119838534	10_119837029_119838534	#N/A	MCMBP	ENSG00000197771	Yes	clean	-	0.0109245	10	0.062383	0.062383	0.937617	0.0271305	-	1	34.9983	1251	1251	0.038055	-	1	47.8681	1203	1203	0.0292974	0.0227241	0.0261576	0.0192556	0.0381703	0.0354267	0.034788	0.0401362	-0.395186
22	42142044	42142478	22_42142044_42142478	#N/A	CYP2D7	ENSG00000205702	#N/A	clean	-	0.236422	130	0.0625	0.0625	0.9375	0.0320285	-	0.5625	0.655738	17	17	0.26845	-	1	4.77049	11	11	0.0470219	0	0.0731707	0	0.528351	0.116279	0.0736414	0.293023	#N/A
15	62716459	62717575	15_62716459_62717575	#N/A	TLN2	ENSG00000171914	#N/A	clean	+	0.0505528	10	0.0625	0.0625	0.9375	0.0126582	-	0.868897	1	78	77	0.063211	NonUniformIntronCover	0.943942	4.99324	74	73	0.0285463	0.0239089	0.0112887	0.00756313	0.0499903	0.0715711	0.05982	0.0504808	-0.0240397
22	40285770	40300454	22_40285770_40300454	#N/A	TNRC6B	ENSG00000100354	#N/A	clean	+	0.0390724	850	0.0625398	0.0625398	0.93746	0.0532514	NonUniformIntronCover	0.967616	10.4619	186	186	0.0923238	-	0.990097	14.5452	143	142	0.0527954	0.048596	0.0473673	0.0562885	0.0688173	0.113801	0.0878767	0.0940965	-0.331783
6	78946874	78947622	6_78946874_78947622	#N/A	PHIP	ENSG00000146247	#N/A	clean	-	0.0454262	10	0.0627475	0.0627475	0.937253	0.0593648	-	1	10.2872	163	163	0.104791	-	1	20.0169	171	171	0.0551006	0.0721834	0.0699892	0.024777	0.0841882	0.0863542	0.0877337	0.160009	-0.0198667
2	11192712	11193778	2_11192712_11193778	#N/A	ROCK2	ENSG00000134318	#N/A	clean	-	0.0305342	10	0.0628119	0.0628119	0.937188	0.0833518	-	1	39.8278	438	438	0.113886	-	1	71.3302	555	553	0.087919	0.0829954	0.0840663	0.0738145	0.109815	0.112097	0.120933	0.110597	0.041195
2	45546839	45547521	2_45546839_45547521	#N/A	SRBD1	ENSG00000068784	#N/A	clean	-	0.0365431	10	0.0629289	0.0629289	0.937071	0.0189857	NonUniformIntronCover	0.888393	2.74815	141	141	0.0555288	-	1	9.81852	167	166	0.0294558	0.0107323	0.0119391	0.0163934	0.0521781	0.0599613	0.0453411	0.0657439	0.0372364
19	55227563	55228190	19_55227563_55228190	#N/A	TMEM86B	ENSG00000180089	#N/A	clean	-	0.162519	10	0.0629713	0.0629713	0.937029	0.271679	-	1	16.413	44	43	0.434198	-	1	23.7895	31	31	0.343085	0.0975992	0.355221	0.211283	0.384168	0.535889	0.505802	0.435213	0.0346698
12	109945349	109947255	12_109945349_109947255	#N/A	GIT2	ENSG00000139436	#N/A	clean	-	0.0570258	10	0.0633212	0.0633212	0.936679	0.0831822	NonUniformIntronCover	1	13.8816	152	148	0.140208	-	1	25.1132	151	148	0.0994727	0.0651907	0.0754455	0.078885	0.170236	0.12373	0.142666	0.115084	-0.0169926
4	158715403	158715561	4_158715403_158715561	#N/A	PPID	ENSG00000171497	#N/A	clean	-	0.0143055	10	0.0633214	0.0633214	0.936679	0.0107817	-	1	4	367	367	0.0250872	-	1	12.5833	486	485	0.0110878	0.0153846	0.0166667	0.000450248	0.0307757	0.0234375	0.0255871	0.0267857	0.0260455
2	182995838	183001952	2_182995838_183001952	#N/A	NCKAP1	ENSG00000061676	#N/A	clean	-	0.0113886	110	0.0634597	0.0634597	0.93654	0.0321676	-	1	42.6095	1280	1280	0.0435562	NonUniformIntronCover	1	65.6228	1435	1435	0.032847	0.0308514	0.0336152	0.0278183	0.0424745	0.0452828	0.0406672	0.045631	-0.0515788
14	37790837	37792263	14_37790837_37792263	#N/A	TTC6	ENSG00000139865	#N/A	clean	+	0.379137	10	0.0637149	0.0637149	0.936285	0.230753	-	1	3.89965	12	12	0.60989	LowCover	0.978814	4.69014	1	1	0.212458	0.234759	0.22277	0.137637	0.357466	1	0.545963	1	-0.125524
14	69380640	69386962	14_69380640_69386962	#N/A	ERH	ENSG00000100632	#N/A	clean	-	0.0082943	368	0.0639868	0.0639868	0.936013	0.0273997	-	1	54.0332	1916	1916	0.035694	NonUniformIntronCover	1	81.8035	2207	2207	0.0295773	0.0298495	0.024037	0.0233137	0.0305274	0.035252	0.0401809	0.0371752	-0.177161
11	47179030	47179158	11_47179030_47179158	#N/A	PACSIN3	ENSG00000165912	#N/A	clean	-	0.0139114	14	0.0640777	0.0640777	0.935922	4.00529e-05	-	0.00877193	0	219	219	0.0139515	NonUniformIntronCover	1	4.17391	295	295	0.000130907	0	0	0	0.00126662	0.0191898	0.00717213	0.0434783	0.0196585
5	38884111	38885348	5_38884111_38885348	#N/A	OSMR	ENSG00000145623	#N/A	clean	+	0.008022	10	0.064198	0.064198	0.935802	0.0220353	-	1	41.053	1822	1819	0.0300573	-	1	61.2648	1977	1976	0.018	0.0231107	0.0246793	0.0168231	0.0254121	0.0327704	0.0270783	0.0350943	-0.485694
12	121232676	121232996	12_121232676_121232996	#N/A	P2RX4	ENSG00000135124	#N/A	clean	+	0.0646615	10	0.0643926	0.0643926	0.935607	0.0671175	-	1	6.40323	89	89	0.131779	NonUniformIntronCover	1	16.0887	106	106	0.0545177	0.0848708	0.05	0.0625	0.102317	0.10497	0.152795	0.162758	-0.107663
15	40011346	40016501	15_40011346_40016501	#N/A	EIF2AK4	ENSG00000128829	#N/A	clean	+	0.034433	80	0.0644104	0.0644104	0.93559	0.0590416	-	1	17.067	272	262	0.0934746	NonUniformIntronCover	1	24.644	239	238	0.0607369	0.0409617	0.063614	0.0660713	0.110962	0.081773	0.0895643	0.0906383	-0.0212143
1	43415213	43415959	1_43415213_43415959	#N/A	SZT2	ENSG00000198198	#N/A	clean	+	0.127768	10	0.0644156	0.0644156	0.935584	0.135346	NonUniformIntronCover	1	7.98311	51	49	0.263114	-	1	14.9966	42	42	0.0771629	0.144783	0.138462	0.142857	0.177625	0.2394	0.281395	0.41328	0.0370255
3	46989593	46991218	3_46989593_46991218	#N/A	NBEAL2	ENSG00000160796	#N/A	clean	+	0.076198	10	0.0644494	0.0644494	0.935551	0.216765	-	1	40.9598	148	134	0.292963	NonUniformIntronCover	1	62.5672	151	132	0.19448	0.233109	0.224353	0.234224	0.24158	0.279953	0.292609	0.436857	0.00752645
16	67395062	67395186	16_67395062_67395186	#N/A	ZDHHC1	ENSG00000159714	Yes	known-exon	-	-0.420614	10	0.0651864	0.934814	0.0651864	0.819961	LowSplicing	1	9.1087	2	2	0.399347	-	1	7.97826	12	11	1	0.616667	0.850163	1	0.35514	0.5	0.535354	0.182796	-0.265758
17	76278189	76279040	17_76278189_76279040	#N/A	QRICH2	ENSG00000129646	#N/A	clean	-	0.204665	10	0.0652113	0.0652113	0.934789	0.10635	-	0.829964	2.26113	19	17	0.311015	NonUniformIntronCover	1	3.61128	8	7	0.0372066	0.10322	0.0935872	0.112635	0.329346	0.2	0.286017	1	0.0531625
6	30604254	30604352	6_30604254_30604352	#N/A	PPP1R10	ENSG00000204569	#N/A	clean	-	0.0187816	10	0.0652256	0.0652256	0.934774	0.0176991	NonUniformIntronCover	1	6	333	333	0.0364807	-	1	17	449	449	0.0228845	0.00389683	0.025256	0.00333111	0.0390625	0.0499391	0.0264005	0.0277778	0.0767586
6	82214829	82216075	6_82214829_82216075	#N/A	IBTK	ENSG00000005700	#N/A	clean	-	0.0200026	10	0.0652631	0.0652631	0.934737	0.0444553	NonUniformIntronCover	1	30.752	656	654	0.0644579	-	1	41.2016	594	593	0.0382201	0.0465545	0.0402337	0.0471648	0.0493415	0.0590196	0.0545348	0.098067	-0.187957
4	7004924	7006631	4_7004924_7006631	#N/A	TBC1D14	ENSG00000132405	#N/A	clean	+	0.0524239	90	0.0653043	0.0653043	0.934696	0.0896461	-	1	17.1345	170	169	0.14207	-	1	26.9923	159	159	0.0984119	0.0647799	0.0944512	0.0305202	0.136662	0.128517	0.150093	0.124301	-0.077618
1	167765749	167772274	1_167765749_167772274	#N/A	MPZL1	ENSG00000197965	#N/A	clean	+	0.0104682	370	0.0654007	0.0654007	0.934599	0.0312338	-	1	45.782	1420	1337	0.041702	-	1	65.5798	1507	1421	0.0324492	0.0301295	0.0318753	0.0298029	0.0381408	0.0382295	0.0500383	0.0446082	-0.263666
12	41029219	41069958	12_41029219_41069958	#N/A	CNTN1	ENSG00000018236	#N/A	clean	+	0.0110599	4243	0.0657901	0.0657901	0.93421	0.0359302	-	0.993205	51.3571	1378	1337	0.0469901	NonUniformIntronCover	0.995041	70.8542	1437	1393	0.0331245	0.037726	0.0347479	0.0378474	0.0412724	0.0478142	0.0489066	0.0482449	-0.206274
20	49878063	49880923	20_49878063_49880923	#N/A	SLC9A8	ENSG00000197818	Yes	clean	+	0.0434522	20	0.0659433	0.0659433	0.934057	0.0663438	-	1	15.846	223	220	0.109796	-	1	19.8574	161	161	0.0595656	0.0559959	0.0686039	0.0652624	0.116221	0.0848103	0.135648	0.11753	-0.664652
12	95263081	95266356	12_95263081_95266356	#N/A	VEZT	ENSG00000028203	Yes	clean	+	0.049212	72	0.0660495	0.0660495	0.93395	0.182205	-	1	67.7311	277	277	0.231417	NonUniformIntronCover	1	94.544	286	286	0.19453	0.196105	0.190935	0.136326	0.234994	0.218009	0.218012	0.261137	-0.0959631
5	136049580	136052906	5_136049580_136052906	#N/A	TGFBI	ENSG00000120708	#N/A	clean	+	0.00304887	110	0.0661865	0.0661865	0.933813	0.00819403	-	1	35.0132	4238	4228	0.0112429	NonUniformIntronCover	1	55.5233	4883	4870	0.00700284	0.00819033	0.00883214	0.00881623	0.0123059	0.0105991	0.0103755	0.0106626	-0.254537
17	63690412	63691101	17_63690412_63691101	#N/A	MAP3K3	ENSG00000198909	#N/A	clean	+	-0.0528487	119	0.0662847	0.933715	0.0662847	0.109834	NonUniformIntronCover	0.9	11.2281	91	88	0.0569853	-	1	9.24561	153	149	0.109085	0.132692	0.097754	0.118382	0.0570041	0.0584349	0.0953378	0.0342943	0.203381
8	63175416	63186146	8_63175416_63186146	#N/A	YTHDF3	ENSG00000185728	#N/A	clean	+	0.037078	1240	0.0664031	0.0664031	0.933597	0.132977	NonUniformIntronCover	0.999895	65.9497	427	424	0.170055	-	1	90.1554	440	432	0.12692	0.143881	0.14169	0.0941097	0.171284	0.189593	0.14827	0.170178	-0.124165
9	82993025	82997011	9_82993025_82997011	#N/A	RASEF	ENSG00000165105	#N/A	clean	-	0.083731	10	0.0664732	0.0664732	0.933527	0.224536	-	1	39.9579	138	137	0.308267	-	1	57.4881	129	128	0.245375	0.18504	0.227039	0.200146	0.291147	0.272506	0.365295	0.327493	-0.169942
13	49481116	49482736	13_49481116_49482736	#N/A	SETDB2	ENSG00000136169	#N/A	clean	+	-0.12276	10	0.0665589	0.933441	0.0665589	0.224773	-	1	8.40839	27	27	0.102013	NonUniformIntronCover	1	8.52019	74	73	0.218826	0.211171	0.179037	0.258406	0.0717953	0.130798	0.0796165	0.101717	0.0417295
17	31892323	31892746	17_31892323_31892746	#N/A	UTP6	ENSG00000108651	#N/A	clean	-	0.063916	10	0.0665928	0.0665928	0.933407	0.152256	-	1	27.1198	149	149	0.216172	-	1	48.5389	176	175	0.185945	0.156718	0.132092	0.108012	0.199572	0.216903	0.206723	0.252895	0.0421865
10	93402347	93402859	10_93402347_93402859	#N/A	MYOF	ENSG00000138119	#N/A	clean	-	0.0184908	10	0.0666932	0.0666932	0.933307	0.044925	-	1	27.2822	580	580	0.0634158	-	1	57.0792	843	843	0.0337955	0.0521932	0.0486007	0.0388449	0.0584214	0.0632842	0.0688939	0.0532622	0.209618
6	97263448	97267871	6_97263448_97267871	#N/A	MMS22L	ENSG00000146263	#N/A	clean	-	0.058159	350	0.0667411	0.0667411	0.933259	0.106668	-	1	19.1048	160	149	0.164827	NonUniformIntronCover	1	29.9982	152	142	0.114996	0.0852194	0.105037	0.0900372	0.143326	0.150404	0.234895	0.152815	-0.0162939
6	108998755	109000490	6_108998755_109000490	#N/A	SESN1	ENSG00000080546	#N/A	clean	-	0.090003	10	0.0668775	0.0668775	0.933123	0.159046	-	1	16.2648	82	82	0.249049	NonUniformIntronCover	1	29.848	86	86	0.158829	0.166025	0.157728	0.114174	0.293874	0.232105	0.178773	0.288525	0.142945
22	41141222	41146738	22_41141222_41146738	#N/A	EP300	ENSG00000100393	#N/A	clean	+	0.0176564	230	0.066912	0.066912	0.933088	0.0293828	-	0.96311	16.1654	534	494	0.0470392	-	0.979947	26.112	529	498	0.0296545	0.0326857	0.025415	0.0254911	0.0437389	0.05157	0.0385184	0.0586089	-0.0109619
1	19238139	19238794	1_19238139_19238794	#N/A	EMC1	ENSG00000127463	#N/A	clean	-	0.0206717	178	0.0669774	0.0669774	0.933023	0.0216054	NonUniformIntronCover	1	7.70681	349	347	0.0422771	-	1	15.7592	357	354	0.0128678	0.0251445	0.023076	0.0251418	0.0410692	0.029655	0.0477692	0.0576908	-0.0776112
3	190620440	190623343	3_190620440_190623343	#N/A	IL1RAP	ENSG00000196083	#N/A	clean	+	0.106534	10	0.0670124	0.0670124	0.932988	0.0838079	-	0.98168	4.9396	54	54	0.190342	NonUniformIntronCover	0.98168	11.0492	47	47	0.0562793	0.0362021	0.111156	0.0732391	0.116504	0.229621	0.28448	0.113491	-0.225465
2	233436441	233437376	2_233436441_233437376	#N/A	DGKD	ENSG00000077044	#N/A	clean	+	0.0288482	10	0.0670461	0.0670461	0.932954	0.0589694	-	1	22.1833	354	350	0.0878176	NonUniformIntronCover	1	37.0647	385	383	0.0398698	0.0694697	0.0684389	0.0589727	0.0778866	0.0841148	0.0804922	0.105879	-0.0937312
2	61880394	61883458	2_61880394_61883458	#N/A	CCT4	ENSG00000115484	#N/A	clean	-	0.0085843	280	0.0670495	0.0670495	0.93295	0.0351157	NonUniformIntronCover	1	78.2101	2149	2127	0.0437	-	1	109.901	2405	2390	0.0396876	0.035402	0.0338335	0.0297872	0.0424207	0.0443068	0.0407248	0.0500025	-0.0614251
3	113468404	113468761	3_113468404_113468761	#N/A	SPICE1	ENSG00000163611	#N/A	clean	-	-0.0516796	10	0.067369	0.932631	0.067369	0.15023	-	1	22.8058	129	129	0.0985504	NonUniformIntronCover	1	22.3022	204	204	0.148775	0.161062	0.150791	0.169839	0.140033	0.0948692	0.0948837	0.0635226	0.0819923
22	41878123	41880715	22_41878123_41880715	#N/A	SREBF2	ENSG00000198911	#N/A	clean	+	0.055064	180	0.0675698	0.0675698	0.93243	0.138669	-	1	36.8675	229	214	0.193733	NonUniformIntronCover	1	50.4596	204	197	0.153829	0.105727	0.139643	0.13331	0.176225	0.163118	0.224861	0.221761	-0.126197
7	148797859	148797936	7_148797859_148797936	#N/A	CUL1	ENSG00000055130	Yes	clean	+	0.0220657	10	0.0676187	0.0676187	0.932381	0.0405632	-	1	17.9259	424	422	0.0626289	-	1	33.7407	505	504	0.0386997	0.0505051	0.0359712	0.0333333	0.0542636	0.0521632	0.0696203	0.0811007	-0.12353
7	94585515	94588688	7_94585515_94588688	#N/A	SGCE	ENSG00000127990	#N/A	clean	-	0.0283097	483	0.0676487	0.0676487	0.932351	0.055941	-	1	23.8801	403	392	0.0842507	-	1	31.0046	337	328	0.0677167	0.0466466	0.0527926	0.0404441	0.0681691	0.0823321	0.0887931	0.0741275	-0.0415956
1	150927974	150929966	1_150927974_150929966	#N/A	SETDB1	ENSG00000143379	#N/A	clean	+	0.057789	320	0.0677431	0.0677431	0.932257	0.140378	-	1	31.6806	194	192	0.198167	-	1	47.6985	193	189	0.154078	0.122289	0.13792	0.135628	0.207854	0.218237	0.182793	0.2084	0.00612964
2	97209872	97211545	2_97209872_97211545	#N/A	ANKRD36	ENSG00000135976	#N/A	clean	+	-0.128456	60	0.0681847	0.931815	0.0681847	0.685522	MinorIsoform	1	87.1947	30	30	0.557066	-	1	119.479	79	79	0.728277	0.654113	0.667918	0.724587	0.491829	0.557203	0.624284	0.636234	0.249607
9	83004586	83005415	9_83004586_83005415	#N/A	RASEF	ENSG00000165105	#N/A	clean	-	0.0462341	10	0.0683967	0.0683967	0.931603	0.0969379	NonUniformIntronCover	1	24.7964	231	231	0.143172	-	1	32.5836	195	195	0.136164	0.0813657	0.0884433	0.0615772	0.142977	0.136813	0.154129	0.152547	-0.169942
3	27418632	27420699	3_27418632_27420699	#N/A	SLC4A7	ENSG00000033867	#N/A	clean	-	0.0158665	150	0.0684101	0.0684101	0.93159	0.0271905	NonUniformIntronCover	0.995827	16.4628	588	588	0.043057	-	0.942097	27.4915	609	609	0.0299273	0.0215722	0.0255622	0.0305839	0.0458141	0.0394626	0.0359669	0.0483315	-0.0616268
11	106094654	106096742	11_106094654_106096742	#N/A	AASDHPPT	ENSG00000149313	#N/A	clean	+	0.0183932	130	0.0684178	0.0684178	0.931582	0.0222665	-	1	9.70153	426	426	0.0406597	NonUniformIntronCover	1	15.5969	362	362	0.015217	0.0288709	0.0257329	0.0170512	0.031235	0.0491008	0.0394536	0.0433856	-0.299397
17	40301608	40301911	17_40301608_40301911	#N/A	CDC6	ENSG00000094804	#N/A	clean	+	0.0386576	10	0.0684435	0.0684435	0.931557	0.0746554	-	1	21.6218	268	268	0.113313	NonUniformIntronCover	1	41.2773	322	322	0.0885854	0.0628317	0.073298	0.065445	0.094155	0.0978234	0.0927112	0.215872	-0.0273843
22	24226266	24226630	22_24226266_24226630	#N/A	GGT5	ENSG00000099998	#N/A	clean	-	0.155776	10	0.0684636	0.0684636	0.931536	0.030137	-	0.403955	0.260563	13	13	0.185913	LowCover	1	1.59859	6	6	0.0805195	0	0	0.0499195	0.138686	0.333333	0.1	0.283401	-0.230928
6	142440953	142443336	6_142440953_142443336	#N/A	ADGRG6	ENSG00000112414	#N/A	clean	+	0.0117432	10	0.0686726	0.0686726	0.931327	0.0415921	NonUniformIntronCover	1	63.1861	1456	1440	0.0533353	-	1	87.4963	1553	1523	0.0468554	0.0406896	0.0373649	0.042732	0.0570154	0.0505839	0.0527206	0.0505087	-0.164902
16	69165526	69167074	16_69165526_69167074	#N/A	CIRH1A	ENSG00000141076	#N/A	known-exon	+	0.0094229	10	0.0687035	0.0687035	0.931296	0.0174033	NonUniformIntronCover	1	18.1721	1025	1025	0.0268262	-	1	35.3117	1280	1279	0.0182682	0.0162392	0.0183026	0.0152385	0.0184192	0.0316653	0.0250914	0.0336318	-0.0541707
6	148531661	148532796	6_148531661_148532796	#N/A	SASH1	ENSG00000111961	#N/A	clean	+	0.0425414	10	0.0688018	0.0688018	0.931198	0.0234482	-	0.954667	2.80931	117	117	0.0659896	NonUniformIntronCover	0.977778	8.83149	125	125	0.0227273	0.0257397	0.0116949	0.0141308	0.0767961	0.0604566	0.0451891	0.0826341	-0.081473
1	212065029	212066811	1_212065029_212066811	#N/A	DTL	ENSG00000143476	#N/A	clean	+	0.0275923	120	0.0688064	0.0688064	0.931194	0.0608243	-	1	24.9339	385	384	0.0884166	NonUniformIntronCover	1	37.536	387	385	0.0621426	0.0661806	0.0587312	0.0430093	0.0684255	0.108926	0.0825231	0.108223	-0.0341332
7	156836885	156892927	7_156836885_156892927	#N/A	LMBR1	ENSG00000105983	Yes	clean	-	0.0224622	2761	0.0688236	0.0688236	0.931176	0.0593939	-	0.998649	34.2242	519	510	0.0818561	NonUniformIntronCover	0.999812	46.6275	511	496	0.0633375	0.0718587	0.0525485	0.0531797	0.0778744	0.0872743	0.0772486	0.0831063	-0.127148
4	165299656	165305607	4_165299656_165305607	#N/A	KLHL2	ENSG00000109466	#N/A	clean	+	0.147571	40	0.0689003	0.0689003	0.9311	0.179546	-	0.992387	10.723	49	46	0.327117	-	0.997801	16.0427	33	29	0.234801	0.121768	0.201458	0.100885	0.245964	0.351717	0.451327	0.263633	-0.0385763
1	61701025	61709328	1_61701025_61709328	#N/A	TM2D1	ENSG00000162604	Yes	clean	-	0.0453009	300	0.0689036	0.0689036	0.931096	0.049221	-	0.971136	8.74899	169	168	0.0945219	NonUniformIntronCover	0.968387	12.8398	123	122	0.0570971	0.0509992	0.055179	0.0285724	0.114796	0.0713876	0.0696644	0.115957	-0.123553
4	3207357	3208772	4_3207357_3208772	#N/A	HTT	ENSG00000197386	Yes	clean	+	0.0429476	10	0.0690215	0.0690215	0.930979	0.0509034	-	0.930961	7.40142	138	136	0.093851	-	1	13.6714	132	129	0.0413156	0.0345892	0.068383	0.0183874	0.0722033	0.0876547	0.106498	0.119444	-0.00993645
7	156763795	156796388	7_156763795_156796388	#N/A	LMBR1	ENSG00000105983	Yes	clean	-	0.0166514	548	0.0690917	0.0690917	0.930908	0.0355121	NonUniformIntronCover	0.985177	24.8533	670	610	0.0521635	-	0.989484	37.8636	676	632	0.0423497	0.0299488	0.0319806	0.0361118	0.053385	0.0588752	0.0436036	0.0495805	-0.127148
6	125881203	125882425	6_125881203_125882425	#N/A	NCOA7	ENSG00000111912	#N/A	clean	+	0.0448604	10	0.0691012	0.0691012	0.930899	0.033336	-	1	3.44856	100	100	0.0781964	NonUniformIntronCover	1	11.1975	126	126	0.0196441	0.0169918	0.0161007	0.0582019	0.0841529	0.0975423	0.067408	0.0594897	0.270066
17	42586891	42587833	17_42586891_42587833	#N/A	FAM134C	ENSG00000141699	#N/A	clean	-	0.040758	10	0.069151	0.069151	0.930849	0.130164	-	1	48.3342	323	312	0.170922	-	1	65.7647	319	313	0.159089	0.0900876	0.142443	0.103231	0.159618	0.184069	0.173552	0.163973	-0.12605
3	47396217	47404651	3_47396217_47404651	#N/A	PTPN23	ENSG00000076201	#N/A	clean	+	0.0690839	450	0.0691626	0.0691626	0.930837	0.0948981	-	0.994739	12.6866	121	107	0.163982	NonUniformIntronCover	0.997244	16.6725	85	77	0.0712534	0.0797599	0.116948	0.0756631	0.161688	0.179362	0.145848	0.127533	-0.0774519
20	3912634	3916926	20_3912634_3916926	#N/A	PANK2	ENSG00000125779	#N/A	clean	+	0.027007	280	0.0692312	0.0692312	0.930769	0.105224	-	1	68.9122	582	577	0.132231	-	1	102.552	670	668	0.114573	0.106693	0.100298	0.0866536	0.114587	0.132552	0.146628	0.128248	-0.00731961
12	89642355	89655678	12_89642355_89655678	#N/A	ATP2B1	ENSG00000070961	#N/A	clean	-	0.0155682	386	0.0692697	0.0692697	0.93073	0.0590086	-	1	69.7324	1088	1088	0.0745768	-	1	91.5465	1111	1111	0.0624294	0.052473	0.0634348	0.0520778	0.0763265	0.071078	0.0723154	0.0801478	-0.332296
16	68810341	68811683	16_68810341_68811683	#N/A	CDH1	ENSG00000039068	#N/A	clean	+	-0.0190555	60	0.0692846	0.930715	0.0692846	0.025442	-	0.939938	4.49027	170	170	0.00638646	NonUniformIntronCover	0.658346	1.37549	213	213	0.0108502	0.0149323	0.0270647	0.013087	0.00211821	0.00770337	0.00854445	0.00319347	-0.0474664
14	95106223	95107607	14_95106223_95107607	#N/A	DICER1	ENSG00000100697	#N/A	clean	-	0.0149068	10	0.069291	0.069291	0.930709	0.0264868	-	1	17.44	641	641	0.0413936	NonUniformIntronCover	1	25.1745	583	583	0.0269549	0.0225554	0.024042	0.0224882	0.0376674	0.0451111	0.0401607	0.050867	-0.376943
6	41937394	41940369	6_41937394_41940369	#N/A	CCND3	ENSG00000112576	#N/A	clean	-	0.022559	203	0.0694058	0.0694058	0.930594	0.0517592	-	1	26.1459	479	457	0.0743182	-	1	40.7847	508	486	0.0589863	0.0507989	0.0452509	0.0528703	0.0753672	0.0710235	0.0821283	0.0590908	-0.0824458
10	92504897	92506441	10_92504897_92506441	#N/A	IDE	ENSG00000119912	#N/A	clean	-	0.0222799	10	0.0695056	0.0695056	0.930494	0.0564504	NonUniformIntronCover	1	32.1873	535	535	0.0787303	-	1	55.4625	643	643	0.0590764	0.0555712	0.0507994	0.0432369	0.0622334	0.0836718	0.0771747	0.0786514	-0.0727056
17	32338351	32339812	17_32338351_32339812	#N/A	C17orf75	ENSG00000108666	Yes	clean	-	0.079922	190	0.0695809	0.0695809	0.930419	0.218332	-	1	40.78	145	145	0.298254	NonUniformIntronCover	1	57.3772	113	113	0.227667	0.241891	0.210878	0.217447	0.270396	0.361649	0.277223	0.329726	-0.35558
19	12715739	12719028	19_12715739_12719028	#N/A	TNPO2	ENSG00000105576	Yes	clean	-	0.0223244	130	0.0696566	0.0696566	0.930343	0.0450719	-	0.995568	19.4933	406	406	0.0673963	-	1	29.7739	409	409	0.0394684	0.0497851	0.0425808	0.0398342	0.0634878	0.0750333	0.057115	0.0713466	-0.149068
14	74510213	74511244	14_74510213_74511244	#N/A	LTBP2	ENSG00000119681	#N/A	clean	-	-0.0353658	10	0.069676	0.930324	0.069676	0.0625116	-	1	9.06846	136	136	0.0271458	NonUniformIntronCover	1	4.93888	177	173	0.0514942	0.0630011	0.0583101	0.0740741	0.0489451	0.0190196	0.03017	0.0175903	-0.0499483
7	92503195	92504731	7_92503195_92504731	#N/A	PEX1	ENSG00000127980	#N/A	clean	-	0.0542682	10	0.069897	0.069897	0.930103	0.0493468	-	1	5.81373	112	111	0.103615	NonUniformIntronCover	1	11.6748	101	95	0.0453321	0.0669439	0.026423	0.0353982	0.105427	0.105894	0.0945822	0.0692388	0.0505375
7	151052062	151052165	7_151052062_151052165	#N/A	ASIC3	ENSG00000213199	#N/A	clean	+	0.053819	10	0.0700188	0.0700188	0.929981	0.025	-	0.849462	2	78	76	0.078819	-	1	7.87179	92	91	0.0210526	0	0.0333333	0.029987	0.10942	0.0357143	0.0982659	0.0917808	0.127965
11	110272619	110279680	11_110272619_110279680	#N/A	RDX	ENSG00000137710	#N/A	clean	-	0.048412	231	0.070357	0.070357	0.929643	0.131947	-	1	40.5849	267	266	0.180359	NonUniformIntronCover	1	53.9114	245	242	0.132881	0.137469	0.138358	0.112668	0.162341	0.201288	0.178077	0.174148	-0.191159
7	30631541	30632246	7_30631541_30632246	#N/A	GARS	ENSG00000106105	#N/A	clean	+	-0.0085688	10	0.070485	0.929515	0.070485	0.0316236	NonUniformIntronCover	1	42.3226	1295	1295	0.0230548	-	1	49.8172	2111	2111	0.0319439	0.0319429	0.0273446	0.0301465	0.0265753	0.0196852	0.022103	0.026961	0.269171
1	156334918	156335826	1_156334918_156335826	#N/A	CCT3	ENSG00000163468	#N/A	clean	-	0.0084925	10	0.0706627	0.0706627	0.929337	0.0442917	-	1	112.478	2401	2401	0.0527842	-	1	156.533	2777	2777	0.0476807	0.0427189	0.0474777	0.0400296	0.05366	0.0546846	0.0492219	0.0535911	-0.0993115
12	110296737	110322991	12_110296737_110322991	#N/A	ATP2A2	ENSG00000174437	#N/A	clean	+	0.0035136	710	0.0707975	0.0707975	0.929203	0.0145663	-	0.998473	84.728	5732	5692	0.0180799	-	0.996633	118.413	6431	6399	0.0145706	0.0149182	0.0137604	0.0150094	0.0172226	0.0186042	0.0160771	0.0206141	-0.132539
12	105149749	105152342	12_105149749_105152342	#N/A	KIAA1033	ENSG00000136051	#N/A	clean	+	0.0121015	10	0.0709522	0.0709522	0.929048	0.0265331	-	0.992257	22.2957	777	777	0.0386346	-	1	39.8657	964	964	0.0306274	0.0243324	0.0195262	0.0278978	0.0515464	0.0343609	0.0387209	0.0342528	-0.0450402
12	120557682	120560725	12_120557682_120560725	#N/A	RNF10	ENSG00000022840	#N/A	clean	+	0.0185957	60	0.0714233	0.0714233	0.928577	0.0389283	-	1	24.7891	612	611	0.057524	NonUniformIntronCover	0.996983	42.4803	696	695	0.0438835	0.0387088	0.0409232	0.0335896	0.0542822	0.0595206	0.0527426	0.0523925	-0.0468877
16	24777358	24789231	16_24777358_24789231	#N/A	TNRC6A	ENSG00000090905	#N/A	clean	+	0.035884	535	0.0715185	0.0715185	0.928482	0.100723	-	0.972835	40.6574	322	317	0.136607	-	0.990386	56.8014	334	325	0.105174	0.105078	0.0926075	0.0952923	0.134021	0.135792	0.126705	0.15399	-0.133397
5	140642053	140642314	5_140642053_140642314	#N/A	TMCO6	ENSG00000113119	#N/A	known-exon	+	0.111135	10	0.071677	0.071677	0.928323	0.403398	-	1	60.1782	82	81	0.514533	NonUniformIntronCover	1	90.0891	79	78	0.470511	0.346403	0.44884	0.29073	0.521961	0.517271	0.501905	0.495158	-0.0791558
12	122594385	122597730	12_122594385_122597730	#N/A	KNTC1	ENSG00000184445	#N/A	clean	+	0.055368	130	0.0717491	0.0717491	0.928251	0.221128	-	1	72.1127	254	216	0.276496	-	1	99.7444	261	220	0.215282	0.220116	0.227607	0.194803	0.304537	0.258864	0.236744	0.317225	-0.0238074
7	96121997	96131742	7_96121997_96131742	#N/A	SLC25A13	ENSG00000004864	#N/A	clean	-	0.0239331	51	0.0718557	0.0718557	0.928144	0.0431429	-	1	17.9451	398	398	0.067076	NonUniformIntronCover	1	26.8182	373	373	0.0387972	0.0468968	0.0395532	0.0523278	0.0552984	0.0703549	0.0790377	0.057963	-0.481503
22	19139292	19139611	22_19139292_19139611	#N/A	DGCR14	ENSG00000100056	#N/A	clean	-	0.0402471	10	0.0721358	0.0721358	0.927864	0.00200636	NonUniformIntronCover	0.132686	0	66	66	0.0422535	-	0.941748	3	68	68	0.00609446	0	0.00389523	0.0130949	0.0567585	0.0288745	0.0327629	0.0285201	-0.0717575
7	47345038	47346186	7_47345038_47346186	#N/A	TNS3	ENSG00000136205	#N/A	clean	-	0.0162708	10	0.0721399	0.0721399	0.92786	0.0757383	-	1	95.6294	1167	1158	0.0920091	-	1	147.844	1459	1444	0.07754	0.0805459	0.0773311	0.0627668	0.0808972	0.0964968	0.0951058	0.0930437	0.0577031
9	109064567	109073355	9_109064567_109073355	#N/A	TMEM245	ENSG00000106771	#N/A	clean	-	0.0143631	288	0.0721552	0.0721552	0.927845	0.0570661	-	1	71.1712	1176	1166	0.0714292	NonUniformIntronCover	1	93.6932	1218	1204	0.0565851	0.063686	0.0562733	0.0534958	0.0679379	0.0690206	0.0718068	0.0793328	-0.231256
12	95257239	95262905	12_95257239_95262905	#N/A	VEZT	ENSG00000028203	Yes	clean	+	0.030221	182	0.0722281	0.0722281	0.927772	0.146422	-	1	102.409	589	546	0.176643	NonUniformIntronCover	1	141.167	651	592	0.156693	0.145661	0.132815	0.152039	0.171334	0.164032	0.181979	0.193489	-0.0959631
16	23532765	23534887	16_23532765_23534887	#N/A	EARS2	ENSG00000103356	#N/A	clean	-	0.0556755	130	0.072238	0.072238	0.927762	0.0714345	NonUniformIntronCover	0.99498	10.8471	139	139	0.12711	-	1	19.2218	132	131	0.0584948	0.0391131	0.0638571	0.0698784	0.178896	0.0767705	0.10662	0.161765	-0.0585713
21	42579800	42580344	21_42579800_42580344	#N/A	SLC37A1	ENSG00000160190	#N/A	clean	+	0.115779	10	0.0723854	0.0723854	0.927615	0.0400399	-	0.629213	1.12617	27	27	0.155819	-	1	5.53738	29	29	0.0339213	0	0.04091	0.060686	0.191522	0.1	0.0929458	0.281397	-0.165524
3	15670556	15675897	3_15670556_15675897	#N/A	ANKRD28	ENSG00000206560	#N/A	clean	-	0.031578	70	0.0724565	0.0724565	0.927543	0.094414	NonUniformIntronCover	1	42.954	409	409	0.125992	-	1	65.0138	439	438	0.108381	0.0953259	0.0837514	0.0751117	0.125024	0.137265	0.116701	0.114009	-0.0150186
1	108139208	108143542	1_108139208_108143542	#N/A	SLC25A24	ENSG00000085491	#N/A	clean	-	0.0164522	10	0.0725215	0.0725215	0.927478	0.0250451	-	0.976873	13.7434	535	533	0.0414973	NonUniformIntronCover	1	19.6121	453	451	0.0253972	0.0176582	0.0272422	0.0193529	0.0361842	0.0497277	0.0410117	0.0292868	-0.372647
8	17274958	17276396	8_17274958_17276396	#N/A	VPS37A	ENSG00000155975	#N/A	clean	+	0.0158776	10	0.0725347	0.0725347	0.927465	0.0332367	-	1	20.215	585	585	0.0491143	-	1	32.5402	630	628	0.0424421	0.0354268	0.0306066	0.0200372	0.04484	0.0449599	0.0472756	0.0618578	-0.0830582
15	75048721	75049149	15_75048721_75049149	#N/A	PPCDC	ENSG00000138621	#N/A	clean	+	0.148118	10	0.0725507	0.0725507	0.927449	0.499083	-	1	51.8095	52	51	0.647201	-	1	86.2202	47	43	0.485961	0.430657	0.5855	0.490566	0.607415	0.624355	0.756924	0.632586	-0.0116108
20	62338608	62345817	20_62338608_62345817	#N/A	LAMA5	ENSG00000130702	#N/A	clean	-	0.0147596	602	0.0725856	0.0725856	0.927414	0.0399855	NonUniformIntronCover	1	32.9043	790	768	0.0547451	-	0.993946	58.5528	1009	973	0.0339448	0.039125	0.043139	0.0375588	0.0545837	0.0446519	0.052251	0.0598329	0.0920475
5	6633869	6651841	5_6633869_6651841	#N/A	SRD5A1	ENSG00000145545	#N/A	clean	+	0.0621172	1712	0.0728415	0.0728415	0.927159	0.0834058	NonUniformIntronCover	0.994895	12.5573	138	130	0.145523	-	0.994834	19.0743	112	107	0.0914897	0.0680441	0.0891726	0.0618651	0.117796	0.182316	0.147535	0.117925	-0.199684
1	21865073	21865284	1_21865073_21865284	#N/A	HSPG2	ENSG00000142798	#N/A	clean	-	0.0273323	10	0.0729509	0.0729509	0.927049	0.0336711	-	1	9.02469	259	259	0.0610034	-	1	15.8519	244	244	0.0430004	0.0425532	0.0333333	0.0149414	0.0723581	0.0478989	0.0663265	0.0803928	-0.123608
2	237087197	237088604	2_237087197_237088604	#N/A	COPS8	ENSG00000198612	#N/A	clean	+	0.0220426	120	0.072996	0.072996	0.927004	0.0449731	NonUniformIntronCover	1	25.6175	544	540	0.0670157	-	1	36.4175	504	503	0.0390361	0.0534904	0.045772	0.0308054	0.0726437	0.0639156	0.059917	0.0657347	-0.185885
5	59180644	59185188	5_59180644_59185188	#N/A	PDE4D	ENSG00000113448	#N/A	clean	-	-0.0092435	10	0.0734898	0.92651	0.0734898	0.0551363	-	1	116.766	2001	1941	0.0458928	-	1	126.023	2620	2560	0.0550191	0.0643294	0.0489288	0.0619823	0.0458578	0.0482643	0.0455299	0.042542	-0.0889947
6	145893393	145894149	6_145893393_145894149	#N/A	SHPRH	ENSG00000146414	#N/A	clean	-	-0.084799	10	0.073501	0.926499	0.073501	0.279415	-	1	25.98	63	63	0.194616	-	1	35.28	141	141	0.223422	0.270879	0.340095	0.286281	0.2064	0.196267	0.193087	0.197861	0.0667631
19	46384909	46387092	19_46384909_46387092	#N/A	PPP5C	ENSG00000011485	Yes	clean	+	0.0133077	10	0.0739686	0.0739686	0.926031	0.0209615	-	0.998159	13.6383	637	637	0.0342692	NonUniformIntronCover	1	27.6785	774	774	0.0222783	0.0171284	0.0222357	0.0190592	0.0366507	0.039905	0.0254592	0.0343762	-0.078518
2	152735126	152759746	2_152735126_152759746	#N/A	ARL6IP6	ENSG00000177917	#N/A	clean	+	0.05426	410	0.0744331	0.0744331	0.925567	0.124366	-	0.999546	28.6899	202	197	0.178626	-	1	42.1897	190	190	0.134634	0.10993	0.12536	0.100408	0.158909	0.171735	0.184678	0.188975	-0.202347
X	77841320	77853900	X_77841320_77853900	Yes	MAGT1	ENSG00000102158	Yes	clean	-	0.0282873	2210	0.0745011	0.0745011	0.925499	0.0613491	NonUniformIntronCover	0.984089	22.3527	342	339	0.0896364	-	0.985728	31.8033	323	317	0.0589816	0.0546737	0.0570455	0.0642348	0.0922545	0.0772822	0.087898	0.114585	-0.633529
2	60793715	60793970	2_60793715_60793970	#N/A	PAPOLG	ENSG00000115421	#N/A	clean	+	0.0203025	10	0.0745268	0.0745268	0.925473	0.0106444	-	1	2.80808	261	249	0.0309469	-	1	10.4747	326	323	0.012987	0.0208333	0.0056596	0.00462314	0.0227273	0.0226691	0.0343706	0.0491803	-0.0700466
15	78490761	78493908	15_78490761_78493908	#N/A	IREB2	ENSG00000136381	#N/A	clean	+	0.0232564	10	0.0746448	0.0746448	0.925355	0.0804376	-	1	60.7068	693	693	0.103694	-	1	75.0829	648	648	0.0733001	0.0781678	0.0840153	0.09218	0.102738	0.114831	0.0970333	0.106463	-0.315976
11	69081499	69083944	11_69081499_69083944	#N/A	TPCN2	ENSG00000162341	#N/A	clean	+	0.14103	353	0.0747466	0.0747466	0.925253	0.184965	-	1	11.574	51	50	0.325995	NonUniformIntronCover	1	16.9284	35	35	0.15076	0.187483	0.194618	0.215041	0.289776	0.32103	0.300955	0.379795	-0.114733
14	73959522	73961172	14_73959522_73961172	#N/A	COQ6	ENSG00000119723	#N/A	clean	+	0.085944	221	0.0748123	0.0748123	0.925188	0.121254	NonUniformIntronCover	1	12.6946	89	88	0.207198	-	1	21.1693	81	73	0.105752	0.109761	0.138209	0.0806908	0.313519	0.206171	0.157609	0.158522	-0.108964
19	10110614	10110696	19_10110614_10110696	#N/A	PPAN-P2RY11	ENSG00000243207	#N/A	clean	+	0.0385872	10	0.0749148	0.0749148	0.925085	0.0694468	-	1	13.4333	178	178	0.108034	-	1	31.7333	262	262	0.076331	0.0809628	0.0820787	0.0457719	0.0901639	0.141566	0.0936556	0.118664	#N/A
10	70537906	70538279	10_70537906_70538279	#N/A	PALD1	ENSG00000107719	#N/A	clean	+	-0.0780609	10	0.074922	0.925078	0.074922	0.123102	-	1	9.26531	66	61	0.0450411	-	1	3.53741	75	71	0.1262	0.0681689	0.065678	0.280922	0.0345745	0.048287	0.0472222	0	0.0135369
2	169891231	169895180	2_169891231_169895180	#N/A	UBR3	ENSG00000144357	Yes	clean	+	0.0459497	10	0.0750235	0.0750235	0.924976	0.0781993	-	0.997461	15.9486	188	188	0.124149	NonUniformIntronCover	1	24.9474	175	175	0.0815133	0.0382112	0.0934938	0.0810023	0.103768	0.129568	0.107854	0.134131	0.00557787
20	63272920	63275576	20_63272920_63275576	#N/A	ARFGAP1	ENSG00000101199	#N/A	clean	+	0.02835	556	0.0750296	0.0750296	0.92497	0.0422763	NonUniformIntronCover	1	12.1833	271	269	0.0706263	-	1	21.1262	278	266	0.0344204	0.040959	0.0429888	0.0398092	0.0683775	0.0588089	0.0673403	0.0923395	0.0206114
19	16525677	16528079	19_16525677_16528079	#N/A	CHERP	ENSG00000085872	#N/A	clean	-	0.0387761	127	0.0751814	0.0751814	0.924819	0.0495015	-	1	7.49945	143	143	0.0882776	-	1	12.5873	130	130	0.0291375	0.0206161	0.054429	0.0542434	0.0828211	0.117248	0.0648417	0.07741	-0.0992164
18	21702498	21703583	18_21702498_21703583	#N/A	ABHD3	ENSG00000158201	#N/A	clean	-	0.0318942	10	0.0752739	0.0752739	0.924726	0.0249986	-	0.872558	4.05104	158	158	0.0568928	NonUniformIntronCover	0.969302	8.7471	145	143	0.0165838	0.0126745	0.0295965	0.0111817	0.103629	0.0450932	0.0369204	0.0319069	-0.187329
19	19146648	19146741	19_19146648_19146741	#N/A	MEF2B	ENSG00000213999	#N/A	clean	-	0.185144	10	0.0754189	0.0754189	0.924581	0	-	0	0	14	13	0.185144	-	1	4.77143	21	16	0	0	0	0	0.222222	0.164456	0.2	0.0292398	0.359923
13	72795557	72797906	13_72795557_72797906	#N/A	PIBF1	ENSG00000083535	#N/A	clean	+	0.0288308	10	0.0754942	0.0754942	0.924506	0.0304617	-	1	6.22092	198	198	0.0592925	NonUniformIntronCover	1	11.7866	187	187	0.0262842	0.0401776	0.0313522	0.0128469	0.0455819	0.0500226	0.0835611	0.0546891	0.0131706
5	95516586	95516671	5_95516586_95516671	#N/A	TTC37	ENSG00000198677	#N/A	clean	-	0.042713	10	0.0757704	0.0757704	0.92423	0.142097	-	1	51.6774	312	311	0.18481	NonUniformIntronCover	1	81.1613	358	357	0.141538	0.146667	0.140187	0.142857	0.149771	0.166891	0.170843	0.30597	0.0184837
14	102876525	102886188	14_102876525_102886188	#N/A	TRAF3	ENSG00000131323	#N/A	clean	+	0.0423211	308	0.0758076	0.0758076	0.924192	0.0937869	NonUniformIntronCover	0.989631	24.8384	240	217	0.136108	-	0.988562	38.9153	247	226	0.105076	0.0912327	0.0871221	0.0792941	0.112638	0.147572	0.131515	0.14232	0.0543329
2	11447774	11450011	2_11447774_11450011	#N/A	E2F6	ENSG00000169016	Yes	clean	-	0.038958	10	0.0758119	0.0758119	0.924188	0.108297	NonUniformIntronCover	1	36.6779	302	279	0.147255	-	1	69.4186	402	338	0.123872	0.0973855	0.103206	0.0929643	0.145094	0.159321	0.138163	0.155923	0.145451
2	96284585	96285179	2_96284585_96285179	#N/A	SNRNP200	ENSG00000144028	#N/A	clean	-	0.0266478	120	0.0760445	0.0760445	0.923956	0.0739812	NonUniformIntronCover	1	33.3947	418	417	0.100629	-	1	54.0421	483	481	0.0496785	0.0856289	0.0784711	0.0400253	0.111392	0.0942126	0.0909091	0.0990881	-0.0214641
12	77024185	77025557	12_77024185_77025557	#N/A	E2F7	ENSG00000165891	#N/A	clean	-	0.0474127	10	0.0761829	0.0761829	0.923817	0.0537623	-	1	7.72711	136	133	0.101175	-	1	16.6593	148	143	0.0458716	0.0207942	0.0521534	0.0239928	0.103701	0.0787747	0.0918379	0.100494	0.0372763
15	78476359	78478296	15_78476359_78478296	#N/A	IREB2	ENSG00000136381	#N/A	clean	+	0.030205	351	0.0763607	0.0763607	0.923639	0.082087	-	1	39.706	444	442	0.112292	-	1	45.9182	363	363	0.0863781	0.0887259	0.0662307	0.0871286	0.1016	0.0972444	0.134215	0.104685	-0.315976
14	105252579	105256517	14_105252579_105256517	#N/A	BRF1	ENSG00000185024	Yes	clean	-	0.086616	522	0.0764064	0.0764064	0.923594	0.101474	-	1	9.59942	85	83	0.18809	NonUniformIntronCover	1	19.4598	84	82	0.0672091	0.0967316	0.121436	0.104042	0.181227	0.207767	0.163644	0.144182	0.0195794
3	197980504	197983942	3_197980504_197983942	#N/A	LMLN	ENSG00000185621	#N/A	clean	+	-0.12092	60	0.0765635	0.923436	0.0765635	0.208302	-	0.886619	4.73595	18	18	0.0873821	-	0.841622	4.02145	42	42	0.286041	0.11951	0.134304	0.132289	0.0819056	0.0756782	0.0515595	0.0389758	0.262076
X	21606879	21609070	X_21606879_21609070	#N/A	CNKSR2	ENSG00000149970	#N/A	clean	+	-0.0329668	100	0.0765949	0.923405	0.0765949	0.0807276	-	1	16.0705	181	181	0.0477608	-	1	13.0908	261	260	0.0602042	0.0823941	0.0650003	0.096722	0.0450915	0.0573998	0.0466176	0.0308761	-0.0201104
10	32923740	32925870	10_32923740_32925870	#N/A	ITGB1	ENSG00000150093	#N/A	clean	-	0.0035381	10	0.0766339	0.0766339	0.923366	0.0232213	-	1	178.847	7521	7519	0.0267594	-	1	232.719	8459	8459	0.0233772	0.020969	0.0240787	0.0245027	0.0253487	0.029098	0.0254892	0.0265622	-0.159826
22	21799128	21805849	22_21799128_21805849	#N/A	MAPK1	ENSG00000100030	Yes	clean	-	0.0164729	230	0.0766972	0.0766972	0.923303	0.0335057	-	0.99014	19.171	553	551	0.0499786	-	0.975505	31.7751	604	603	0.0336351	0.0286188	0.0289309	0.036735	0.0407614	0.0581523	0.037917	0.0662934	-0.247704
12	88176319	88188842	12_88176319_88188842	#N/A	TMTC3	ENSG00000139324	#N/A	clean	+	0.0230043	80	0.0767931	0.0767931	0.923207	0.0337092	-	0.995419	14.5471	417	417	0.0567135	NonUniformIntronCover	1	21.2235	352	352	0.0355743	0.0237606	0.03323	0.0360635	0.0582127	0.0624094	0.0488209	0.0519835	-0.571765
1	67686126	67686349	1_67686126_67686349	#N/A	GADD45A	ENSG00000116717	#N/A	known-exon	+	0.174735	10	0.0771326	0.0771326	0.922867	0.230295	NonUniformIntronCover	1	9.87356	33	30	0.40503	-	1	21.1034	30	29	0.300503	0.302139	0.237585	0.15122	0.374663	0.435065	0.36285	0.385159	0.141514
7	99444839	99448120	7_99444839_99448120	#N/A	CPSF4	ENSG00000160917	#N/A	clean	+	-0.0285655	548	0.0771608	0.922839	0.0771608	0.0913843	-	0.984998	27.8594	277	273	0.0628188	-	0.978412	29.6941	443	428	0.0732298	0.0742037	0.10583	0.0955219	0.0678356	0.0578002	0.0575745	0.0694336	0.0145718
14	71019162	71023199	14_71019162_71023199	#N/A	PCNX	ENSG00000100731	#N/A	clean	+	0.0210335	900	0.0772954	0.0772954	0.922705	0.029756	NonUniformIntronCover	1	12.6661	413	407	0.0507895	-	1	23.3291	436	436	0.0365347	0.0296875	0.0254422	0.0224207	0.0473511	0.0576064	0.0411508	0.0673465	-0.216217
4	168420380	168421759	4_168420380_168421759	#N/A	DDX60L	ENSG00000181381	#N/A	clean	-	0.0685856	10	0.0774616	0.0774616	0.922538	0.0848804	NonUniformIntronCover	0.986121	9.46084	102	101	0.153466	-	1	13.4153	74	71	0.105642	0.0558899	0.0894107	0.0580639	0.148378	0.146885	0.10617	0.196193	0.0313892
17	12107909	12110374	17_12107909_12110374	#N/A	MAP2K4	ENSG00000065559	#N/A	clean	+	0.0241723	10	0.0774737	0.0774737	0.922526	0.0656178	-	1	32.9359	460	460	0.0897901	NonUniformIntronCover	1	53.763	542	541	0.0656303	0.0825556	0.0572073	0.0662454	0.0848981	0.0955153	0.0831804	0.101023	-0.105818
22	20106277	20106591	22_20106277_20106591	#N/A	DGCR8	ENSG00000128191	#N/A	clean	+	0.0183484	10	0.0774804	0.0774804	0.92252	0.0126927	-	1	2.44262	190	190	0.0310411	NonUniformIntronCover	1	7.68852	240	240	0.0135875	0.00873875	0.00880339	0.0116882	0.0340848	0.0241027	0.0234255	0.0263158	0.146683
6	144789279	144793833	6_144789279_144793833	#N/A	UTRN	ENSG00000152818	#N/A	clean	+	-0.0198736	110	0.07754	0.92246	0.07754	0.0448466	-	0.941944	9.95388	211	211	0.024973	NonUniformIntronCover	0.9991	9.45107	369	369	0.0365113	0.0327068	0.037701	0.0478778	0.0212163	0.0241405	0.0302994	0.0227336	-0.0795458
17	40031245	40031537	17_40031245_40031537	#N/A	MED24	ENSG00000008838	#N/A	clean	-	0.0188955	10	0.0775619	0.0775619	0.922438	0.0302056	NonUniformIntronCover	1	13.5175	434	434	0.0491011	-	1	29.5877	573	573	0.0392616	0.0282836	0.0363935	0.012987	0.0451613	0.0443841	0.0466899	0.0637262	0.0273624
3	133655486	133656675	3_133655486_133656675	#N/A	TOPBP1	ENSG00000163781	#N/A	clean	-	0.0339893	10	0.0775724	0.0775724	0.922428	0.0581284	-	1	16.1078	261	261	0.0921177	-	1	27.4968	271	271	0.0338836	0.0821733	0.0614278	0.0466848	0.0975898	0.0978394	0.101431	0.0916324	-0.0106402
18	199316	202879	18_199316_202879	#N/A	USP14	ENSG00000101557	Yes	clean	+	0.0172542	10	0.077798	0.077798	0.922202	0.0411271	-	1	26.4638	617	616	0.0583813	NonUniformIntronCover	1	40.3626	651	648	0.0383816	0.0459953	0.0375076	0.0353399	0.0677017	0.051202	0.0538939	0.0612549	-0.151899
5	170911134	170914166	5_170911134_170914166	#N/A	RANBP17	ENSG00000204764	Yes	clean	+	0.094819	10	0.0778602	0.0778602	0.92214	0.39574	-	1	70.076	107	101	0.490559	-	1	112.664	117	114	0.393301	0.438995	0.36961	0.391593	0.442061	0.482248	0.487834	0.589497	0.106456
4	7006726	7009876	4_7006726_7009876	#N/A	TBC1D14	ENSG00000132405	#N/A	clean	+	0.0439136	182	0.0779967	0.0779967	0.922003	0.0908544	-	1	20.0867	201	191	0.134768	-	1	29.5943	190	182	0.0609403	0.0978409	0.0865665	0.0899476	0.112567	0.132013	0.103556	0.166134	-0.077618
2	205193320	205245777	2_205193320_205245777	#N/A	PARD3B	ENSG00000116117	#N/A	clean	+	0.15246	4190	0.0780477	0.0780477	0.921952	0.0825572	NonUniformIntronCover	0.889697	2.96954	32	30	0.235017	-	0.945967	5.22272	17	17	0.0463671	0.038117	0.0930892	0.0468441	0.132192	0.203052	0.277297	0.3262	0.188793
17	37179406	37181200	17_37179406_37181200	#N/A	ACACA	ENSG00000278540	#N/A	clean	-	0.01072	10	0.0781049	0.0781049	0.921895	0.0355191	-	1	50.7479	1367	1367	0.0462391	-	1	72.9636	1504	1497	0.0372978	0.0374983	0.035231	0.0356223	0.0399325	0.0464633	0.0472732	0.0497078	-0.351869
2	38818960	38819048	2_38818960_38819048	#N/A	DHX57	ENSG00000163214	#N/A	clean	-	0.0527622	10	0.0782031	0.0782031	0.921797	0.0454814	NonUniformIntronCover	1	4.8125	99	99	0.0982436	-	1	15.9062	143	143	0.0366886	0.0784	0.058054	0	0.08	0.131876	0.0897598	0.0952381	-0.0129023
15	41069665	41070466	15_41069665_41070466	#N/A	INO80	ENSG00000128908	#N/A	clean	-	0.0338264	10	0.0782443	0.0782443	0.921756	0.0516528	-	1	12.0915	219	219	0.0854792	-	1	25.2366	269	269	0.0466643	0.0655738	0.044451	0.0549759	0.0971613	0.0750827	0.0925784	0.0925406	0.0319055
8	60800525	60801527	8_60800525_60801527	#N/A	CHD7	ENSG00000171316	#N/A	clean	+	-0.0282616	11	0.0784416	0.921558	0.0784416	0.0613308	-	1	9.67003	148	148	0.0330692	NonUniformIntronCover	1	7.28463	213	213	0.0537706	0.0537158	0.0538702	0.0730206	0.015625	0.0373597	0.0342226	0.0263158	-0.0676715
2	17701909	17703156	2_17701909_17703156	#N/A	SMC6	ENSG00000163029	#N/A	clean	-	-0.0188443	10	0.0785183	0.921482	0.0785183	0.0701159	-	1	33.7051	447	447	0.0512716	NonUniformIntronCover	1	39.2889	727	726	0.0712811	0.0700006	0.0629125	0.0700913	0.0468614	0.0592712	0.0442088	0.0409546	0.135762
16	28487741	28488590	16_28487741_28488590	#N/A	CLN3	ENSG00000188603	#N/A	clean	-	0.0219471	140	0.0785264	0.0785264	0.921474	0.0283608	-	1	9.34035	317	315	0.0503079	NonUniformIntronCover	1	17.4281	314	311	0.0123813	0.0238251	0.0351821	0.0396121	0.0517122	0.0402987	0.0500754	0.0422943	0.367512
19	41387603	41389764	19_41387603_41389764	#N/A	EXOSC5	ENSG00000077348	Yes	clean	-	0.026768	110	0.0786363	0.0786363	0.921364	0.071466	-	1	36.5591	471	471	0.098234	-	1	45.7527	419	419	0.0800289	0.0774804	0.0632366	0.0591621	0.0897653	0.088228	0.0959546	0.118919	-0.43207
19	43748052	43750591	19_43748052_43750591	#N/A	SMG9	ENSG00000105771	#N/A	clean	-	0.0210087	10	0.0786589	0.0786589	0.921341	0.0429506	-	1	19.2527	429	428	0.0639593	-	1	31.9783	468	468	0.0430107	0.0340386	0.0415193	0.0515137	0.0586098	0.0614835	0.0747663	0.0677252	-0.11752
6	36075962	36076536	6_36075962_36076536	#N/A	MAPK14	ENSG00000112062	Yes	clean	+	0.0298882	10	0.0787476	0.0787476	0.921252	0.0530906	-	1	16.5398	295	295	0.0829788	-	1	31.7611	351	343	0.0587344	0.0544853	0.055744	0.0403831	0.0915587	0.0696586	0.101765	0.0590828	-0.0699625
12	27578239	27633361	12_27578239_27633361	#N/A	PPFIBP1	ENSG00000110841	#N/A	clean	+	0.0327767	3376	0.078848	0.078848	0.921152	0.0910213	-	1	34.2464	342	325	0.123798	-	1	44.6474	316	299	0.0866036	0.0827331	0.100238	0.0827674	0.10839	0.121135	0.139665	0.123115	-0.151586
7	77254563	77256332	7_77254563_77256332	#N/A	CCDC146	ENSG00000135205	#N/A	clean	+	-0.148904	14	0.0789387	0.921061	0.0789387	0.30667	-	1	8.40398	19	19	0.157766	NonUniformIntronCover	1	10.1152	54	54	0.343692	0.234038	0.304924	0.401193	0.165617	0.167581	0.154031	0.0621103	-0.0420932
6	147206068	147235249	6_147206068_147235249	Yes	STXBP5	ENSG00000164506	Yes	clean	+	0.047479	170	0.0792529	0.0792529	0.920747	0.143561	-	0.998483	37.3804	223	222	0.19104	-	1	60.928	258	258	0.146695	0.16394	0.135421	0.120322	0.173335	0.173102	0.209387	0.221562	-0.189136
10	7276989	7283903	10_7276989_7283903	#N/A	SFMBT2	ENSG00000198879	#N/A	clean	-	0.039628	60	0.0794975	0.0794975	0.920502	0.145178	-	1	62.6689	365	363	0.184806	-	1	88.4139	390	384	0.153332	0.122763	0.155302	0.130342	0.198784	0.18332	0.181728	0.17728	-0.103335
17	51285368	51288028	17_51285368_51288028	#N/A	UTP18	ENSG00000011260	#N/A	clean	+	0.0196196	170	0.0795073	0.0795073	0.920493	0.0602051	-	1	42.8574	669	657	0.0798247	-	1	64.0211	738	717	0.0686458	0.0432096	0.0649881	0.0571864	0.074607	0.0847245	0.0689374	0.0886285	-0.0608544
22	50312261	50312342	22_50312261_50312342	#N/A	DENND6B	ENSG00000205593	#N/A	clean	-	0.0922166	10	0.0796847	0.0796847	0.920315	0	-	0	0	23	23	0.0922166	-	1	3.75862	35	35	0	0	0	0	0.0909091	0.0769231	0.0909091	0.166667	0.111098
3	13377562	13378911	3_13377562_13378911	#N/A	NUP210	ENSG00000132182	Yes	clean	-	0.0204434	160	0.0797613	0.0797613	0.920239	0.0507987	-	0.922624	28.8994	537	537	0.0712421	-	1	43.8763	572	572	0.0560085	0.0482908	0.0405357	0.0449461	0.0766825	0.0690722	0.0674298	0.0627149	-0.149495
10	7188733	7197547	10_7188733_7197547	#N/A	SFMBT2	ENSG00000198879	#N/A	clean	-	-0.055004	10	0.0797968	0.920203	0.0797968	0.236563	-	1	52.9869	171	170	0.181559	NonUniformIntronCover	1	60.7828	274	273	0.272398	0.225027	0.214483	0.220244	0.195447	0.203223	0.180922	0.136094	-0.103335
1	205306307	205308164	1_205306307_205308164	#N/A	NUAK2	ENSG00000163545	#N/A	clean	-	-0.051002	10	0.0798153	0.920185	0.0798153	0.259434	-	1	76.0189	217	217	0.208432	-	1	94.5304	359	359	0.275033	0.238546	0.24998	0.24779	0.23066	0.211775	0.169239	0.224462	0.0791818
17	7593181	7593402	17_7593181_7593402	#N/A	FXR2	ENSG00000129245	#N/A	clean	-	0.0326843	10	0.0798701	0.0798701	0.92013	0.045794	NonUniformIntronCover	1	10.8941	226	226	0.0784783	-	1	18.9059	222	222	0.0393671	0.0320911	0.0449438	0.0568258	0.0955759	0.0671301	0.0646016	0.0892857	-0.0722608
7	148784077	148786550	7_148784077_148786550	#N/A	CUL1	ENSG00000055130	Yes	clean	+	0.0200394	60	0.0800029	0.0800029	0.919997	0.054905	NonUniformIntronCover	1	32.0683	552	552	0.0749444	-	1	49.6629	613	613	0.0499493	0.0707262	0.0532935	0.0655863	0.0844098	0.0710375	0.0734263	0.0738705	-0.12353
12	15883676	15889927	12_15883676_15889927	#N/A	STRAP	ENSG00000023734	#N/A	clean	+	-0.0038013	80	0.0801763	0.919824	0.0801763	0.0177398	NonUniformIntronCover	1	54.7404	2986	2986	0.0139385	-	1	67.497	4685	4683	0.0166405	0.0185655	0.0192842	0.0164615	0.0129114	0.015309	0.0131605	0.0141953	0.10536
14	50435065	50437475	14_50435065_50437475	#N/A	MAP4K5	ENSG00000012983	#N/A	clean	-	0.0503	150	0.0801826	0.0801826	0.919817	0.154861	-	1	43.0608	232	231	0.205161	NonUniformIntronCover	1	61.1737	233	231	0.174691	0.132983	0.149286	0.142446	0.191437	0.211846	0.196581	0.227266	-0.0464105
15	98929660	98930234	15_98929660_98930234	#N/A	IGF1R	ENSG00000140443	#N/A	clean	+	0.0081971	10	0.0801868	0.0801868	0.919813	0.024647	-	1	36.1106	1428	1428	0.0328441	NonUniformIntronCover	1	76.2389	2245	2245	0.0263003	0.0214245	0.0267222	0.0272486	0.0363524	0.0277812	0.034516	0.0400037	0.165881
14	80838278	80840681	14_80838278_80840681	#N/A	CEP128	ENSG00000100629	#N/A	clean	-	-0.111517	40	0.0801916	0.919808	0.0801916	0.354549	-	1	25.8173	46	46	0.243032	-	1	29.5375	89	89	0.292638	0.403793	0.41432	0.276271	0.267945	0.267721	0.243962	0.147807	0.15372
10	128077783	128079559	10_128077783_128079559	#N/A	PTPRE	ENSG00000132334	#N/A	clean	+	0.0850865	10	0.0805198	0.0805198	0.91948	0.0123263	-	0.312005	0.0310734	25	25	0.0974128	NonUniformIntronCover	0.813137	1.83475	17	17	0.0223514	0.0312671	0	0	0.0492598	0.0780475	0.0736953	0.0749083	0.219833
3	52248237	52248334	3_52248237_52248334	#N/A	PPM1M	ENSG00000164088	#N/A	clean	+	0.110523	10	0.0805409	0.0805409	0.919459	0.0504898	-	0.758621	1.91429	36	36	0.161013	-	1	10.1714	53	53	0.1	0	0.0625	0	0.105263	0.259694	0.117647	0.186916	0.0435318
7	73594403	73595636	7_73594403_73595636	#N/A	MLXIPL	ENSG00000009950	Yes	clean	-	0.12775	220	0.0806007	0.0806007	0.919399	0.118666	-	0.984205	6.05897	45	45	0.246416	NonUniformIntronCover	1	11.4447	35	35	0.0417028	0.1	0.0867126	0.137529	0.355673	0.195476	0.160825	0.288106	-0.0694419
7	84007497	84011021	7_84007497_84011021	#N/A	SEMA3A	ENSG00000075213	#N/A	clean	-	0.0285301	90	0.0806463	0.0806463	0.919354	0.0534608	-	1	17.1135	301	301	0.0819909	NonUniformIntronCover	1	25.901	287	287	0.0502333	0.0501435	0.0558905	0.0416739	0.0701045	0.0664968	0.0763379	0.0986704	-0.165688
10	119847713	119849424	10_119847713_119849424	#N/A	MCMBP	ENSG00000197771	Yes	clean	-	0.0095527	10	0.0806996	0.0806996	0.9193	0.0165263	-	1	16.8209	1001	1001	0.026079	NonUniformIntronCover	1	25.1439	938	938	0.0220479	0.0140622	0.014989	0.0131291	0.0297294	0.0270059	0.0239628	0.0248031	-0.395186
1	12260794	12260947	1_12260794_12260947	#N/A	VPS13D	ENSG00000048707	#N/A	clean	+	0.0373832	10	0.0807333	0.0807333	0.919267	0	-	0	0	70	70	0.0373832	-	1	4	103	103	0	0	0	0	0.0277778	0.0118054	0.0416667	0.0869565	0.0548638
12	49637824	49641907	12_49637824_49641907	#N/A	PRPF40B	ENSG00000110844	#N/A	clean	+	0.063763	10	0.0807786	0.0807786	0.919221	0.093044	-	1	10.1563	99	98	0.156807	NonUniformIntronCover	1	16.5512	89	86	0.083828	0.0780555	0.0880776	0.114109	0.133533	0.122265	0.192743	0.144898	-0.0159968
17	68524958	68525753	17_68524958_68525753	#N/A	PRKAR1A	ENSG00000108946	#N/A	clean	+	-0.0055689	10	0.0807884	0.919212	0.0807884	0.0234894	-	1	54.0984	2248	2248	0.0179205	NonUniformIntronCover	1	58.5746	3208	3208	0.0237589	0.0235808	0.0234034	0.0253341	0.0207934	0.0156799	0.0228388	0.01166	-0.0373973
20	10413931	10420527	20_10413931_10420527	#N/A	MKKS	ENSG00000125863	#N/A	clean	-	0.0226728	80	0.0808941	0.0808941	0.919106	0.0914392	-	1	74.5755	725	707	0.114112	-	1	98.1541	740	707	0.0843206	0.0997649	0.101341	0.0730016	0.11046	0.11162	0.111671	0.130565	-0.14714
1	154945117	154945571	1_154945117_154945571	#N/A	PBXIP1	ENSG00000163346	#N/A	clean	-	-0.0180811	10	0.0810277	0.918972	0.0810277	0.0212181	NonUniformIntronCover	0.912162	3.98876	182	182	0.00313697	-	0.673423	0.932584	213	213	0.0271218	0.0104012	0.015873	0.0224571	0	0.00908007	0	0.000115487	-0.184019
17	37624434	37625894	17_37624434_37625894	#N/A	DDX52	ENSG00000278053	#N/A	clean	-	-0.0250029	10	0.0811737	0.918826	0.0811737	0.0700383	-	1	16.7948	223	219	0.0450354	NonUniformIntronCover	1	18.2034	386	380	0.0667624	0.0881399	0.0613141	0.07944	0.0457886	0.0477961	0.0592549	0.0337906	0.0983383
4	8214580	8216110	4_8214580_8216110	#N/A	SH3TC1	ENSG00000125089	#N/A	clean	+	0.124584	116	0.0814062	0.0814062	0.918594	0.117358	-	1	5.18551	37	37	0.241942	NonUniformIntronCover	1	9.89399	31	31	0.130811	0.14316	0.0991744	0.0529929	0.194449	0.341478	0.174557	0.31615	-0.133139
2	32476344	32477367	2_32476344_32477367	#N/A	BIRC6	ENSG00000115760	#N/A	clean	+	0.0219974	10	0.0815901	0.0815901	0.91841	0.0716301	-	1	43.285	561	558	0.0936275	NonUniformIntronCover	1	62.8059	607	607	0.0820541	0.0604801	0.0732778	0.0571838	0.0911077	0.100779	0.0845908	0.0894375	-0.0321463
5	72851319	72855773	5_72851319_72855773	#N/A	TNPO1	ENSG00000083312	Yes	clean	+	0.0088641	10	0.0816041	0.0816041	0.918396	0.0319829	-	1	54.5484	1651	1648	0.040847	NonUniformIntronCover	1	89.6873	2099	2091	0.0347089	0.0315181	0.0297512	0.0307462	0.038324	0.0409201	0.0385878	0.0424476	0.132099
4	168293945	168302299	4_168293945_168302299	#N/A	DDX60	ENSG00000137628	#N/A	clean	-	0.117372	100	0.0816712	0.0816712	0.918329	0.0539983	-	0.704628	1.42701	25	25	0.17137	-	0.744366	1.8613	9	9	0.0646814	0.0250759	0.0480286	0.0555704	0.117219	0.101296	1	0.0796164	0.236445
1	68137933	68144568	1_68137933_68144568	#N/A	WLS	ENSG00000116729	Yes	clean	-	0.0279235	508	0.0819449	0.0819449	0.918055	0.0518592	-	0.991023	17.5573	318	317	0.0797827	-	0.993145	32.8592	371	371	0.0465115	0.0627672	0.0392756	0.0641466	0.0698528	0.0772995	0.0746407	0.0830253	-0.100856
6	109691501	109715077	6_109691501_109715077	#N/A	FIG4	ENSG00000112367	Yes	clean	+	0.051194	333	0.0822317	0.0822317	0.917768	0.052302	NonUniformIntronCover	0.956589	5.2981	96	94	0.103496	-	0.989545	7.61931	66	65	0.056411	0.026776	0.0461383	0.0250742	0.0769982	0.103587	0.0993007	0.114786	-0.254297
6	130899578	130900961	6_130899578_130900961	#N/A	EPB41L2	ENSG00000079819	#N/A	clean	-	0.0261231	10	0.0822665	0.0822665	0.917734	0.0498027	-	1	14.3612	274	274	0.0759258	-	1	26.539	323	323	0.0615232	0.0511018	0.0431472	0.026215	0.0621624	0.0647736	0.0798111	0.0999749	0.210681
16	15600701	15601990	16_15600701_15601990	#N/A	KIAA0430	ENSG00000166783	#N/A	clean	-	0.0334346	10	0.0823381	0.0823381	0.917662	0.0361189	NonUniformIntronCover	1	7.7193	204	204	0.0695535	-	1	18.4639	246	246	0.0399048	0.0463022	0.0212554	0.0434783	0.0505951	0.0688558	0.0720964	0.0854176	-0.948475
16	27476544	27478468	16_27476544_27478468	#N/A	GTF3C1	ENSG00000077235	#N/A	clean	-	0.0222467	30	0.082401	0.082401	0.917599	0.0473524	-	1	20.3298	409	409	0.0695991	-	1	37.4776	500	500	0.0453812	0.0464209	0.0528134	0.0368302	0.0741543	0.0714176	0.0594675	0.0783673	0.0109936
10	73234940	73235192	10_73234940_73235192	#N/A	FAM149B1	ENSG00000138286	#N/A	clean	+	-0.046341	10	0.0827034	0.917297	0.0827034	0.101265	-	1	10.7041	95	89	0.054924	NonUniformIntronCover	1	8.77551	151	139	0.0838359	0.156028	0.0745363	0.1295	0.0676533	0.0686825	0.0294742	0.0526667	-0.0174168
14	102005236	102005887	14_102005236_102005887	#N/A	DYNC1H1	ENSG00000197102	#N/A	clean	+	0.0053584	10	0.0827491	0.0827491	0.917251	0.0133387	NonUniformIntronCover	1	26.1323	1933	1933	0.0186971	-	1	36.5253	1917	1917	0.0143624	0.0110118	0.0152029	0.00875989	0.0183944	0.0172852	0.0176988	0.019393	-0.123172
20	20026919	20032507	20_20026919_20032507	#N/A	NAA20	ENSG00000173418	Yes	clean	+	0.0081189	70	0.0827655	0.0827655	0.917235	0.0279689	NonUniformIntronCover	0.996738	45.4624	1580	1537	0.0360878	-	1	68.8501	1839	1801	0.0270226	0.0285806	0.0302014	0.0253239	0.0370005	0.040953	0.0319965	0.0352479	-0.291682
8	73297429	73319095	8_73297429_73319095	#N/A	RDH10	ENSG00000121039	#N/A	clean	+	0.029347	410	0.0828283	0.0828283	0.917172	0.103733	-	0.998165	59.2586	512	503	0.13308	NonUniformIntronCover	0.9992	57.8726	377	366	0.100958	0.0988825	0.113352	0.0910764	0.145348	0.133242	0.120934	0.129267	-0.724207
1	171579964	171583955	1_171579964_171583955	#N/A	PRRC2C	ENSG00000117523	#N/A	clean	+	0.005708	10	0.0831762	0.0831762	0.916824	0.0166473	-	1	33.3503	1970	1970	0.0223553	-	1	51.7696	2260	2260	0.0144278	0.0165665	0.0187211	0.0170126	0.0212228	0.0220907	0.0214138	0.0239915	-0.0347396
2	160275714	160277302	2_160275714_160277302	#N/A	RBMS1	ENSG00000153250	#N/A	clean	-	0.04069	64	0.0832147	0.0832147	0.916785	0.137919	NonUniformIntronCover	1	43.3557	271	271	0.178609	-	1	71.7574	330	330	0.123085	0.144382	0.14476	0.115022	0.175394	0.173903	0.174406	0.189073	0.207526
12	89630645	89634777	12_89630645_89634777	#N/A	ATP2B1	ENSG00000070961	#N/A	clean	-	0.0214498	189	0.0832576	0.0832576	0.916742	0.0682521	-	1	42.9987	581	577	0.0897019	NonUniformIntronCover	1	57.6466	572	571	0.0721316	0.0599012	0.06739	0.0599792	0.0972557	0.0900676	0.0813725	0.0935384	-0.332296
1	180993425	181002605	1_180993425_181002605	#N/A	STX6	ENSG00000135823	Yes	clean	-	0.0197425	10	0.0833499	0.0833499	0.91665	0.0488139	-	1	26.3266	513	500	0.0685564	-	1	41.1437	559	492	0.042999	0.0467495	0.0559809	0.0398813	0.0648191	0.0785543	0.0580088	0.0680249	-0.207749
19	15652952	15658263	19_15652952_15658263	#N/A	CYP4F3	ENSG00000186529	#N/A	clean	+	0.099057	70	0.0833701	0.0833701	0.91663	0.193427	NonUniformIntronCover	1	17.2666	72	64	0.292484	-	1	26.8708	65	60	0.219075	0.21712	0.220681	0.109455	0.293188	0.242027	0.383483	0.252283	-0.0226064
4	141230270	141231438	4_141230270_141231438	#N/A	ZNF330	ENSG00000109445	#N/A	clean	+	0.0340296	10	0.0835626	0.0835626	0.916437	0.0465753	-	1	9.23276	187	186	0.0806049	-	1	20.2522	227	226	0.0457584	0.0435729	0.0543375	0.0355101	0.0789756	0.0682731	0.0722352	0.108681	0.0130836
4	5466834	5468005	4_5466834_5468005	#N/A	STK32B	ENSG00000152953	#N/A	clean	+	-0.0129281	10	0.0836144	0.916386	0.0836144	0.0191988	NonUniformIntronCover	0.955211	2.68172	137	137	0.00627069	-	0.644272	1.34409	213	211	0.0364949	0.0220756	0.00708613	0.00993801	0.00623198	0.00629342	0.00451802	0.00393222	0.218975
18	47100356	47100865	18_47100356_47100865	#N/A	KATNAL2	ENSG00000167216	#N/A	clean	+	-0.104996	10	0.0837402	0.91626	0.0837402	0.120991	-	0.961924	1.65174	12	10	0.0159947	-	0.292585	0	18	18	0.0793358	0.166249	0.0669991	0.233487	0.0401209	0	0.0188202	0	0.0364331
3	27421779	27424036	3_27421779_27424036	#N/A	SLC4A7	ENSG00000033867	#N/A	clean	-	0.035688	80	0.0838371	0.0838371	0.916163	0.127342	-	1	49.3226	332	332	0.16303	-	1	76.9403	393	390	0.146729	0.12122	0.0999797	0.135589	0.181625	0.148943	0.14844	0.152419	-0.0616268
9	37429836	37430510	9_37429836_37430510	#N/A	GRHPR	ENSG00000137106	#N/A	clean	+	0.0110765	10	0.0839432	0.0839432	0.916057	0.0255644	NonUniformIntronCover	1	21.985	838	837	0.0366409	-	1	39.594	1040	1040	0.0217163	0.0288879	0.0280299	0.0247972	0.0443154	0.0325007	0.0291107	0.0465354	-0.0681436
5	6600232	6602460	5_6600232_6602460	#N/A	NSUN2	ENSG00000037474	#N/A	clean	-	0.0174191	10	0.0840424	0.0840424	0.915958	0.0367654	-	1	19.7714	518	517	0.0541845	-	1	34.545	603	600	0.0368346	0.0375149	0.0330441	0.0436059	0.0502552	0.0509182	0.0563987	0.0531634	-0.0615768
13	98010224	98012245	13_98010224_98012245	#N/A	IPO5	ENSG00000065150	Yes	clean	+	0.0090813	70	0.0841692	0.0841692	0.915831	0.0177113	NonUniformIntronCover	1	19.5813	1086	1086	0.0267926	-	1	38.3496	1393	1393	0.0154032	0.0163617	0.019356	0.0187308	0.025075	0.0260343	0.0237872	0.025839	0.0110271
15	98924012	98924524	15_98924012_98924524	#N/A	IGF1R	ENSG00000140443	#N/A	clean	+	0.0099923	10	0.0842267	0.0842267	0.915773	0.0291595	-	1	30.4257	1013	1013	0.0391518	-	1	59.8168	1468	1468	0.0276065	0.0258262	0.0330315	0.0106581	0.038351	0.0381563	0.0392913	0.0423358	0.165881
19	4446197	4446282	19_4446197_4446282	#N/A	UBXN6	ENSG00000167671	#N/A	clean	-	0.0286447	10	0.0842682	0.0842682	0.915732	0.0194142	NonUniformIntronCover	1	3.74194	189	170	0.0480589	-	1	12.4194	246	221	0.0175439	0.0285714	0.0142857	0.0196078	0.0631484	0.05	0.0350877	0.04	-0.0124684
7	129000567	129001058	7_129000567_129001058	#N/A	TNPO3	ENSG00000064419	#N/A	clean	-	0.0142663	10	0.0843401	0.0843401	0.91566	0.0383144	-	1	26.4145	663	663	0.0525807	NonUniformIntronCover	1	47.6736	859	859	0.039392	0.0398415	0.0287563	0.037563	0.0430937	0.0466871	0.0628381	0.0619976	-0.0356808
16	3597999	3600978	16_3597999_3600978	#N/A	SLX4	ENSG00000188827	#N/A	clean	-	-0.051658	10	0.0845262	0.915474	0.0845262	0.111809	NonUniformIntronCover	1	9.69302	77	77	0.060151	-	1	7.93608	124	122	0.0680297	0.112403	0.119781	0.116829	0.0558416	0.0571806	0.0641145	0.0505318	0.00973571
2	58232112	58241217	2_58232112_58241217	#N/A	FANCL	ENSG00000115392	#N/A	clean	-	-0.0265623	10	0.0846356	0.915364	0.0846356	0.100715	-	1	32.5905	275	275	0.0741527	-	1	35.4806	431	431	0.0966143	0.0807757	0.111156	0.096368	0.0747771	0.0708669	0.0801649	0.0602052	0.0325068
1	85324883	85350414	1_85324883_85350414	#N/A	DDAH1	ENSG00000153904	#N/A	clean	-	0.0204802	920	0.0846593	0.0846593	0.915341	0.0213298	NonUniformIntronCover	0.977571	7.17044	329	327	0.04181	-	0.995002	10.2977	231	230	0.0168585	0.0168655	0.0228354	0.0106544	0.0425156	0.048091	0.0373043	0.0301245	-0.959222
14	95117754	95124195	14_95117754_95124195	#N/A	DICER1	ENSG00000100697	#N/A	clean	-	0.025826	10	0.0847866	0.0847866	0.915213	0.102759	-	1	60.3564	527	511	0.128585	-	1	82.6331	560	545	0.091224	0.103579	0.106904	0.102345	0.124056	0.13122	0.118536	0.154614	-0.376943
17	47669869	47670701	17_47669869_47670701	#N/A	KPNB1	ENSG00000108424	#N/A	clean	+	0.0091128	131	0.0852703	0.0852703	0.91473	0.0396631	-	1	77.605	1878	1878	0.0487759	NonUniformIntronCover	1	115.014	2240	2240	0.0369341	0.0423047	0.0396371	0.0427869	0.0447648	0.0520761	0.0447493	0.0576288	0.00528017
16	4509538	4509628	16_4509538_4509628	#N/A	HMOX2	ENSG00000103415	#N/A	known-exon	+	0.0220704	10	0.0854178	0.0854178	0.914582	0.0280599	-	1	8.71875	302	302	0.0501303	NonUniformIntronCover	1	19.8438	376	376	0.0133333	0.0384615	0.0411032	0.0165485	0.0459966	0.0424374	0.0622711	0.057971	-0.326353
11	9436366	9437753	11_9436366_9437753	#N/A	IPO7	ENSG00000205339	#N/A	clean	+	0.0083548	170	0.0854537	0.0854537	0.914546	0.0280755	NonUniformIntronCover	1	48.616	1683	1680	0.0364303	-	1	75.0103	1984	1978	0.0224769	0.0217838	0.0329583	0.0278215	0.0350307	0.0360323	0.0332657	0.0361051	-0.143317
15	90201735	90217438	15_90201735_90217438	#N/A	SEMA4B	ENSG00000185033	#N/A	clean	+	0.027355	834	0.0856203	0.0856203	0.91438	0.117486	-	1	72.2876	537	537	0.144841	-	1	94.8492	553	553	0.123503	0.126275	0.106319	0.11548	0.149569	0.128168	0.139689	0.171134	-0.197142
5	36171733	36176964	5_36171733_36176964	#N/A	SKP2	ENSG00000145604	#N/A	clean	+	0.0240603	10	0.085651	0.085651	0.914349	0.0572296	NonUniformIntronCover	1	24.2815	399	399	0.0812899	-	0.989849	36.0124	405	405	0.056063	0.0541207	0.0544387	0.0474797	0.0807366	0.0661664	0.082782	0.116868	-0.103131
15	80121820	80122699	15_80121820_80122699	#N/A	ZFAND6	ENSG00000086666	#N/A	clean	+	0.0129445	10	0.0856749	0.0856749	0.914325	0.0458284	-	1	53.745	1119	1117	0.0587729	-	1	77.0544	1234	1233	0.042086	0.0395435	0.0498385	0.0421976	0.0580898	0.0594687	0.0630561	0.0514983	-0.0921618
1	31433185	31434063	1_31433185_31434063	#N/A	SERINC2	ENSG00000168528	#N/A	clean	+	0.015193	10	0.0858093	0.0858093	0.914191	0.00985498	-	1	2.87644	289	289	0.025048	NonUniformIntronCover	0.998848	5.62644	219	219	0.00766644	0.00688684	0.0107793	0.0113233	0.0201848	0.027263	0.0148092	0.0509091	-0.52341
11	68537891	68544837	11_68537891_68544837	#N/A	PPP6R3	ENSG00000110075	#N/A	clean	+	0.0111005	160	0.085907	0.085907	0.914093	0.0274952	-	0.996758	26.1804	853	848	0.0385957	NonUniformIntronCover	0.997347	41.0685	943	940	0.0272056	0.0286818	0.0241537	0.0241045	0.0407599	0.0353287	0.0355215	0.0378398	-0.0461116
3	146220925	146222064	3_146220925_146222064	#N/A	PLSCR4	ENSG00000114698	#N/A	clean	-	0.0322068	10	0.0859089	0.0859089	0.914091	0.0419073	-	1	7.30464	167	164	0.0741141	NonUniformIntronCover	1	12.5673	157	154	0.0611399	0.0236379	0.0314804	0.0322581	0.0768145	0.0666488	0.079553	0.0654606	-0.188695
15	41535632	41536128	15_41535632_41536128	#N/A	RPAP1	ENSG00000103932	#N/A	clean	-	0.073867	10	0.0859583	0.0859583	0.914042	0.128584	-	1	13.1327	89	89	0.202451	-	1	22.5918	89	89	0.138537	0.0735294	0.151798	0.155834	0.175316	0.237134	0.179099	0.177081	-0.147626
20	33677540	33678200	20_33677540_33678200	Yes	E2F1	ENSG00000101412	Yes	clean	-	0.036748	10	0.0863331	0.0863331	0.913667	0.104241	-	1	30.3731	257	257	0.140989	NonUniformIntronCover	1	61.3846	361	361	0.10156	0.0918499	0.114105	0.0738342	0.138592	0.127454	0.149012	0.141763	0.211233
14	71089342	71101989	14_71089342_71101989	#N/A	PCNX	ENSG00000100731	#N/A	clean	+	0.042878	1442	0.0864125	0.0864125	0.913588	0.097124	-	0.998751	25.0642	231	229	0.140002	NonUniformIntronCover	1	34.3493	207	207	0.105112	0.0924489	0.0843847	0.0922804	0.115544	0.129596	0.172427	0.140442	-0.216217
X	10482628	10495583	X_10482628_10495583	#N/A	MID1	ENSG00000101871	#N/A	clean	-	0.0133256	100	0.086487	0.086487	0.913513	0.0684082	-	1	108.018	1471	1460	0.0817338	NonUniformIntronCover	1	124.879	1403	1394	0.0684168	0.0681491	0.0688554	0.0686436	0.0824288	0.0802796	0.0798548	0.0834826	-0.355229
1	97691798	97699350	1_97691798_97699350	#N/A	DPYD	ENSG00000188641	#N/A	clean	-	-0.0257608	170	0.0866296	0.91337	0.0866296	0.075713	-	1	17.6936	216	216	0.0499522	NonUniformIntronCover	0.999323	17.4035	331	328	0.0569285	0.0813149	0.0834478	0.070699	0.0486774	0.0481278	0.0533706	0.0478646	-0.0868664
11	95847899	95849673	11_95847899_95849673	#N/A	MTMR2	ENSG00000087053	#N/A	clean	-	0.0187368	10	0.0867323	0.0867323	0.913268	0.0131811	-	0.918367	3.63314	272	272	0.0319179	NonUniformIntronCover	1	9.75921	296	295	0.00970874	0.0102159	0.00617585	0.00636103	0.0318655	0.0197848	0.0200618	0.0441045	-0.0489514
1	226159358	226161530	1_226159358_226161530	#N/A	ACBD3	ENSG00000182827	#N/A	clean	-	0.0145194	80	0.0867547	0.0867547	0.913245	0.0213207	-	1	9.95585	449	449	0.0358401	NonUniformIntronCover	1	17.5453	466	466	0.0216331	0.028581	0.0124973	0.0259524	0.0368203	0.0318266	0.0300137	0.0353263	-0.0605284
1	35736606	35736913	1_35736606_35736913	#N/A	CLSPN	ENSG00000092853	#N/A	clean	-	0.0356198	10	0.0867885	0.0867885	0.913212	0.0549401	-	1	11.3361	177	177	0.0905599	-	1	19.2185	180	180	0.0444444	0.0294118	0.0694572	0.0555556	0.118667	0.0828826	0.0820477	0.103989	-0.0248994
9	134139958	134140702	9_134139958_134140702	#N/A	WDR5	ENSG00000196363	#N/A	clean	+	0.0120237	10	0.0868067	0.0868067	0.913193	0.0149779	NonUniformIntronCover	0.96049	7.20748	474	474	0.0270016	-	1	16.9558	611	611	0.0223915	0.0110615	0.012458	0.00768144	0.0238234	0.0263594	0.0247341	0.031131	0.127182
12	46198743	46201097	12_46198743_46201097	#N/A	SLC38A1	ENSG00000111371	#N/A	clean	-	0.004752	10	0.0868149	0.0868149	0.913185	0.0132294	NonUniformIntronCover	1	30.1652	2249	2248	0.0179814	-	1	47.6994	2605	2605	0.0154067	0.0142395	0.013032	0.00866777	0.0178462	0.0176077	0.0166246	0.0184498	-0.0860808
4	47884437	47885497	4_47884437_47885497	#N/A	NFXL1	ENSG00000170448	#N/A	clean	-	0.0423261	10	0.0870994	0.0870994	0.912901	0.0394377	NonUniformIntronCover	1	5.05	123	123	0.0817638	-	1	13.1786	148	148	0.0167005	0.0376537	0.0462847	0.0336497	0.100642	0.0537366	0.0856313	0.0862247	0.0910184
2	169914146	169923928	2_169914146_169923928	#N/A	UBR3	ENSG00000144357	Yes	clean	+	0.0395747	690	0.0871776	0.0871776	0.912822	0.0964103	NonUniformIntronCover	0.994831	24.1135	225	224	0.135985	-	1	38.7174	246	246	0.0978132	0.112577	0.0864245	0.0754661	0.131061	0.133269	0.127384	0.137632	0.00557787
2	151411338	151414822	2_151411338_151414822	#N/A	RIF1	ENSG00000080345	#N/A	clean	+	0.0310635	160	0.0871923	0.0871923	0.912808	0.0766905	NonUniformIntronCover	1	25.2504	304	303	0.107754	-	1	37.9211	314	310	0.0720611	0.077823	0.0722559	0.0694916	0.11485	0.119042	0.0816503	0.105249	-0.208017
16	24540792	24546162	16_24540792_24546162	#N/A	RBBP6	ENSG00000122257	#N/A	clean	+	-0.040305	10	0.0873519	0.912648	0.0873519	0.208675	NonUniformIntronCover	1	74.1007	281	281	0.16837	-	1	83.2099	410	410	0.197519	0.229527	0.203219	0.225271	0.156819	0.158199	0.162847	0.196965	-0.00134961
10	38095804	38096573	10_38095804_38096573	#N/A	ZNF37A	ENSG00000075407	#N/A	clean	+	-0.0242733	30	0.0874082	0.912592	0.0874082	0.0422765	-	1	6.79798	154	154	0.0180032	NonUniformIntronCover	1	3.83165	209	209	0.032198	0.0623775	0.0414688	0.0484836	0.0239827	0.0048574	0.027745	0.00636429	0.230016
22	35768349	35778024	22_35768349_35778024	#N/A	RBFOX2	ENSG00000100320	#N/A	clean	-	-0.059013	240	0.0874616	0.912538	0.0874616	0.30051	-	1	73.4638	170	170	0.241497	-	1	87.8747	266	265	0.318888	0.263048	0.318321	0.266986	0.236617	0.24127	0.237794	0.260401	-0.14909
16	67134467	67139983	16_67134467_67139983	#N/A	C16orf70	ENSG00000125149	#N/A	clean	+	-0.0277673	730	0.0874805	0.91252	0.0874805	0.0598722	NonUniformIntronCover	0.987881	12.2276	185	180	0.0321049	-	0.995403	9.6524	291	288	0.0473722	0.0431086	0.0609265	0.0744571	0.035894	0.0224002	0.0297506	0.0310249	0.057643
2	43570510	43571706	2_43570510_43571706	#N/A	THADA	ENSG00000115970	#N/A	clean	-	0.0145481	15	0.0875	0.0875	0.9125	0.0260063	NonUniformIntronCover	1	14.3383	537	537	0.0405544	-	1	24.2199	572	572	0.016338	0.0202822	0.0294947	0.0215943	0.0325256	0.0419073	0.0426918	0.0436489	-0.0928584
8	43158711	43158922	8_43158711_43158922	#N/A	HGSNAT	ENSG00000165102	#N/A	clean	+	0.0316519	10	0.0884797	0.0884797	0.91152	0.0385628	-	1	8.8642	220	220	0.0702147	-	1	17.4444	231	231	0.0151515	0.060796	0.0407186	0.0533697	0.0714286	0.0608696	0.0765472	0.0936768	-0.186784
12	105142558	105143126	12_105142558_105143126	#N/A	KIAA1033	ENSG00000136051	#N/A	clean	+	0.018739	10	0.0886774	0.0886774	0.911323	0.0393695	NonUniformIntronCover	1	22.7455	555	553	0.0581085	-	1	34.4866	559	556	0.0367612	0.042306	0.0408206	0.0318625	0.0569482	0.0607717	0.0441659	0.0826871	-0.0450402
17	41809834	41810862	17_41809834_41810862	#N/A	P3H4	ENSG00000141696	#N/A	clean	-	0.023656	130	0.088773	0.088773	0.911227	0.0624026	-	1	30.0167	451	420	0.0860586	NonUniformIntronCover	1	39.8306	423	382	0.0617746	0.0596007	0.0631568	0.0639365	0.0813106	0.0800192	0.0863819	0.0745188	-0.259779
11	68583129	68587926	11_68583129_68587926	#N/A	PPP6R3	ENSG00000110075	#N/A	clean	+	0.024261	139	0.0888585	0.0888585	0.911141	0.112519	-	1	81.3959	642	497	0.13678	NonUniformIntronCover	1	114.403	722	558	0.101287	0.125649	0.120258	0.0962796	0.132961	0.145319	0.127411	0.141506	-0.0461116
17	67892034	67893369	17_67892034_67893369	#N/A	BPTF	ENSG00000171634	#N/A	clean	+	0.0255599	120	0.0889047	0.0889047	0.911095	0.0734004	-	1	31.1314	393	393	0.0989603	-	1	57.9897	523	523	0.0818696	0.0806984	0.070788	0.0559729	0.087133	0.115414	0.0975324	0.0918708	0.0467931
4	67624253	67624993	4_67624253_67624993	#N/A	UBA6	ENSG00000033178	#N/A	clean	-	0.0289177	10	0.0889849	0.0889849	0.911015	0.0568105	-	1	17.8288	296	296	0.0857282	-	1	28.8801	302	301	0.0563544	0.065524	0.0531536	0.0574697	0.0826856	0.0778947	0.0767662	0.116364	0.00890138
7	81959829	81961893	7_81959829_81961893	#N/A	CACNA2D1	ENSG00000153956	Yes	clean	-	0.0283769	10	0.0890263	0.0890263	0.910974	0.0447736	NonUniformIntronCover	1	12.1399	259	259	0.0731505	-	1	23.4404	297	297	0.0482439	0.0492054	0.0364096	0.0355457	0.0757335	0.0597624	0.0640039	0.0993896	0.0975704
12	89635251	89642157	12_89635251_89642157	#N/A	ATP2B1	ENSG00000070961	#N/A	clean	-	0.0162084	90	0.0890477	0.0890477	0.910952	0.0749634	-	1	87.0352	1074	1052	0.0911718	-	1	106.136	1058	1031	0.0772744	0.0705238	0.0755523	0.0725202	0.0979541	0.0885543	0.0882178	0.0961484	-0.332296
7	96193183	96208837	7_96193183_96208837	#N/A	SLC25A13	ENSG00000004864	#N/A	clean	-	0.0228738	140	0.0891464	0.0891464	0.910854	0.0666063	NonUniformIntronCover	1	35.1801	493	489	0.0894801	-	0.997486	45.8938	465	455	0.0667679	0.0632232	0.0627838	0.0727349	0.0801104	0.10371	0.0802568	0.0924737	-0.481503
7	77260236	77262120	7_77260236_77262120	#N/A	CCDC146	ENSG00000135205	#N/A	clean	+	0.294662	340	0.0891704	0.0891704	0.91083	0.239977	NonUniformIntronCover	0.944301	4.73625	15	15	0.534639	-	0.961788	8.04207	7	7	0.0825906	0.208408	0.258548	0.365503	0.659879	0.468006	0.538289	0.373377	-0.0420932
8	67172555	67175295	8_67172555_67175295	#N/A	CSPP1	ENSG00000104218	#N/A	clean	+	0.074263	225	0.0892052	0.0892052	0.910795	0.128436	-	1	13.852	94	72	0.202699	NonUniformIntronCover	1	21.6097	85	68	0.108192	0.161283	0.156508	0.0711403	0.185425	0.212564	0.161562	0.199411	0.0786411
17	69516903	69517499	17_69516903_69517499	#N/A	MAP2K6	ENSG00000108984	#N/A	clean	+	-0.0386023	10	0.0893296	0.91067	0.0893296	0.101039	-	1	22.2542	198	198	0.0624367	NonUniformIntronCover	1	13.8517	208	208	0.0915013	0.0856257	0.111759	0.0686187	0.0677669	0.0594398	0.0677966	0.0323694	-0.425788
7	12344469	12351572	7_12344469_12351572	#N/A	VWDE	ENSG00000146530	#N/A	clean	-	-0.224964	1340	0.0897919	0.910208	0.0897919	0.614379	MinorIsoform	0.951935	14.339	9	6	0.389415	-	0.974839	18.4954	29	23	0.480815	0.747951	0.681859	0.478054	0.366962	0.427845	0.467918	0.255055	0.194327
11	45926871	45927314	11_45926871_45927314	#N/A	GYLTL1B	ENSG00000165905	#N/A	clean	+	0.104618	10	0.089888	0.089888	0.910112	0	-	0	0	26	26	0.104618	NonUniformIntronCover	1	4.44	38	35	0	0	0	0	0.117647	0.148004	0.0831821	0.0957188	-0.21007
1	228333780	228334511	1_228333780_228334511	#N/A	OBSCN	ENSG00000154358	Yes	clean	+	0.066532	10	0.0900816	0.0900816	0.909918	0.00953035	NonUniformIntronCover	0.307906	0.0207612	32	32	0.0760623	-	0.916782	1.97578	22	22	0	0	0.03308	0	0.049283	0.0674714	0.182846	0.0331881	0.0901651
6	25580990	25581242	6_25580990_25581242	#N/A	LRRC16A	ENSG00000079691	#N/A	clean	+	-0.0233538	10	0.0900855	0.909915	0.0900855	0.0390569	NonUniformIntronCover	1	7.23469	178	178	0.0157031	-	1	3.14286	197	197	0.0377358	0.0625	0.031746	0.0334247	0.0118571	0.00545325	0.0193237	0.0277778	-0.105789
3	31629411	31632934	3_31629411_31632934	#N/A	STT3B	ENSG00000163527	#N/A	clean	+	0.0055929	10	0.0900933	0.0900933	0.909907	0.0214952	-	1	60.5203	2755	2745	0.0270881	-	1	83.7775	3009	2998	0.0222116	0.0200998	0.0223168	0.0176056	0.0270718	0.0276592	0.0243276	0.030763	-0.18114
16	89856236	89858337	16_89856236_89858337	#N/A	SPIRE2	ENSG00000204991	#N/A	clean	+	-0.0686815	290	0.090525	0.909475	0.090525	0.0947029	-	0.82275	1.98759	19	19	0.0260214	-	0.630039	1.22897	46	46	0.074604	0.112255	0.0631682	0.146761	0.0459383	0.0167628	0.0220942	0.0313566	0.0307099
2	46356808	46360637	2_46356808_46360637	#N/A	EPAS1	ENSG00000116016	Yes	clean	+	-0.0069773	210	0.0905617	0.909438	0.0905617	0.0318285	NonUniformIntronCover	1	50.5286	1537	1537	0.0248512	-	1	54.1546	2125	2125	0.0299188	0.0283296	0.0321485	0.034409	0.0264534	0.0225609	0.0245419	0.027643	-0.0027949
7	94588732	94598774	7_94588732_94598774	#N/A	SGCE	ENSG00000127990	#N/A	clean	-	0.0162845	95	0.0906406	0.0906406	0.909359	0.0451054	-	1	28.4833	583	582	0.0613899	NonUniformIntronCover	1	40.8128	609	600	0.0500695	0.036782	0.0454817	0.0456369	0.0572922	0.062989	0.0626321	0.0578466	-0.0415956
10	122413045	122415858	10_122413045_122415858	#N/A	PLEKHA1	ENSG00000107679	#N/A	clean	+	0.0196153	10	0.0908726	0.0908726	0.909127	0.0448143	NonUniformIntronCover	1	20.878	445	439	0.0644296	-	1	35.5352	516	508	0.03834	0.0533464	0.0440926	0.033094	0.0588185	0.0569217	0.0711486	0.0883538	-0.146769
X	18242590	18246576	X_18242590_18246576	#N/A	SCML2	ENSG00000102098	#N/A	clean	-	0.089618	10	0.0909262	0.0909262	0.909074	0.197128	-	1	22.8342	74	74	0.286746	-	1	32.1621	63	63	0.179789	0.172683	0.202633	0.184523	0.217014	0.355713	0.3681	0.227855	-0.0921893
12	31389498	31392266	12_31389498_31392266	#N/A	DENND5B	ENSG00000170456	#N/A	clean	-	0.0124393	110	0.090933	0.090933	0.909067	0.0186426	NonUniformIntronCover	0.991723	9.3844	494	478	0.0310819	-	1	14.8205	462	445	0.0186491	0.010424	0.01767	0.02349	0.0285475	0.0256607	0.0277051	0.0384991	-0.275666
12	48827123	48827584	12_48827123_48827584	#N/A	CACNB3	ENSG00000167535	#N/A	clean	+	0.0203139	10	0.0910385	0.0910385	0.908962	0.00232735	-	0.223947	0	96	96	0.0226412	-	1	2.64088	114	114	0.00924485	0	0	0	0.0200794	0.00931377	0.0236852	0.0313805	0.145099
2	218497857	218498025	2_218497857_218498025	#N/A	USP37	ENSG00000135913	#N/A	clean	-	-0.0488429	10	0.0911166	0.908883	0.0911166	0.0987358	-	1	9.64062	88	88	0.0498929	NonUniformIntronCover	1	5.09375	97	97	0.0833333	0.0959388	0.0829353	0.25	0.0452358	0.0169238	0.0602056	0.0450549	0.128261
1	175989479	176027571	1_175989479_176027571	#N/A	RFWD2	ENSG00000143207	#N/A	clean	-	0.048719	9170	0.0912122	0.0912122	0.908788	0.127797	NonUniformIntronCover	0.977872	29.8905	198	198	0.176516	-	0.974068	43.0849	196	193	0.120065	0.119524	0.131373	0.114373	0.150703	0.174562	0.170998	0.205951	-0.0743431
8	125003428	125005524	8_125003428_125005524	#N/A	SQLE	ENSG00000104549	#N/A	clean	+	0.0272467	10	0.0913307	0.0913307	0.908669	0.0674815	-	0.98418	24.1699	334	334	0.0947282	-	1	41.0191	392	391	0.0856805	0.0542151	0.0725449	0.0550774	0.112527	0.0967799	0.0858027	0.0905854	-0.0360773
5	128178689	128180882	5_128178689_128180882	#N/A	SLC12A2	ENSG00000064651	#N/A	clean	+	-0.0063823	140	0.0913387	0.908661	0.0913387	0.0258838	NonUniformIntronCover	0.97662	47.0583	1771	1771	0.0195015	-	0.977107	46.5808	2342	2341	0.0236199	0.0282468	0.0247487	0.0259802	0.0198081	0.0201286	0.0179498	0.0153484	-0.0283406
10	13281110	13283689	10_13281110_13283689	#N/A	PHYH	ENSG00000107537	Yes	clean	-	0.0261987	180	0.0914586	0.0914586	0.908541	0.0117751	-	0.866611	1.69199	141	141	0.0379738	NonUniformIntronCover	0.878283	3.55255	90	90	0.00844047	0.0120966	0.0107307	0.00589346	0.0202565	0.0267748	0.0158622	0.0169161	-0.934262
13	110162442	110163462	13_110162442_110163462	#N/A	COL4A1	ENSG00000187498	#N/A	clean	-	0.015128	10	0.0918195	0.0918195	0.908181	0.0099921	NonUniformIntronCover	1	2.47277	245	245	0.0251201	-	1	5.15347	200	200	0.00710829	0	0.0138877	0.00811495	0.0183083	0.0212105	0.033048	0.0144782	-0.643498
12	88141033	88141205	12_88141033_88141205	#N/A	CEP290	ENSG00000198707	#N/A	clean	-	0.071845	10	0.0918465	0.0918465	0.908153	0.113789	-	1	10.0152	77	77	0.185634	-	1	25.5303	112	112	0.113499	0.117647	0.126388	0.0151976	0.193923	0.162363	0.151125	0.278689	0.0491189
10	3133314	3134482	10_3133314_3134482	#N/A	PFKP	ENSG00000067057	#N/A	clean	+	0.0070612	80	0.0919107	0.0919107	0.908089	0.0220768	-	1	34.1789	1514	1511	0.029138	-	1	57.594	1919	1914	0.0220068	0.0167274	0.0265396	0.018018	0.0320164	0.0271106	0.0267615	0.032752	0.0621675
17	13011782	13013206	17_13011782_13013206	#N/A	ELAC2	ENSG00000006744	#N/A	clean	-	0.012179	10	0.0920573	0.0920573	0.907943	0.0327327	-	1	29.9488	851	850	0.0449117	NonUniformIntronCover	1	51.3498	1055	1055	0.0314121	0.0337882	0.035285	0.0232735	0.0436911	0.0400786	0.0477033	0.0547358	-0.0869384
2	63949163	63962057	2_63949163_63962057	#N/A	VPS54	ENSG00000143952	#N/A	clean	-	0.046686	250	0.092431	0.092431	0.907569	0.145192	-	1	42.8031	250	250	0.191878	-	1	51.0488	211	211	0.150736	0.164332	0.133548	0.135265	0.174415	0.190856	0.201579	0.200747	-0.244708
4	52598706	52601856	4_52598706_52601856	#N/A	USP46	ENSG00000109189	#N/A	clean	-	0.066551	10	0.0924673	0.0924673	0.907533	0.10523	NonUniformIntronCover	1	11.0549	94	94	0.171781	-	1	15.5557	75	75	0.0893655	0.117739	0.112191	0.0881297	0.17317	0.161487	0.178279	0.131472	-0.147602
19	51968673	51969004	19_51968673_51969004	#N/A	ZNF350	ENSG00000256683	#N/A	clean	-	-0.324531	10	0.0926155	0.907385	0.0926155	0.582299	NonUniformIntronCover	1	8.36434	6	6	0.257768	-	1	3.47287	10	10	0.468041	1	0.474185	0.685366	0.333333	0.25	0.303957	0.196496	0.642533
2	73240543	73243003	2_73240543_73243003	#N/A	CCT7	ENSG00000135624	#N/A	clean	+	0.0104904	306	0.0926197	0.0926197	0.90738	0.0248101	NonUniformIntronCover	1	23.0244	905	901	0.0353005	-	1	34.8724	953	951	0.0210212	0.0272024	0.0267643	0.0186552	0.0341181	0.0308366	0.0336756	0.0397542	-0.0525943
19	16206408	16208018	19_16206408_16208018	#N/A	AP1M1	ENSG00000072958	Yes	clean	+	0.0336572	13	0.0928918	0.0928918	0.907108	0.0454506	NonUniformIntronCover	1	7.38028	155	155	0.0791078	-	1	22.3349	259	259	0.0433745	0.0467429	0.0440585	0.0302754	0.0711876	0.086708	0.0681674	0.0850455	0.0481082
10	72871580	72884265	10_72871580_72884265	#N/A	MCU	ENSG00000156026	#N/A	clean	+	0.0115977	620	0.092972	0.092972	0.907028	0.0549375	-	1	77.4887	1315	1312	0.0665352	-	1	108.984	1514	1513	0.0567644	0.0511787	0.0553629	0.0530915	0.0667915	0.0669645	0.0637063	0.0693033	-0.0501152
9	132330499	132331051	9_132330499_132331051	#N/A	SETX	ENSG00000107290	#N/A	clean	-	0.0119373	10	0.0930976	0.0930976	0.906902	0.0165414	-	1	8.17431	486	486	0.0284787	-	1	15.7706	538	538	0.0179832	0.00582762	0.0205774	0.0161264	0.0351755	0.0256838	0.0245954	0.024732	0.00628233
12	122244762	122249870	12_122244762_122249870	#N/A	VPS33A	ENSG00000139719	#N/A	clean	-	0.0311461	230	0.0931487	0.0931487	0.906851	0.0591638	NonUniformIntronCover	1	16.3499	248	248	0.0903099	-	0.982165	22.2377	196	196	0.0578879	0.0586598	0.0661256	0.0421407	0.0794718	0.0927185	0.0838821	0.0803298	-0.294802
8	123693298	123693710	8_123693298_123693710	#N/A	ANXA13	ENSG00000104537	#N/A	clean	-	-0.041177	10	0.0934486	0.906551	0.0934486	0.0942948	-	1	13.2222	127	127	0.0531178	NonUniformIntronCover	1	11.5	205	205	0.0948571	0.0988447	0.0851064	0.102848	0.0382482	0.0433756	0.0737957	0.0505693	0.31526
12	75505254	75506315	12_75505254_75506315	#N/A	KRR1	ENSG00000111615	#N/A	clean	-	-0.0255565	10	0.0935323	0.906468	0.0935323	0.119433	-	1	59	435	435	0.0938765	NonUniformIntronCover	1	59.9857	579	576	0.120182	0.129277	0.110395	0.131005	0.102625	0.0704174	0.104473	0.101378	-0.0805977
15	73561970	73563235	15_73561970_73563235	#N/A	NPTN	ENSG00000156642	#N/A	clean	-	0.0077025	10	0.0935767	0.0935767	0.906423	0.0198841	NonUniformIntronCover	1	31.5268	1554	1553	0.0275866	-	1	46.3837	1634	1634	0.0197673	0.0208098	0.0161485	0.0194129	0.0285232	0.0249538	0.02387	0.026896	-0.203107
3	194413839	194419878	3_194413839_194419878	#N/A	ATP13A3	ENSG00000133657	#N/A	clean	-	0.0239637	130	0.0937039	0.0937039	0.906296	0.0659644	NonUniformIntronCover	0.993908	30.2266	428	422	0.0899281	-	1	44.17	447	439	0.0659248	0.0655024	0.0545661	0.0769676	0.0850734	0.0819367	0.0822397	0.0994719	-0.19359
8	33495616	33496624	8_33495616_33496624	#N/A	MAK16	ENSG00000198042	#N/A	clean	+	0.0253196	60	0.0938298	0.0938298	0.90617	0.0387524	NonUniformIntronCover	0.992616	11.7316	291	291	0.064072	-	1	24.2342	352	352	0.0420168	0.037932	0.0294555	0.0483281	0.0539283	0.0535619	0.0815044	0.0846251	-0.0779048
10	116681256	116681790	10_116681256_116681790	#N/A	HSPA12A	ENSG00000165868	#N/A	clean	-	0.054956	10	0.0938774	0.0938774	0.906123	0.110871	NonUniformIntronCover	1	18.081	145	143	0.165827	-	1	28.2286	142	139	0.112203	0.0946275	0.129944	0.10379	0.137748	0.185985	0.154303	0.157703	-0.0512723
1	160357253	160358148	1_160357253_160358148	#N/A	NCSTN	ENSG00000162736	#N/A	clean	+	0.0076429	10	0.0938973	0.0938973	0.906103	0.0123063	-	1	10.8648	867	867	0.0199492	-	1	21.5155	1047	1046	0.00993749	0.00888473	0.0140752	0.0130496	0.0151174	0.0150654	0.022161	0.0331794	-0.145991
5	36972041	36975775	5_36972041_36975775	#N/A	NIPBL	ENSG00000164190	#N/A	clean	+	0.0323948	200	0.0939154	0.0939154	0.906085	0.0670632	-	1	17.971	250	250	0.099458	NonUniformIntronCover	1	32.0283	290	290	0.0733755	0.0625336	0.0622528	0.0555344	0.0819691	0.123247	0.0820648	0.103002	0.0893469
12	122490567	122492714	12_122490567_122492714	#N/A	ZCCHC8	ENSG00000033030	Yes	clean	-	0.044705	458	0.0939208	0.0939208	0.906079	0.11799	-	1	28.8951	212	207	0.162695	NonUniformIntronCover	1	37.6957	191	186	0.110579	0.135591	0.106993	0.113111	0.154035	0.160913	0.14671	0.180361	-0.338821
17	41883232	41884192	17_41883232_41884192	#N/A	ACLY	ENSG00000131473	#N/A	clean	-	0.0038866	10	0.0939346	0.0939346	0.906065	0.0134402	-	1	46.5237	3411	3411	0.0173268	NonUniformIntronCover	1	72.7158	4124	4124	0.0141688	0.0116147	0.0140839	0.0114246	0.0146564	0.0175892	0.0168651	0.0166847	-0.254592
4	94618191	94640275	4_94618191_94640275	#N/A	PDLIM5	ENSG00000163110	#N/A	clean	+	0.0184688	440	0.0940611	0.0940611	0.905939	0.063076	-	0.998429	43.4903	646	646	0.0815448	NonUniformIntronCover	0.999399	54.9577	618	618	0.0618707	0.057331	0.0631353	0.0574265	0.0730249	0.0826389	0.0811952	0.0787883	-0.229061
7	32544779	32548846	7_32544779_32548846	#N/A	AVL9	ENSG00000105778	#N/A	clean	+	0.0267782	60	0.0943046	0.0943046	0.905695	0.0678396	NonUniformIntronCover	1	26.6363	362	359	0.0946178	-	1	38.5627	369	360	0.065706	0.0589804	0.0729355	0.0607672	0.0988545	0.0849635	0.0822295	0.120464	-0.00860601
6	549291	553853	6_549291_553853	#N/A	EXOC2	ENSG00000112685	#N/A	clean	-	0.0213184	10	0.0943742	0.0943742	0.905626	0.0313134	-	1	11.0231	339	339	0.0526318	NonUniformIntronCover	1	17.2223	310	309	0.031798	0.0352013	0.0312197	0.0293118	0.0386478	0.0554885	0.0545881	0.0444512	-0.00299521
6	44301464	44302059	6_44301464_44302059	#N/A	AARS2	ENSG00000124608	#N/A	clean	-	0.102645	10	0.0944091	0.0944091	0.905591	0.0125656	NonUniformIntronCover	0.45812	0.787234	36	36	0.115211	-	1	7.1617	55	55	0.0541633	0	0	0	0.140675	0.0796345	0.0905031	0.0607798	0.116613
1	30952363	30953713	1_30952363_30953713	#N/A	PUM1	ENSG00000134644	#N/A	clean	-	0.028008	70	0.0948872	0.0948872	0.905113	0.0639613	-	1	19.4062	284	284	0.0919693	-	1	32.0059	316	316	0.0629826	0.0619029	0.0581546	0.079513	0.0818554	0.0850548	0.0964516	0.120127	-0.031061
7	140800481	140801411	7_140800481_140801411	#N/A	BRAF	ENSG00000157764	Yes	clean	-	0.0270418	10	0.0949322	0.0949322	0.905068	0.0625062	-	1	20.4022	291	291	0.089548	-	1	26.7527	260	260	0.0683301	0.0534269	0.0594355	0.0492002	0.0919034	0.0700716	0.108521	0.0694253	-0.32949
12	12151038	12158828	12_12151038_12158828	#N/A	LRP6	ENSG00000070018	#N/A	clean	-	0.0237713	100	0.0949621	0.0949621	0.905038	0.0728772	-	0.991808	39.5387	503	503	0.0966485	-	0.991157	55.9551	523	523	0.0745452	0.0690931	0.0679162	0.0752132	0.095999	0.0962604	0.0913816	0.0965912	-0.0305028
11	71960891	71982760	11_71960891_71982760	#N/A	RNF121	ENSG00000137522	Yes	clean	+	0.033763	1518	0.095022	0.095022	0.904978	0.073798	-	0.999558	18.9634	238	190	0.107561	NonUniformIntronCover	0.996167	28.5644	237	180	0.0738158	0.070704	0.0680722	0.0666047	0.0885321	0.121287	0.0919417	0.120012	0.0663026
2	11172045	11174967	2_11172045_11174967	#N/A	PQLC3	ENSG00000162976	#N/A	clean	+	0.0314785	265	0.0950274	0.0950274	0.904973	0.0476705	-	1	12.6143	252	194	0.079149	-	1	21.3161	248	195	0.0430206	0.0533806	0.0398963	0.0422867	0.0560826	0.0745474	0.0626102	0.10013	-0.0434013
19	13918194	13918503	19_13918194_13918503	#N/A	CC2D1A	ENSG00000132024	#N/A	clean	+	-0.0140024	10	0.0951543	0.904846	0.0951543	0.0163988	-	0.926421	2.8843	173	173	0.00239643	NonUniformIntronCover	0.605351	0.760331	248	248	0.012648	0.0194578	0.0149254	0.0191361	0	0.00328654	0.00424897	0.00750183	0.0633941
5	132716984	132720608	5_132716984_132720608	#N/A	KIF3A	ENSG00000131437	#N/A	clean	-	0.0439529	10	0.0951744	0.0951744	0.904826	0.0979351	NonUniformIntronCover	1	19.4336	179	177	0.141888	-	1	31.251	189	189	0.110076	0.0975848	0.105509	0.0576521	0.155808	0.168335	0.123689	0.13232	0.182786
7	95367488	95372172	7_95367488_95372172	#N/A	PON3	ENSG00000105852	#N/A	clean	-	0.033437	140	0.0951928	0.0951928	0.904807	0.202031	-	1	138.743	506	506	0.235468	-	1	172.474	508	508	0.209985	0.192783	0.198662	0.20144	0.219699	0.227678	0.238306	0.259793	-0.137657
1	214657409	214658849	1_214657409_214658849	#N/A	CENPF	ENSG00000117724	#N/A	clean	+	0.0103375	11	0.0952469	0.0952469	0.904753	0.0174619	-	1	14.6265	823	823	0.0277994	-	1	28.4799	995	995	0.0124878	0.0219845	0.0216981	0.0105474	0.0264531	0.0305821	0.0257806	0.0324736	0.0283584
6	83140111	83140220	6_83140111_83140220	#N/A	DOPEY1	ENSG00000083097	#N/A	clean	+	-0.0435187	10	0.0952599	0.90474	0.0952599	0.05	-	1	3	57	57	0.00648129	-	0.313131	0.0487805	48	47	0.05	0.142857	0.04	0.0294118	0.0104948	0	0.0159046	0	0.033218
17	42663503	42665475	17_42663503_42665475	#N/A	TUBG2	ENSG00000037042	#N/A	clean	+	0.0533267	180	0.0952613	0.0952613	0.904739	0.0393071	-	0.775112	4.66435	114	114	0.0926338	NonUniformIntronCover	0.883929	8.47354	83	83	0.0141116	0.0238322	0.040403	0.0238322	0.103667	0.0837941	0.0688627	0.0634783	-0.136586
3	172807924	172815603	3_172807924_172815603	#N/A	ECT2	ENSG00000114346	#N/A	clean	+	0.012601	10	0.0952838	0.0952838	0.904716	0.0635576	-	1	99.5673	1463	1463	0.0761586	-	1	122.007	1478	1475	0.0649629	0.0674744	0.0599791	0.067574	0.073683	0.0750597	0.0780539	0.0832053	-0.148108
14	54522593	54530048	14_54522593_54530048	#N/A	CGRRF1	ENSG00000100532	Yes	clean	+	0.052213	226	0.0953683	0.0953683	0.904632	0.104247	-	1	16.9914	145	137	0.15646	-	1	33.3865	180	139	0.131778	0.0737954	0.103702	0.0796937	0.168656	0.139377	0.156597	0.147073	0.118617
9	35738152	35738231	9_35738152_35738231	#N/A	GBA2	ENSG00000070610	#N/A	known-exon	-	0.084302	10	0.0953801	0.0953801	0.90462	0.302826	-	1	49.5172	114	110	0.387128	-	1	83.3793	132	128	0.267915	0.307622	0.29697	0.362225	0.412883	0.380507	0.365089	0.403292	-0.0724502
1	183128750	183130343	1_183128750_183130343	#N/A	LAMC1	ENSG00000135862	#N/A	clean	+	0.012275	160	0.0955881	0.0955881	0.904412	0.0322769	-	1	30.6852	918	916	0.0445519	-	1	46.3496	989	989	0.0319063	0.0322566	0.0331956	0.0304861	0.0512229	0.0450472	0.0356996	0.0397927	-0.181435
9	19089559	19093170	9_19089559_19093170	#N/A	HAUS6	ENSG00000147874	#N/A	clean	-	-0.0291619	230	0.0956937	0.904306	0.0956937	0.110644	-	1	32.8441	255	250	0.0814821	NonUniformIntronCover	0.997042	35.1293	367	363	0.110531	0.108624	0.105793	0.0867062	0.0806232	0.0830687	0.0865594	0.0640506	0.0482831
20	10652598	10656397	20_10652598_10656397	#N/A	JAG1	ENSG00000101384	#N/A	clean	-	0.032719	10	0.0957981	0.0957981	0.904202	0.164308	-	1	82.7739	421	414	0.197027	-	1	156.057	636	631	0.144226	0.174733	0.180952	0.13248	0.191434	0.201061	0.18397	0.220413	0.262818
7	152151581	152152704	7_152151581_152152704	#N/A	KMT2C	ENSG00000055609	#N/A	clean	-	-0.072154	10	0.095817	0.904183	0.095817	0.229468	-	1	25.0157	84	84	0.157314	-	1	24.6421	132	132	0.229374	0.217379	0.270005	0.213374	0.169038	0.138064	0.111994	0.149879	0.0456104
7	30019123	30022664	7_30019123_30022664	#N/A	FKBP14	ENSG00000106080	#N/A	clean	-	0.0367867	112	0.0958418	0.0958418	0.904158	0.0768493	-	1	19.563	235	220	0.113636	-	1	29.7436	232	205	0.0658576	0.0830863	0.0775329	0.0743144	0.100747	0.122351	0.100089	0.0884287	-0.448991
16	89532636	89544647	16_89532636_89544647	#N/A	SPG7	ENSG00000197912	#N/A	clean	+	-0.0300711	2652	0.0960389	0.903961	0.0960389	0.102023	MinorIsoform	0.98611	35.2206	310	203	0.0719519	-	0.981408	27.6008	356	322	0.0916308	0.0973764	0.104344	0.114871	0.0704911	0.0751498	0.0771748	0.0599777	-0.18394
12	69562274	69569004	12_69562274_69569004	#N/A	FRS2	ENSG00000166225	#N/A	clean	+	0.064223	10	0.0960915	0.0960915	0.903909	0.152284	-	0.999405	21.0179	117	112	0.216507	-	1	34.542	125	110	0.148332	0.135606	0.155541	0.155389	0.193519	0.219371	0.243784	0.176564	-0.117622
9	114424546	114424987	9_114424546_114424987	#N/A	DFNB31	ENSG00000095397	#N/A	clean	-	0.127705	10	0.096256	0.096256	0.903744	0.0742723	NonUniformIntronCover	0.7471	2.00578	25	25	0.201977	-	1	3.54335	14	14	0.0475138	0.107044	0.0296155	0	0.562025	0.166667	0.2	0.121752	-0.0129629
22	49904506	49907720	22_49904506_49907720	#N/A	ALG12	ENSG00000182858	Yes	clean	-	0.0498383	80	0.096256	0.096256	0.903744	0.0157681	-	0.787492	1.60207	93	93	0.0656064	NonUniformIntronCover	0.920868	4.49362	60	60	0.0185548	0.0147611	0.00924011	0.0154561	0.0259979	0.0347023	0.0745875	0.0442937	-0.682305
10	87952259	87957852	10_87952259_87957852	#N/A	PTEN	ENSG00000171862	Yes	clean	+	0.0141374	10	0.0963373	0.0963373	0.903663	0.045191	-	1	39.1418	816	814	0.0593284	-	1	58.277	918	912	0.0391932	0.0468208	0.0470267	0.0494179	0.0630408	0.0590652	0.0513965	0.0619888	-0.135503
1	33081294	33081387	1_33081294_33081387	#N/A	AZIN2	ENSG00000142920	#N/A	known-exon	+	-0.332981	10	0.0963676	0.903632	0.0963676	0.651163	-	1	11.2	6	6	0.318182	MinorIsoform	1	5.6	12	7	0.673913	0.5	0.633508	1	0.479167	0	0.333333	0	-0.123635
7	11424829	11426665	7_11424829_11426665	#N/A	THSD7A	ENSG00000005108	#N/A	clean	-	0.063336	96	0.0966216	0.0966216	0.903378	0.209348	-	1	44.4828	168	168	0.272684	-	1	52.4885	140	140	0.194693	0.160912	0.249683	0.187391	0.295106	0.254364	0.271643	0.252526	-0.369727
1	45613248	45614095	1_45613248_45614095	#N/A	NASP	ENSG00000132780	#N/A	clean	+	0.0302597	10	0.0968398	0.0968398	0.90316	0.0834473	-	1	26.2209	288	288	0.113707	-	1	42.594	332	331	0.0795767	0.0639138	0.0862565	0.0734313	0.0909584	0.10181	0.128382	0.139425	0.0738474
10	32920385	32922256	10_32920385_32922256	#N/A	ITGB1	ENSG00000150093	#N/A	clean	-	0.0018744	10	0.0969796	0.0969796	0.90302	0.015729	-	1	226.201	14155	14126	0.0176034	-	1	295.536	16488	16461	0.0148701	0.0156407	0.016553	0.0163181	0.0179894	0.0184908	0.016596	0.0179662	-0.159826
2	15551536	15553425	2_15551536_15553425	#N/A	NBAS	ENSG00000151779	#N/A	clean	-	-0.0246366	60	0.0969912	0.903009	0.0969912	0.0534681	NonUniformIntronCover	1	7.51296	132	132	0.0288315	-	0.980317	6.8281	229	229	0.0455123	0.0451733	0.0668204	0.0478229	0.00965905	0.0350143	0.0304416	0.0374964	0.0177405
15	63574403	63588304	15_63574403_63588304	#N/A	USP3	ENSG00000140455	#N/A	clean	+	0.0165124	601	0.0972456	0.0972456	0.902754	0.0826835	-	1	89.1447	989	988	0.0991959	-	1	121.241	1101	1101	0.0788358	0.0874759	0.0794343	0.0873424	0.105882	0.10189	0.0962663	0.0877047	-0.0674106
1	71069362	71070826	1_71069362_71070826	#N/A	ZRANB2	ENSG00000132485	#N/A	clean	-	0.043625	248	0.0973338	0.0973338	0.902666	0.286786	-	1	147.572	366	366	0.330411	NonUniformIntronCover	1	215.145	436	434	0.282228	0.31094	0.270754	0.265001	0.345524	0.339403	0.313947	0.327337	0.163669
13	20591020	20591617	13_20591020_20591617	#N/A	IFT88	ENSG00000032742	Yes	clean	+	-0.0482403	10	0.0974107	0.902589	0.0974107	0.111921	-	1	12.4766	99	99	0.0636807	-	1	11.834	174	174	0.115803	0.206287	0.0992933	0.0967329	0.0300188	0.0797269	0.0914112	0.0686219	0.136854
4	186610015	186611385	4_186610015_186611385	#N/A	FAT1	ENSG00000083857	#N/A	clean	-	0.0096313	10	0.0975633	0.0975633	0.902437	0.0195247	NonUniformIntronCover	1	17.6434	886	886	0.029156	-	1	36.068	1201	1200	0.0216233	0.0188871	0.0196356	0.0180894	0.0234944	0.0220384	0.0321593	0.0337562	-0.0263929
12	45348631	45350658	12_45348631_45350658	#N/A	ANO6	ENSG00000177119	#N/A	clean	+	0.0197171	10	0.0976354	0.0976354	0.902365	0.0303027	NonUniformIntronCover	1	11.1561	357	356	0.0500198	-	1	18.3234	348	346	0.0261138	0.0230544	0.0391105	0.0358423	0.0426676	0.0535496	0.04719	0.043179	-0.187682
19	6415457	6415533	19_6415457_6415533	#N/A	KHSRP	ENSG00000088247	#N/A	clean	-	0.00525231	10	0.0978474	0.0978474	0.902153	0.00878839	NonUniformIntronCover	1	12.7143	1434	1328	0.0140407	-	1	27.0714	1901	1791	0.0078125	0.00977897	0.00959693	0.00920285	0.0114379	0.0116951	0.010917	0.0253435	0.111817
15	90593755	90602323	15_90593755_90602323	Yes	CRTC3	ENSG00000140577	Yes	clean	+	0.106253	2108	0.0980587	0.0980587	0.901941	0.367918	-	1	44.8197	77	77	0.474171	-	1	70.3371	78	78	0.373602	0.343798	0.382922	0.324023	0.50661	0.413323	0.476807	0.546364	0.108316
15	52050137	52058632	15_52050137_52058632	#N/A	MAPK6	ENSG00000069956	#N/A	clean	+	0.016983	220	0.0982794	0.0982794	0.901721	0.0564098	-	0.986344	43.7605	732	727	0.0733928	-	0.98864	59.0085	745	738	0.0584287	0.0580748	0.0520188	0.0518776	0.0668103	0.0785775	0.0785309	0.0594736	-0.241884
18	31541314	31542519	18_31541314_31542519	#N/A	DSG2	ENSG00000046604	#N/A	clean	+	0.014588	10	0.0983637	0.0983637	0.901636	0.0255671	-	1	11.9645	456	456	0.0401551	NonUniformIntronCover	1	24.6827	590	590	0.0246144	0.0274654	0.0229703	0.0302417	0.0363432	0.0402496	0.0430855	0.0366085	0.072757
1	12244617	12249222	1_12244617_12249222	#N/A	VPS13D	ENSG00000048707	#N/A	clean	+	0.0286056	50	0.0984596	0.0984596	0.90154	0.0239036	-	0.931504	3.15908	129	129	0.0525092	NonUniformIntronCover	0.983095	7.59243	137	137	0.015712	0.0197665	0.0238095	0.0133171	0.0262727	0.0541233	0.0533894	0.0607531	0.0548638
5	151123011	151124285	5_151123011_151124285	#N/A	ANXA6	ENSG00000197043	#N/A	clean	-	0.0091588	10	0.0984718	0.0984718	0.901528	0.0070272	-	0.860759	2.44862	346	346	0.016186	NonUniformIntronCover	0.939082	5.82411	354	353	0.00516042	0.00606199	0.002958	0.0065284	0.0123551	0.00826446	0.0192368	0.0290026	-0.107742
17	30446020	30449552	17_30446020_30449552	#N/A	CPD	ENSG00000108582	#N/A	clean	+	0.0103888	973	0.0984817	0.0984817	0.901518	0.0268238	-	1	28.0868	1019	1008	0.0372126	-	1	35.1337	909	888	0.0260726	0.0255835	0.0280454	0.0257737	0.0327121	0.0361708	0.0357479	0.0405578	-0.406328
9	15506637	15510116	9_15506637_15510116	#N/A	PSIP1	ENSG00000164985	#N/A	clean	-	-0.0092839	10	0.0984943	0.901506	0.0984943	0.0354159	NonUniformIntronCover	1	33.9626	923	921	0.026132	-	1	39.6595	1478	1473	0.0345606	0.0298055	0.0394886	0.0333361	0.0269463	0.0265666	0.0265742	0.0229345	0.0671443
17	61972888	61982197	17_61972888_61982197	#N/A	MED13	ENSG00000108510	#N/A	clean	-	0.0223238	460	0.0986602	0.0986602	0.90134	0.0868602	-	1	59.5467	626	619	0.109184	-	0.992655	81.1392	662	657	0.090655	0.0844725	0.0852358	0.0742461	0.0936644	0.125092	0.0990106	0.110837	-0.0367085
12	113260492	113266179	12_113260492_113266179	#N/A	TPCN1	ENSG00000186815	#N/A	clean	+	0.0184505	280	0.0986746	0.0986746	0.901325	0.0296822	NonUniformIntronCover	1	14.6833	480	474	0.0481327	-	0.979101	18.3051	362	359	0.0276451	0.0368898	0.0268421	0.023645	0.0375189	0.0575015	0.0396865	0.0546265	-0.273913
10	7248649	7276891	10_7248649_7276891	#N/A	SFMBT2	ENSG00000198879	#N/A	clean	-	0.03086	380	0.0987146	0.0987146	0.901285	0.113882	-	0.998851	51.7928	403	391	0.144742	NonUniformIntronCover	0.998887	67.8644	401	388	0.122117	0.0945835	0.122155	0.101827	0.138105	0.133335	0.17335	0.13053	-0.103335
1	103537484	103541349	1_103537484_103541349	#N/A	RNPC3	ENSG00000185946	Yes	clean	+	0.056237	80	0.0987636	0.0987636	0.901236	0.117618	-	1	16.3954	118	114	0.173855	NonUniformIntronCover	1	18.5188	86	85	0.128977	0.108697	0.0888392	0.131355	0.203131	0.183574	0.137212	0.17889	-0.482297
17	47605552	47612459	17_47605552_47612459	#N/A	NPEPPS	ENSG00000141279	#N/A	clean	+	0.0080482	370	0.0988639	0.0988639	0.901136	0.0230277	-	0.984244	28.2845	1200	1200	0.0310759	-	0.986232	44.8696	1399	1397	0.0246051	0.0238225	0.0214547	0.0202827	0.0297087	0.0328912	0.0322513	0.0301943	-0.0856498
17	82029635	82030064	17_82029635_82030064	#N/A	LRRC45	ENSG00000169683	#N/A	clean	+	0.0778207	10	0.0988755	0.0988755	0.901124	0.0424453	-	0.885442	2.52663	53	53	0.120266	NonUniformIntronCover	1	7.92899	53	53	0.1	0.0379724	0.0144375	0.0619403	0.145386	0.139402	0.107394	0.105426	-0.0484007
4	102030265	102043838	4_102030265_102043838	#N/A	BANK1	ENSG00000153064	#N/A	clean	+	-0.0327269	600	0.098905	0.901095	0.098905	0.0525767	-	0.777384	1.55384	28	27	0.0198498	-	0.723888	1.27586	63	63	0.0271709	0.124333	0.0302192	0.117483	0.0127773	0.0269741	0.0175822	0.0145574	0.22802
11	20395962	20397576	11_20395962_20397576	#N/A	PRMT3	ENSG00000185238	#N/A	clean	+	0.0146954	90	0.0991129	0.0991129	0.900887	0.0273885	-	1	15.7131	558	550	0.0420839	-	1	26.0082	592	584	0.0193583	0.0196134	0.0244898	0.028193	0.0375662	0.0454755	0.0308935	0.0485522	-0.0814492
22	31081456	31083178	22_31081456_31083178	#N/A	SMTN	ENSG00000183963	#N/A	clean	+	0.0413162	256	0.099176	0.099176	0.900824	0.0244632	NonUniformIntronCover	0.898363	2.55782	94	94	0.0657794	-	0.935198	8.59014	122	118	0.0256439	0.0193746	0.0130794	0.00986087	0.0572391	0.0446274	0.0441416	0.0782094	0.0496145
2	26375148	26383298	2_26375148_26383298	#N/A	EPT1	ENSG00000138018	#N/A	clean	+	0.030585	10	0.0992252	0.0992252	0.900775	0.121292	NonUniformIntronCover	1	57.9745	407	405	0.151877	-	1	78.0762	417	415	0.121394	0.134934	0.125267	0.0950267	0.142941	0.172989	0.144672	0.143634	-0.0994556
X	136222486	136224826	X_136222486_136224826	#N/A	MAP7D3	ENSG00000129680	#N/A	clean	-	0.094468	70	0.0992476	0.0992476	0.900752	0.11679	NonUniformIntronCover	1	7.80176	59	59	0.211258	-	0.999559	10.7137	40	40	0.0827704	0.0822489	0.144753	0.0882802	0.168752	0.210503	0.184586	0.212196	0.0610148
4	143187961	143195715	4_143187961_143195715	#N/A	USP38	ENSG00000170185	#N/A	clean	+	0.088568	190	0.0993136	0.0993136	0.900686	0.176252	NonUniformIntronCover	1	16.4752	77	77	0.26482	-	1	24.4944	68	68	0.192942	0.210725	0.131248	0.192162	0.247352	0.259604	0.270034	0.257655	0.102481
12	19354002	19358227	12_19354002_19358227	#N/A	PLEKHA5	ENSG00000052126	#N/A	clean	+	-0.0385592	400	0.0994332	0.900567	0.0994332	0.0957588	-	0.984575	12.8138	121	121	0.0571996	NonUniformIntronCover	1	10.0712	166	166	0.0755403	0.104099	0.104218	0.0696094	0.0611161	0.0577012	0.057543	0.0623119	-0.162553
2	190519183	190525262	2_190519183_190525262	#N/A	NEMP2	ENSG00000189362	#N/A	clean	-	0.0361965	10	0.0994616	0.0994616	0.900538	0.0430221	-	0.995057	6.33882	136	135	0.0792186	-	1	11.0984	129	123	0.0392428	0.0323138	0.049228	0.0310142	0.0800501	0.0534085	0.103359	0.0577211	-0.0661807
7	47305003	47344754	7_47305003_47344754	#N/A	TNS3	ENSG00000136205	#N/A	clean	-	0.018576	510	0.0995512	0.0995512	0.900449	0.11437	-	1	125.911	975	966	0.132946	-	1	168.663	1100	1086	0.115141	0.105953	0.117801	0.113217	0.120581	0.137766	0.128324	0.151503	0.0577031
16	23629275	23629639	16_23629275_23629639	#N/A	PALB2	ENSG00000083093	#N/A	clean	-	0.0412285	10	0.0997415	0.0997415	0.900258	0.0238396	NonUniformIntronCover	0.559322	2.66197	109	109	0.0650681	-	1	11.2746	162	162	0.0186815	0.0139276	0.0116209	0.030137	0.0752661	0.0678337	0.0700382	0.037037	0.0804655
1	31426823	31428977	1_31426823_31428977	#N/A	SERINC2	ENSG00000168528	#N/A	clean	+	0.0109793	100	0.0997487	0.0997487	0.900251	0.00818782	-	0.756086	2.46837	298	298	0.0191671	NonUniformIntronCover	0.945472	4.94404	252	250	0.00396137	0.00392648	0.005502	0.00450045	0.0298115	0.00587164	0.0203299	0.00759686	-0.52341
12	125125024	125128160	12_125125024_125128160	#N/A	AACS	ENSG00000081760	#N/A	clean	+	0.048059	230	0.0999922	0.0999922	0.900008	0.150837	-	1	37.3024	192	192	0.198896	-	1	48.1658	185	182	0.161111	0.147693	0.136026	0.15558	0.200211	0.161239	0.166713	0.300828	-0.0818836
1	46055971	46061928	1_46055971_46061928	#N/A	PIK3R3	ENSG00000117461	#N/A	clean	-	0.092957	1533	0.100008	0.100008	0.899992	0.052733	-	0.896022	2.50508	45	45	0.14569	-	0.958409	5.62768	33	32	0.0434181	0.0376856	0.0327941	0.0516903	0.104968	0.100693	0.217022	0.0945559	-0.197917
14	37308089	37308348	14_37308089_37308348	#N/A	MIPOL1	ENSG00000151338	#N/A	clean	+	-0.056955	10	0.100033	0.899967	0.100033	0.188103	NonUniformIntronCover	1	28.9604	125	125	0.131148	-	1	24.604	162	162	0.221659	0.244658	0.160566	0.167823	0.143137	0.12736	0.152075	0.106421	0.205091
8	123237941	123239048	8_123237941_123239048	#N/A	C8orf76	ENSG00000189376	#N/A	clean	-	0.04653	10	0.10015	0.10015	0.89985	0.14929	NonUniformIntronCover	1	35.4487	202	202	0.19582	-	1	49.918	200	200	0.15739	0.126911	0.145938	0.135535	0.160927	0.216246	0.172392	0.233258	-0.0329665
11	16851291	16852282	11_16851291_16852282	#N/A	PLEKHA7	ENSG00000166689	#N/A	clean	-	0.0502184	80	0.100233	0.100233	0.899767	0.0639136	NonUniformIntronCover	1	8.67123	117	117	0.114132	-	1	20.4849	158	158	0.0669734	0.0883682	0.0696879	0.0417936	0.108699	0.0993831	0.0965879	0.1604	0.0107204
1	957273	958928	1_957273_958928	#N/A	NOC2L	ENSG00000188976	#N/A	clean	-	0.0170057	60	0.100323	0.100323	0.899677	0.0377345	-	1	21.6854	553	553	0.0547402	NonUniformIntronCover	1	37.41	644	644	0.0341673	0.0307673	0.0336152	0.0401112	0.0473942	0.0524058	0.0492731	0.0604947	-0.0379729
17	50074534	50075458	17_50074534_50075458	#N/A	ITGA3	ENSG00000005884	#N/A	clean	+	0.006046	10	0.100343	0.100343	0.899657	0.0180428	-	1	29.3989	1600	1584	0.0240888	-	1	54.2295	2197	2164	0.0233055	0.0189264	0.0181275	0.0121217	0.0242078	0.0245498	0.0244613	0.025488	0.078448
2	201728640	201729051	2_201728640_201729051	#N/A	ALS2	ENSG00000003393	#N/A	clean	-	-0.0415566	10	0.100457	0.899543	0.100457	0.0766527	-	1	7.7205	93	93	0.0350961	NonUniformIntronCover	1	4.54658	125	125	0.0827003	0.0714286	0.069825	0.142857	0.00816969	0.052709	0.0218717	0.0255164	-0.00788676
15	76351288	76353948	15_76351288_76353948	#N/A	SCAPER	ENSG00000140386	#N/A	clean	-	0.0609325	10	0.100469	0.100469	0.899531	0.0278927	-	0.619623	1.17642	41	41	0.0888252	NonUniformIntronCover	0.844151	2.63208	26	26	0.033082	0.031822	0.0214481	0.0242491	0.0429758	0.118503	0.0501792	0.0551622	-0.00269912
20	18427159	18433651	20_18427159_18433651	#N/A	DZANK1	ENSG00000089091	#N/A	clean	-	0.183124	1497	0.100526	0.100526	0.899474	0.207436	-	0.965766	6.8049	26	24	0.39056	NonUniformIntronCover	0.946747	10.8944	17	13	0.221664	0.170771	0.126273	0.0914548	0.267229	0.353463	0.595998	0.284624	0.228359
19	35157501	35158343	19_35157501_35158343	#N/A	FXYD5	ENSG00000089327	#N/A	clean	+	0.0075154	126	0.10058	0.10058	0.89942	0.0133127	NonUniformIntronCover	1	12.9931	951	950	0.0208281	-	1	29.3542	1362	1362	0.0123315	0.0152856	0.016893	0.00319243	0.0215974	0.0190348	0.0206145	0.0199494	0.0950152
15	59227590	59231701	15_59227590_59231701	#N/A	MYO1E	ENSG00000157483	Yes	clean	-	0.0080488	10	0.100624	0.100624	0.899376	0.044681	-	1	116.553	2481	2478	0.0527298	NonUniformIntronCover	1	139.218	2485	2481	0.0439425	0.0458311	0.0467844	0.0398959	0.0509334	0.0508142	0.0546854	0.0597482	-0.282462
2	232787329	232790697	2_232787329_232790697	#N/A	GIGYF2	ENSG00000204120	#N/A	clean	+	-0.0385781	505	0.100634	0.899366	0.100634	0.110907	-	1	17.4638	140	115	0.0723289	-	1	21.0514	270	217	0.0870505	0.130402	0.119525	0.111967	0.0655804	0.0726919	0.0633712	0.0852678	0.0910139
8	123025050	123030604	8_123025050_123030604	#N/A	DERL1	ENSG00000136986	Yes	clean	-	0.0202995	249	0.100701	0.100701	0.899299	0.0532513	NonUniformIntronCover	1	27.8983	496	493	0.0735508	-	1	38.0278	479	479	0.0570819	0.0514463	0.0502453	0.0514151	0.0674931	0.0788468	0.0675861	0.0881999	-0.199245
11	68545024	68548066	11_68545024_68548066	#N/A	PPP6R3	ENSG00000110075	#N/A	clean	+	0.0125193	10	0.100716	0.100716	0.899284	0.0539342	-	1	59.2323	1039	1034	0.0664535	-	1	90.7595	1268	1267	0.0618653	0.0537246	0.0504107	0.0549275	0.0662776	0.0666443	0.0676096	0.0648471	-0.0461116
10	68965494	68967017	10_68965494_68967017	#N/A	DDX21	ENSG00000165732	#N/A	clean	+	-0.00365154	170	0.100976	0.899024	0.100976	0.0125854	-	0.908352	28.5506	2240	2235	0.00893386	NonUniformIntronCover	1	23.825	2642	2640	0.0112761	0.0123054	0.0112924	0.0150264	0.00758202	0.0100206	0.00755878	0.0100101	-0.0402428
8	22624363	22629963	8_22624363_22629963	#N/A	BIN3	ENSG00000147439	#N/A	clean	-	-0.0210535	386	0.101045	0.898955	0.101045	0.0699601	-	1	21.1376	281	280	0.0489066	NonUniformIntronCover	1	26.3792	513	512	0.0644989	0.0565273	0.0825056	0.0608426	0.0503518	0.0531306	0.0483782	0.040507	0.116852
9	83748372	83753257	9_83748372_83753257	#N/A	GKAP1	ENSG00000165113	#N/A	clean	-	0.076471	903	0.101143	0.101143	0.898857	0.126903	-	0.962833	11.0464	75	75	0.203374	-	1	16.5941	65	65	0.12961	0.107976	0.130777	0.0666667	0.216635	0.189251	0.199656	0.213369	0.0984585
2	189463961	189465078	2_189463961_189465078	#N/A	WDR75	ENSG00000115368	#N/A	clean	+	0.0178569	10	0.101278	0.101278	0.898722	0.0511906	-	1	28.8646	535	532	0.0690475	NonUniformIntronCover	1	49.693	670	663	0.0533013	0.0509149	0.0439296	0.0456098	0.0652466	0.0597911	0.0638952	0.0986681	0.0252678
11	2958544	2959769	11_2958544_2959769	#N/A	NAP1L4	ENSG00000205531	#N/A	clean	-	0.0078396	10	0.101326	0.101326	0.898674	0.0191207	NonUniformIntronCover	1	24.6591	1259	1259	0.0269603	-	1	42.2259	1523	1519	0.0202047	0.0206917	0.0202109	0.0128638	0.0225439	0.0267316	0.0294635	0.0313746	0.18426
12	22471488	22471966	12_22471488_22471966	#N/A	C2CD5	ENSG00000111731	#N/A	clean	-	0.0113048	10	0.101476	0.101476	0.898524	0.0099544	NonUniformIntronCover	0.628205	3.29787	328	328	0.0212592	-	1	8.84043	407	407	0.00446504	0.00428842	0.00525786	0.00988731	0.0307152	0.0132693	0.0132728	0.0289855	0.0856341
16	653670	653745	16_653670_653745	#N/A	WDR90	ENSG00000161996	#N/A	clean	+	-0.0232987	10	0.101602	0.898398	0.101602	0.0252708	NonUniformIntronCover	1	1.2963	50	47	0.00197211	-	0.215385	0	109	105	0.0139064	0.0243902	0.037037	0.084507	0	0	0.00791408	0	0.0608034
2	213297357	213310058	2_213297357_213310058	#N/A	SPAG16	ENSG00000144451	Yes	clean	+	0.077702	740	0.101707	0.101707	0.898293	0.218257	-	1	32.6656	117	112	0.295959	-	1	42.0372	100	92	0.242408	0.174204	0.211547	0.244338	0.262472	0.311065	0.307381	0.257173	-0.158027
9	136388591	136391941	9_136388591_136391941	#N/A	SNAPC4	ENSG00000165684	#N/A	clean	-	0.074493	300	0.101864	0.101864	0.898136	0.135389	-	0.928197	12.2139	76	71	0.209882	NonUniformIntronCover	0.932131	21.782	79	73	0.131967	0.104094	0.117461	0.11471	0.225864	0.198476	0.191071	0.230095	0.1483
11	6610278	6610461	11_6610278_6610461	#N/A	ILK	ENSG00000166333	#N/A	clean	+	0.0066676	10	0.10196	0.10196	0.89804	0.0080991	NonUniformIntronCover	1	5.47887	671	671	0.0147667	-	1	13.0845	873	873	0.00937432	0.00972808	0.00738297	0.00507081	0.0213675	0.010673	0.0122976	0.0124224	0.115238
20	41533570	41551304	20_41533570_41551304	#N/A	CHD6	ENSG00000124177	#N/A	clean	-	0.0413948	1310	0.101996	0.101996	0.898004	0.0948082	-	0.996225	20.8429	199	177	0.136203	NonUniformIntronCover	1	28.6977	182	168	0.100177	0.0970444	0.087919	0.0700027	0.16455	0.137216	0.110136	0.128483	0.0346297
17	59656027	59660390	17_59656027_59660390	#N/A	CLTC	ENSG00000141367	#N/A	clean	+	0.0054454	303	0.102381	0.102381	0.897619	0.0210402	-	1	50.851	2345	2345	0.0264856	-	1	74.681	2727	2726	0.020886	0.0209435	0.0203202	0.0208944	0.0279709	0.024037	0.0236212	0.0292699	-0.13014
15	43809914	43812986	15_43809914_43812986	#N/A	MFAP1	ENSG00000140259	#N/A	clean	-	0.173114	220	0.102436	0.102436	0.897564	0.206508	NonUniformIntronCover	0.868513	6.24606	24	24	0.379622	-	0.839762	9.79072	16	16	0.216428	0.174131	0.208525	0.0630236	0.267009	0.261183	0.527024	0.229189	-0.0865843
12	71624292	71626259	12_71624292_71626259	#N/A	ZFC3H1	ENSG00000133858	Yes	clean	-	0.074818	10	0.102501	0.102501	0.897499	0.217087	-	1	29.9464	105	105	0.291905	-	1	47.8199	109	109	0.258211	0.239612	0.173643	0.184715	0.281581	0.293959	0.259852	0.309656	0.018604
3	112550262	112553279	3_112550262_112553279	#N/A	ATG3	ENSG00000144848	Yes	clean	-	-0.0198785	70	0.102751	0.897249	0.102751	0.0720378	NonUniformIntronCover	1	28.4902	367	363	0.0521593	-	1	33.458	608	583	0.0675017	0.0894202	0.0609829	0.0768919	0.060648	0.0407011	0.0566721	0.0493699	0.314197
20	439295	440247	20_439295_440247	#N/A	TBC1D20	ENSG00000125875	#N/A	clean	-	0.0173784	10	0.102828	0.102828	0.897172	0.0453408	-	0.998938	25.172	528	525	0.0627192	-	1	43.4286	636	636	0.0387149	0.0418598	0.0456702	0.0486472	0.0570858	0.0519396	0.0762569	0.0659638	-0.00218478
7	99042232	99045697	7_99042232_99045697	#N/A	SMURF1	ENSG00000198742	#N/A	clean	-	0.0279126	10	0.102849	0.102849	0.897151	0.0542504	NonUniformIntronCover	0.991317	15.5452	271	268	0.082163	-	1	25.5127	285	279	0.0533723	0.0620182	0.0541238	0.0264201	0.100205	0.0658595	0.0624603	0.0809825	-0.0981226
7	99386789	99388038	7_99386789_99388038	#N/A	ARPC1B	ENSG00000130429	#N/A	clean	+	0.00667022	80	0.102914	0.102914	0.897086	0.00724838	NonUniformIntronCover	0.999145	6.60768	905	904	0.0139186	-	1	17.2345	1221	1217	0.00885265	0.010092	0.00458175	0.0029156	0.0161914	0.0156356	0.0102583	0.0109327	0.172505
2	232882265	232883310	2_232882265_232883310	#N/A	NGEF	ENSG00000066248	#N/A	clean	-	0.0504608	10	0.103112	0.103112	0.896888	0.00384986	-	0.150725	0	39	39	0.0543107	NonUniformIntronCover	0.770048	2.75663	48	48	0	0	0.0148487	0	0.0613756	0.0297481	0.0394927	0.0582348	-0.090984
20	48922010	48941198	20_48922010_48941198	#N/A	ARFGEF2	ENSG00000124198	#N/A	clean	+	0.042057	1900	0.103133	0.103133	0.896867	0.135995	-	0.995662	41.5539	264	227	0.178052	NonUniformIntronCover	0.994505	56.1051	259	218	0.121049	0.161037	0.123719	0.144225	0.163049	0.179402	0.163935	0.189859	-0.126978
16	24797570	24797914	16_24797570_24797914	#N/A	TNRC6A	ENSG00000090905	#N/A	clean	+	-0.0150426	10	0.103164	0.896836	0.103164	0.0380341	NonUniformIntronCover	1	16.4478	415	415	0.0229915	-	1	11.2015	476	476	0.0387054	0.0462077	0.0336538	0.0538632	0.0311624	0.0253746	0.0126231	0.00537321	-0.133397
11	134258624	134259007	11_134258624_134259007	#N/A	ACAD8	ENSG00000151498	#N/A	clean	+	0.0410634	10	0.103188	0.103188	0.896812	0.0415234	NonUniformIntronCover	1	4.15894	94	94	0.0825868	-	1	10.6225	116	115	0.0731458	0.0136141	0.0213643	0.0729505	0.0937929	0.0978342	0.0737918	0.0952381	-0.0710804
3	172298787	172307362	3_172298787_172307362	#N/A	FNDC3B	ENSG00000075420	#N/A	clean	+	0.0145391	10	0.103226	0.103226	0.896774	0.076858	-	1	93.1646	1117	1117	0.0913971	-	1	110.65	1099	1098	0.0780423	0.0693344	0.080015	0.0727151	0.0807014	0.0904778	0.0887495	0.121747	-0.194685
7	55982280	55983727	7_55982280_55983727	#N/A	GBAS	ENSG00000146729	#N/A	clean	+	0.0094524	160	0.103265	0.103265	0.896735	0.0148481	-	1	10.3243	668	667	0.0243005	NonUniformIntronCover	1	16.2136	640	637	0.0135895	0.0149164	0.0116781	0.0110124	0.022851	0.0220904	0.0257954	0.0234816	-0.517871
14	94055184	94057821	14_94055184_94057821	#N/A	DDX24	ENSG00000089737	#N/A	clean	-	0.0242538	168	0.103376	0.103376	0.896624	0.0843742	-	1	45.5217	494	491	0.108628	-	1	69.0981	567	565	0.0748655	0.0881191	0.0914327	0.0830748	0.107581	0.117253	0.104135	0.0999242	#N/A
7	152187476	152187714	7_152187476_152187714	#N/A	KMT2C	ENSG00000055609	#N/A	clean	-	0.0220059	10	0.103514	0.103514	0.896486	0.0156957	NonUniformIntronCover	1	2.90217	181	181	0.0377016	-	1	8.81522	222	222	0.0178571	0.000604595	0.0138889	0.0164563	0.0496295	0.0229885	0.0506402	0.0338672	0.0456104
17	42317224	42322281	17_42317224_42322281	#N/A	STAT3	ENSG00000168610	#N/A	clean	-	0.0086807	70	0.103621	0.103621	0.896379	0.0368677	-	0.996792	55.3514	1446	1166	0.0455484	-	1	88.9539	1864	1501	0.0370413	0.041415	0.0338207	0.0361282	0.0477057	0.0425565	0.0416571	0.0546046	0.0888945
3	172784803	172786492	3_172784803_172786492	#N/A	ECT2	ENSG00000114346	#N/A	clean	+	0.0089176	10	0.103625	0.103625	0.896375	0.0415555	-	1	75.8752	1740	1739	0.0504731	-	1	109.395	2031	2031	0.04125	0.0431403	0.0403825	0.0397528	0.0466039	0.0520038	0.0535704	0.0496024	-0.148108
15	82259155	82261687	15_82259155_82261687	#N/A	EFTUD1	ENSG00000140598	#N/A	clean	-	0.0141123	70	0.103648	0.103648	0.896352	0.0335876	NonUniformIntronCover	1	17.4817	502	502	0.0476999	-	1	29.7028	589	589	0.0348955	0.0254079	0.0315945	0.0263588	0.0352436	0.0483533	0.049581	0.0522983	-0.071499
4	128220440	128222348	4_128220440_128222348	#N/A	LARP1B	ENSG00000138709	#N/A	clean	+	0.314464	10	0.103926	0.103926	0.896074	0.314079	NonUniformIntronCover	0.966807	5.95263	11	11	0.628543	-	1	8.46053	5	5	0.299022	0.0723363	0.283695	0.362231	1	0.548425	0.454284	1	0.0295356
5	1489858	1494699	5_1489858_1494699	#N/A	LPCAT1	ENSG00000153395	#N/A	clean	-	0.013182	10	0.104027	0.104027	0.895973	0.039138	-	1	32.0155	786	780	0.05232	NonUniformIntronCover	1	49.1355	890	872	0.0424722	0.0402216	0.0413924	0.0319422	0.0514752	0.0488297	0.0482908	0.0610446	-0.186923
1	112582472	112583971	1_112582472_112583971	#N/A	ST7L	ENSG00000007341	#N/A	clean	-	-0.050316	10	0.104061	0.895939	0.104061	0.153426	-	1	16.6734	92	71	0.10311	NonUniformIntronCover	1	16.325	142	119	0.179327	0.128709	0.129864	0.148116	0.109794	0.087621	0.101372	0.0953175	-0.035166
X	130679748	130688862	X_130679748_130688862	#N/A	ENOX2	ENSG00000165675	#N/A	clean	-	-0.0321446	100	0.104073	0.895927	0.104073	0.076356	-	0.993787	9.75485	115	112	0.0442114	-	0.985689	9.76012	206	204	0.0931724	0.0518279	0.0696894	0.0740851	0.0389302	0.0456583	0.0378383	0.0475893	-0.0987114
10	68459235	68465666	10_68459235_68465666	#N/A	DNA2	ENSG00000138346	Yes	clean	-	-0.0248914	460	0.104188	0.895812	0.104188	0.0797557	-	0.983085	20.887	241	235	0.0548643	NonUniformIntronCover	0.976386	24.6128	424	419	0.0772777	0.0861973	0.0636591	0.0962562	0.0519808	0.0534157	0.0572513	0.0588113	0.168888
4	174493314	174495547	4_174493314_174495547	#N/A	HPGD	ENSG00000164120	#N/A	clean	-	0.0042094	10	0.104197	0.104197	0.895803	0.0240113	-	1	112.8	4320	4320	0.0282207	-	1	127.661	4161	4156	0.023775	0.0241315	0.0236508	0.0219043	0.0255999	0.0307197	0.0284126	0.0293751	-0.283449
15	38349523	38351013	15_38349523_38351013	#N/A	SPRED1	ENSG00000166068	#N/A	clean	+	0.0241106	10	0.104268	0.104268	0.895732	0.0467055	-	1	11.4155	233	233	0.0708161	NonUniformIntronCover	1	22.5591	296	296	0.0308166	0.0555851	0.0508915	0.0524968	0.0644753	0.0560642	0.0816085	0.0864198	-0.00999469
1	19096650	19097192	1_19096650_19097192	#N/A	UBR4	ENSG00000127481	#N/A	clean	-	0.0156698	10	0.104588	0.104588	0.895412	0.024839	-	1	10.9019	428	423	0.0405088	-	1	25.4159	602	591	0.0262206	0.0259565	0.0245014	0.0166571	0.0326333	0.0449728	0.0340965	0.0630473	-0.0332028
10	11952249	11955231	10_11952249_11955231	#N/A	UPF2	ENSG00000151461	#N/A	clean	-	0.052452	190	0.104617	0.104617	0.895383	0.116851	NonUniformIntronCover	0.997851	19.1852	145	142	0.169303	-	1	31.3864	154	151	0.0910726	0.123422	0.107928	0.11948	0.196915	0.125991	0.148751	0.250698	0.104609
2	166305920	166306509	2_166305920_166306509	#N/A	SCN9A	ENSG00000169432	Yes	clean	-	0.0372411	10	0.104654	0.104654	0.895346	0.0839869	-	1	18.4292	200	200	0.121228	NonUniformIntronCover	1	26.073	189	184	0.0653765	0.0901484	0.0888191	0.0851064	0.151923	0.0913649	0.0937378	0.136843	-0.362933
6	33205912	33206133	6_33205912_33206133	#N/A	HSD17B8	ENSG00000204228	#N/A	clean	+	-0.0473513	10	0.104919	0.895081	0.104919	0.0972936	-	1	10.0235	89	88	0.0499423	NonUniformIntronCover	1	6.62353	122	122	0.067271	0.0668663	0.100068	0.175228	0.0667887	0.0150255	0.0654206	0.0526316	-0.0416898
11	118476982	118477966	11_118476982_118477966	#N/A	KMT2A	ENSG00000118058	#N/A	clean	+	0.0145271	10	0.104921	0.104921	0.895079	0.0168806	NonUniformIntronCover	1	5.37436	313	313	0.0314077	-	1	13.1974	407	406	0.0144966	0.00931762	0.0170189	0.0211214	0.0268347	0.0264824	0.0274736	0.0325381	-0.0497574
15	73703086	73703658	15_73703086_73703658	#N/A	CD276	ENSG00000103855	#N/A	clean	+	0.0201051	10	0.105057	0.105057	0.894943	0.0234781	NonUniformIntronCover	0.907473	5.43363	224	224	0.0435832	-	1	10.0708	221	221	0.029565	0.0114055	0.0123001	0.027222	0.0377129	0.0332259	0.0407216	0.0426626	-0.126563
19	6713315	6713406	19_6713315_6713406	#N/A	C3	ENSG00000125730	#N/A	clean	-	0.0156109	10	0.105512	0.105512	0.894488	0.0255225	NonUniformIntronCover	1	12.5455	479	479	0.0411334	-	1	24.1515	563	563	0.0210821	0.0211009	0.0309465	0.0287975	0.0344749	0.0488351	0.0335614	0.0469314	-0.0907271
11	9425262	9428539	11_9425262_9428539	#N/A	IPO7	ENSG00000205339	#N/A	clean	+	0.010721	200	0.1056	0.1056	0.8944	0.0400495	-	1	49.5638	1188	1187	0.0507705	-	1	70.762	1323	1318	0.0384421	0.0394407	0.0392242	0.0385479	0.0562199	0.046304	0.0473153	0.046694	-0.143317
5	32390437	32395158	5_32390437_32395158	#N/A	ZFR	ENSG00000056097	#N/A	clean	-	-0.0180057	118	0.105681	0.894319	0.105681	0.104837	-	1	79.0526	675	674	0.0868313	-	1	98.8915	1040	1040	0.126753	0.102977	0.0884745	0.0926985	0.0835556	0.0873246	0.0845024	0.0831108	0.110422
19	18747114	18749780	19_18747114_18749780	#N/A	CRTC1	ENSG00000105662	Yes	clean	+	0.0448759	60	0.105789	0.105789	0.894211	0.0414718	NonUniformIntronCover	0.875288	4.58621	100	100	0.0863477	-	0.917114	11.6245	98	98	0.0376743	0.0387075	0.037712	0.0264153	0.0834584	0.070615	0.0595918	0.0871057	-0.118117
13	99243951	99244514	13_99243951_99244514	#N/A	UBAC2	ENSG00000134882	#N/A	clean	+	0.0114834	10	0.105801	0.105801	0.894199	0.0127101	NonUniformIntronCover	0.927667	6.57848	511	510	0.0241935	-	1	15	605	604	0.0167187	0.00342756	0.0101691	0.00781416	0.0308154	0.0211408	0.019394	0.0372143	-0.130351
19	32463488	32463868	19_32463488_32463868	#N/A	DPY19L3	ENSG00000178904	#N/A	clean	+	0.0290812	10	0.105861	0.105861	0.894139	0.0898688	-	1	31.2027	316	316	0.11895	-	1	43.6081	323	323	0.0674971	0.085979	0.085578	0.0911499	0.152953	0.0912643	0.120509	0.114595	-0.0906861
20	35138005	35142372	20_35138005_35142372	#N/A	EDEM2	ENSG00000088298	#N/A	clean	-	0.052463	260	0.105966	0.105966	0.894034	0.118103	-	0.948137	23.5697	161	161	0.170566	-	0.957146	31.4632	131	131	0.123591	0.134599	0.101781	0.0798901	0.154652	0.15026	0.1763	0.146636	-0.209986
16	56409588	56414251	16_56409588_56414251	#N/A	AMFR	ENSG00000159461	#N/A	clean	-	0.0220759	60	0.106013	0.106013	0.893987	0.0549583	-	1	23.7851	405	405	0.0770342	-	1	31.7162	376	375	0.0575512	0.0388723	0.0608075	0.0509496	0.0734876	0.072107	0.0751242	0.0822748	-0.070243
12	101914232	101920108	12_101914232_101920108	#N/A	DRAM1	ENSG00000136048	Yes	clean	+	0.0380972	120	0.106453	0.106453	0.893547	0.0639518	-	0.999826	12.776	157	143	0.102049	MinorIsoform	1	22.2747	111	101	0.054595	0.0433244	0.0816177	0.0598796	0.0976454	0.0940202	0.103915	0.118371	-0.0199561
6	121304625	121304754	6_121304625_121304754	#N/A	TBC1D32	ENSG00000146350	Yes	clean	-	0.116041	10	0.106541	0.106541	0.893459	0	-	0	0	19	19	0.116041	NonUniformIntronCover	1	4.85714	37	37	0	0	0	0	0.2	0.163823	0.0714286	0.046729	0.238688
20	10658722	10663962	20_10658722_10663962	#N/A	JAG1	ENSG00000101384	#N/A	clean	-	0.017764	325	0.106722	0.106722	0.893278	0.105297	-	1	102.037	867	849	0.123061	-	1	174.992	1247	1239	0.104209	0.107218	0.10461	0.0973146	0.113033	0.139538	0.112169	0.130922	0.262818
8	25395719	25399910	8_25395719_25399910	#N/A	DOCK5	ENSG00000147459	Yes	clean	+	0.0240708	10	0.106846	0.106846	0.893154	0.0950132	-	1	50.0795	477	477	0.119084	-	1	74.8906	554	554	0.0923841	0.0864441	0.10083	0.093889	0.113549	0.123873	0.119545	0.125712	-0.0180516
9	111425828	111428041	9_111425828_111428041	#N/A	KIAA0368	ENSG00000136813	#N/A	clean	-	0.011141	10	0.107298	0.107298	0.892702	0.0202377	-	1	12.1869	590	590	0.0313787	NonUniformIntronCover	1	20.9921	648	648	0.0197451	0.0199685	0.0167918	0.0161497	0.0236897	0.0460055	0.0216708	0.0270513	0.0113196
2	27772692	27774423	2_27772692_27774423	#N/A	MRPL33	ENSG00000243147	#N/A	clean	+	0.0250536	10	0.107394	0.107394	0.892606	0.0908004	-	1	46.6386	467	374	0.115854	-	1	63.8142	487	385	0.096439	0.0965506	0.087606	0.0799669	0.10977	0.114418	0.126735	0.114254	-0.0855984
1	236596044	236596835	1_236596044_236596835	#N/A	HEATR1	ENSG00000119285	#N/A	clean	-	0.013829	10	0.107445	0.107445	0.892555	0.0279348	NonUniformIntronCover	1	16.7827	584	582	0.0417638	-	1	29.2013	665	664	0.0360369	0.022632	0.0327506	0.0177202	0.0462889	0.0480407	0.0382352	0.0399569	-0.0315787
15	89274304	89276710	15_89274304_89276710	#N/A	FANCI	ENSG00000140525	#N/A	clean	+	0.0083017	10	0.107477	0.107477	0.892523	0.0194375	-	1	19.9219	1003	1003	0.0277392	NonUniformIntronCover	1	32.8958	1153	1149	0.0204764	0.0185915	0.0181046	0.0189869	0.023053	0.0290395	0.0285995	0.0230052	0.00356879
16	56474950	56475506	16_56474950_56475506	#N/A	OGFOD1	ENSG00000087263	#N/A	clean	+	-0.0103457	10	0.107522	0.892478	0.107522	0.0266256	NonUniformIntronCover	1	13.7864	504	504	0.0162799	-	1	10.0455	607	607	0.0202405	0.024646	0.0259886	0.0433541	0.01566	0.013039	0.0195122	0.0142732	-0.0431707
15	40200359	40200930	15_40200359_40200930	#N/A	BUB1B	ENSG00000156970	#N/A	clean	+	0.0142004	10	0.107714	0.107714	0.892286	0.0228418	NonUniformIntronCover	1	9.18667	393	393	0.0370422	-	1	18.8489	490	490	0.0267364	0.0313653	0.023958	0.00661981	0.0357143	0.0408609	0.0317038	0.0373645	-0.0226134
X	30696151	30696616	X_30696151_30696616	#N/A	GK	ENSG00000198814	#N/A	clean	+	0.0234257	10	0.10798	0.10798	0.89202	0.00423488	-	0.327473	0.0710383	77	77	0.0276606	-	0.821978	1.93443	68	68	0	0	0.013461	0	0.0245712	0.0349947	0.0153545	0.023867	0.0542536
2	219628043	219628404	2_219628043_219628404	#N/A	SLC4A3	ENSG00000114923	#N/A	clean	+	0.171806	10	0.10798	0.10798	0.89202	0	-	0	0	11	11	0.171806	LowCover	0.561254	1.65957	8	8	0	0	0	0	0.331429	1	0.0564516	0.0564516	0.300393
3	13379721	13386274	3_13379721_13386274	#N/A	NUP210	ENSG00000132182	Yes	clean	-	0.0195612	270	0.108035	0.108035	0.891965	0.0545652	-	1	28.5109	492	489	0.0741264	NonUniformIntronCover	1	42.5924	532	528	0.0585285	0.0569429	0.0498395	0.0491862	0.0782824	0.0665966	0.0686783	0.0751326	-0.149495
12	105157322	105160000	12_105157322_105160000	#N/A	KIAA1033	ENSG00000136051	#N/A	clean	+	0.011024	10	0.10818	0.10818	0.89182	0.0293271	-	1	21.4513	710	710	0.0403511	-	1	34.8155	828	828	0.0298965	0.0271975	0.0323859	0.0244089	0.0383442	0.0389999	0.0404133	0.0465124	-0.0450402
4	7838703	7843138	4_7838703_7843138	#N/A	AFAP1	ENSG00000196526	#N/A	clean	-	0.0206016	461	0.108186	0.108186	0.891814	0.0395082	-	1	13.2038	321	321	0.0601098	-	1	25.134	389	389	0.0485008	0.0322891	0.0298184	0.0326548	0.0623815	0.0597647	0.0581532	0.0527649	0.0364629
18	21791557	21798083	18_21791557_21798083	#N/A	MIB1	ENSG00000101752	#N/A	clean	+	0.0282765	357	0.108227	0.108227	0.891773	0.0532742	-	0.983142	13.1114	233	232	0.0815507	NonUniformIntronCover	0.992219	21.9316	247	247	0.0443146	0.0548125	0.0550144	0.0450248	0.079767	0.088461	0.0818943	0.0628048	-0.150202
1	35450509	35451627	1_35450509_35451627	#N/A	KIAA0319L	ENSG00000142687	#N/A	clean	-	0.0214542	10	0.108229	0.108229	0.891771	0.043349	NonUniformIntronCover	1	14.455	319	318	0.0648032	-	1	24.3221	351	349	0.0383764	0.0484947	0.0525636	0.0354117	0.0561798	0.0609437	0.0646286	0.0714311	-0.180866
18	70142387	70145611	18_70142387_70145611	#N/A	RTTN	ENSG00000176225	Yes	clean	-	0.045401	10	0.108334	0.108334	0.891666	0.110924	-	1	18.465	148	148	0.156325	-	1	28.7201	155	155	0.124738	0.114233	0.0893383	0.113348	0.172441	0.166007	0.129303	0.136478	0.053989
6	165336211	165339277	6_165336211_165339277	#N/A	PDE10A	ENSG00000112541	#N/A	clean	-	-0.081522	240	0.10852	0.89148	0.10852	0.271944	NonUniformIntronCover	1	25.773	63	63	0.190422	-	1	23.5212	91	89	0.247253	0.245411	0.277841	0.263213	0.104826	0.226207	0.244144	0.202742	-0.0547711
11	73877068	73878778	11_73877068_73878778	#N/A	PAAF1	ENSG00000175575	#N/A	clean	+	0.0527378	300	0.108536	0.108536	0.891464	0.0940972	-	1	11.2181	108	105	0.146835	-	0.997163	17.727	103	101	0.0681763	0.0977604	0.0887058	0.068131	0.178322	0.105597	0.12785	0.170203	-0.246271
11	47801930	47803437	11_47801930_47803437	#N/A	NUP160	ENSG00000030066	Yes	clean	-	0.013581	10	0.108606	0.108606	0.891394	0.0223977	NonUniformIntronCover	0.98998	8.45409	363	363	0.0359787	-	1	16.7947	448	448	0.0229004	0.0187988	0.0235757	0.016129	0.0351534	0.028812	0.0238384	0.0538849	-0.0875645
1	203020948	203022854	1_203020948_203022854	#N/A	TMEM183A	ENSG00000163444	#N/A	clean	+	0.0167232	120	0.108617	0.108617	0.891383	0.0286357	-	1	12.0573	407	407	0.0453589	NonUniformIntronCover	1	21.2863	443	443	0.0322219	0.0336987	0.0283126	0.0218168	0.051563	0.0361429	0.0437844	0.0337685	-0.0981383
19	34404538	34404648	19_34404538_34404648	#N/A	PDCD2L	ENSG00000126249	#N/A	clean	+	-0.0247279	10	0.108641	0.891359	0.108641	0.0487629	-	1	10.15	198	184	0.024035	NonUniformIntronCover	0.88	4.95	201	184	0.035744	0.0732436	0.0506329	0.0361446	0.0228526	0.0185185	0.00720576	0.017199	0.0478419
13	20671039	20690704	13_20671039_20690704	#N/A	IFT88	ENSG00000032742	Yes	clean	+	0.090095	400	0.108735	0.108735	0.891265	0.149183	-	0.984324	9.46841	54	54	0.239278	-	0.982351	11.638	37	36	0.165548	0.0893771	0.143762	0.170874	0.206178	0.315307	0.204062	0.185417	0.136854
20	18396546	18398522	20_18396546_18398522	#N/A	DZANK1	ENSG00000089091	#N/A	clean	-	-0.132624	189	0.10877	0.89123	0.10877	0.29169	-	1	7.41259	18	17	0.159066	-	1	10.0252	53	53	0.467015	0.22807	0.249186	0.242797	0.150831	0.165074	0.144929	0.101131	0.228359
1	1755476	1756257	1_1755476_1756257	#N/A	NADK	ENSG00000008130	#N/A	clean	-	0.065557	10	0.108799	0.108799	0.891201	0.172404	NonUniformIntronCover	1	24.165	106	106	0.237961	-	1	34.9741	99	99	0.185731	0.175083	0.17866	0.155637	0.246595	0.222917	0.202292	0.326411	-0.0859987
10	120883888	120885813	10_120883888_120885813	#N/A	WDR11	ENSG00000120008	Yes	clean	+	0.0228143	136	0.109103	0.109103	0.890897	0.0661804	-	1	27.8522	393	392	0.0889947	-	1	43.569	446	446	0.0657181	0.049809	0.0661331	0.0679526	0.0820689	0.0771722	0.0807343	0.0862685	0.0310554
22	36314318	36316516	22_36314318_36316516	#N/A	MYH9	ENSG00000100345	Yes	clean	-	0.0064261	120	0.109257	0.109257	0.890743	0.0127075	-	0.992782	15.5096	1204	1204	0.0191336	-	1	24.5397	1258	1258	0.0140944	0.0115484	0.0146415	0.00716557	0.0175173	0.0151036	0.0170983	0.0255113	-0.156973
12	113164285	113165643	12_113164285_113165643	#N/A	DDX54	ENSG00000123064	Yes	clean	-	0.018611	60	0.109265	0.109265	0.890735	0.029101	NonUniformIntronCover	1	10.7904	359	359	0.047712	-	1	24.45	480	480	0.0257701	0.0291835	0.0361283	0.0265211	0.0453824	0.0366556	0.0410872	0.047477	-0.0943304
16	382477	383289	16_382477_383289	#N/A	Z97634.3	ENSG00000236829	#N/A	clean	+	0.138673	10	0.109375	0.109375	0.890625	0.0309551	-	0.670823	0.925466	21	21	0.169628	-	0.913965	3.67702	18	18	0.0808775	0.0522895	0.0245004	0.058317	0.137171	0.163365	0.173196	0.145445	-0.0780101
17	81106146	81106744	17_81106146_81106744	#N/A	BAIAP2	ENSG00000175866	#N/A	clean	+	0.0235592	10	0.109375	0.109375	0.890625	0.00780781	-	0.804422	1.10169	140	140	0.031367	NonUniformIntronCover	1	4.43644	137	137	0.0114532	0.00818392	0.00902853	0	0.0188265	0.040414	0.017236	0.0520085	0.0431861
10	119849576	119853049	10_119849576_119853049	#N/A	MCMBP	ENSG00000197771	Yes	clean	-	0.0241841	400	0.109472	0.109472	0.890528	0.0827139	-	1	39.766	434	433	0.106898	NonUniformIntronCover	1	53.6223	443	441	0.0835517	0.0795163	0.0769262	0.0745384	0.123718	0.0869928	0.0990804	0.123385	-0.395186
10	32908534	32910222	10_32908534_32910222	#N/A	ITGB1	ENSG00000150093	#N/A	clean	-	-0.00174635	10	0.109727	0.890273	0.109727	0.0113656	-	1	112.491	9782	9781	0.00961925	-	1	119.777	12330	12326	0.0102538	0.0114112	0.0125358	0.0127932	0.00981848	0.00939198	0.00981489	0.00962429	-0.159826
12	98671086	98671534	12_98671086_98671534	#N/A	APAF1	ENSG00000120868	#N/A	clean	+	0.0614227	10	0.109756	0.109756	0.890244	0.0984633	NonUniformIntronCover	1	10.8125	99	99	0.159886	-	1	21.125	111	111	0.0933865	0.0833333	0.128173	0.0245858	0.181259	0.198973	0.139364	0.14277	-0.327044
19	57284677	57290698	19_57284677_57290698	#N/A	ZNF460	ENSG00000197714	#N/A	clean	+	-0.0218388	100	0.109899	0.890101	0.109899	0.0762665	NonUniformIntronCover	0.999831	19.6501	234	234	0.0544277	-	1	24.233	401	401	0.0719698	0.063316	0.0714125	0.0710036	0.0521531	0.0533403	0.0543867	0.0579105	0.299445
16	70695623	70697138	16_70695623_70697138	Yes	VAC14	ENSG00000103043	Yes	clean	-	0.0255892	10	0.110254	0.110254	0.889746	0.0409872	-	1	8.41957	197	197	0.0665764	NonUniformIntronCover	1	15.9055	223	220	0.0252319	0.0468222	0.0411969	0.0499176	0.0579001	0.0829698	0.0591977	0.053155	0.0913454
5	177334403	177337135	5_177334403_177337135	#N/A	LMAN2	ENSG00000169223	#N/A	clean	-	0.0057907	10	0.110404	0.110404	0.889596	0.0141624	-	1	21.1321	1471	1471	0.0199531	-	1	34.2037	1680	1680	0.0149139	0.0148143	0.0131515	0.0136318	0.0179766	0.0219749	0.0192148	0.0234399	-0.0192147
3	9765890	9767666	3_9765890_9767666	#N/A	CAMK1	ENSG00000134072	#N/A	clean	-	0.0435833	109	0.110594	0.110594	0.889406	0.0457921	NonUniformIntronCover	1	5.27886	92	88	0.0893754	-	1	8.24438	76	72	0.0590574	0.0709498	0.0437562	0.0213547	0.0739969	0.109022	0.0770519	0.0875513	-0.046998
2	86457071	86464052	2_86457071_86464052	#N/A	KDM3A	ENSG00000115548	#N/A	clean	+	0.045557	10	0.111053	0.111053	0.888947	0.129211	-	1	25.2252	164	151	0.174768	NonUniformIntronCover	1	35.5791	166	149	0.145053	0.129526	0.104819	0.121619	0.14709	0.205167	0.151146	0.190443	0.144968
3	9326168	9330527	3_9326168_9330527	#N/A	SRGAP3	ENSG00000196220	#N/A	clean	-	0.153214	10	0.111111	0.111111	0.888889	0.0933018	-	0.716716	1.33774	13	12	0.246516	LowCover	0.758565	1.63584	5	5	0.0651668	0.0737612	0.0774289	0	0.182442	0.246535	0.162768	1	0.371362
1	160352991	160353159	1_160352991_160353159	#N/A	NCSTN	ENSG00000162736	#N/A	clean	+	0.00881583	10	0.111249	0.111249	0.888751	0.00392727	NonUniformIntronCover	0.78481	1.6875	428	428	0.0127431	-	1	5.9375	460	460	0.00549505	0.00379824	0.00227001	0.00391632	0.0172414	0.0133678	0.008	0.00660565	-0.145991
19	50378439	50378521	19_50378439_50378521	#N/A	NR1H2	ENSG00000131408	#N/A	clean	+	0.0209685	10	0.111286	0.111286	0.888714	0.0576748	-	1	25.4	408	407	0.0786433	-	1	35.1667	396	396	0.0665343	0.0546218	0.0590298	0.040271	0.0702479	0.0736146	0.0933333	0.084507	-0.200953
9	36236984	36246030	9_36236984_36246030	#N/A	GNE	ENSG00000159921	#N/A	clean	-	0.0204144	540	0.111362	0.111362	0.888638	0.065593	-	1	32.2206	434	434	0.0860074	-	1	43.6627	452	449	0.0653646	0.0646278	0.0594102	0.0653908	0.0806997	0.102417	0.0755228	0.0868141	-0.131316
7	32543261	32544693	7_32543261_32544693	#N/A	AVL9	ENSG00000105778	#N/A	clean	+	0.033799	10	0.111706	0.111706	0.888294	0.118691	-	1	40.6719	302	294	0.15249	-	1	62.7947	349	339	0.128356	0.118989	0.130788	0.0920622	0.138265	0.155231	0.14544	0.222996	-0.00860601
2	227699564	227702168	2_227699564_227702168	#N/A	SLC19A3	ENSG00000135917	#N/A	clean	-	0.0890725	266	0.11174	0.11174	0.88826	0.0993505	NonUniformIntronCover	0.883661	4.41239	38	34	0.188423	-	0.887083	6.73291	27	27	0.0862562	0.0373054	0.0522902	0.102013	0.183721	0.158122	0.140575	0.158993	-0.248807
9	121015261	121016253	9_121015261_121016253	#N/A	C5	ENSG00000106804	#N/A	clean	-	-0.0103768	10	0.111815	0.888185	0.111815	0.0307836	-	1	15.9442	502	502	0.0204068	NonUniformIntronCover	1	18.7487	900	900	0.0298099	0.0365972	0.0343663	0.0346982	0.0232907	0.0146842	0.0174259	0.0262747	0.259884
8	123785741	123786494	8_123785741_123786494	#N/A	FAM91A1	ENSG00000176853	#N/A	clean	+	-0.025843	168	0.111882	0.888118	0.111882	0.132321	-	1	53.5277	351	348	0.106478	-	1	55.4128	465	458	0.136237	0.118974	0.123186	0.134293	0.113098	0.116123	0.0983831	0.0944996	0.0259663
1	92605402	92607580	1_92605402_92607580	#N/A	EVI5	ENSG00000067208	#N/A	clean	-	0.077088	142	0.11214	0.11214	0.88786	0.136106	-	0.972495	10.3983	66	63	0.213194	NonUniformIntronCover	0.98723	23.3027	86	86	0.126572	0.126626	0.134439	0.073352	0.159893	0.210368	0.250501	0.222743	-0.00863168
19	40076209	40081818	19_40076209_40081818	#N/A	ZNF780A	ENSG00000197782	#N/A	clean	-	-0.070741	10	0.112297	0.887703	0.112297	0.333298	-	1	46.4926	91	91	0.262557	-	1	58.39	162	162	0.366785	0.327406	0.306541	0.330945	0.259824	0.252791	0.265481	0.268754	-0.110377
2	120073220	120074099	2_120073220_120074099	#N/A	EPB41L5	ENSG00000115109	#N/A	clean	+	-0.0226991	10	0.112357	0.887643	0.112357	0.0463312	-	1	7.5788	155	155	0.0236321	NonUniformIntronCover	0.791715	4.81662	199	197	0.0457269	0.0449899	0.0397699	0.0440891	0.00743464	0.0182348	0.0284065	0.0161172	0.0411272
6	31691918	31693026	6_31691918_31693026	#N/A	ABHD16A	ENSG00000204427	#N/A	clean	-	0.051712	285	0.112517	0.112517	0.887483	0.100852	NonUniformIntronCover	1	12.4502	111	111	0.152564	-	0.986634	21.0634	117	117	0.112272	0.111934	0.0979522	0.0537942	0.158764	0.121875	0.163048	0.152605	-0.390681
2	61485962	61488164	2_61485962_61488164	#N/A	XPO1	ENSG00000082898	#N/A	clean	-	0.0085581	10	0.112597	0.112597	0.887403	0.0351427	-	1	55.836	1533	1532	0.0437008	-	1	71.8827	1568	1564	0.0366796	0.03117	0.0356112	0.0333418	0.045844	0.044012	0.0396934	0.0425378	-0.0990858
3	45714079	45719499	3_45714079_45719499	Yes	SACM1L	ENSG00000211456	Yes	clean	+	0.0492	13	0.112605	0.112605	0.887395	0.120097	NonUniformIntronCover	1	21.7018	159	159	0.169297	-	1	32.8118	161	161	0.129418	0.115654	0.128582	0.0589329	0.175545	0.214846	0.142699	0.152226	0.061519
8	67116122	67118247	8_67116122_67118247	#N/A	CSPP1	ENSG00000104218	#N/A	clean	+	-0.029839	10	0.112628	0.887372	0.112628	0.135049	-	1	43.7178	264	264	0.10521	NonUniformIntronCover	1	43.1523	349	348	0.157093	0.121789	0.118778	0.116684	0.0979153	0.109179	0.110554	0.109897	0.0786411
2	151437351	151438683	2_151437351_151438683	#N/A	RIF1	ENSG00000080345	#N/A	clean	+	0.04692	10	0.112745	0.112745	0.887255	0.142238	-	1	30.8434	186	186	0.189158	NonUniformIntronCover	1	46.8906	201	201	0.148068	0.172024	0.141005	0.129634	0.174586	0.186726	0.188191	0.205467	-0.208017
17	77089271	77093243	17_77089271_77093243	#N/A	SEC14L1	ENSG00000129657	#N/A	clean	+	0.100595	1137	0.112885	0.112885	0.887115	0.262009	-	1	26.6273	75	66	0.362604	NonUniformIntronCover	1	34.133	60	52	0.211826	0.295942	0.250409	0.298004	0.489971	0.324829	0.340853	0.309914	-0.171795
5	67162788	67163146	5_67162788_67163146	#N/A	MAST4	ENSG00000069020	#N/A	clean	+	-0.0355337	10	0.113233	0.886767	0.113233	0.0912522	-	1	8.63571	86	82	0.0557185	NonUniformIntronCover	1	10.8571	184	183	0.0990487	0.128631	0.0772351	0.0938511	0.0609756	0.047619	0.0642776	0.0647691	0.299396
4	56406701	56407649	4_56406701_56407649	#N/A	PPAT	ENSG00000128059	#N/A	clean	-	0.0414147	100	0.113282	0.113282	0.886718	0.0951873	-	1	18.6206	173	173	0.136602	-	1	30.5353	180	180	0.0790505	0.0809078	0.108264	0.116162	0.122459	0.159301	0.134904	0.167588	-0.0165464
12	120170321	120173652	12_120170321_120173652	#N/A	GCN1L1	ENSG00000089154	#N/A	clean	-	0.0108721	108	0.11333	0.11333	0.88667	0.0266955	NonUniformIntronCover	0.981074	17.3617	633	622	0.0375676	-	0.995656	25.5283	654	641	0.0221976	0.0291023	0.0272983	0.0281514	0.031512	0.0438259	0.0303979	0.0353519	-0.0614619
19	34493622	34494585	19_34493622_34494585	#N/A	WTIP	ENSG00000142279	#N/A	clean	+	0.076657	10	0.113518	0.113518	0.886482	0.117445	-	1	8.11749	61	60	0.194102	NonUniformIntronCover	1	15.6554	65	65	0.139584	0.120007	0.0754582	0.150776	0.194169	0.17551	0.258919	0.171973	0.246822
11	130129206	130130037	11_130129206_130130037	#N/A	APLP2	ENSG00000084234	#N/A	clean	+	0.00390421	10	0.113529	0.113529	0.886471	0.00674369	-	1	11.7933	1737	1737	0.0106479	-	1	19.8784	1847	1845	0.00579559	0.00341872	0.00768111	0.00817088	0.0132085	0.00874956	0.00996885	0.00945489	-0.0940941
6	43073965	43074621	6_43073965_43074621	#N/A	KLC4	ENSG00000137171	#N/A	clean	+	0.0494233	10	0.113579	0.113579	0.886421	0.0178571	-	0.719814	1	54	54	0.0672804	-	1	3.82308	53	53	0.0182371	0.0169298	0.0150437	0	0.0239011	0.0267227	0.0303212	0.360131	-0.0117119
14	58257998	58260947	14_58257998_58260947	#N/A	PSMA3	ENSG00000100567	#N/A	clean	+	0.0062053	10	0.113826	0.113826	0.886174	0.0202629	NonUniformIntronCover	1	36.7519	1777	1766	0.0264682	-	1	56.1699	2066	2046	0.0218804	0.0238257	0.0195032	0.0148958	0.0311423	0.0244247	0.0248656	0.027895	-0.0401161
5	134202021	134205921	5_134202021_134205921	#N/A	PPP2CA	ENSG00000113575	#N/A	clean	-	0.0074577	100	0.113834	0.113834	0.886166	0.0337098	-	1	58.2243	1669	1656	0.0411675	-	1	83.6803	1949	1938	0.033568	0.0339988	0.0302845	0.0358805	0.0364767	0.0463479	0.0387338	0.0383483	0.0164885
22	33382044	33384191	22_33382044_33384191	#N/A	LARGE	ENSG00000133424	#N/A	clean	-	0.0285995	10	0.113916	0.113916	0.886084	0.0329644	-	1	5.86316	169	169	0.0615639	NonUniformIntronCover	0.956481	8.72515	133	131	0.0243253	0.0204685	0.0337618	0.0196915	0.041701	0.0656801	0.0433796	0.0776146	-0.260129
9	37327834	37349356	9_37327834_37349356	#N/A	ZCCHC7	ENSG00000147905	#N/A	clean	+	-0.029347	190	0.113961	0.886039	0.113961	0.132411	-	1	37.5445	246	243	0.103064	-	1	45.0436	392	389	0.129702	0.142649	0.129767	0.114465	0.0919715	0.109625	0.100613	0.105015	0.109846
9	99951285	99959916	9_99951285_99959916	#N/A	STX17	ENSG00000136874	#N/A	clean	+	0.037357	720	0.113964	0.113964	0.886036	0.111658	-	0.997345	30.2919	240	232	0.149015	-	1	42.3763	239	225	0.102379	0.110872	0.122825	0.0903925	0.15397	0.131595	0.136819	0.19015	-0.177076
1	233161363	233177801	1_233161363_233177801	#N/A	PCNXL2	ENSG00000135749	#N/A	clean	-	0.057026	570	0.113969	0.113969	0.886031	0.204551	NonUniformIntronCover	0.989035	41.1443	153	153	0.261577	-	0.995463	62.3458	170	170	0.193665	0.175647	0.235063	0.179596	0.2405	0.2828	0.261823	0.240881	0.0542262
10	95643206	95653289	10_95643206_95653289	#N/A	ALDH18A1	ENSG00000059573	#N/A	clean	-	0.0114909	110	0.114056	0.114056	0.885944	0.0240597	-	0.993382	15.8271	640	638	0.0355506	-	1	22.6695	610	605	0.0252687	0.0250302	0.0188008	0.0213703	0.0346708	0.0401808	0.0331367	0.0283881	-0.098574
15	66711724	66716420	15_66711724_66716420	#N/A	SMAD6	ENSG00000137834	#N/A	clean	+	0.0159524	30	0.114106	0.114106	0.885894	0.0422708	-	0.996142	22.0241	499	499	0.0582232	-	1	36.7227	594	594	0.0406038	0.0396381	0.0448499	0.036991	0.0549807	0.062442	0.0530055	0.0581496	0.0730115
10	67797210	67805582	10_67797210_67805582	#N/A	DNAJC12	ENSG00000108176	#N/A	clean	-	0.008434	570	0.114118	0.114118	0.885882	0.0142484	NonUniformIntronCover	0.968982	9.93017	685	681	0.0226824	-	0.9586	15.5035	667	664	0.0132846	0.0145178	0.0124927	0.00970571	0.0237173	0.0207541	0.0209902	0.015686	-0.0605128
X	49179806	49183733	X_49179806_49183733	#N/A	PRICKLE3	ENSG00000012211	#N/A	clean	-	0.0353026	497	0.11415	0.11415	0.88585	0.0599594	NonUniformIntronCover	0.927697	8.35569	128	128	0.095262	-	0.925073	17.5838	164	164	0.0396985	0.0764571	0.0639471	0.0261906	0.0808853	0.0912904	0.0826229	0.129967	-0.108555
20	33758806	33761861	20_33758806_33761861	#N/A	ZNF341	ENSG00000131061	#N/A	clean	+	-0.0649284	350	0.114297	0.885703	0.114297	0.109408	-	0.940481	2.70268	22	22	0.0444796	-	0.790758	2.69991	58	56	0.0933164	0.0707022	0.114231	0.0734186	0.0249961	0.0273516	0.0398722	0.0317595	0.108834
3	105533690	105534662	3_105533690_105534662	#N/A	ALCAM	ENSG00000170017	#N/A	clean	+	0.0100929	10	0.114457	0.114457	0.885543	0.0445465	NonUniformIntronCover	1	55.4352	1188	1188	0.0546394	-	1	69.5881	1203	1201	0.0464017	0.0395621	0.0448093	0.0462356	0.0540831	0.0557772	0.0523608	0.0584922	-0.209127
7	116771989	116774880	7_116771989_116774880	#N/A	MET	ENSG00000105976	#N/A	clean	+	0.0095872	10	0.114569	0.114569	0.885431	0.0400559	-	1	59.0859	1416	1415	0.0496431	-	1	73.392	1405	1403	0.0413852	0.0381818	0.0380918	0.0437964	0.0455706	0.0492826	0.0501923	0.0531978	-0.241726
19	44009170	44010268	19_44009170_44010268	#N/A	ZNF230	ENSG00000159882	#N/A	clean	+	0.115973	162	0.114607	0.114607	0.885393	0.0578802	-	0.941239	1.84309	30	30	0.173853	NonUniformIntronCover	0.958333	5.05053	24	24	0.0706603	0.0233468	0.0909091	0.0357143	0.0984396	0.0998269	0.124054	0.16763	0.0773939
7	129444098	129451612	7_129444098_129451612	#N/A	STRIP2	ENSG00000128578	#N/A	clean	+	0.0400008	750	0.11464	0.11464	0.88536	0.0920172	-	0.996895	17.4309	172	171	0.132018	-	0.992312	20.8374	137	137	0.101442	0.100548	0.0953237	0.0562597	0.136377	0.132863	0.147052	0.102916	-0.281748
11	32392755	32396256	11_32392755_32396256	#N/A	WT1	ENSG00000184937	#N/A	clean	-	0.08606	10	0.114726	0.114726	0.885274	0.015548	NonUniformIntronCover	0.58436	0.732999	37	37	0.101608	-	0.890289	2.94059	26	26	0.0252687	0.0347593	0.0201046	0.0161116	0.0576962	0.0739562	0.0402629	0.0995615	-0.204643
19	44144647	44148770	19_44144647_44148770	#N/A	ZNF234	ENSG00000263002	#N/A	clean	+	-0.0878583	260	0.114814	0.885186	0.114814	0.18528	-	0.868496	3.63866	15	15	0.0974217	NonUniformIntronCover	0.923893	5.07304	46	46	0.101471	0.197882	0.12716	0.19336	0.0707313	0.0706992	0.0492637	0.0521176	0.34585
9	110244843	110250819	9_110244843_110250819	#N/A	TXN	ENSG00000136810	#N/A	clean	-	-0.00127367	333	0.114992	0.885008	0.114992	0.0111896	-	1	159.525	14097	14090	0.00991593	-	1	206.394	20608	20599	0.0111845	0.0105094	0.0116076	0.0109154	0.00981571	0.00998064	0.00977649	0.0101315	0.0729992
17	75730504	75730874	17_75730504_75730874	#N/A	ITGB4	ENSG00000132470	#N/A	clean	+	-0.0176933	10	0.115035	0.884965	0.115035	0.0351605	NonUniformIntronCover	1	7.65278	210	209	0.0174672	-	1	4	225	223	0.0342641	0.0401729	0.0290201	0.0432709	0.0209924	0.00783495	0.0091175	0.0112063	-0.534709
11	34127599	34130812	11_34127599_34130812	#N/A	NAT10	ENSG00000135372	Yes	clean	+	0.0137846	30	0.115039	0.115039	0.884961	0.0382779	-	1	21.3733	537	537	0.0520625	NonUniformIntronCover	1	36.6878	668	668	0.0411493	0.0359464	0.0321073	0.0395903	0.0427062	0.0491502	0.0494126	0.0656224	-0.00102893
20	17954117	17955364	20_17954117_17955364	#N/A	SNX5	ENSG00000089006	#N/A	clean	-	0.0126116	124	0.115071	0.115071	0.884929	0.0873221	-	1	129.259	1243	1200	0.0999337	-	1	179.534	1493	1438	0.0951262	0.0875324	0.0784345	0.0807754	0.103714	0.0973051	0.0990787	0.101129	0.0404773
6	87515020	87516805	6_87515020_87516805	#N/A	RARS2	ENSG00000146282	#N/A	clean	-	0.0414683	354	0.115177	0.115177	0.884823	0.0990487	-	0.993711	19.7888	178	175	0.140517	-	0.924528	25.5044	155	155	0.0846094	0.100534	0.120949	0.0635489	0.149063	0.121025	0.13732	0.147474	0.0163364
14	95108503	95111316	14_95108503_95111316	#N/A	DICER1	ENSG00000100697	#N/A	clean	-	0.032146	10	0.115265	0.115265	0.884735	0.104287	-	1	37.2573	320	317	0.136433	-	1	44.3945	281	276	0.109186	0.0962406	0.0984952	0.102245	0.122804	0.135953	0.155461	0.116152	-0.376943
2	231259102	231262305	2_231259102_231262305	#N/A	ARMC9	ENSG00000135931	Yes	clean	+	-0.0454684	200	0.115421	0.884579	0.115421	0.0687216	NonUniformIntronCover	0.86347	3.24688	44	43	0.0232532	-	0.901432	2.04738	86	86	0.0422719	0.0612039	0.0396766	0.0353047	0.0302932	0.0210003	0.0262225	0.00992279	0.0882407
X	54016736	54017660	X_54016736_54017660	#N/A	PHF8	ENSG00000172943	#N/A	clean	-	0.0505794	10	0.115453	0.115453	0.884547	0.0789866	-	1	8.83333	103	102	0.129566	NonUniformIntronCover	1	18.6066	124	124	0.0848475	0.105463	0.0588956	0.0324319	0.112221	0.142132	0.124402	0.130445	0.0714241
11	850367	862549	11_850367_862549	#N/A	TSPAN4	ENSG00000214063	#N/A	clean	+	0.0068257	380	0.115603	0.115603	0.884397	0.0213797	NonUniformIntronCover	0.978309	32.6391	1381	1374	0.0282054	-	0.981783	43.536	1395	1373	0.021424	0.0211325	0.0204813	0.0208368	0.0268827	0.0298365	0.0276752	0.0289513	-0.335655
22	39374553	39376051	22_39374553_39376051	#N/A	SYNGR1	ENSG00000100321	#N/A	clean	+	0.0298854	225	0.11575	0.11575	0.88425	0.0366031	NonUniformIntronCover	0.875098	5.12916	132	132	0.0664885	-	0.976434	9.54403	132	129	0.0381039	0.0136807	0.0228035	0.0317814	0.0519005	0.0618881	0.0459612	0.138361	-0.0168414
2	55867234	55870719	2_55867234_55870719	#N/A	EFEMP1	ENSG00000115380	#N/A	clean	-	0.0229553	10	0.115784	0.115784	0.884216	0.0167077	-	0.92518	2.88857	168	168	0.039663	NonUniformIntronCover	1	11.11	268	268	0.00926817	0.0125659	0.0184778	0.0186629	0.0279211	0.0346822	0.0343438	0.0637391	0.398222
9	27056459	27060590	9_27056459_27060590	#N/A	IFT74	ENSG00000096872	Yes	clean	+	0.0544258	230	0.115834	0.115834	0.884166	0.0942192	-	0.964881	9.98591	96	96	0.148645	NonUniformIntronCover	0.971802	25.8405	148	145	0.0783159	0.10783	0.0845246	0.0899592	0.174556	0.119028	0.15053	0.148425	0.128368
3	124769113	124773689	3_124769113_124773689	#N/A	ITGB5	ENSG00000082781	#N/A	clean	-	0.0092699	10	0.116128	0.116128	0.883872	0.0356018	-	1	48.8031	1322	1310	0.0448717	NonUniformIntronCover	1	67.134	1429	1411	0.0375029	0.0369254	0.032358	0.0379351	0.0466098	0.0453806	0.0438275	0.0394782	-0.15872
18	62275473	62279773	18_62275473_62279773	#N/A	KIAA1468	ENSG00000134444	#N/A	clean	+	0.077114	179	0.11615	0.11615	0.88385	0.274763	-	1	43.5688	115	89	0.351877	-	1	55.9206	103	83	0.268645	0.274709	0.286432	0.269041	0.39055	0.364204	0.324529	0.344962	-0.0763997
[truncated: 1,266 more rows]

## Sheet: NT_DIR
Chr	Start	End	Intron_ID	MI_Intron	Gene	GeneID	MI_Gene	Status	Direction	Diff_IRratio	ExcludedBases	p-diff	p-increased	p-decreased	A-IRratio	A-IRok	A-IntronCover	A-IntronDepth	A-SplicesMax	A-SplicesExact	B-IRratio	B-IRok	B-IntronCover	B-IntronDepth	B-SplicesMax	B-SplicesExact	A1-IRratio	A2-IRratio	A3-IRratio	A4-IRratio	B1-IRratio	B2-IRratio	B3-IRratio	B4-IRratio	logFC
[truncated: 37 more rows]

[truncated: 2 more sheets: siRNPC3_DIR, All Intron Data]
