# Supplementary material for: Inhibition of the minor spliceosome restricts the growth of a broad spectrum of cancers
Source: EMBO Rep. 2025 Jul 7;26(15):3937–69. doi: 10.1038/s44319-025-00511-8 (PMC12332006; doi:10.1038/s44319-025-00511-8)
Supplement: Supplementary file 4 — Source data Fig. 1 [file 44319_2025_511_MOESM4_ESM.zip]

Archive with 42 entries (38 files):
- Figure 1/
- Figure 1/.DS_Store
- __MACOSX/Figure 1/._.DS_Store
- Figure 1/Fig 1G Annexin.xlsx
- __MACOSX/Figure 1/._Fig 1G Annexin.xlsx
- Figure 1/Fig 1C Liver volume.xlsx
- __MACOSX/Figure 1/._Fig 1C Liver volume.xlsx
- Figure 1/Fig 1E EdU.xlsx
- __MACOSX/Figure 1/._Fig 1E EdU.xlsx
- Figure 1/Fig 1B Images/
- Figure 1/Fig 1A RTqPCR.xlsx
- __MACOSX/Figure 1/._Fig 1A RTqPCR.xlsx
- Figure 1/Fig 1D Images/
- Figure 1/Fig 1F Images/
- Figure 1/Fig 1B Images/rnpc3 WT TO(kras)T 7dpf imaris.tif
- __MACOSX/Figure 1/Fig 1B Images/._rnpc3 WT TO(kras)T 7dpf imaris.tif
- Figure 1/Fig 1B Images/rnpc3 HET 2-CLiP 7dpf imaris.tif
- __MACOSX/Figure 1/Fig 1B Images/._rnpc3 HET 2-CLiP 7dpf imaris.tif
- Figure 1/Fig 1B Images/rnpc3 HET TO(kras)T 7dpf imaris.tif
- __MACOSX/Figure 1/Fig 1B Images/._rnpc3 HET TO(kras)T 7dpf imaris.tif
- Figure 1/Fig 1B Images/rnpc3 WT 2-CLiP 7dpf imaris.tif
- __MACOSX/Figure 1/Fig 1B Images/._rnpc3 WT 2-CLiP 7dpf imaris.tif
- Figure 1/Fig 1D Images/.DS_Store
- __MACOSX/Figure 1/Fig 1D Images/._.DS_Store
- Figure 1/Fig 1D Images/Representative rnpc3 HET TO(kras)T+ 7dpf EdU overlay.tif
- __MACOSX/Figure 1/Fig 1D Images/._Representative rnpc3 HET TO(kras)T+ 7dpf EdU overlay.tif
- Figure 1/Fig 1D Images/Representative rnpc3 HET TO(kras)T+ 7dpf EdU white.tif
- __MACOSX/Figure 1/Fig 1D Images/._Representative rnpc3 HET TO(kras)T+ 7dpf EdU white.tif
- Figure 1/Fig 1D Images/Representative rnpc3 WT TO(kras)T+ 7dpf EdU overlay.tif
- __MACOSX/Figure 1/Fig 1D Images/._Representative rnpc3 WT TO(kras)T+ 7dpf EdU overlay.tif
- Figure 1/Fig 1D Images/Representative rnpc3 WT TO(kras)T+ 7dpf EdU white.tif
- __MACOSX/Figure 1/Fig 1D Images/._Representative rnpc3 WT TO(kras)T+ 7dpf EdU white.tif
- Figure 1/Fig 1F Images/.DS_Store
- __MACOSX/Figure 1/Fig 1F Images/._.DS_Store
- Figure 1/Fig 1F Images/Representative rnpc3 HET TO(kras)T+ 7dpf Annexin white.tif
- __MACOSX/Figure 1/Fig 1F Images/._Representative rnpc3 HET TO(kras)T+ 7dpf Annexin white.tif
- Figure 1/Fig 1F Images/Representative rnpc3 WT TO(kras)T+ 7dpf Annexin overlay.tif
- __MACOSX/Figure 1/Fig 1F Images/._Representative rnpc3 WT TO(kras)T+ 7dpf Annexin overlay.tif
- Figure 1/Fig 1F Images/Representative rnpc3 HET TO(kras)T+ 7dpf Annexin overlay.tif
- __MACOSX/Figure 1/Fig 1F Images/._Representative rnpc3 HET TO(kras)T+ 7dpf Annexin overlay.tif
- Figure 1/Fig 1F Images/Representative rnpc3 WT TO(kras)T+ 7dpf Annexin white.tif
- __MACOSX/Figure 1/Fig 1F Images/._Representative rnpc3 WT TO(kras)T+ 7dpf Annexin white.tif
