# Supplementary material for: Inhibition of the minor spliceosome restricts the growth of a broad spectrum of cancers
Source: EMBO Rep. 2025 Jul 7;26(15):3937–69. doi: 10.1038/s44319-025-00511-8 (PMC12332006; doi:10.1038/s44319-025-00511-8)
Supplement: Supplementary file 4 — Source data Fig. 1 [file 44319_2025_511_MOESM4_ESM.zip › Figure 1/Fig 1G Annexin.xlsx]

## Sheet: Sheet1
rnpc3+/+	rnpc3+/-
1.05452e-05	1.83377e-05
9.28224e-06	1.9831e-05
1.15891e-05	2.0379e-05
1.29564e-05	1.72901e-05
1.31419e-05	2.13343e-05
1.41218e-05	2.14907e-05
1.64884e-05	2.18799e-05
1.43923e-05	2.21256e-05
1.4924e-05	2.2157e-05
1.5151e-05	2.25849e-05
1.52277e-05	2.26438e-05
1.57622e-05	2.36806e-05
1.60522e-05	2.40788e-05
1.72983e-05	2.45267e-05
1.69338e-05	2.57832e-05
1.76755e-05	2.48846e-05
1.88897e-05	2.61199e-05
1.95726e-05	2.71061e-05
2.01606e-05	2.85992e-05
	2.94018e-05
