# Supplementary material for: Inhibition of the minor spliceosome restricts the growth of a broad spectrum of cancers
Source: EMBO Rep. 2025 Jul 7;26(15):3937–69. doi: 10.1038/s44319-025-00511-8 (PMC12332006; doi:10.1038/s44319-025-00511-8)
Supplement: Supplementary file 4 — Source data Fig. 1 [file 44319_2025_511_MOESM4_ESM.zip › Figure 1/Fig 1C Liver volume.xlsx]

## Sheet: Sheet1
2 CLiP		Kras
rnpc3+/+	rnpc3+/-	rnpc3+/+	rnpc3+/-
1365335	1531247	7000971	4354296
1389714	1554630	7877695	4501405
1456704	1294895	7989908	4646345
1471168	1299299	8029917	4817700
1486055	1304100	8115132	4990891
1507494	1307191	8775666	5059122
1541824	1343024	9043264	5069506
1582771	1377730	9142037	5075629
1752291	1380024	9196690	5182645
1759632	1388236	9272496	5266606
1783078	1394207	9301675	5495846
1791136	1587199	9570048	5568811
1827197	1587825	9841229	5603244
1851028	1618883	9867627	5737780
1854546	1720200	9900582	5829338
1901661	1743252	9981729	5906533
1938584	1777889	10339715	5949608
2059635	1803707	10531058	6032380
2183676	1865472	10630079	6146777
	1915403	10745014	6259308
	1982712	10884092	6262255
	2045133	10932383	6302696
		10955301	6330185
		11923457	6395605
			6503622
			6639061
			6746453
			6790198
