# Supplementary material for: Inhibition of the minor spliceosome restricts the growth of a broad spectrum of cancers
Source: EMBO Rep. 2025 Jul 7;26(15):3937–69. doi: 10.1038/s44319-025-00511-8 (PMC12332006; doi:10.1038/s44319-025-00511-8)
Supplement: Supplementary file 4 — Source data Fig. 1 [file 44319_2025_511_MOESM4_ESM.zip › Figure 1/Fig 1E EdU.xlsx]

## Sheet: Sheet1
rnpc3+/+	rnpc3+/-
41.84	12.25
24.51	21.37
25.16	22.62
26.54	13.39
34.58	19.2
36.77	21.4
33.94	23.39
20.47	17.83
38.05	20.14
36.26	15.58
29.46	13.32
