# Supplementary material for: Inhibition of the minor spliceosome restricts the growth of a broad spectrum of cancers
Source: EMBO Rep. 2025 Jul 7;26(15):3937–69. doi: 10.1038/s44319-025-00511-8 (PMC12332006; doi:10.1038/s44319-025-00511-8)
Supplement: Supplementary file 4 — Source data Fig. 1 [file 44319_2025_511_MOESM4_ESM.zip › Figure 1/Fig 1A RTqPCR.xlsx]

## Sheet: Sheet1
rnpc3 WT	rnpc3 HET
1.07791	0.638054
0.986587	0.634101
0.9355	0.622652
