# Supplementary material for: Inhibition of the minor spliceosome restricts the growth of a broad spectrum of cancers
Source: EMBO Rep. 2025 Jul 7;26(15):3937–69. doi: 10.1038/s44319-025-00511-8 (PMC12332006; doi:10.1038/s44319-025-00511-8)
Supplement: Supplementary file 5 — Source data Fig. 2 [file 44319_2025_511_MOESM5_ESM.zip]

Archive with 53 entries (50 files):
- Figure 2/
- Figure 2/.DS_Store
- __MACOSX/Figure 2/._.DS_Store
- Figure 2/Fig 2M yH2AX quantification.xlsx
- __MACOSX/Figure 2/._Fig 2M yH2AX quantification.xlsx
- Figure 2/Fig 2D_K RTqPCR.xlsx
- __MACOSX/Figure 2/._Fig 2D_K RTqPCR.xlsx
- Figure 2/Fig 2A Western.tiff
- __MACOSX/Figure 2/._Fig 2A Western.tiff
- Figure 2/Fig 2C Liver volume.xlsx
- __MACOSX/Figure 2/._Fig 2C Liver volume.xlsx
- Figure 2/Fig 2B Images/
- Figure 2/Fig 2L Images/
- Figure 2/Fig 2B Images/rnpc3 HET tp53 MUT TO(kras).tif
- __MACOSX/Figure 2/Fig 2B Images/._rnpc3 HET tp53 MUT TO(kras).tif
- Figure 2/Fig 2B Images/rnpc3 WT tp53 MUT TO(kras).tif
- __MACOSX/Figure 2/Fig 2B Images/._rnpc3 WT tp53 MUT TO(kras).tif
- Figure 2/Fig 2B Images/rnpc3 WT tp53 WT TO(kras).tif
- __MACOSX/Figure 2/Fig 2B Images/._rnpc3 WT tp53 WT TO(kras).tif
- Figure 2/Fig 2B Images/rnpc3 HET tp53 WT TO(kras).tif
- __MACOSX/Figure 2/Fig 2B Images/._rnpc3 HET tp53 WT TO(kras).tif
- Figure 2/Fig 2L Images/rnpc3 HET tp53 WT H2AX merge.tif
- __MACOSX/Figure 2/Fig 2L Images/._rnpc3 HET tp53 WT H2AX merge.tif
- Figure 2/Fig 2L Images/rnpc3 HET tp53 WT H2AX GFP.tif
- __MACOSX/Figure 2/Fig 2L Images/._rnpc3 HET tp53 WT H2AX GFP.tif
- Figure 2/Fig 2L Images/rnpc3 HET tp53 WT H2AX DAPI.tif
- __MACOSX/Figure 2/Fig 2L Images/._rnpc3 HET tp53 WT H2AX DAPI.tif
- Figure 2/Fig 2L Images/rnpc3 HET tp53 WT H2AX gH2AX.tif
- __MACOSX/Figure 2/Fig 2L Images/._rnpc3 HET tp53 WT H2AX gH2AX.tif
- Figure 2/Fig 2L Images/rnpc3 HET tp53 MUT H2AX DAPI.tif
- __MACOSX/Figure 2/Fig 2L Images/._rnpc3 HET tp53 MUT H2AX DAPI.tif
- Figure 2/Fig 2L Images/rnpc3 WT tp53 WT H2AX DAPI.tif
- __MACOSX/Figure 2/Fig 2L Images/._rnpc3 WT tp53 WT H2AX DAPI.tif
- Figure 2/Fig 2L Images/rnpc3 HET tp53 MUT H2AX gH2AX.tif
- __MACOSX/Figure 2/Fig 2L Images/._rnpc3 HET tp53 MUT H2AX gH2AX.tif
- Figure 2/Fig 2L Images/rnpc3 WT tp53 MUT H2AX DAPI.tif
- __MACOSX/Figure 2/Fig 2L Images/._rnpc3 WT tp53 MUT H2AX DAPI.tif
- Figure 2/Fig 2L Images/rnpc3 WT tp53 MUT H2AX merge.tif
- __MACOSX/Figure 2/Fig 2L Images/._rnpc3 WT tp53 MUT H2AX merge.tif
- Figure 2/Fig 2L Images/rnpc3 WT tp53 WT H2AX GFP.tif
- __MACOSX/Figure 2/Fig 2L Images/._rnpc3 WT tp53 WT H2AX GFP.tif
- Figure 2/Fig 2L Images/rnpc3 WT tp53 WT H2AX gH2AX.tif
- __MACOSX/Figure 2/Fig 2L Images/._rnpc3 WT tp53 WT H2AX gH2AX.tif
- Figure 2/Fig 2L Images/rnpc3 WT tp53 MUT H2AX GFP.tif
- __MACOSX/Figure 2/Fig 2L Images/._rnpc3 WT tp53 MUT H2AX GFP.tif
- Figure 2/Fig 2L Images/rnpc3 WT tp53 WT H2AX merge.tif
- __MACOSX/Figure 2/Fig 2L Images/._rnpc3 WT tp53 WT H2AX merge.tif
- Figure 2/Fig 2L Images/rnpc3 HET tp53 MUT H2AX merge.tif
- __MACOSX/Figure 2/Fig 2L Images/._rnpc3 HET tp53 MUT H2AX merge.tif
- Figure 2/Fig 2L Images/rnpc3 WT tp53 MUT H2AX gH2AX.tif
- __MACOSX/Figure 2/Fig 2L Images/._rnpc3 WT tp53 MUT H2AX gH2AX.tif
- Figure 2/Fig 2L Images/rnpc3 HET tp53 MUT H2AX GFP.tif
- __MACOSX/Figure 2/Fig 2L Images/._rnpc3 HET tp53 MUT H2AX GFP.tif
