# Supplementary material for: Inhibition of the minor spliceosome restricts the growth of a broad spectrum of cancers
Source: EMBO Rep. 2025 Jul 7;26(15):3937–69. doi: 10.1038/s44319-025-00511-8 (PMC12332006; doi:10.1038/s44319-025-00511-8)
Supplement: Supplementary file 5 — Source data Fig. 2 [file 44319_2025_511_MOESM5_ESM.zip › Figure 2/Fig 2M yH2AX quantification.xlsx]

## Sheet: Sheet1
rnpc3 WT tp53 WT TO(kras)T/+	rnpc3 HET tp53 WT TO(kras)T/+	rnpc3 WT tp53 MUT TO(kras)T/+	rnpc3 HET tp53 MUT TO(kras)T/+
0	0	1.96	12.5
0	1.72	0.99	17.46
0	2.25	2.04	15.87
0	2.67	1.02	11.29
0	2.99	3.09	9.68
0	3.03	1.03	12.9
0	3.17	2.08	11.86
0	3.23	3.16	7.96
0	3.23	1.06	14.29
0	3.26	2.17	10.71
0	3.39	3.26	12.73
1.9	3.53	1.12	8.75
0	3.53	1.37	15.15
1.41	3.57	2.78	10.47
0	3.57	4.23	12
3.51	3.64	2.82	13.25
0	3.7	4.23	10
0	3.75	5.88	10.47
0.74	3.85	1.49	10.61
0.8	3.9	1.49	13.33
0.83	3.92	1.52	10.84
0.86	4	1.54	12
0.88	4.08	1.82	13.7
0.89	4.17	1.85	13.79
0.92	4.35	1.89	16.67
1.03	4.41	1.92	15.63
1.12	4.69	1.96	13.59
1.28	5.17	2.08	12.63
1.49	5.26	2.15	14.89
1.49	5.36	2.27	14.81
2.38	5.43	2.27
2.53	5.62	2.3
	5.62	2.3
	5.88	2.33
	6.17	2.38
	6.45	2.44
	3.95	2.63
	4.55	2.9
	5.68	2.91
	7.14	2.94
	7.14	2.94
	7.41	3.85
	7.55	4.49
	1.32	4.71
	4.6	4.88
	7.14	5.19
	0
