# Supplementary material for: Inhibition of the minor spliceosome restricts the growth of a broad spectrum of cancers
Source: EMBO Rep. 2025 Jul 7;26(15):3937–69. doi: 10.1038/s44319-025-00511-8 (PMC12332006; doi:10.1038/s44319-025-00511-8)
Supplement: Supplementary file 5 — Source data Fig. 2 [file 44319_2025_511_MOESM5_ESM.zip › Figure 2/Fig 2D_K RTqPCR.xlsx]

## Sheet: RNPC3
rnpc3 WT tp53 WT TO(kras)	rnpc3 HET tp53 WT TO(kras)	rnpc3 WT tp53 MUT TO(kras)	rnpc3 HET tp53 MUT TO(kras)
0.4047	0.1719	0.3937	0.1869
0.3585	0.2423	0.3265	0.1661
0.3333	0.1843	0.3451	0.1743

## Sheet: tp53
rnpc3 WT tp53 WT TO(kras)	rnpc3 HET tp53 WT TO(kras)	rnpc3 WT tp53 MUT TO(kras)	rnpc3 HET tp53 MUT TO(kras)
0.338	0.3511	0.4553	0.3896
0.4383	0.3698	0.3909	0.4569
0.4019	0.483	0.419	0.4061

## Sheet: 113 tp53
rnpc3 WT tp53 WT TO(kras)	rnpc3 HET tp53 WT TO(kras)	rnpc3 WT tp53 MUT TO(kras)	rnpc3 HET tp53 MUT TO(kras)
1.5746	6.6807	1.3426	1.1892
1.9053	6.8448	1.1368	1.2746
1.459	6.2767	1.1851	1.3379

## Sheet: mdm2
rnpc3 WT tp53 WT TO(kras)	rnpc3 HET tp53 WT TO(kras)	rnpc3 WT tp53 MUT TO(kras)	rnpc3 HET tp53 MUT TO(kras)
0.9044	1.181	0.5377	0.473
0.7631	1.0534	0.5052	0.5
0.7711	1.1173	0.4308	0.3511

## Sheet: cdkn1a
rnpc3 WT tp53 WT TO(kras)	rnpc3 HET tp53 WT TO(kras)	rnpc3 WT tp53 MUT TO(kras)	rnpc3 HET tp53 MUT TO(kras)
0.6666	1.057	0.7456	0.9044
0.6974	1.21	0.6757	1.0461
0.622	1.021	0.7849	0.8615

## Sheet: cdk2a
rnpc3 WT tp53 WT TO(kras)	rnpc3 HET tp53 WT TO(kras)	rnpc3 WT tp53 MUT TO(kras)	rnpc3 HET tp53 MUT TO(kras)
0.622	1.9319	0.7875	1.2269
0.683	1.7839	0.7496	1.0389
0.6854	1.7777	0.8221	1.1134

## Sheet: bbc3
rnpc3 WT tp53 WT TO(kras)	rnpc3 HET tp53 WT TO(kras)	rnpc3 WT tp53 MUT TO(kras)	rnpc3 HET tp53 MUT TO(kras)
1.6876	2.9282	1.3149	1.6818
1.2834	2.6851	1.2184	1.4241
1.7112	3.605	1.4191	1.1567

## Sheet: pmaip1
rnpc3 WT tp53 WT TO(kras)	rnpc3 HET tp53 WT TO(kras)	rnpc3 WT tp53 MUT TO(kras)	rnpc3 HET tp53 MUT TO(kras)
0.7448	1.3566	0.5377	0.6878
0.9202	1.1607	0.6902	0.6598
0.8858	1.434	0.5925	0.8586
