# Supplementary material for: Inhibition of the minor spliceosome restricts the growth of a broad spectrum of cancers
Source: EMBO Rep. 2025 Jul 7;26(15):3937–69. doi: 10.1038/s44319-025-00511-8 (PMC12332006; doi:10.1038/s44319-025-00511-8)
Supplement: Supplementary file 5 — Source data Fig. 2 [file 44319_2025_511_MOESM5_ESM.zip › Figure 2/Fig 2C Liver volume.xlsx]

## Sheet: Liver volume
rnpc3+/+, TO(krasG12V)T/+ Untreated 2020-05-12	rnpc3+/-, TO(krasG12V)T/+ Untreated 2020-05-12	rnpc3+/+, tp53m/m, TO(krasG12V)T/+ 2020-05-03	rnpc3+/-, tp53m/m, TO(krasG12V)T/+ 2020-05-03
8686303	4682100	1.25395e+07	1.1573e+07
9196363	6287602	1.22066e+07	10951381
11275448	5723477	1.20511e+07	1.11121e+07
9469681	4689687	1.36427e+07	1.11126e+07
9074125	6181706	1.22178e+07	1.23151e+07
10848771	4603901	1.2828e+07	11157051
7979658	4933337	1.23977e+07	1.1988e+07
9483915	4741406	1.3019e+07	1.1978e+07
11276890	6615794	1.35726e+07	1.26038e+07
9833083	5092562	1.24525e+07	1.1188e+07
8599302	5589212	1.3496e+07	1.12261e+07
10574652	5681779	1.23581e+07	1.10458e+07
9393745	5211648	1.27444e+07	1.19255e+07
9221662	5443471	12371957	1.17279e+07
8061780	6528608	1.31613e+07	1.22229e+07
9651856	5944547	1.26347e+07	1.18454e+07
9945296	6434410	1.37834e+07	11951205
9615452	6419095	1.24637e+07	1.12006e+07
7964964	6137038	12423201	1.29373e+07
9.13144e+06	6691589	1.30006e+07	1.2069e+07
9932124	5399454	1.32797e+07	1.11024e+07
10996643	5828780	1.21855e+07	11415464
9598557	5415423	1.24614e+07	1.23726e+07
8322176	5329928	1.26465e+07	11592428
11334640	6816123	1.27289e+07
10507518	4832664	1.29989e+07
9234739	5124303	1.26155e+07
8988601	6012636
	6449904
	4701356
	4811524
	5507740
