# Supplementary material for: Inhibition of the minor spliceosome restricts the growth of a broad spectrum of cancers
Source: EMBO Rep. 2025 Jul 7;26(15):3937–69. doi: 10.1038/s44319-025-00511-8 (PMC12332006; doi:10.1038/s44319-025-00511-8)
Supplement: Supplementary file 6 — Source data Fig. 3 [file 44319_2025_511_MOESM6_ESM.zip]

Archive with 47 entries (41 files):
- Figure 3/
- Figure 3/Fig 3J Western.tiff
- __MACOSX/Figure 3/._Fig 3J Western.tiff
- Figure 3/.DS_Store
- __MACOSX/Figure 3/._.DS_Store
- Figure 3/Fig 3K Western Quantification.xlsx
- __MACOSX/Figure 3/._Fig 3K Western Quantification.xlsx
- Figure 3/Fig 3E Images/
- Figure 3/Fig 3I Images/
- Figure 3/Fig 3D Lung tumour quant.xlsx
- __MACOSX/Figure 3/._Fig 3D Lung tumour quant.xlsx
- Figure 3/Fig 3A RTqPCR.xlsx
- __MACOSX/Figure 3/._Fig 3A RTqPCR.xlsx
- Figure 3/Fig 3C Images/
- Figure 3/Fig 3G 180day Adenoma weight.xlsx
- __MACOSX/Figure 3/._Fig 3G 180day Adenoma weight.xlsx
- Figure 3/Fig 3H Images/
- Figure 3/Fig 3F 100day Adenoma weight.xlsx
- __MACOSX/Figure 3/._Fig 3F 100day Adenoma weight.xlsx
- Figure 3/Fig 3B Images/
- Figure 3/Fig 3E Images/100day RNPC3 HET.JPG
- __MACOSX/Figure 3/Fig 3E Images/._100day RNPC3 HET.JPG
- Figure 3/Fig 3E Images/100day WT.JPG
- __MACOSX/Figure 3/Fig 3E Images/._100day WT.JPG
- Figure 3/Fig 3E Images/180day WT.JPG
- __MACOSX/Figure 3/Fig 3E Images/._180day WT.JPG
- Figure 3/Fig 3E Images/180day RNPC3 HET.JPG
- __MACOSX/Figure 3/Fig 3E Images/._180day RNPC3 HET.JPG
- Figure 3/Fig 3I Images/WT_pERK_1x.tiff
- __MACOSX/Figure 3/Fig 3I Images/._WT_pERK_1x.tiff
- Figure 3/Fig 3I Images/.DS_Store
- __MACOSX/Figure 3/Fig 3I Images/._.DS_Store
- Figure 3/Fig 3I Images/RNPC3HET_pERK_1x.tiff
- Figure 3/Fig 3C Images/antipERK_HET_10x.tiff
- Figure 3/Fig 3C Images/.DS_Store
- __MACOSX/Figure 3/Fig 3C Images/._.DS_Store
- Figure 3/Fig 3C Images/rnpc3HET_1x.jpg
- __MACOSX/Figure 3/Fig 3C Images/._rnpc3HET_1x.jpg
- Figure 3/Fig 3C Images/anti65K_HET_10x.tiff
- Figure 3/Fig 3C Images/HE_HET_10x.tiff
- Figure 3/Fig 3H Images/100day_WT_HE.tiff
- Figure 3/Fig 3H Images/100day_RNPC3HET_HE.tiff
- Figure 3/Fig 3B Images/pERK_WT_10x.tiff
- Figure 3/Fig 3B Images/HE_WT_10x.tiff
- Figure 3/Fig 3B Images/anti65K_WT_10x.tiff
- Figure 3/Fig 3B Images/rnpc3WT_1x.jpg
- __MACOSX/Figure 3/Fig 3B Images/._rnpc3WT_1x.jpg
