# Supplementary material for: Inhibition of the minor spliceosome restricts the growth of a broad spectrum of cancers
Source: EMBO Rep. 2025 Jul 7;26(15):3937–69. doi: 10.1038/s44319-025-00511-8 (PMC12332006; doi:10.1038/s44319-025-00511-8)
Supplement: Supplementary file 6 — Source data Fig. 3 [file 44319_2025_511_MOESM6_ESM.zip › Figure 3/Fig 3K Western Quantification.xlsx]

## Sheet: Analysis
RotatedCW180_anti tubulin mouse 800_800		Intensity				Intensity normalised to ⍺-tubulin			Intensity normalised to WT
Genotype	Lane	⍺-tubulin	pERK p44	pERK p42	Total pERK	pERK p44	pERK p42	Total pERK	pERK p44	pERK p42	Total pERK
Rnpc3+/+ Gp130F/F	1	762720	163968	120078	284046	0.214978	0.157434	0.372412	0.765378	0.738251	0.753671
Rnpc3+/+ Gp130F/F	2	718662	246792	198660	445452	0.343405	0.27643	0.619835	1.22261	1.29626	1.25439
Rnpc3+/+ Gp130F/F	3	754908	208956	154660	363616	0.276797	0.204873	0.481669	0.985469	0.960704	0.974781
Rnpc3+/+ Gp130F/F	4	766991	221149	164346	385495	0.288333	0.214274	0.502607	1.02654	1.00479	1.01715
Rnpc3+/- Gp130F/F	5	699594	115374	97146	212520	0.164916	0.138861	0.303776	0.587143	0.651155	0.614769
Rnpc3+/- Gp130F/F	6	664565	140137	103931	244068	0.21087	0.15639	0.36726	0.750753	0.733353	0.743244
Rnpc3+/- Gp130F/F	7	824267	127280	110381	237661	0.154416	0.133914	0.28833	0.549761	0.62796	0.58351
Rnpc3+/- Gp130F/F	8	809991	148952	132741	281693	0.183893	0.16388	0.347773	0.654709	0.768476	0.703808
Genotype	pERK p44	pERK p42	Total pERK
Rnpc3+/+ Gp130F/F	1	1	1
Rnpc3+/+ Gp130F/F	0.635592	0.695236	0.661332

## Sheet: Band quantification
RotatedCW180_anti tubulin mouse 800_800
Lane	Band No.	Mol. Wt. (KDa)	Relative Front	Adj. Volume (Int)	Volume (Int)	Abs. Quant.	Rel. Quant.	Band %	Lane %
1	1	N/A	0.511312	642600	762720	N/A	N/A	76.5153	73.4447
2	1	N/A	0.515837	597114	718662	N/A	N/A	63.5397	61.3383
3	1	N/A	0.520362	633292	754908	N/A	N/A	70.8491	67.7381
4	1	N/A	0.524887	623844	766991	N/A	N/A	68.5051	64.8779
5	1	N/A	0.520362	599046	699594	N/A	N/A	81.7645	78.2435
6	1	N/A	0.524887	552292	664565	N/A	N/A	77.4528	73.8628
7	1	N/A	0.520362	702620	824267	N/A	N/A	81.9458	77.5768
8	1	N/A	0.515837	692171	809991	N/A	N/A	78.2319	75.0933
1	2	N/A	0.61086	122514	163968	N/A	N/A	14.5879	14.0025
2	2	N/A	0.61086	202440	246792	N/A	N/A	21.5419	20.7956
3	2	N/A	0.615385	158620	208956	N/A	N/A	17.7455	16.9663
4	2	N/A	0.61991	164002	221149	N/A	N/A	18.0093	17.0557
5	2	N/A	0.615385	80346	115374	N/A	N/A	10.9665	10.4943
6	2	N/A	0.615385	100147	140137	N/A	N/A	14.0445	13.3935
7	2	N/A	0.615385	87419	127280	N/A	N/A	10.1956	9.652
8	2	N/A	0.61086	106425	148952	N/A	N/A	12.0286	11.546
1	3	N/A	0.660634	74718	120078	N/A	N/A	8.89678	8.53975
2	3	N/A	0.660634	140196	198660	N/A	N/A	14.9184	14.4016
3	3	N/A	0.669683	101948	154660	N/A	N/A	11.4054	10.9046
4	3	N/A	0.669683	122808	164346	N/A	N/A	13.4857	12.7717
5	3	N/A	0.665158	53256	97146	N/A	N/A	7.26898	6.95595
6	3	N/A	0.669683	60630	103931	N/A	N/A	8.50268	8.10857
7	3	N/A	0.669683	67381	110381	N/A	N/A	7.85858	7.43959
8	3	N/A	0.665158	86172	132741	N/A	N/A	9.7395	9.34876
