# Supplementary material for: Inhibition of the minor spliceosome restricts the growth of a broad spectrum of cancers
Source: EMBO Rep. 2025 Jul 7;26(15):3937–69. doi: 10.1038/s44319-025-00511-8 (PMC12332006; doi:10.1038/s44319-025-00511-8)
Supplement: Supplementary file 6 — Source data Fig. 3 [file 44319_2025_511_MOESM6_ESM.zip › Figure 3/Fig 3D Lung tumour quant.xlsx]

## Sheet: Sheet1
		Tumour burden (%)
Rnpc3 Genotype	Animal Number	Right lung slide_1	Right lung slide_2	Right lung slide_3	Right lung average	Left lung slide_1	Left lung slide_2	Left lung slide_3	Left lung average	Total lung average	Genotype average
WT	BW15_154	18.0512	17.1642	11.9452	15.7202	14.3306	14.6895	14.6317	14.5506	15.1354	22.4091
WT	BW15_132	25.3875	18.4438	18.3996	20.7436	30.3986	24.1279	28.9844	27.837	24.2903
WT	BW15_159	12.8338	23.3233	19.4186	18.5252	18.1136	22.0207	17.8622	19.3322	18.9287
WT	BW15_133	30.3728	26.461	26.9001	27.9113	33.2341	19.9786	31.2255	28.1461	28.0287
WT	BW15_127	24.2772	29.3432	28.5853	27.4019	21.3042	26.5802	23.8845	23.923	25.6625			?
HET	BW15_171	6.69647	6.92743	7.86884	7.16424	16.4578	17.0315	20.6685	18.0526	12.6084	15.3844
HET	BW15_188	4.27264	9.27165	7.42298	6.98909	11.0265	16.0221	18.5715	15.2067	11.0979
HET	BW15_185	9.92914	12.3066	10.8838	11.0398	16.2025	22.509	24.1552	20.9556	15.9977
HET	BW15_160	8.59925	13.5852	18.9767	13.7204	12.807	14.1617	14.8928	13.9538	13.8371
HET	BW15_121	8.07172	16.8349	15.4568	13.4545		15.4689	11.409	13.4389	13.4467
HET	BW15_143	23.7465	19.2505	18.333	20.4433	32.6256	24.6899	29.6943	29.0033	24.7233
HET	BW15_151	12.2452	13.8261	14.204	13.4251	15.2215	17.2048	23.1782	18.5348	15.98
