# Supplementary material for: Inhibition of the minor spliceosome restricts the growth of a broad spectrum of cancers
Source: EMBO Rep. 2025 Jul 7;26(15):3937–69. doi: 10.1038/s44319-025-00511-8 (PMC12332006; doi:10.1038/s44319-025-00511-8)
Supplement: Supplementary file 6 — Source data Fig. 3 [file 44319_2025_511_MOESM6_ESM.zip › Figure 3/Fig 3A RTqPCR.xlsx]

## Sheet: Sheet1
Lung		Stomach
Rnpc3 WT	Rnpc3 HET	Rnpc3 WT	Rnpc3 HET
0.8327	0.4261	0.9928	0.4261
0.9258	0.4269	0.9304	0.4269
1.3114	0.4179	1.1146	0.4719
0.9301	0.5335	0.9261	0.5535
