# Supplementary material for: Inhibition of the minor spliceosome restricts the growth of a broad spectrum of cancers
Source: EMBO Rep. 2025 Jul 7;26(15):3937–69. doi: 10.1038/s44319-025-00511-8 (PMC12332006; doi:10.1038/s44319-025-00511-8)
Supplement: Supplementary file 6 — Source data Fig. 3 [file 44319_2025_511_MOESM6_ESM.zip › Figure 3/Fig 3G 180day Adenoma weight.xlsx]

## Sheet: Sheet1
Total		Antrum		Corpus
gp130F/F	Rnpc3+/- gp130F/F	gp130F/F	Rnpc3+/- gp130F/F	gp130F/F	Rnpc3+/- gp130F/F
297.7	179.1	216.4	52.4	81.3	126.7
178	248.5	98	222.8	80	25.7
342.7	70	253.1	70	89.6	0
360.2	162.1	217.5	162.1	142.7	30.8
437.5	246.6	350.3	193.8	87.2	52.8
252	227.8	141	163.5	16	64.3
299	292	169	233	130	59
97	258	62	182	35	71
291	188	231	178	60	10
303	199	225	166	78	33
	70		113		17
	115		103		12
	151		131		20
