# Supplementary material for: Inhibition of the minor spliceosome restricts the growth of a broad spectrum of cancers
Source: EMBO Rep. 2025 Jul 7;26(15):3937–69. doi: 10.1038/s44319-025-00511-8 (PMC12332006; doi:10.1038/s44319-025-00511-8)
Supplement: Supplementary file 6 — Source data Fig. 3 [file 44319_2025_511_MOESM6_ESM.zip › Figure 3/Fig 3F 100day Adenoma weight.xlsx]

## Sheet: 3F_100days
Total		Antrum		Corpus
gp130F/F	Rnpc3+/- gp130F/F	gp130F/F	Rnpc3+/- gp130F/F	gp130F/F	Rnpc3+/- gp130F/F
108	81.8	87	78	21	3.8
200	72.7	185	67.1	15	5.6
106	69.7	96	69.7	10	0
70.8	88.1	37.3	74.2	33.5	13.9
76.4	120.7	41.4	98.5	35	22.2
66.5	62.5	53.1	62.5	13.4	0
149.6	34.6	127	25.5	22.6	9.1
85.7	56	85.7	151	30.4	27
56.3	69	44.6	113	11.7	16
157.9	63	157.9	70	26.5	4
72.2	111	49.7	51	22.5	8
177	89	80	70	25	30
105	43	104	83	7	11
121	178	112	56	32	0
144	129	133	69	19	0
151	59	94	63	15	0
109	74	86	111	46	0
138	130	104	89	34	0
183	108	157	105	26	25
191	100	158	98	32	10
	94		43		0
