# Supplementary material for: Inhibition of the minor spliceosome restricts the growth of a broad spectrum of cancers
Source: EMBO Rep. 2025 Jul 7;26(15):3937–69. doi: 10.1038/s44319-025-00511-8 (PMC12332006; doi:10.1038/s44319-025-00511-8)
Supplement: Supplementary file 7 — Source data Fig. 4 [file 44319_2025_511_MOESM7_ESM.zip]

Archive with 13 entries (12 files):
- Figure 4/
- Figure 4/Fig 4F AML_KaplanMeier.xlsx
- __MACOSX/Figure 4/._Fig 4F AML_KaplanMeier.xlsx
- Figure 4/.DS_Store
- __MACOSX/Figure 4/._.DS_Store
- Figure 4/Fig 4B Gel image.tiff
- __MACOSX/Figure 4/._Fig 4B Gel image.tiff
- Figure 4/Fig 4E AML_Rnpc3loxlox_KaplanMeier.xlsx
- __MACOSX/Figure 4/._Fig 4E AML_Rnpc3loxlox_KaplanMeier.xlsx
- Figure 4/Fig 4D RTqPCR.xlsx
- __MACOSX/Figure 4/._Fig 4D RTqPCR.xlsx
- Figure 4/Fig 4C RTqPCR.xlsx
- __MACOSX/Figure 4/._Fig 4C RTqPCR.xlsx
