# Supplementary material for: Inhibition of the minor spliceosome restricts the growth of a broad spectrum of cancers
Source: EMBO Rep. 2025 Jul 7;26(15):3937–69. doi: 10.1038/s44319-025-00511-8 (PMC12332006; doi:10.1038/s44319-025-00511-8)
Supplement: Supplementary file 7 — Source data Fig. 4 [file 44319_2025_511_MOESM7_ESM.zip › Figure 4/Fig 4F AML_KaplanMeier.xlsx]

## Sheet: Sheet1
EXPERIMENT 1
Mouse No.	Genotype of AML cells	IV 200ul (2x10^6 cells) Thursday 28/01/16	2 consecutive days, Day 13&14, TMX or vehicle oral gavage (30mg/ml, 150ul/dose) Wed 10 & Thurs 11/02/16	Date of harvest	Days post transplant	Mass of spleen (mg)
42	UBCcreERT2 Rnpc3lox/-	✓	Vehicle	17.02.16	20	490
43	UBCcreERT2 Rnpc3lox/-	✓	Vehicle	16.02.16	19	-
44	UBCcreERT2 Rnpc3lox/-	✓	Vehicle	16.02.16	19	510
45	UBCcreERT2 Rnpc3lox/-	✓	TMX	2.03.16	34	610
46	UBCcreERT2 Rnpc3lox/-	✓	TMX	27.02.16	30	680
47	UBCcreERT2 Rnpc3lox/-	✓	TMX	2.03.16	34	-
48	UBCcreERT2 Rnpc3lox/-	✓	TMX	26.02.16	29	360
49	UBCcreERT2 Rnpc3lox/-	✓	TMX	2.03.16	34	660
50	UBCcreERT2 Rnpc3lox/-	✓	TMX	2.03.16	34	570
EXPERIMENT 2 - UBCcreERT2 Rnpc3 lox/- data combined with mice from Experiment 1 for Fig 4F, Control mice data combined with Experiment 1 controls (see source data for Fig 4E) presented in EV Fig 4C
Mouse No.	Genotype of AML cells	IV 200ul (2x10^6 cells) Thursday 21/07/16	2 consecutive days, Day 13&14, TMX or vehicle oral gavage (30mg/ml, 150ul/dose) Wed 3 & Thurs 4/08/16	Date of harvest	Days post transplant	Mass of spleen (mg)
54	UBCcreERT2 Rnpc3lox/-	✓	TMX	2016-08-26	36	570
55	UBCcreERT2 Rnpc3lox/-	✓	TMX	2016-08-25	35	580
56	UBCcreERT2 Rnpc3lox/-	✓	TMX	2016-08-25	35	590
57	UBCcreERT2 Rnpc3lox/-	✓	TMX	2016-08-22	32	710
58	UBCcreERT2 Rnpc3lox/-	✓	TMX	2016-08-26	36	690
59	UBCcreERT2 Rnpc3lox/-	✓	TMX	2016-08-25	35	520
60	UBCcreERT2 Rnpc3lox/-	✓	TMX	2016-08-22	32	650
61	UBCcreERT2 Rnpc3lox/-	✓	Vehicle	2016-08-12	22	540
62	UBCcreERT2 Rnpc3lox/-	✓	TMX	2016-08-25	35	760
63	UBCcreERT2 Rnpc3lox/-	✓	Vehicle	2016-08-12	22	650
64	UBCcreERT2 Rnpc3lox/-	✓	TMX	2016-08-25	35	680
65	UBCcreERT2 Rnpc3lox/-	✓	Vehicle	2016-08-11	21	520
66	UBCcreERT2 Rnpc3lox/-	✓	Vehicle	2016-08-14	24	630
67	UBCcreERT2 Rnpc3lox/-	✓	Vehicle	2016-08-12	22	530
68	UBCcreERT2 Rnpc3lox/-	✓	Vehicle	2016-08-14	24	600
69	UBCcreERT2 Rnpc3lox/-	✓	Vehicle	2016-08-11	21	530
70	UBCcreERT2 Rnpc3lox/-	✓	Vehicle	2016-08-05	15	150	Excluded Not AML based upon bloods and spleen weight
71	UBCcreERT2 Rnpc3lox/-	✓	Vehicle	2016-08-12	22	600
72	UBCcreERT2	✓	TMX	2016-08-12	22	700
73	UBCcreERT2	✓	TMX	2016-08-04	14	−	Excluded Not AML euthanised after TMX gavage
74	UBCcreERT2	✓	TMX	2016-08-12	22	670
75	UBCcreERT2	✓	TMX	2016-08-12	22	870
76	UBCcreERT2	✓	TMX	2016-08-04	14	−	Excluded Not AML euthanised after TMX gavage
77	UBCcreERT2	✓	TMX	2016-08-12	22	750
78	UBCcreERT2	✓	Vehicle	2016-08-11	21	590
79	UBCcreERT2	✓	Vehicle	2016-08-08	18	−
80	UBCcreERT2	✓	Vehicle	2016-08-12	22	550
81	WT	✓	TMX	2016-08-04	14	−	Excluded Not AML euthanised after TMX gavage
82	WT	✓	TMX	2016-08-13	23	690
83	WT	✓	TMX	2016-08-13	23	700
84	WT	✓	TMX	2016-08-12	22	630
85	WT	✓	TMX	2016-08-12	22	560
86	WT	✓	TMX	2016-08-04	14	−	Excluded Not AML euthanised after TMX gavage
87	WT	✓	Vehicle	2016-08-12	22	570
88	WT	✓	Vehicle	2016-08-12	22	590
89	WT	✓	Vehicle	2016-08-12	22	540
