# Supplementary material for: Inhibition of the minor spliceosome restricts the growth of a broad spectrum of cancers
Source: EMBO Rep. 2025 Jul 7;26(15):3937–69. doi: 10.1038/s44319-025-00511-8 (PMC12332006; doi:10.1038/s44319-025-00511-8)
Supplement: Supplementary file 7 — Source data Fig. 4 [file 44319_2025_511_MOESM7_ESM.zip › Figure 4/Fig 4E AML_Rnpc3loxlox_KaplanMeier.xlsx]

## Sheet: Sheet1
EXPERIMENT 1
Mouse No.	Genotype of AML cells	IV 200ul (2x10^6 cells) Thurs 28/01/16	2 consecutive days TMX Oral gavage (30mg/ml, 150ul/dose) Wed 10 & Thurs 11/02/16	Date of harvest	Days post transplant	Mass of spleen (mg)
33	UBCcreERT2 Rnpc3lox/lox	✓	Vehicle	16.02.16	19	510
34	UBCcreERT2 Rnpc3lox/lox	✓	Vehicle	16.02.16	19	530
35	UBCcreERT2 Rnpc3lox/lox	✓	Vehicle	17.02.16	20	610
36	UBCcreERT2 Rnpc3lox/lox	✓	TMX	29.02.16	32	750
37	UBCcreERT2 Rnpc3lox/lox	✓	TMX	26.02.16	29	580
38	UBCcreERT2 Rnpc3lox/lox	✓	TMX	25.02.16	28	630
39	UBCcreERT2 Rnpc3lox/lox	✓	TMX	25.02.16	28	830
40	UBCcreERT2 Rnpc3lox/lox	✓	TMX	26.02.16	29	650
41	UBCcreERT2 Rnpc3lox/lox	✓	TMX	26.02.16	29	600
EXPERIMENT 1 - Control mice data presented in EV Fig 4C
Mouse No.	Genotype of AML cells	IV 200ul (2x10^6 cells) Thurs 27/01/16	2 consecutive days TMX Oral gavage (30mg/ml, 150ul/dose) Tues 9 & Wed 10/02/16	Date of harvest	Days post transplant	Mass of spleen (mg)
3	WT	✓	Vehicle	19.02.16	23	710
4	WT	✓	Vehicle	19.02.16	23	800
5	WT	✓	Vehicle	19.02.16	23	690
6	WT	✓	Vehicle	19.02.16	23	730
7	WT	✓	Vehicle	19.02.16	23	950
8	WT	✓	Vehicle	19.02.16	23	630
9	WT	✓	TMX	19.02.16	23	720
10	WT	✓	TMX	22.02.16	26	780
11	WT	✓	TMX	19.02.16	23	710
18	UBCcreERT2	✓	Vehicle	18.02.16	22	500
19	UBCcreERT2	✓	Vehicle	18.02.16	22	580
20	UBCcreERT2	✓	Vehicle	22.02.16	26	770
21	UBCcreERT2	✓	TMX	22.02.16	26	-
22	UBCcreERT2	✓	TMX	16.02.16	20	-
23	UBCcreERT2	✓	TMX	19.02.16	23	-
EXPERIMENT 2 - Not presented
Mouse No.	Genotype of AML cells	IV 200ul (2x10^6 cells) Wednesday 27/07/16	2 consecutive days, Day 13&14, TMX or vehicle oral gavage (30mg/ml, 150ul/dose) Tues 9 & Wed 10/08/16	Date of harvest	Days post transplant	Mass of spleen (mg)
90	UBCcreERT2 Rnpc3lox/lox	✓	TMX	3.10.16	68	500
91	UBCcreERT2 Rnpc3lox/lox	✓	TMX	12.09.16	47	550
92	UBCcreERT2 Rnpc3lox/lox	✓	TMX	5.09.16	40	490
93	UBCcreERT2 Rnpc3lox/lox	✓	TMX	5.09.16	40	440
94	UBCcreERT2 Rnpc3lox/lox	✓	TMX	12.09.16	47	710
95	UBCcreERT2 Rnpc3lox/lox	✓	TMX	12.09.16	47	450
96	UBCcreERT2 Rnpc3lox/lox	✓	TMX	16.09.16	51	860
97	UBCcreERT2 Rnpc3lox/lox	✓	TMX	12.09.16	47	580
98	UBCcreERT2 Rnpc3lox/lox	✓	TMX	9.09.16	44	520
99	UBCcreERT2 Rnpc3lox/lox	✓	Vehicle	25.08.16	29	460
100	UBCcreERT2 Rnpc3lox/lox	✓	Vehicle	25.08.16	29	520
101	UBCcreERT2 Rnpc3lox/lox	✓	Vehicle	25.08.16	29	440
102	UBCcreERT2 Rnpc3lox/lox	✓	Vehicle	25.08.16	29	460
103	UBCcreERT2 Rnpc3lox/lox	✓	Vehicle	25.08.16	29	520
104	UBCcreERT2 Rnpc3lox/lox	✓	Vehicle	25.08.16	29	500
105	UBCcreERT2 Rnpc3lox/lox	✓	Vehicle	28.08.16	32	480
106	UBCcreERT2 Rnpc3lox/lox	✓	Vehicle	26.08.16	30	610
107	UBCcreERT2 Rnpc3lox/lox	✓	Vehicle	26.08.16	30	360
