# Supplementary material for: Inhibition of the minor spliceosome restricts the growth of a broad spectrum of cancers
Source: EMBO Rep. 2025 Jul 7;26(15):3937–69. doi: 10.1038/s44319-025-00511-8 (PMC12332006; doi:10.1038/s44319-025-00511-8)
Supplement: Supplementary file 7 — Source data Fig. 4 [file 44319_2025_511_MOESM7_ESM.zip › Figure 4/Fig 4D RTqPCR.xlsx]

## Sheet: Sheet1
Parp1		Vps16		Braf		Mapk1		RasGRP2		Ccnt2		Ccnk		Cdk5		E2F1		Cdc45
Cre	Cre lox/lox	Cre	Cre lox/lox	Cre	Cre lox/lox	Cre	Cre lox/lox	Cre	Cre lox/lox	Cre	Cre lox/lox	Cre	Cre lox/lox	Cre	Cre lox/lox	Cre	Cre lox/lox	Cre	Cre lox/lox
0.0005	0.005533	0.0018	0.01357	0.0003333	0.002533	0.0005	0.002267	0.0022	0.01877	0.0004667	0.004633	0.001133	0.0099	0.001467	0.0119	0.0032	0.01523	0.002033	0.02303
0.0005	0.004867	0.0023	0.01407	0.0004333	0.001933	0.0009667	0.002933	0.001933	0.0066	0.0006333	0.002367	0.001	0.007067	0.002333	0.006567	0.002867	0.007167	0.0019	0.0143
	0.005367		0.0124	0.0003333	0.0016		0.0029	0.001767	0.0089	0.0004	0.002733	0.0009	0.007367	0.002	0.0077	0.0021	0.01277	0.001933	0.0182
