# Supplementary material for: Inhibition of the minor spliceosome restricts the growth of a broad spectrum of cancers
Source: EMBO Rep. 2025 Jul 7;26(15):3937–69. doi: 10.1038/s44319-025-00511-8 (PMC12332006; doi:10.1038/s44319-025-00511-8)
Supplement: Supplementary file 7 — Source data Fig. 4 [file 44319_2025_511_MOESM7_ESM.zip › Figure 4/Fig 4C RTqPCR.xlsx]

## Sheet: Sheet1
Rnpc3 expression
Cre	Cre lox/lox
0.0095	0.001
0.0098	0.0018
0.0091	0.0012
