# Supplementary material for: Inhibition of the minor spliceosome restricts the growth of a broad spectrum of cancers
Source: EMBO Rep. 2025 Jul 7;26(15):3937–69. doi: 10.1038/s44319-025-00511-8 (PMC12332006; doi:10.1038/s44319-025-00511-8)
Supplement: Supplementary file 8 — Source data Fig. 5 [file 44319_2025_511_MOESM8_ESM.zip]

Archive with 7 entries (6 files):
- Figure 5/
- Figure 5/Fig 5B Incucyte.xlsx
- __MACOSX/Figure 5/._Fig 5B Incucyte.xlsx
- Figure 5/Fig 5A RTqPCR.xlsx
- __MACOSX/Figure 5/._Fig 5A RTqPCR.xlsx
- Figure 5/Fig 5C Minor intron pie chart.xlsx
- __MACOSX/Figure 5/._Fig 5C Minor intron pie chart.xlsx
