# Supplementary material for: Inhibition of the minor spliceosome restricts the growth of a broad spectrum of cancers
Source: EMBO Rep. 2025 Jul 7;26(15):3937–69. doi: 10.1038/s44319-025-00511-8 (PMC12332006; doi:10.1038/s44319-025-00511-8)
Supplement: Supplementary file 8 — Source data Fig. 5 [file 44319_2025_511_MOESM8_ESM.zip › Figure 5/Fig 5B Incucyte.xlsx]

## Sheet: Normalised confluency
Time (h)	NT SiRNA
0:00:00	1	1	1	1	1	1	1	1	1	1	1	1	1	1	1	1	1	1	1	1	1	1	1	1	1	1	1	1	1	1	1	1	1	1	1	1	1	1	1	1	1	1	1	1	1	1	1	1	1
2:00:00	1.61816	1.08877	0.948691	1.12942	0.490497	1.08484	1.05263	0.99292	1.1944	1.51958	0.175646	1.06658	1.2104	0.901635	1.54456	1.22504	0.958286	0.654911	0.896832	0.786289	0.90305	1.39249	1.02586	1.11831	0.97837	1.5634	1.08627	1.12184	1.07547	1.01988	1.2819	1.16467	0.960855	1.03668	1.01066	1.48216	1.1096	1.42262	1.0249	1.25237	0.999207	1.28739	1.08129	1.08928	1.43782	1.21382	1.12563	1.03923	1.10408
4:00:00	1.09602	1.34915	0.991374	1.45271	1.90554	1.22761	1.17559	1.54401	1.4964	1.52889	0.969023	1.05807	1.6617	1.06226	1.44229	1.06514	0.464562	0.910515	1.19578	1.66651	1.08412	1.88008	1.40496	1.63044	1.22929	1.2435	1.16062	1.23321	1.3594	1.35065	1.8637	1.1798	1.09956	1.51717	1.62837	1.76977	1.41685	1.67132	1.39793	1.32816	1.21091	1.27791	1.33682	1.32713	2.15718	1.39713	1.49464	1.42805	1.54782
6:00:00	1.60969	1.89793	1.12258	1.91132	1.82173	1.66489	1.25165	1.66365	1.56146	2.18914	1.45041	1.51058	1.39309	1.10717	2.15655	2.00925	1.17572	1.60381	1.52318	1.99394	1.6487	2.01524	1.12656	1.97923	1.46364	2.28485	1.57455	1.78376	1.55336	1.72546	2.92331	1.82083	1.28163	1.74677	1.33107	2.40951	2.38523	1.82704	1.59532	1.92445	1.82152	2.19148	1.52067	1.69732	2.02626	2.18046	2.03982	1.6914	1.87042
8:00:00	0.596684	1.451	1.25649	1.99292	2.09463	1.432	1.26012	2.00775	1.60431	2.66176	1.37988	1.45518	1.8613	1.31352	2.22063	1.228	0.813952	1.39531	1.07573	2.0245	1.24191	2.11983	1.5036	1.79182	1.72874	1.99523	1.63348	1.87958	1.71625	1.90914	2.03973	1.70121	1.42128	1.75097	1.85977	2.22189	2.03066	1.69917	1.66618	1.97656	1.82574	1.85386	1.66234	1.78667	2.89784	2.2398	1.92616	2.0409	2.20049
10:00:00	1.86418	1.89805	1.36674	2.07257	1.95193	1.60964	1.44848	1.79546	1.87356	2.71306	1.64694	1.72209	1.28586	1.22854	2.22343	1.68925	1.18303	1.50126	1.17582	2.03349	1.5036	2.27616	1.69249	2.18621	1.81522	2.94979	1.90492	2.00073	2.12594	2.03232	2.64369	1.93333	1.68809	2.06367	2.18207	2.59222	2.48422	1.98011	1.87824	2.40876	2.19973	2.47907	2.02503	1.91579	3.37886	2.87119	2.21432	2.06198	2.31928
12:00:00	2.40969	1.90984	1.41853	2.5423	2.77663	1.23223	1.69743	1.80264	2.05146	2.64232	1.70128	1.72051	1.9775	1.529	2.44777	1.86011	1.29137	1.43004	1.22189	2.22025	1.66594	2.1209	1.8388	1.86236	2.03932	3.06631	1.86491	2.34349	2.33967	2.45538	2.85006	2.25814	1.66114	2.25232	2.5905	2.99415	2.98992	1.68502	2.02711	2.64602	2.32462	2.61525	2.04693	2.13236	3.33554	3.27541	2.60482	2.48411	2.64289
14:00:00	1.99673	1.58503	1.45544	2.35916	3.26459	1.41817	1.9012	2.11715	2.07552	3.46987	1.80482	1.52062	1.79848	1.81127	2.51931	2.07948	0.97696	1.71578	1.6226	2.19954	2.06493	2.56416	2.14423	2.87293	2.49047	3.61325	2.58383	2.61898	2.48436	2.53768	3.83361	2.69061	1.9159	2.36837	3.11273	3.2463	3.23669	2.24355	2.24785	2.68069	2.9887	3.07058	2.0933	2.47591	3.86434	3.86185	2.84485	2.83412	3.05806
16:00:00	2.38883	1.96238	1.76083	2.7621	3.28397	1.60849	2.01268	2.26967	2.33963	3.15549	1.87468	1.82056	1.34228	1.75348	2.45979	2.36346	1.84514	1.69059	1.48189	2.73265	2.11411	2.63372	2.01804	2.34312	2.34922	4.14379	2.53948	2.72953	2.82441	3.01736	3.69898	2.70338	2.27814	2.66113	3.34668	3.15897	3.50786	2.59875	2.54194	3.02977	3.11051	2.91554	2.62459	2.45601	3.79154	4.30874	3.2972	3.06572	3.28358
18:00:00	2.08469	2.11763	1.87953	3.11483	3.45836	1.61513	2.19651	2.65066	2.3328	3.51059	2.26112	2.30786	2.1375	1.92178	2.91367	2.60305	1.93243	2.10617	2.10862	2.91089	2.16371	3.00878	2.27804	3.18571	2.88257	4.01739	2.80479	2.7291	3.0129	2.71945	4.2403	2.89005	2.52392	2.8631	3.27874	3.57976	3.54194	2.5181	2.70146	3.407	3.02485	3.29612	2.45813	2.57489	4.57531	4.67002	3.4459	3.06752	3.51832
20:00:00	3.84505	2.59442	1.89355	3.43608	3.99387	1.95432	2.55614	3.06193	2.38931	2.27359	2.27726	2.3484	2.3331	2.17662	2.28977	2.87126	1.96711	2.53298	1.85136	3.28844	2.21765	3.22084	2.50069	3.01043	2.53853	5.20422	3.49812	3.33636	3.28533	3.46324	5.03492	3.26408	2.66501	2.88087	3.78701	3.79276	4.18635	2.51003	2.77916	3.67722	3.64569	3.29877	2.7475	2.85087	4.56967	5.22751	3.35267	3.13814	3.68393
22:00:00	3.90281	2.89429	2.43945	3.84802	4.58066	2.55615	2.54097	3.52562	3.15908	3.36487	2.58775	2.5619	2.9066	2.2526	3.27559	2.86448	2.25699	2.20313	2.21565	3.50113	2.78697	3.62716	2.66793	3.89252	3.45033	5.0809	3.35269	3.2697	3.44976	3.61501	4.58992	3.24195	2.82413	3.44728	3.78111	4.28563	4.01229	2.61334	3.18108	3.86365	3.59198	3.43442	3.03093	2.95233	5.3964	5.53788	3.52338	3.69068	4.15952
24:00:00	3.91913	3.21226	2.49835	3.67423	4.94768	2.52201	2.9186	3.44762	3.01779	4.3829	2.79417	3.01867	3.33334	2.38055	3.75835	3.41797	2.31975	3.03827	1.95405	4.00203	2.7393	4.50279	2.71061	4.65333	3.6584	6.06748	3.63606	3.40477	3.50927	3.5708	5.61307	3.38835	2.94275	3.59036	4.01874	4.68614	4.34428	2.77146	3.21568	4.26393	4.03113	3.73859	2.91541	3.42255	5.52837	5.5034	3.78161	3.93311	4.29477
26:00:00	4.44597	3.62826	2.72791	4.63211	5.27055	3.10367	3.3906	3.40524	3.68446	4.86054	3.75542	3.40556	3.38198	2.8495	3.83693	3.54667	2.60229	3.4083	2.9355	4.56344	3.60572	4.79124	3.24209	4.90336	3.74814	6.80175	3.80582	3.9897	3.70986	4.39156	5.85827	3.83937	3.20721	3.57889	4.34821	5.00644	4.84195	2.91073	3.06703	4.37907	4.24142	3.69122	3.86262	3.30961	5.8474	5.91719	4.30103	4.19216	4.59618
28:00:00	6.95602	5.25616	3.74176	5.64492	7.50985	4.30167	4.95001	5.35189	4.61839	6.69632	3.78217	5.00225	4.41066	3.48235	5.46293	5.15669	3.17815	4.25026	3.63865	5.29131	5.40336	6.2523	4.36061	6.08935	5.36098	7.76738	4.35732	4.45041	4.60117	4.91291	6.42692	4.46094	3.61859	4.32678	5.63195	5.73515	5.3939	3.40447	4.16533	5.26748	4.91091	4.12915	3.91255	4.30575	7.72194	8.69686	4.6444	5.2005	6.07512
30:00:00	6.56469	4.55946	3.95921	6.3096	8.1199	3.86098	4.64396	5.17186	4.49957	7.38143	4.56834	4.72981	4.6337	3.39726	5.77346	4.71595	3.34599	4.13092	3.63101	5.86142	4.65236	6.50071	4.41525	6.26567	5.32207	8.28381	4.51291	5.01237	5.10059	4.97237	6.84046	4.67616	3.80777	4.30968	5.68871	5.89101	5.33878	3.26478	4.0856	5.26603	4.38287	4.54547	3.99151	4.21955	7.11777	8.89614	4.56849	5.02189	5.53466
32:00:00	6.23352	5.55996	4.31224	6.38314	8.29555	5.01194	4.48995	5.9667	5.05191	7.22105	5.23864	5.26155	4.99601	3.88281	6.21858	5.69742	4.02177	5.03586	4.21638	6.1813	5.23634	8.07065	4.82265	7.07837	6.11855	9.25068	4.85137	5.13818	5.42479	5.11949	7.19493	4.77849	4.15332	4.59278	5.91062	6.05113	5.64261	3.59542	4.29447	5.82583	5.09636	4.71581	4.27902	4.56724	8.0462	9.79597	5.16577	5.52807	6.21674
34:00:00	8.26607	6.42782	5.01767	7.34329	9.37501	4.92969	5.58038	6.78961	5.77333	8.75022	5.51645	5.33395	6.04077	4.42407	7.09479	5.15436	4.67864	5.84652	4.49128	6.53495	5.56489	8.2468	5.99686	7.73541	6.54953	9.90575	5.26886	5.54507	5.34853	5.5637	7.46349	5.0133	4.48215	5.02375	6.27508	6.41692	5.86996	3.78228	4.67732	6.4598	5.31774	4.44938	4.29393	4.5493	8.60755	9.75781	4.91624	5.78369	6.44983
36:00:00	8.83576	6.6963	5.31489	7.86924	9.40353	5.75902	6.17763	7.37788	6.27726	8.82381	5.75032	6.82712	6.6037	4.08132	7.70477	6.61065	5.06793	5.46945	4.69153	6.92429	6.44931	8.90588	6.38492	7.96951	6.97241	9.86646	5.41204	5.91558	6.20695	5.65357	8.09272	5.3755	4.6184	5.05128	6.04428	6.66707	6.19213	3.81153	5.02801	6.54395	5.66467	5.19154	4.44108	4.65141	8.55978	11.0539	5.51753	6.40332	6.81748
38:00:00	9.0525	6.83318	5.84094	8.20077	10.5507	5.03196	5.63302	7.53189	7.14449	10.403	6.30923	6.13762	6.25171	5.31443	8.87773	6.231	4.92959	6.2268	5.82899	8.51861	6.7705	9.18642	6.73293	8.73778	7.65833	10.4386	5.85938	6.23893	6.1404	6.22144	8.41604	5.51857	4.86991	5.5577	6.58149	6.97389	6.68956	3.91371	4.80176	7.1499	6.13764	5.21365	4.77149	5.16933	9.59665	10.818	5.53417	6.39737	6.92116
40:00:00	9.94526	7.70878	6.97658	8.97809	11.2844	6.25153	6.67921	8.53998	6.69364	10.503	6.47755	7.20183	6.96782	5.51019	9.10605	7.74569	5.82068	6.77831	5.42305	8.2244	7.84947	10.6614	7.10743	8.78867	8.09342	12.0516	6.08804	6.5954	6.23329	6.19978	8.70576	5.83565	5.35742	5.66726	6.91892	7.75297	6.88819	4.04347	4.9943	6.8903	6.12513	5.64438	5.0317	5.37868	9.79804	12.8293	6.10709	7.06941	7.1453
42:00:00	11.4868	7.54667	6.53272	9.74003	11.9543	7.10851	6.82318	9.09619	7.60346	11.6948	7.27888	7.5905	7.30636	5.68746	9.43814	7.75352	5.80572	6.78114	6.20474	8.83967	8.59079	10.0317	7.10727	9.35526	8.61459	11.8866	6.37409	6.90834	6.64907	6.75019	8.70447	6.26393	5.27535	5.69776	7.28668	7.80292	7.40936	4.1678	5.44344	7.62182	6.53782	5.72002	5.26321	5.56782	10.1091	12.282	6.10659	7.14221	7.32453
44:00:00	12.652	8.05604	6.96798	10.101	12.8268	7.41531	7.65604	9.16004	8.67648	12.032	7.55223	7.83548	7.73927	6.00756	10.324	9.1148	6.16367	7.71978	6.75006	10.1774	8.97595	12.2323	7.70328	9.99658	9.15725	12.5671	6.99337	7.23414	7.03524	6.96451	10.4773	6.80627	5.67964	6.24966	7.64185	8.27505	8.14488	4.3872	5.67059	8.12145	7.1495	6.18047	5.54628	5.76495	10.5251	14.0737	6.88766	8.06528	7.66405
46:00:00	14.91	9.85524	7.96203	11.0348	14.0485	8.51912	8.96145	10.6071	9.06901	14.9685	7.9782	8.69337	8.14145	6.77912	11.1061	8.90939	6.84216	7.97138	7.34328	10.6349	10.1555	12.1622	8.16713	10.4724	9.29756	13.533	7.08089	7.63142	7.20726	7.57661	9.51001	7.05098	6.07638	6.64345	8.30216	8.49621	8.46817	4.68066	6.1219	8.57413	6.84792	6.74123	5.7756	6.04531	11.5193	13.9141	7.46654	8.57646	7.91468
48:00:00	15.433	9.93104	7.97029	11.154	13.6676	9.36128	9.08456	11.4948	9.57333	14.4925	8.76311	9.25207	8.2203	7.1024	11.3673	11.0441	7.26347	7.89614	7.64482	11.7327	11.5279	12.8673	8.40576	10.6293	9.49602	14.2743	7.1429	7.79975	7.88322	7.74093	10.8365	7.36008	6.22144	7.08579	8.56006	9.39617	9.23926	4.81199	6.53418	9.36702	8.16339	6.82731	6.17093	6.76324	11.8071	15.7657	7.9143	8.92615	8.32914
50:00:00	16.9685	10.4707	8.09581	11.7701	14.7074	10.078	9.50044	11.1618	10.6142	17.1124	9.62379	9.12581	8.2896	7.40156	12.2071	11.5352	7.43355	8.67867	7.89991	11.9106	10.9905	13.021	8.49399	11.0156	9.97927	14.8528	7.31006	8.03508	8.36513	8.06269	11.9854	7.58642	6.71186	7.36915	9.41567	9.40785	9.00125	4.80484	6.73351	9.77167	8.08889	7.13943	6.4743	6.96194	12.8001	15.3546	7.87197	9.44923	8.56767
52:00:00	17.216	10.686	9.08808	12.4773	14.8394	10.455	9.82634	12.6352	10.3888	17.706	10.1726	10.4258	8.84483	8.0149	12.2851	12.1666	8.09294	8.87639	8.58843	13.0915	14.1046	14.1324	8.87242	11.183	10.2538	15.8383	7.4223	8.16069	8.21392	8.42952	12.5581	8.22641	7.11735	7.693	9.53725	10.7529	9.88542	5.16563	7.04032	10.0057	8.69801	7.74489	6.90363	7.06285	13.0046	17.8316	8.67384	10.1005	8.55643
54:00:00	16.1844	11.1656	9.21278	12.4543	15.046	9.63985	10.4198	11.6006	11.5001	17.7637	9.51795	10.1932	8.52369	7.73608	12.0499	11.4012	7.5362	9.08142	9.297	13.2039	12.5636	14.0893	8.94022	11.3097	10.2117	15.9288	7.47505	8.08016	8.44193	8.25459	11.5784	8.14636	7.1527	7.61704	9.77294	10.3843	9.8455	5.05196	6.89781	9.68008	8.77459	7.51368	6.89732	7.27933	12.6019	16.8543	8.63006	9.92958	8.57032
56:00:00	16.9829	11.9697	9.45266	12.7359	14.9857	11.1342	10.3032	12.4493	11.0871	18.8678	10.4124	10.9778	9.49303	7.96148	13.377	12.4908	8.42483	9.4647	9.58816	13.868	13.0545	14.9427	9.15578	11.3392	10.5237	16.7157	7.47521	8.37547	8.63866	8.62602	12.9617	8.60142	7.41234	7.89485	9.51541	11.1479	10.2757	5.50873	7.02246	10.1649	9.26288	7.82566	7.08338	7.4916	13.6138	18.4684	9.08919	10.8918	8.66072
58:00:00	15.6309	11.2937	9.27018	12.593	15.6387	11.1357	10.8273	12.9162	11.4992	18.7372	10.6346	11.7861	10.0217	7.94274	13.3165	12.5516	8.67916	9.54428	9.0327	13.8955	13.8291	14.742	9.39274	11.5374	10.4938	16.3734	7.64004	8.42271	8.7355	9.20349	13.2979	8.64294	7.3504	8.7078	9.73188	10.8049	10.9567	5.39993	7.37026	11.0046	9.06991	7.99263	7.30357	7.88886	14.0658	18.1983	8.88702	11.0888	8.65047
60:00:00	19.2619	12.6027	10.1068	13.1303	16.1534	12.445	12.1758	13.9038	11.6718	20.316	11.3406	12.4845	10.2233	8.68387	13.7476	13.9249	9.36477	10.0638	9.77845	14.642	14.6922	15.5633	9.63573	11.6311	10.8793	17.0918	7.65163	8.55379	9.73105	9.57054	14.8122	9.36826	7.86025	8.80113	11.14	11.4421	11.5294	5.94617	8.02671	11.4104	9.82552	8.79305	7.83341	8.11616	14.2154	20.5906	9.79613	11.8093	8.9952
62:00:00	21.5178	13.4112	10.4936	13.529	16.5246	13.5238	12.7725	14.2889	12.8128	20.7015	12.0455	12.8176	10.649	8.87821	13.8607	14.8826	9.5732	10.1616	10.534	15.3553	15.9486	15.5696	9.78517	11.6621	10.8889	17.3807	7.84779	8.71745	9.61045	10.0337	15.0717	9.91167	8.52126	8.99169	11.4162	12.3719	11.7753	5.92126	8.1919	12.0585	10.7389	9.02857	8.09119	8.22141	14.7413	20.7929	10.0794	12.2127	8.90288
64:00:00	21.1362	13.4351	10.9052	13.6658	16.8002	14.1862	12.8263	15.0737	12.9481	22.1277	12.5903	13.7148	11.0594	8.95009	14.3518	15.3938	9.85318	10.6015	11.2014	16.6046	17.7489	16.0253	10.0297	11.8002	11.0264	17.2587	7.86989	8.77058	9.92171	10.1834	16.0719	10.2053	8.70935	9.63425	12.0057	13.5775	12.338	6.36186	8.64804	12.8882	11.7888	9.69073	8.74283	9.07445	16.1226	21.8814	10.4705	12.7576	9.04059
66:00:00	25.1332	14.1857	11.2054	13.8929	17.1937	14.4414	13.7737	15.6865	13.6694	23.8952	13.5001	13.7933	10.9509	9.42829	14.3775	16.2433	10.0844	10.7172	11.0012	16.8258	17.6467	16.1448	9.99466	11.7656	11.0233	17.7934	7.97212	8.7911	10.317	10.7521	16.3733	10.3175	8.80872	10.3484	12.3982	13.6869	12.6239	6.56056	9.10863	13.3411	11.7801	10.0119	9.26403	9.16874	16.2251	22.9373	10.5442	13.232	9.0814
68:00:00	25.1555	14.0942	11.9476	14.1464	17.222	15.6555	13.9719	16.4405	14.1094	25.1634	13.7253	14.6337	11.749	9.88962	14.891	16.1026	10.6543	11.0984	12.0909	17.2526	19.3037	16.2269	10.2209	11.9548	11.1012	17.7831	8.00285	8.92238	10.5145	10.8836	18.0698	11.2605	9.42563	10.4814	12.4313	14.9639	13.7148	7.00614	9.88227	14.4942	12.7602	10.1839	9.31606	9.34162	16.7136	25.0199	11.0975	13.7174	9.18195
70:00:00	26.9954	14.6891	11.7896	14.2053	17.2275	16.8223	14.8855	16.0328	14.028	26.2151	14.389	15.2622	11.7249	9.93159	15.062	16.8912	10.9168	11.2658	12.2787	17.3301	19.6466	16.2581	10.2388	11.9839	11.131	17.7427	8.08606	9.00857	10.9745	11.0426	19.6384	11.739	9.80854	11.0331	13.6096	15.9778	14.3217	7.10445	9.81132	14.7705	13.3867	10.7784	9.33613	9.30541	17.0676	25.1745	11.3927	13.8586	9.21823
[truncated: 176 more columns]

## Sheet: Raw confluency
	Nontargeting siRNA
1:00:00	1.72503	6.75727	8.31457	10.4115	10.0201	3.23597	7.55415	6.32273	8.09618	5.16417	3.20449	5.3547	8.67706	11.3897	9.46787	4.74985	6.20861	10.5896	8.18612	6.07285	3.57613	8.65228	11.8049	11.883	10.801	5.83581	11.5488	12.884	11.9143	5.91913	3.66887	4.96777	7.27587	7.22759	5.33927	3.79104	4.33853	5.25548	5.2942	4.68525	3.68628	5.45871	7.15356	9.06004	8.91574	3.4024	7.39121	8.91683	16.7853
2:00:00	1.33851	4.79608	7.01425	6.73616	5.63763	2.91214	5.09684	4.71666	5.40824	2.70508	3.28924	4.37131	6.9928	8.85387	6.3357	3.2331	7.11662	7.68343	6.53204	4.58233	3.35855	5.96441	9.40751	8.29443	8.88125	5.41227	12.1913	10.7983	8.54813	7.90824	3.22102	5.6952	6.34684	5.52625	4.81671	2.80096	3.82696	6.22972	4.30241	3.67966	3.95938	6.20138	6.5065	7.01998	4.5307	2.85183	7.102	6.41369	10.8003
3:00:00	2.16592	5.22181	6.65435	7.60797	2.76524	3.15921	5.36508	4.68327	6.45958	4.11058	0.577743	4.66237	8.46407	7.98295	9.78591	3.96068	6.81975	5.03196	5.85815	3.60304	3.03294	8.30536	9.65083	9.27577	8.68915	8.46154	13.2431	12.1139	9.19328	8.06545	4.12902	6.63304	6.09839	5.72894	4.86806	4.15148	4.24641	8.86254	4.40956	4.60828	3.95624	7.98357	7.03542	7.64675	6.51436	3.46161	7.99422	6.66528	11.9244
4:00:00	1.72701	4.91156	7.34594	9.90412	6.491	3.56049	5.75673	5.76882	6.53395	2.82288	4.20366	5.47899	11.0228	9.81418	9.52224	3.43572	6.0131	8.34688	7.0936	6.79872	2.93645	7.64676	11.078	8.78722	8.90789	7.39633	11.1099	13.5731	10.8629	9.57366	5.2679	5.99043	6.24686	6.91242	6.27677	4.76665	5.20965	8.86931	4.5893	4.4844	4.00213	6.24324	6.85868	8.04223	8.90987	2.81209	6.75952	6.41745	11.5202
5:00:00	1.46703	6.47065	6.95374	9.7857	10.7427	3.57497	5.99179	7.28256	8.0929	4.13578	3.18735	4.62515	11.6199	9.40512	9.13789	3.44371	3.30611	6.99588	7.81086	7.63651	3.64108	11.2135	13.2172	13.5236	10.9176	6.73015	14.1495	13.3166	11.6203	10.6813	6.00299	6.71923	6.97873	8.38423	7.84337	4.95704	5.42224	10.4119	6.01446	4.88718	4.79444	7.92477	8.69803	9.31641	9.77355	3.98437	10.615	9.15906	16.717
6:00:00	2.21086	6.33127	5.6616	10.1106	10.2689	3.84301	3.41708	6.54365	7.6977	5.99869	4.53856	5.35252	11.0199	11.1486	11.9382	4.62371	4.03723	9.83767	7.42823	8.11025	4.21752	10.3576	13.0125	12.9597	11.9256	9.69044	15.7888	15.9459	12.1661	10.1667	6.12168	7.87458	7.17514	9.0595	8.0408	5.03182	7.26644	10.0468	5.86013	6.12373	5.3784	10.3725	8.5243	10.0973	8.53625	5.22236	12.4075	11.3033	17.2425
7:00:00	2.15458	9.10265	7.87403	12.875	10.2702	4.84839	6.37948	7.84685	8.44474	5.92179	4.77075	6.6032	9.74159	9.80271	13.6633	6.49612	8.36716	12.3228	9.94947	9.13687	5.53725	12.0197	10.5981	16.4166	12.9989	12.3662	19.1958	19.2615	13.2783	13.6454	9.41604	10.37	8.13429	9.65308	6.41137	6.74893	9.12819	11.3819	6.86373	7.08131	7.21208	13.5902	9.89422	11.9152	9.18037	6.21831	14.4868	10.8481	20.2011
8:00:00	2.24903	7.59499	6.84775	10.419	15.0446	3.43224	8.66272	7.31855	7.88332	7.46565	2.7759	4.64973	10.3548	10.467	12.3319	4.88725	5.16847	11.635	7.36192	9.40621	4.518	10.3992	12.3394	15.8041	15.6098	11.7814	17.55	19.1385	15.8786	16.1013	6.88176	9.33819	10.1196	10.2306	8.37754	5.85179	7.67919	11.1579	6.89849	6.1994	6.75091	11.1687	10.4734	12.2648	11.7866	6.05353	11.4592	11.4566	22.4655
9:00:00	0.798664	6.95913	8.8133	13.4247	11.8088	4.17019	6.42264	9.46986	8.67652	7.20027	4.53876	6.36104	13.0157	11.6298	14.0693	3.97024	5.79259	10.7207	7.02674	9.27693	4.17101	12.6435	14.1451	14.8621	15.3534	10.7987	19.9143	20.2962	14.6707	15.0979	6.57001	9.68873	9.02064	9.6763	8.95795	6.22344	7.77125	10.5853	7.16858	7.27307	7.22881	11.4965	10.816	12.5424	13.1292	6.38754	13.6796	13.0897	23.766
10:00:00	2.05706	7.65147	9.34345	12.7086	13.9513	2.15083	7.83189	9.09002	9.40075	5.72771	4.62488	8.29443	13.4694	9.63157	14.5239	6.49926	8.21214	9.84648	7.47132	10.1121	4.53337	12.6864	14.1864	15.499	16.6308	13.1758	21.1183	19.3117	15.9634	16.3324	8.44856	9.56369	9.16098	11.504	11.2185	6.83587	9.28581	11.664	7.38589	8.81365	8.15375	12.6838	11.1507	11.8855	12.9872	7.73984	15.1717	13.2754	24.6223
11:00:00	2.49522	9.1032	9.58663	13.9612	11.0043	4.6875	7.38267	8.46857	10.1327	7.33904	5.41719	7.52779	8.99175	10.8773	14.087	5.46151	8.4192	11.5348	7.68049	9.31812	5.04992	13.5759	15.9221	18.1334	16.1214	15.9651	23.2235	21.6044	18.1728	16.0721	8.51535	11.0107	10.7141	11.4043	10.5104	7.26071	9.50701	12.3355	8.08095	8.86343	8.70957	15.3736	13.1759	13.4488	15.3086	8.18817	15.7261	13.2249	25.0489
12:00:00	2.7438	8.52027	8.38498	13.374	17.1365	4.51527	8.34538	6.13991	11.449	5.48958	5.6123	7.38322	13.3886	14.2569	15.1294	5.56531	6.60054	11.8671	8.24212	8.49917	4.63048	13.119	14.6694	20.776	17.707	17.3851	24.8002	24.2424	19.1064	18.8258	9.79724	12.8242	10.4495	12.6539	11.7494	7.26542	9.74309	11.4301	8.25065	8.70056	10.3672	15.7537	12.2838	14.803	15.9067	7.92026	18.0191	16.8929	25.2108
13:00:00	3.22539	9.15975	9.94994	17.1254	15.6536	3.58842	8.65152	8.50244	11.0948	7.14769	5.59591	7.5209	13.8283	13.5375	15.5084	6.01392	9.1902	10.9876	7.98145	10.1739	5.59516	12.6499	17.2985	15.4472	18.1117	16.5957	22.7357	25.3056	19.9998	19.4178	9.1801	12.8606	10.543	12.4469	12.4777	8.38649	11.4423	10.4972	8.72145	9.73647	9.20407	16.2182	13.3183	14.9691	15.1123	9.34092	18.4994	15.9323	28.544
14:00:00	3.15532	10.5006	8.31014	18.1703	14.0217	5.21382	9.84682	10.3051	9.43544	7.16735	5.07847	6.74934	13.4252	11.0061	16.4813	6.28087	7.16783	9.10661	8.18544	10.1923	5.94918	14.475	18.2984	21.7553	20.6976	17.2587	26.5105	26.348	20.8848	19.2025	10.2602	13.5803	10.8329	13.5953	13.4982	7.72338	10.4363	12.935	9.77505	9.86833	8.54014	15.5363	13.8245	15.3741	17.8238	10.2759	19.4646	15.3949	28.8993
15:00:00	2.67264	7.60196	10.2088	15.8917	18.4046	4.1299	9.69009	9.98586	11.2249	9.38627	5.93648	6.64711	12.5764	16.0368	15.9616	6.72319	6.95265	13.183	10.5989	10.079	6.93516	15.2937	20.1718	23.8293	22.1185	19.5559	31.5004	28.2804	21.2367	20.0686	12.3481	15.3236	12.1599	13.0882	14.9931	9.09275	12.3867	13.9767	9.67118	9.86403	11.8334	19.0418	13.62	17.3808	17.5082	11.0134	20.2041	18.1772	33.028
16:00:00	3.83352	8.33274	10.4449	18.3235	17.2202	3.10547	9.22565	8.99994	10.5973	8.5344	6.83143	5.35894	16.3367	14.777	14.1183	5.40257	13.1859	13.5988	9.82975	12.3762	5.95341	18.3131	19.0568	21.5318	22.274	22.8167	31.1293	28.0261	22.5094	23.247	12.4073	16.3385	14.483	14.0114	14.536	9.59715	13.0648	13.622	10.1031	11.1748	12.3896	19.6775	15.5269	16.3627	17.6155	11.6235	20.699	17.2157	30.1635
17:00:00	3.19746	9.41174	12.3509	18.606	18.5138	4.68415	10.2583	10.7052	12.6533	8.53584	6.16627	7.95823	9.38634	15.5251	15.5845	7.6413	13.1311	12.9895	9.67978	12.5219	7.10036	15.7086	18.9847	19.4348	20.864	22.4273	30.9596	29.4742	24.1434	23.862	11.9145	15.3963	14.459	14.7061	16.12	8.84813	13.4245	16.1895	10.9365	11.1485	12.3157	18.0803	17.0769	17.2412	17.1783	12.2878	23.4167	19.6626	35.4637
18:00:00	4.46207	11.6378	11.0347	21.5823	22.2073	6.12748	11.6192	9.55857	17.6163	9.40279	6.33338	9.02801	15.1999	14.2312	12.5511	7.42508	9.83665	18.3379	14.1753	12.7771	6.6508	16.0145	19.5216	22.6334	20.0136	23.6135	36.1539	30.8416	25.0288	23.9185	13.9887	16.282	14.9867	15.3202	14.9946	10.7464	13.4905	13.922	10.9537	11.8285	12.2529	20.3453	17.2061	18.4156	18.7863	12.3579	22.8523	20.1758	36.7605
19:00:00	2.79037	10.1563	13.1835	20.982	19.497	4.70348	11.1952	12.5023	12.6164	9.49642	7.43738	10.0884	14.9471	17.0152	18.4602	8.41592	13.7523	16.1826	13.7736	13.3387	7.26692	17.9456	21.4307	26.4237	25.6008	21.7432	34.1941	29.4695	25.7547	21.5061	13.6581	16.4595	16.0189	15.8222	15.7927	10.0268	13.5549	15.6871	11.6228	12.5366	11.9765	20.4405	15.9938	18.0757	20.7294	13.3181	24.4728	19.6741	37.9989
20:00:00	4.48461	12.7191	13.7391	21.2849	19.0841	5.29399	11.0803	12.4674	13.4286	9.64577	8.03089	10.1246	19.6399	9.84675	13.0594	7.85798	13.1433	19.7732	12.3282	15.1943	6.39409	22.0742	22.0037	26.1782	24.8528	23.7179	33.8222	32.7499	25.8463	24.3057	14.4125	17.5189	16.4941	14.7978	17.8033	10.8566	14.7911	15.1761	11.0832	13.245	13.3879	21.1496	17.6343	18.4902	22.2079	14.7175	24.0648	19.6029	36.9966
21:00:00	5.14662	12.443	13.2818	23.146	22.516	5.69124	13.0282	14.4421	12.922	6.15023	7.49044	10.2656	16.3149	19.2715	14.5073	9.28308	13.9992	19.4619	12.0932	15.0687	7.4481	19.2104	23.5253	24.9698	22.5453	28.1667	42.6467	36.0268	28.0834	27.3881	16.2176	18.5896	16.9144	15.9204	18.2409	10.6234	16.021	15.6368	11.9571	13.5309	14.4347	20.4569	17.8766	20.013	20.7038	14.908	23.8106	20.1271	39.7876
22:00:00	4.79315	15.803	13.3536	24.4189	21.995	7.12085	14.2073	15.3417	14.9302	11.4982	9.93546	9.8402	19.0917	17.731	21.0979	9.3946	13.1495	22.0702	12.9451	16.6719	7.75998	22.9704	24.2744	28.8609	24.5778	27.9399	40.0718	37.8813	28.2916	27.9142	16.1696	20.0733	18.3087	16.9231	18.705	11.7259	14.7449	15.915	11.7885	14.7492	13.159	21.1799	18.9834	20.2644	22.0683	14.0848	27.005	22.8709	40.2448
23:00:00	5.22393	13.8812	17.1109	25.9209	25.8241	7.44386	12.9509	16.6291	17.0851	9.10224	8.51173	11.1989	20.3253	19.9443	20.7532	9.26116	16.0621	16.9276	14.4727	16.0434	9.36018	21.6339	25.0986	32.2863	30.6433	27.4992	40.8738	35.3071	29.489	28.5884	14.7842	18.4636	17.9243	19.0506	18.2125	12.0039	15.3549	16.2804	13.6863	14.2169	14.222	21.2981	19.7207	20.7253	24.4495	15.7931	25.0231	23.6709	44.9241
24:00:00	5.06433	11.8526	16.0633	24.6562	28.285	6.75508	14.3848	12.5645	16.0074	8.12356	9.04543	11.5483	21.1845	20.4762	24.4701	11.0445	15.4421	22.9781	17.7497	15.3288	10.565	26.8012	27.4302	35.886	32.4495	29.4171	40.5685	37.718	29.905	30.9778	16.5757	17.9755	17.4571	19.5926	18.8991	11.8718	15.8984	16.8179	13.632	14.9872	14.0016	22.6651	19.5365	23.6881	24.1234	17.8909	25.1489	24.9728	47.2261
25:00:00	5.24578	15.4063	17.524	24.7502	27.8932	7.34443	14.8756	16.2613	16.321	11.8561	9.19068	13.1956	23.3094	21.0771	23.8118	11.0507	16.5087	23.3443	12.7639	18.3386	9.20011	26.8565	25.5001	38.5967	32.4912	32.8389	44.3284	36.7656	29.9977	28.2388	18.0798	19.2974	18.6771	19.8412	19.3571	13.1257	16.6254	17.2654	13.8352	15.6898	15.9608	23.1844	18.9691	24.0262	25.0474	15.6948	26.857	25.2258	46.3848
26:00:00	6.54358	14.9049	18.2934	28.3895	29.7345	8.23795	15.0447	16.7286	17.5022	13.8621	10.6559	14.8334	21.0166	22.6096	21.3594	9.65356	12.2074	24.5942	16.4271	17.8369	10.2622	25.8815	29.3294	38.4927	29.808	36.4405	48.642	39.265	30.4968	31.6733	18.9742	22.2427	19.4574	20.0466	20.4235	14.133	17.0915	17.4631	13.3372	15.7953	16.8266	23.0105	20.9589	22.7206	24.4896	17.0283	29.5013	24.8759	45.6048
27:00:00	5.95095	17.4015	19.1342	31.2027	29.7134	9.03833	17.2813	16.0614	19.9264	13.1481	12.3525	14.8868	23.6495	25.2291	24.3096	11.4668	18.5195	26.1874	19.1748	20.9112	12.11	28.5769	30.5	40.6705	33.2882	36.8129	46.398	43.0818	31.7124	34.7296	18.8696	21.866	20.3557	19.7779	20.9441	14.0228	18.53	18.1331	13.1956	16.1135	16.7934	22.8906	25.1321	23.2334	26.4928	16.8749	30.5459	26.8872	49.6401
28:00:00	11.5396	27.8369	31.9386	44.0139	49.6996	13.9643	22.0336	27.929	28.6491	21.4935	14.9483	21.8461	33.2347	33.3432	40.5786	17.6813	25.882	32.9371	25.5233	30.4583	21.3377	43.3005	50.4534	49.5071	50.834	51.8659	62.4124	58.236	42.956	42.9822	23.6046	27.233	27.4341	25.0183	27.9453	17.7355	21.1781	23.0998	17.8528	21.1977	21.5398	28.3448	27.4049	30.4283	35.8038	27.5393	35.7638	35.9912	63.3021
29:00:00	9.31067	25.209	26.2456	38.0251	42.3378	12.527	25.2294	25.2431	24.9774	18.1141	12.4405	21.8664	30.8428	30.8323	34.6115	16.6721	22.6177	32.6565	23.7678	24.2465	18.1475	37.2912	41.0224	50.5077	47.6122	42.0392	53.1215	48.0566	39.3314	38.8525	20.7012	25.406	22.9666	23.9109	27.1275	16.0639	20.6423	21.2089	17.921	19.3825	19.4442	25.6064	25.457	30.2263	34.9858	24.802	32.9845	33.3544	65.6132
30:00:00	9.78611	24.6217	28.3866	39.4289	45.1321	11.5453	21.8302	24.6265	24.8645	18.7688	13.2088	23.4945	32.9075	33.5144	36.7766	17.9907	26.4639	34.1731	22.6214	27.9453	15.8519	40.8925	39.1793	48.0428	48.0652	46.5951	56.4235	52.5441	41.4367	40.1498	22.1925	25.4005	25.4603	24.1937	27.2856	16.5467	20.8829	21.1596	17.83	19.84	18.1397	26.5945	24.3816	29.4193	31.9944	25.3387	33.712	33.0475	64.0928
31:00:00	8.78688	21.8676	27.7709	42.5025	45.777	11.2437	23.6695	24.3939	24.3348	19.9674	15.0264	20.6755	32.4025	30.0789	36.579	15.2471	23.8121	31.7397	23.7179	26.859	15.6252	38.7729	41.5365	51.9702	47.2666	44.8343	55.0183	54.1249	43.6005	39.3227	22.0332	26.6317	24.1673	23.8164	27.4008	16.5005	20.4313	20.3387	17.5779	19.3772	17.3534	28.1882	25.9708	29.6212	32.2485	25.3703	32.4454	32.2089	59.776
32:00:00	8.67775	25.7306	26.1932	40.9898	46.9561	12.9248	25.8596	25.6018	28.5739	20.4931	13.7258	22.252	34.449	28.8579	37.8262	16.1069	25.3944	34.3223	21.8197	27.6369	17.8863	41.5158	46.0512	50.5131	53.0334	44.2559	57.801	54.5567	47.2003	40.0969	22.0893	24.5678	26.1155	25.3107	27.4872	17.21	20.7939	22.7049	17.2436	21.1665	20.1578	26.8442	25.315	30.3919	34.0919	26.5323	32.1812	35.033	63.079
33:00:00	8.3436	26.666	30.2471	42.9979	46.7672	14.5954	22.8845	28.1429	27.322	19.5335	17.2311	22.9999	34.9361	34.3779	39.3991	18.4204	28.6214	38.6926	27.5416	28.3248	17.5865	48.1366	45.3691	58.7111	54.3404	50.0672	59.1446	55.4834	46.3718	40.4862	23.175	27.2145	26.3604	25.3809	28.4697	16.949	21.594	22.3985	18.4766	21.437	20.1785	29.2445	27.8415	32.0619	36.4549	27.9365	36.6873	35.4554	67.1427
34:00:00	11.328	24.0391	31.3048	45.9721	50.4363	14.5487	26.0455	26.8753	28.2993	15.6366	18.4217	25.1532	38.6099	38.6146	41.1956	20.0395	29.9395	38.5474	26.6564	28.5136	17.4287	44.7897	46.5492	56.8871	54.2941	51.6858	61.3985	58.2449	48.8633	41.6887	24.8124	28.0639	26.5963	26.1853	26.4509	17.0605	23.2899	22.6531	18.6373	21.313	20.3771	29.5681	27.0364	31.1245	35.0314	27.2204	35.6945	38.0045	68.5719
35:00:00	11.0642	30.8284	35.1952	49.4656	52.8529	14.3559	28.4423	32.0243	31.2236	23.67	18.1449	23.3163	42.2419	39.1701	44.9505	16.6646	33.2961	44.9213	29.3372	29.9453	18.69	49.1872	56.4155	64.1608	58.168	53.6127	64.2344	59.8771	45.7199	43.9991	24.04	28.5517	28.4475	27.7625	30.2252	17.9735	22.4642	23.5625	20.1237	23.7699	21.055	27.5923	27.9384	31.936	38.9982	27.8277	34.9151	37.0948	69.6602
36:00:00	9.55686	32.1051	36.0767	52.6735	53.1903	14.1313	30.5699	34.1267	32.3097	20.0984	18.1814	29.9538	43.3041	41.011	50.7436	18.5897	34.0813	45.8325	29.6217	33.5769	19.546	50.8049	56.7236	66.058	61.2594	49.3689	64.5885	61.7879	45.6469	43.4964	23.3412	28.9304	30.0372	28.7851	29.9507	18.0877	23.4961	23.5608	21.2842	24.1645	21.2565	31.4356	28.3827	34.5356	39.6453	28.9934	38.0229	39.6135	68.1746
37:00:00	11.8267	32.116	37.28	53.0085	53.0137	16.7711	31.4864	34.7989	33.9489	23.8691	18.9142	29.8435	46.1784	36.1355	48.8152	21.3729	36.0665	42.0241	30.6453	31.7294	21.6604	53.1183	60.0662	66.1026	61.9238	53.4	65.98	63.8779	53.0579	44.7098	26.0668	30.6146	29.3122	27.9147	29.1135	18.6742	23.6971	23.7447	21.6326	24.0795	22.4286	32.1947	28.8959	32.6528	38.7818	31.5238	39.1855	41.069	73.6308
38:00:00	13.9345	32.6541	35.349	55.0262	58.2272	17.3953	30.91	37.0478	32.872	28.4067	19.298	25.5637	40.2452	40.6805	48.6024	20.9452	35.4011	45.1707	32.1385	33.0912	21.483	53.429	59.3734	67.3126	62.5583	58.4023	66.3024	66.2072	51.9896	46.8298	26.8215	31.521	30.8033	27.6992	31.1186	19.9168	24.7475	24.2204	20.0417	24.3633	24.4076	32.3095	31.1135	35.5222	41.4037	31.8155	40.4193	42.2643	73.2588
39:00:00	12.1168	32.7725	40.9698	55.2418	59.4809	14.6538	28.7106	35.5254	38.6392	28.141	20.7526	26.8294	43.7169	47.0533	56.2467	20.1455	35.082	47.8432	38.0752	39.0351	22.7391	54.7915	63.3401	72.4749	68.0156	56.4964	71.4336	67.3695	52.489	49.2007	27.1082	31.4294	30.9085	30.7132	31.7011	19.5336	25.6007	24.3813	20.6591	26.3092	24.3012	32.3318	31.0457	36.2886	43.4796	30.8512	39.3037	41.0308	74.7506
40:00:00	13.6801	35.0979	37.5088	56.3007	62.0661	17.7513	28.6441	40.5116	37.1118	29.7335	20.7415	26.7622	48.0677	46.5209	56.7766	22.2141	36.6549	48.8332	32.2654	39.163	23.6796	57.1716	62.977	70.9269	70.9979	60.1915	72.6719	67.8078	50.5813	49.3793	26.5645	30.6408	31.2523	29.5573	34.2953	19.3758	25.118	24.9029	21.4696	27.0581	23.158	33.5931	31.3389	36.5796	42.9667	34.4441	41.4607	42.9263	78.74
41:00:00	13.3118	36.972	48.9354	60.4779	63.6176	18.2053	34.0428	40.2802	36.2008	28.4113	21.3062	31.4814	48.7246	48.7865	57.6933	25.0426	41.4235	52.0807	35.4236	37.6869	26.3629	63.5887	66.8632	72.897	71.8798	65.2263	74.2213	71.2189	53.283	49.0294	28.0414	33.2352	34.0027	31.3187	33.3264	21.7157	26.3608	25.1896	21.4875	25.354	24.2517	35.0029	32.7388	37.7582	44.392	36.5871	43.3725	45.3411	77.1714
42:00:00	15.2068	37.2986	44.5537	66.9861	66.8708	20.8596	35.2627	41.6851	42.3794	30.4931	22.4023	30.3364	52.734	47.4454	58.7139	25.7298	42.5382	50.3454	38.3558	41.1956	26.2954	65.4425	67.2937	75.6428	71.5614	66.8131	75.2699	73.0255	54.7453	52.4908	29.4062	33.6138	33.396	31.8454	34.7794	21.7718	27.1936	25.881	22.3968	28.2559	23.7187	35.2101	33.9329	39.926	45.5353	36.3543	43.8428	47.2535	81.5549
43:00:00	15.3751	36.1945	45.8221	65.6105	67.394	20.7009	34.7766	42.9037	41.1213	31.6352	23.942	33.1805	51.0919	50.356	59.7972	25.0679	41.3171	52.1024	40.5296	40.5063	28.8527	59.833	66.8617	77.5966	76.5084	64.3335	77.7086	74.598	56.8371	53.3821	28.0372	35.6744	33.4818	31.4872	35.0978	21.8557	28.3553	25.9642	23.4199	28.0457	25.8857	35.472	34.2451	39.086	45.8013	35.0262	43.369	45.8079	79.1071
44:00:00	15.1272	36.2355	45.1261	65.0735	71.6589	21.3393	39.108	37.4096	42.4605	32.5872	24.3389	30.3285	49.3575	54.2412	65.0413	25.3891	42.4607	54.4528	45.1528	45.365	24.7435	66.5842	73.3198	81.0204	79.8339	67.655	82.6903	74.7434	58.9322	54.5157	28.5256	33.5422	34.9528	33.068	35.4463	22.0917	28.7815	25.7603	24.029	29.0089	25.3004	37.7826	35.8417	42.0608	48.7086	36.2619	46.9397	50.189	80.0268
45:00:00	16.9348	38.6375	48.8751	68.0421	72.3127	21.5944	39.0216	43.2048	46.9245	32.5475	24.8411	34.2513	54.1192	53.1901	65.4099	29.4691	43.8644	59.3144	44.0917	46.636	30.1462	72.9582	72.4686	82.9159	81.3279	68.0165	85.2585	78.1161	60.1382	55.077	33.7476	38.7631	36.0477	34.5372	36.8085	23.1781	31.1702	27.331	24.3972	29.8842	28.3076	38.3274	36.0868	40.4698	47.6862	40.1358	48.9161	51.7282	82.7741
46:00:00	18.2856	42.4633	50.2441	70.7793	75.097	22.9065	38.3574	47.6237	44.8314	34.5195	26.9509	37.7293	52.5888	55.5175	69.0904	28.4677	45.6652	52.7569	47.496	47.6672	32.4952	69.6417	74.4515	82.2563	80.6879	71.4231	82.7639	78.9215	60.6965	58.3233	31.1924	34.4849	37.4031	33.8356	37.7295	23.4158	31.758	28.2324	23.811	29.7488	27.3974	39.3669	37.9605	41.4618	46.9201	38.0192	48.6216	51.4013	85.5013
47:00:00	19.9571	47.2665	55.8476	74.332	79.2002	24.8088	45.6751	50.03	49.0474	40.4909	26.2422	38.0014	56.9315	60.0214	70.3648	28.805	48.693	61.2475	47.9666	48.7327	34.108	72.5405	76.8323	86.8626	82.574	73.2443	86.3255	82.406	61.6086	59.9177	30.6319	40.1568	38.5658	36.7134	39.9891	23.7975	32.4074	29.1592	26.3389	31.5499	27.1135	41.8049	37.5789	42.438	52.1905	39.6806	53.0273	55.0068	85.481
48:00:00	18.3008	44.5755	56.3121	74.2375	77.8907	23.6353	42.2409	51.673	50.6714	36.2184	26.9522	35.2572	57.0113	59.7643	71.5432	32.5352	52.6993	61.7862	50.758	51.1862	35.8052	74.9008	78.8414	87.8598	86.2365	75.5328	81.5377	80.4534	62.3162	60.9813	35.1187	39.2598	39.0258	37.4259	41.878	25.1965	32.4055	29.1061	26.7405	33.6042	30.4433	42.0158	40.73	45.7128	53.1927	41.9927	51.7375	55.7487	88.8773
49:00:00	20.6572	47.6301	55.9055	75.1349	77.0532	27.2613	46.3025	54.217	51.7749	39.2034	28.824	40.4437	57.4829	62.8837	72.0197	35.7066	51.6913	60.6694	49.9363	53.7632	38.7169	76.7458	79.0773	88.1636	84.3366	77.2566	87.0814	84.2237	67.3868	61.2171	34.9046	41.9171	39.4864	39.1578	41.2313	26.3183	35.3583	29.9773	28.1127	34.4675	32.322	42.3387	40.1511	47.4778	53.4945	44.9613	56.2073	57.2496	89.9572
50:00:00	20.833	51.268	59.6252	76.4323	80.7492	27.2665	46.3581	51.5624	54.7137	42.6809	31.1835	44.6387	59.2424	64.4994	73.6464	36.7719	53.7165	65.5295	56.4517	54.7984	37.932	80.6031	80.9002	88.5052	87.0427	83.6187	87.1109	85.979	66.922	61.344	39.5292	42.8287	42.4855	39.636	41.6024	26.7405	35.4625	30.4013	27.5603	34.1742	32.6553	44.7435	41.0268	47.1592	55.642	45.6716	54.8306	60.0023	89.5894
51:00:00	22.7125	50.2185	56.786	79.2852	82.9147	29.3486	48.4222	52.6463	57.404	46.2904	31.655	39.8918	57.9675	65.5325	77.3408	37.2944	52.9017	66.6819	51.6025	54.5781	36.9122	77.6625	79.9073	91.368	88.6284	80.3872	89.1192	86.7648	71.5063	63.7617	38.6052	43.2062	42.5991	40.7237	45.3525	26.351	34.4475	29.9328	28.9703	35.9564	32.027	44.2743	42.125	48.8727	57.9935	43.7889	55.9067	60.6044	92.5335
52:00:00	22.2686	48.7141	61.9927	81.2699	83.702	28.1133	50.553	55.9575	57.7234	46.5166	30.0593	42.9368	64.0592	68.4326	78.2219	35.929	58.0747	62.0741	56.9811	56.9427	41.7313	79.4285	83.1592	92.3382	90.5353	83.1709	89.0498	86.2225	71.0967	67.2165	37.5104	45.5832	42.0836	39.5024	44.7042	26.3892	37.1572	32.3317	28.0977	36.8051	30.2076	45.7154	40.3179	49.5394	58.1204	47.3145	56.9714	61.798	92.583
53:00:00	23.0437	51.2507	63.746	84.0494	83.6593	30.4463	50.0832	59.5962	56.1851	47.8961	33.46	45.5745	61.8501	70.9628	77.8346	39.3359	57.5944	68.2011	56.1	59.9897	47.3711	84.2915	83.4673	92.757	91.0668	85.721	90.4877	88.1212	70.2137	66.6627	40.45	46.8511	45.1726	42.5134	45.9381	30.1185	37.8311	32.1804	30.2903	36.8175	34.4387	48.029	44.9185	49.5811	58.92	50.8529	61.6016	64.7813	92.412
54:00:00	26.1373	55.6857	65.571	83.9571	84.2792	32.3994	53.5622	57.664	60.4108	50.4887	33.0813	47.4221	67.3209	69.545	78.9878	38.8356	56.9472	68.9933	60.1091	59.3568	47.9869	86.2055	85.8831	94.0202	90.2198	86.8952	92.2785	89.7668	72.9789	66.1075	41.8559	48.8612	47.3743	42.9525	46.5149	31.3763	38.6489	32.6655	30.7377	37.6365	33.7144	48.8567	45.3228	51.7518	58.945	49.9314	63.7951	66.7935	91.7569
55:00:00	21.6629	53.5511	64.6207	83.8944	84.8237	28.0725	53.1078	54.7162	62.1955	48.0523	31.3068	44.5577	59.6044	68.4942	76.3446	36.8613	53.6323	69.7764	60.7284	60.5046	42.1955	84.0341	84.1052	93.8071	90.6923	86.211	91.1308	87.2517	72.1627	65.2793	37.2941	46.3952	45.3971	42.0937	47.0734	29.086	37.6784	31.4723	29.6772	35.6194	34.7419	46.5951	44.8774	51.1008	57.0956	48.0656	61.2907	63.6853	92.5621
56:00:00	21.9602	54.1825	62.748	82.9637	84.4347	30.5028	50.71	59.1056	59.5804	47.0917	31.4373	46.1222	64.0025	71.0482	81.3268	38.3372	56.8833	66.9129	59.4118	63.6887	50.4789	82.4779	83.417	94.3817	93.1244	87.1266	90.961	87.933	70.9657	69.3147	39.1323	47.3088	46.2583	44.7399	44.7536	29.3921	39.9269	32.0044	29.396	36.5766	36.347	45.6509	46.0298	51.6757	60.8331	45.0275	61.5016	64.3059	91.8667
57:00:00	22.7316	57.4077	66.3033	85.7914	84.4837	32.4245	52.5139	58.7189	59.9618	51.039	34.2489	47.9873	66.3829	70.4899	84.7524	40.3841	59.9563	72.7213	62.6303	63.5476	43.8443	89.124	86.1331	94.0525	93.4636	90.4702	91.1327	90.4405	73.8444	68.2167	41.75	48.9868	47.0449	43.6289	45.8329	31.2249	39.3245	34.3178	30.2135	37.4033	36.6752	48.5298	46.088	52.5909	61.6802	52.6689	64.5514	69.8566	93.5384
58:00:00	24.8358	54.8717	65.3629	86.0371	85.4969	33.431	55.0172	64.0159	63.6002	48.8128	35.009	50.0016	69.9841	71.5179	83.9017	40.6129	61.8177	71.9229	58.6796	64.8437	52.4949	88.8893	87.9961	94.5334	93.0994	91.4457	92.3683	91.1261	74.2405	70.7959	44.5584	50.0566	47.8542	45.8931	46.9761	30.9108	39.7239	32.7717	31.21	39.9646	38.0558	50.8008	48.8776	52.9716	62.7508	55.4004	63.3379	71.0019	92.9617
59:00:00	20.9221	54.1653	65.0233	84.8289	88.1655	32.4288	55.1851	60.9214	62.1906	50.6856	34.9796	51.5206	70.08	70.324	84.3692	40.5805	61.7663	73.3328	59.002	63.6738	46.4457	87.9273	88.3622	95.6966	93.1978	88.6174	93.1422	90.9506	74.6722	72.7835	42.8328	49.2233	46.6518	48.1215	46.8756	30.2639	41.9309	33.6401	31.7099	40.4931	35.9112	49.5653	47.5207	55.3796	63.7279	51.8985	63.1156	71.1205	93.4277
60:00:00	27.067	55.9975	68.5326	88.3626	90.0296	33.7735	61.4222	64.4867	65.5772	49.9776	35.7819	53.8423	70.0738	73.416	85.0473	42.6162	63.5847	73.2541	66.6607	64.9563	49.1465	88.7947	89.8469	96.2447	95.7384	90.6006	93.4364	91.4553	76.5338	74.8901	42.4787	51.5775	49.7931	46.2745	52.0583	32.3066	41.6652	34.7146	32.9407	42.2916	35.8286	52.8615	48.7249	55.5684	66.3654	55.6317	65.9512	74.007	96.9171
61:00:00	25.7821	60.4434	70.8914	88.4475	91.0668	36.2414	62.0579	65.5792	63.1239	54.9563	37.3018	54.5735	71.4894	76.8858	87.1004	45.0208	66.6455	77.3248	63.8733	67.0944	49.3445	92.8261	90.6482	96.4736	96.6214	92.5057	93.2835	92.366	83.1824	75.6862	47.7103	53.3542	49.8877	48.6373	53.6583	32.0489	44.1226	37.0429	34.5342	41.9863	38.903	54.529	50.9681	56.9753	64.4056	58.721	69.5721	75.741	97.1509
62:00:00	28.507	59.9695	71.5298	89.2007	89.6197	39.3058	64.5576	66.3788	65.6221	57.5727	38.5336	53.6446	70.7956	78.5665	86.5686	46.8662	67.5047	76.4078	67.7015	68.9327	57.4477	92.1316	91.0838	97.3025	95.6432	93.3472	95.0527	93.7206	82.54	78.1731	49.042	54.2593	52.2991	49.5414	53.1144	35.9642	45.6019	36.7984	33.7431	42.9733	41.9965	56.4108	52.9142	57.4408	67.3658	60.8285	69.0369	76.6328	96.1693
63:00:00	28.8017	64.3213	73.6045	91.1334	93.1598	39.3831	65.0994	67.396	69.2946	55.9991	39.6205	56.0298	74.4663	78.6065	87.8172	48.1171	68.1287	78.0761	68.8082	70.3631	53.5643	92.8634	92.0541	96.7303	96.7072	94.069	95.6749	94.1332	82.1514	79.3489	48.5463	56.449	54.0831	49.6903	54.9887	34.6532	45.0638	36.8878	35.2449	44.3713	42.5193	55.9895	52.6453	57.7142	66.7885	59.298	71.5839	78.3284	96.1538
64:00:00	28.4866	62.3668	74.2881	90.6807	94.5071	39.0244	66.3341	69.2571	55.4864	58.8079	38.5834	56.8122	74.1903	80.4441	88.4878	48.8085	69.3225	79.2115	69.9884	73.0101	54.8807	93.9947	92.6075	98.004	97.196	93.6649	95.1715	93.95	83.9284	79.354	48.6639	57.8357	52.74	53.6708	53.8413	34.4353	45.8466	37.6902	37.4762	45.0145	41.7489	55.8421	54.3007	60.2177	70.6115	60.3812	71.4904	78.0572	97.6105
65:00:00	28.2909	64.436	76.4917	92.0549	94.7136	41.3121	65.3735	71.0974	70.0262	59.8571	41.4124	59.9517	77.3362	79.2429	90.9285	49.7697	70.1213	81.4557	73.1684	76.0877	59.6108	95.5815	94.3544	97.8759	97.928	93.4089	95.9444	94.707	84.8121	80.5325	51.7678	58.1213	55.2769	53.2413	57.8278	38.03	47.2171	39.6326	37.2074	47.4242	46.6762	60.0959	56.8852	63.7025	73.0468	62.4022	74.3615	81.8234	97.6411
66:00:00	33.287	66.8917	75.24	92.5257	93.6878	44.9625	66.4418	70.0107	71.2525	64.715	43.1802	60.6174	75.5478	83.1616	91.8821	51.9235	69.0244	81.6974	75.95	76.4147	63.3954	96.5578	95.0253	98.5216	97.4397	95.1954	96.7185	95.743	86.6839	83.4168	53.8653	60.7433	57.3588	54.7175	57.7601	37.3435	51.0328	41.1385	37.5622	49.1222	48.5255	60.6063	56.3025	61.8539	71.8139	68.3933	76.9678	84.2805	98.523
67:00:00	33.6409	68.0357	78.5974	93.5849	96.9315	42.0554	70.2021	73.9878	73.9276	64.6384	44.405	60.2947	76.5774	83.4768	91.0916	52.5163	71.7668	82.3451	71.8601	77.1015	59.2673	96.2939	94.0248	97.5888	97.9008	96.3028	97.1906	94.9286	88.1914	85.0305	52.7388	58.7603	55.9075	57.188	59.7183	38.3364	48.3112	40.8704	39.189	49.0907	46.6419	62.0874	60.2764	64.3644	73.5113	65.4134	74.8851	84.8657	98.0819
68:00:00	32.5674	67.7668	82.3189	95.3225	97.0394	46.1475	68.0523	78.4647	75.4259	65.398	43.2095	62.8032	81.3844	87.0439	93.231	51.7909	74.06	83.7684	77.9544	78.9921	63.7502	96.3085	95.0852	98.805	98.4084	93.591	97.7148	96.162	90.2083	85.1903	58.0022	63.5758	57.2431	57.2417	58.9241	41.296	50.8149	41.9588	40.474	49.8259	49.4586	62.5544	58.2956	63.2716	74.6258	64.6616	78.0061	85.4996	97.8692
69:00:00	33.6707	67.5971	83.8035	95.2928	97.0913	45.591	71.2124	77.5442	76.307	68.069	45.1459	63.9685	82.1583	87.5614	94.3452	52.0615	75.8227	85.2734	78.9784	79.0572	64.8327	96.7839	96.1531	99.1582	98.5924	96.2469	97.5653	96.3461	89.879	86.07	58.2032	64.1308	59.8229	57.9226	59.8777	41.9132	52.4861	43.6463	42.5175	53.3337	50.5226	63.1543	60.615	65.578	75.7244	71.3526	78.8144	87.9795	99.1679
70:00:00	34.6407	69.5568	82.9779	94.3732	97.7758	48.6442	71.2573	76.5485	76.4796	67.6882	47.8102	68.4629	83.0954	85.7926	93.6502	53.8427	76.5556	85.778	81.0625	79.1479	67.6745	98.2958	96.1054	99.0624	99.033	96.6313	98.0371	96.616	90.7056	87.0255	60.6965	64.9235	60.5705	60.0399	64.7062	42.8957	52.6519	44.216	41.253	52.7037	49.967	66.409	61.4316	66.3347	76.8399	73.9971	80.63	88.4309	99.2473
71:00:00	36.1335	70.45	82.695	95.6896	97.1224	48.9887	75.8689	75.6212	75.8667	70.9139	47.3288	66.716	81.9897	87.933	95.4282	54.611	77.6909	86.5601	80.2047	79.4125	65.9841	96.9701	96.3219	99.3994	98.8569	96.0285	98.5798	97.2768	93.8113	87.3276	63.2556	66.8559	62.2532	60.9717	65.5533	44.7533	54.8088	44.2587	42.2123	54.3505	53.003	66.8412	60.7455	65.3238	77.3283	71.7935	80.911	88.8846	99.5597
[truncated: 176 more columns]
