# Supplementary material for: Inhibition of the minor spliceosome restricts the growth of a broad spectrum of cancers
Source: EMBO Rep. 2025 Jul 7;26(15):3937–69. doi: 10.1038/s44319-025-00511-8 (PMC12332006; doi:10.1038/s44319-025-00511-8)
Supplement: Supplementary file 8 — Source data Fig. 5 [file 44319_2025_511_MOESM8_ESM.zip › Figure 5/Fig 5A RTqPCR.xlsx]

## Sheet: Sheet1
RNPC3 Expression
Non-targeting	RNPC3 siRNA 18	RNPC3 siRNA 19
1.03246	0.239444	0.362072
1.01249	0.305433	0.286056
0.913999	0.392976	0.328515
0.967518	0.269971	0.310528
