# Supplementary material for: Inhibition of the minor spliceosome restricts the growth of a broad spectrum of cancers
Source: EMBO Rep. 2025 Jul 7;26(15):3937–69. doi: 10.1038/s44319-025-00511-8 (PMC12332006; doi:10.1038/s44319-025-00511-8)
Supplement: Supplementary file 8 — Source data Fig. 5 [file 44319_2025_511_MOESM8_ESM.zip › Figure 5/Fig 5C Minor intron pie chart.xlsx]

## Sheet: AS minor introns
Intron	siNT_1	siNT_2	siNT_3	siNT_4	siRNPC3_1	siRNPC3_2	siRNPC3_3	siRNPC3_4		average siNT	average siRNPC3	Ratio (siRNPC3/siNT)	delta MSI (siRNPC3-siNT)	t-test
CAT2-ENST00000158771-DERL2::chr17:5480583-5481295(-)	0.0306122	0	0.0689655	0.0196078	0.229885	0.323529	0.233333	0.258065		0.0297964	0.261203	8.76626	0.231407	0.000239528
CAT2-ENST00000158771-DERL2::chr17:5481390-5482808(-)	0.0212766	0	0.0601504	0.016129	0.190476	0.23741	0.176471	0.210526		0.024389	0.203721	8.35298	0.179332	6.70339e-05
CAT2-ENST00000258534-DRAM1::chr12:101908364-101914173(+)	0.264706	0.371429	0.275862	0.388889	0.628571	0.595745	0.542857	0.807692		0.325221	0.643716	1.97932	0.318495	0.00553711
CAT2-ENST00000314400-NEPRO::chr3:113012812-113013271(-)	0.190476	0.0555556	0.166667	0.103448	0.461538	0.509434	0.425	0.48		0.129037	0.468993	3.63457	0.339956	0.000257163
CAT2-ENST00000340368-INSIG1::chr7:155301691-155302250(+)	0.0234114	0.0171429	0.042735	0.00595238	0.178899	0.132075	0.2	0.285714		0.0223104	0.199172	8.92732	0.176862	0.00962831
CAT2-ENST00000343043-DAP3::chr1:155725491-155725926(+)	0.0416667	0.0176991	0.0823529	0.0531915	0.0948905	0.0993377	0.0773481	0.142857		0.0487276	0.103608	2.12628	0.0548808	0.0296877
CAT2-ENST00000353442-LMBR1::chr7:156725526-156725763(-)	0.142857	0.260274	0.189394	0.224138	0.373984	0.345588	0.361702	0.237113		0.204166	0.329597	1.61436	0.125431	0.0218011
CAT2-ENST00000397659-TCTN1::chr12:110641628-110642248(+)	0.2	0.230769	0.238095	0.636364	0.7	0.828571	0.694444	0.666667		0.326307	0.722421	2.21393	0.396114	0.0255849
CAT2-ENST00000436874-VEZT::chr12:95270189-95274741(+)	0.28	0.372093	0.375	0.357143	0.642857	0.494382	0.468085	0.5		0.346059	0.526331	1.52093	0.180272	0.0117474
CAT2-ENST00000504156-HARS::chr5:140679128-140679787(-)	0	0.0166667	0.00819672	0	0.165049	0.166667	0.162393	0.0377358		0.00621585	0.132961	21.3907	0.126745	0.0271491
CAT2-ENST00000557644-NEDD1::chr12:96909896-96912722(+)	0.314286	0.2	0.2	0.294118	0.581395	0.645833	0.692308	0.5		0.252101	0.604884	2.39937	0.352783	0.00070179
CAT2-ENST00000598188-BABAM1::chr19:17274186-17275800(+)	0.147368	0.15	0.153153	0.122449	0.217391	0.27027	0.386667	0.266667		0.143243	0.285249	1.99137	0.142006	0.0264877
CAT3-ENST00000299138-VPS35::chr16:46681501-46682078(-)	0.125	0.0724638	0.123188	0.109756	0.43	0.328244	0.42029	0.347826		0.107602	0.38159	3.54631	0.273988	0.000443683
CAT3-ENST00000424546-NAA60::chr16:3483598-3484698(+)	0.1	0.0212766	0.127451	0.08	0.423913	0.252747	0.260417	0.3125		0.0821819	0.312394	3.80125	0.230212	0.00443964
CAT3-ENST00000551018-PFDN5::chr12:53296276-53297849(+)	0.0785714	0.0833333	0.0470588	0.0689655	0.2	0.112782	0.215385	0.225806		0.0694823	0.188493	2.71283	0.119011	0.0148866
CAT4-ENST00000158771-DERL2::chr17:5480583-5481295(-)	0.0104167	0.016129	0.0442478	0.0196078	0.17284	0.148148	0.265957	0.220339		0.0226003	0.201821	8.93	0.179221	0.00436521
CAT4-ENST00000371953-PTEN::chr10:87864549-87894024(+)	0.0606061	0.0444444	0.04947	0.0176991	0.154545	0.170213	0.108491	0.0984848		0.0430549	0.132933	3.08753	0.0898785	0.00763394
CAT5-ENST00000358666-UBL5::chr19:9828394-9828591(+)	0.032967	0.03125	0.0362319	0	0.257812	0.0989011	0.10687	0.125		0.0251122	0.147146	5.85953	0.122034	0.0433502
CAT6-ENST00000158771-DERL2::chr17:5481390-5482808(-)	0.510638	0.521505	0.503968	0.508065	0.530387	0.526786	0.542056	0.538462		0.511044	0.534423	1.04575	0.0233784	0.00395614
CAT7-ENST00000424546-NAA60::chr16:3483598-3484698(+)	0.0526316	0	0.135922	0.0612245	0.390805	0.2	0.244681	0.297872		0.0624446	0.283339	4.53745	0.220895	0.00586158
CAT8-ENST00000299138-VPS35::chr16:46681501-46682078(-)	0.125	0.0724638	0.123188	0.109756	0.418367	0.323077	0.416058	0.347826		0.107602	0.376332	3.49744	0.26873	0.000338069
CAT8-ENST00000361756-RNF121::chr11:71994853-71995449(+)	0.569767	0	0.0212766	0	0.75	0.666667	0.725806	0.692308		0.147761	0.708695	4.79623	0.560934	0.0271904
CAT9-ENST00000158771-DERL2::chr17:5480583-5481295(-)	0	0.515873	0.382857	0	0.79321	0.631016	0.767677	0.619835		0.224683	0.702934	3.12857	0.478252	0.0305425
CAT9-ENST00000457422-CCDC43::chr17:44679044-44682002(-)	0.921053	1	0.876404	0.909091	0.842857	0.860465	0.702703	0.805556		0.926637	0.802895	0.866461	-0.123742	0.0333794
CAT8-ENST00000361756-RNF121::chr11:71995552-71996194(+)	0.521277	0	0	0	0.532258	0.519231	0.52439	0.53125		0.130319	0.526782	4.04225	0.396463	0.0557253
CAT6-ENST00000158771-DERL2::chr17:5480583-5481295(-)	0.60251	0.613924	0.540426	0.557522	0.588957	0.631016	0.627027	0.603448		0.578596	0.612612	1.05879	0.0340166	0.156691
CAT8-ENST00000358056-GMFB::chr14:54480957-54481408(-)	0.141304	0.142857	0.16	0.105263	0.283019	0.220339	0.192308	0.114943		0.137356	0.202652	1.47538	0.0652959	0.156716
CAT3-ENST00000263672-SPCS2::chr11:74965924-74969564(+)	0.056962	1	0.692308	1	0.404624	0.354037	0.292308	0.483333		0.687317	0.383576	0.558076	-0.303742	0.266222
CAT7-ENST00000263672-SPCS2::chr11:74965924-74969564(+)	0.056962	1	0.578947	1	0.375758	0.333333	0.273684	0.465517		0.658977	0.362073	0.549447	-0.296904	0.277875
CAT2-ENST00000382326-PDPK2P::chr16:2634640-2638283(-)	0.782609	1	0.421053	0.769231	0.888889	0.935484	0.761905	1		0.743223	0.896569	1.20633	0.153346	0.302642
CAT6-ENST00000358056-GMFB::chr14:54480957-54481408(-)	0.240385	0.169231	0.222222	0.163934	0.382114	0.258065	0.269565	0.134831		0.198943	0.261144	1.31266	0.0622007	0.316315
CAT6-ENST00000358666-UBL5::chr19:9828875-9829964(+)	0	0	0.00666667	0	0.016129	0.0078125	0.464286	0.0377358		0.00166667	0.131491	78.8945	0.129824	0.327054
CAT9-ENST00000265990-BTAF1::chr10:91996571-91997602(+)	0.529762	0.534884	0.518717	0.521739	0.506849	0.515957	0	0.522059		0.526275	0.386216	0.733868	-0.140059	0.356389
CAT6-ENST00000358666-UBL5::chr19:9828394-9828591(+)	0	0	0	0	0	0	0.49569	0.02		0	0.128922	#DIV/0!	0.128922	0.36937
CAT9-ENST00000420613-KANSL2::chr12:48660620-48667692(-)	0.514851	0.527273	0	0	0	0	0.363636	0		0.260531	0.0909091	0.348938	-0.169622	0.379431
CAT6-ENST00000294742-ARPC5::chr1:183633164-183635516(-)	0.988095	1	1	1	1	1	1	1		0.997024	1	1.00299	0.00297619	0.391002
CAT6-ENST00000361756-RNF121::chr11:71995552-71996194(+)	0	0	0.457143	0	0	0	0	0		0.114286	0	0	-0.114286	0.391002
CAT6-ENST00000429644-GBE1::chr3:81499228-81535194(-)	1	1	1	1	1	1	0.991453	1		1	0.997863	0.997863	-0.00213675	0.391002
CAT7-ENST00000294742-ARPC5::chr1:183633164-183635516(-)	0.988095	1	1	1	1	1	1	1		0.997024	1	1.00299	0.00297619	0.391002
CAT7-ENST00000429644-GBE1::chr3:81499228-81535194(-)	1	1	1	1	1	1	0.991453	1		1	0.997863	0.997863	-0.00213675	0.391002
CAT9-ENST00000265729-SRI::chr7:88210131-88210881(-)	0	0	0.506787	0	0	0	0	0		0.126697	0	0	-0.126697	0.391002
CAT9-ENST00000334982-NAA20::chr20:20022481-20025676(+)	0	0	0	0	0	0.662411	0	0		0	0.165603	#DIV/0!	0.165603	0.391002
CAT9-ENST00000465271-CNIH4::chr1:224356994-224360494(+)	0	0	0	0	0	0	0.508671	0		0	0.127168	#DIV/0!	0.127168	0.391002
CAT6-ENST00000361756-RNF121::chr11:71994853-71995449(+)	0	0	0.510638	0	0	0	0	0		0.12766	0	0	-0.12766	0.391002
CAT6-ENST00000389266-GARS::chr7:30621501-30622316(+)	1	1	1	1	1	1	1	0.990909		1	0.997727	0.997727	-0.00227273	0.391002
CAT7-ENST00000389266-GARS::chr7:30621501-30622316(+)	1	1	1	1	1	1	1	0.990909		1	0.997727	0.997727	-0.00227273	0.391002
CAT8-ENST00000358666-UBL5::chr19:9828394-9828591(+)	0.50838	0.03125	0.546075	0.06	0.583333	0.627273	0.56015	0.0754717		0.286426	0.461557	1.61143	0.175131	0.392884
CAT5-ENST00000449105-HNRNPLL::chr2:38582169-38583840(-)	0.918919	1	1	0.542857	0.275862	0.982759	0.491525	1		0.865444	0.687537	0.794432	-0.177907	0.438744
CAT8-ENST00000449105-HNRNPLL::chr2:38582169-38583840(-)	0.918919	1	1	0.542857	0.275862	0.982759	0.491525	1		0.865444	0.687537	0.794432	-0.177907	0.438744
CAT7-ENST00000430368-TCTN3::chr10:95683196-95683521(-)	0.967742	1	0.96	0.0555556	0.8125	0.290323	0.857143	0.157895		0.745824	0.529465	0.709906	-0.216359	0.487492
CAT6-ENST00000545558-NOL8::chr9:92316139-92318617(-)	0.939394	1	0.967742	0.875	0.9	0.918919	0.966667	0.909091		0.945534	0.923669	0.976876	-0.0218648	0.506592
CAT7-ENST00000545558-NOL8::chr9:92316139-92318617(-)	0.939394	1	0.967742	0.875	0.9	0.918919	0.966667	0.909091		0.945534	0.923669	0.976876	-0.0218648	0.506592
CAT6-ENST00000430368-TCTN3::chr10:95683196-95683521(-)	0.954545	1	0.952381	0	0.769231	0.333333	0.875	0.0588235		0.726732	0.509097	0.700529	-0.217635	0.50818
CAT8-ENST00000358666-UBL5::chr19:9828875-9829964(+)	0.505814	0	0.509868	0	0.508065	0.511538	0.514388	0		0.253921	0.383498	1.51031	0.129577	0.530514
CAT9-ENST00000551018-PFDN5::chr12:53296276-53297849(+)	0.397196	0.461957	0.395522	0	0.257143	0	0.595238	0		0.313669	0.213095	0.679364	-0.100574	0.590579
CAT8-ENST00000357743-GOLGA7::chr8:41506013-41507058(+)	0.114754	0.219512	0.24	0.145161	0.219512	0.173611	0.164557	0.216216		0.179857	0.193474	1.07571	0.0136172	0.699506
CAT4-ENST00000229795-MAPK14::chr6:36076609-36100187(+)	0.794872	0.911765	0.734375	0.722222	0.793103	0.777778	0.868852	0.625		0.790808	0.766183	0.968861	-0.024625	0.726161
CAT9-ENST00000229795-MAPK14::chr6:36076609-36100187(+)	0.854545	0.941176	0.83	0.8	0.842105	0.863636	0.875	0.8		0.85643	0.845185	0.98687	-0.0112451	0.759196
CAT9-ENST00000288235-MYO1E::chr15:59261510-59272305(-)	0	0	0.501104	0	0	0.504762	0	0		0.125276	0.12619	1.0073	0.000914538	0.996063
CAT2-ENST00000221419-HNRNPL::chr19:38844105-38845649(-)	1	1	1		1	1	1	1		1	1	1	0	#DIV/0!
CAT2-ENST00000355610-MORC4::chrX:106985244-106985982(-)	1	1	1	1	1	1	1	1		1	1	1	0	#DIV/0!
CAT2-ENST00000433175-SRD5A3-AS1::chr4:55365662-55366755(-)	1	1	1	1	1	1	1	1		1	1	1	0	#DIV/0!
CAT3-ENST00000505667-PALLD::chr4:168925279-168926212(+)	1	1	1	1	1	1	1	1		1	1	1	0	#DIV/0!
CAT3-ENST00000568391-AC022872.1::chr15:71972318-71993692(+)	1	1	1	1	1	1	1	1		1	1	1	0	#DIV/0!
CAT4-ENST00000568391-AC022872.1::chr15:71972318-71993692(+)	1	1	1	1	1	1	1	1		1	1	1	0	#DIV/0!
CAT5-ENST00000164305-PIGB::chr15:55320411-55321272(+)	1	1	1	1	1	1	1	1		1	1	1	0	#DIV/0!
CAT6-ENST00000221419-HNRNPL::chr19:38844105-38845649(-)	1	1	1	1	1	1	1	1		1	1	1	0	#DIV/0!
CAT6-ENST00000255305-XPO4::chr13:20787599-20788485(-)	1	1	1	1	1	1	1	1		1	1	1	0	#DIV/0!
CAT6-ENST00000309137-FAM192A::chr16:57167227-57172250(-)	1	1	1	1	1	1	1	1		1	1	1	0	#DIV/0!
CAT6-ENST00000340059-PLCH1::chr3:155586195-155593940(-)	1	1	1	1	1	1	1	1		1	1	1	0	#DIV/0!
CAT6-ENST00000355610-MORC4::chrX:106985244-106985982(-)	1	1	1	1	1	1	1	1		1	1	1	0	#DIV/0!
CAT6-ENST00000358410-DNA2::chr10:68415108-68416708(-)	1	1	1	1	1	1	1	1		1	1	1	0	#DIV/0!
CAT6-ENST00000366542-CEP170::chr1:243200836-243211885(-)	1	1	1	1	1	1	1	1		1	1	1	0	#DIV/0!
CAT6-ENST00000368633-CRTC2::chr1:153954317-153954872(-)	1	1	1	1	1	1	1	1		1	1	1	0	#DIV/0!
CAT6-ENST00000372190-RAPGEF1::chr9:131589979-131592098(-)	1	1	1	1	1	1	1	1		1	1	1	0	#DIV/0!
CAT6-ENST00000382421-NOP2::chr12:6563515-6563613(-)	1	1	1	1	1	1	1	1		1	1	1	0	#DIV/0!
CAT6-ENST00000389054-DIAPH1::chr5:141526462-141527572(-)	1	1	1	1	1	1	1	1		1	1	1	0	#DIV/0!
CAT6-ENST00000389834-TMEM87A::chr15:42228821-42231191(-)	1	1	1	1	1	1	1	1		1	1	1	0	#DIV/0!
CAT6-ENST00000397676-ALG3::chr3:184242958-184243553(-)	1	1	1	1	1	1	1	1		1	1	1	0	#DIV/0!
CAT6-ENST00000400324-DIAPH3::chr13:59833272-59839323(-)	1	1	1	1	1	1	1	1		1	1	1	0	#DIV/0!
CAT6-ENST00000404141-PAXIP1::chr7:154944165-154946364(-)	1	1	1	1	1	1	1	1		1	1	1	0	#DIV/0!
CAT6-ENST00000422424-CIAO2B::chr16:66934067-66934222(-)	1	1	1	1	1	1	1	1		1	1	1	0	#DIV/0!
CAT6-ENST00000485972-CDK5::chr7:151054466-151055026(-)				1	1	1	1	1		1	1	1	0	#DIV/0!
CAT6-ENST00000492112-SRSF10::chr1:23975078-23978712(-)	1	1	1	1	1	1	1	1		1	1	1	0	#DIV/0!
CAT6-ENST00000499869-WDR1::chr4:10083179-10084442(-)	1	1	1	1	1	1	1	1		1	1	1	0	#DIV/0!
CAT6-ENST00000606498-TM2D1::chr1:61723787-61724956(-)	1	1	1	1	1	1	1	1		1	1	1	0	#DIV/0!
CAT6-ENST00000611255-LRMDA::chr10:76036135-76047163(+)	1	1	1	1	1	1	1	1		1	1	1	0	#DIV/0!
CAT7-ENST00000221419-HNRNPL::chr19:38844105-38845649(-)	1	1	1	1	1	1	1	1		1	1	1	0	#DIV/0!
CAT7-ENST00000255305-XPO4::chr13:20787599-20788485(-)	1	1	1	1	1	1	1	1		1	1	1	0	#DIV/0!
CAT7-ENST00000309137-FAM192A::chr16:57167227-57172250(-)	1	1	1	1	1	1	1	1		1	1	1	0	#DIV/0!
CAT7-ENST00000340059-PLCH1::chr3:155586195-155593940(-)	1	1	1	1	1	1	1	1		1	1	1	0	#DIV/0!
CAT7-ENST00000355610-MORC4::chrX:106985244-106985982(-)	1	1	1	1	1	1	1	1		1	1	1	0	#DIV/0!
CAT7-ENST00000358410-DNA2::chr10:68415108-68416708(-)	1	1	1	1	1	1	1	1		1	1	1	0	#DIV/0!
CAT7-ENST00000366542-CEP170::chr1:243200836-243211885(-)	1	1	1	1	1	1	1	1		1	1	1	0	#DIV/0!
CAT7-ENST00000368633-CRTC2::chr1:153954317-153954872(-)	1	1	1	1	1	1	1	1		1	1	1	0	#DIV/0!
CAT7-ENST00000372190-RAPGEF1::chr9:131589979-131592098(-)	1	1	1	1	1	1	1	1		1	1	1	0	#DIV/0!
CAT7-ENST00000382421-NOP2::chr12:6563515-6563613(-)	1	1	1	1	1	1	1	1		1	1	1	0	#DIV/0!
CAT7-ENST00000389054-DIAPH1::chr5:141526462-141527572(-)	1	1	1	1	1	1	1	1		1	1	1	0	#DIV/0!
CAT7-ENST00000389834-TMEM87A::chr15:42228821-42231191(-)	1	1	1	1	1	1	1	1		1	1	1	0	#DIV/0!
CAT7-ENST00000397676-ALG3::chr3:184242958-184243553(-)	1	1	1	1	1	1	1	1		1	1	1	0	#DIV/0!
CAT7-ENST00000400324-DIAPH3::chr13:59833272-59839323(-)	1	1	1	1	1	1	1	1		1	1	1	0	#DIV/0!
CAT7-ENST00000404141-PAXIP1::chr7:154944165-154946364(-)	1	1	1	1	1	1	1	1		1	1	1	0	#DIV/0!
CAT7-ENST00000422424-CIAO2B::chr16:66934067-66934222(-)	1	1	1	1	1	1	1	1		1	1	1	0	#DIV/0!
CAT7-ENST00000485972-CDK5::chr7:151054466-151055026(-)				1	1	1	1	1		1	1	1	0	#DIV/0!
CAT7-ENST00000492112-SRSF10::chr1:23975078-23978712(-)	1	1	1	1	1	1	1	1		1	1	1	0	#DIV/0!
CAT7-ENST00000499869-WDR1::chr4:10083179-10084442(-)	1	1	1	1	1	1	1	1		1	1	1	0	#DIV/0!
CAT7-ENST00000606498-TM2D1::chr1:61723787-61724956(-)	1	1	1	1	1	1		1		1	1	1	0	#DIV/0!
CAT7-ENST00000611255-LRMDA::chr10:76036135-76047163(+)	1	1	1	1	1	1	1	1		1	1	1	0	#DIV/0!
CAT8-ENST00000164305-PIGB::chr15:55320411-55321272(+)	1	1	1	1	1	1	1	1		1	1	1	0	#DIV/0!
CAT9-ENST00000639435-BIVM-ERCC5::chr13:102839804-102852117(+)	1	1	1	1	1	1	1	1		1	1	1	0	#DIV/0!

## Sheet: Minor intron retention
Intron	siNT_1	siNT_2	siNT_3	siNT_4	siRNPC3_1	siRNPC3_2	siRNPC3_3	siRNPC3_4		average siNT	average siRNPC3	Ratio (siRNPC3/siNT)	delta MSI (siRNPC3-siNT)	p-value
ENST00000288235-MYO1E::chr15:59261510-59272305(-)	0.0943723	0.0767414	0.0794297	0.0684524	0.184765	0.181102	0.16218	0.195876		0.0797489	0.180981	2.26938	0.101232	4.11457e-05
ENST00000455566-PPP2R2D::chr10:131944146-131945294(+)	0.178082	0.147541	0.0989011	0.133333	0.384615	0.411765	0.386139	0.372549		0.139464	0.388767	2.78757	0.249303	9.04576e-05
ENST00000276440-DOCK5::chr8:25389233-25390205(+)	0.0361446	0.0306122	0.025788	0.030303	0.0670103	0.0647887	0.0693069	0.0793651		0.0307119	0.0701178	2.28308	0.0394058	0.000123284
ENST00000215659-MAPK12::chr22:50255695-50255809(-)	0	0.04	0.025641	0.111111	0.324324	0.333333	0.290323	0.405405		0.044188	0.338346	7.65697	0.294158	0.000130193
ENST00000263461-WDR11::chr10:120906856-120908555(+)	0.0756303	0.0869565	0.12381	0.157895	0.386364	0.319149	0.310811	0.314286		0.111073	0.332653	2.9949	0.22158	0.000142275
ENST00000438378-AC073869.1::chr2:131501071-131501180(+)	0.107143	0.111111	0.0967742	0.0526316	0.25	0.275862	0.22449	0.230769		0.0919149	0.24528	2.66856	0.153365	0.000148038
ENST00000326225-AHCTF1::chr1:246887358-246888176(-)	0.111111	0.0967742	0.0801688	0.114754	0.175439	0.190909	0.160494	0.188679		0.100702	0.17888	1.77633	0.0781783	0.000328216
ENST00000424546-NAA60::chr16:3483598-3484698(+)	0.0886076	0.08	0.0871795	0.0612245	0.248227	0.213873	0.211111	0.266667		0.0792529	0.234969	2.96481	0.155717	0.000349135
ENST00000452135-MAPK9::chr5:180242756-180247438(-)	0.0869565	0.136842	0.174419	0.142857	0.393548	0.33758	0.316129	0.42		0.135269	0.366814	2.71175	0.231546	0.000363413
ENST00000295682-KRTCAP2::chr1:155172629-155172737(-)	0.0305677	0.0289855	0.026643	0.0181087	0.0530303	0.0504305	0.0641509	0.0607966		0.0260762	0.0571021	2.18981	0.0310259	0.000372236
ENST00000392133-XRCC5::chr2:216116843-216117745(+)	0.0201342	0.0212766	0.0290828	0.0282486	0.045	0.059081	0.0501193	0.0515464		0.0246856	0.0514367	2.08368	0.0267511	0.000455054
ENST00000301764-DDB1::chr11:61300933-61302256(-)	0.0075643	0.010352	0.00729927	0.00849858	0.0163043	0.0169051	0.0192024	0.020979		0.00842854	0.0183477	2.17685	0.00991916	0.00051579
ENST00000361756-RNF121::chr11:71995552-71996194(+)	0.108911	0.030303	0.05	0.0958904	0.246753	0.21875	0.212121	0.285714		0.0712761	0.240835	3.3789	0.169558	0.000529227
ENST00000321599-IP6K1::chr3:49728279-49732790(-)	0.111111	0.04	0.107143	0.0833333	0.25	0.254237	0.222222	0.189189		0.0853968	0.228912	2.68057	0.143515	0.000666152
ENST00000587230-STX10::chr19:13149594-13149727(-)	0.0337079	0.030303	0.0689655	0.0545455	0.162162	0.136364	0.121212	0.116279		0.0468805	0.134004	2.85842	0.0871238	0.000769509
ENST00000369797-PDCD11::chr10:103418635-103419537(+)	0.0263158	0	0.0333333	0.0222222	0.0714286	0.113636	0.0862069	0.09375		0.0204678	0.0912554	4.45848	0.0707876	0.000911013
ENST00000325103-HPS1::chr10:98422514-98423602(-)	0.173913	0.142857	0.191489	0.25	0.357143	0.428571	0.333333	0.37931		0.189565	0.374589	1.97605	0.185025	0.000916788
ENST00000537328-TMEM258::chr11:61789922-61790492(-)	0.00108108	0.0165563	0.013245	0.012931	0.0544041	0.0641711	0.0657343	0.0412371		0.0109533	0.0563867	5.14789	0.0454333	0.00104136
ENST00000261866-SPG11::chr15:44657297-44659078(-)	0.0714286	0.212121	0.153846	0.25	0.631579	0.428571	0.471698	0.538462		0.171849	0.517578	3.01182	0.345729	0.00114379
ENST00000359032-AP2A1::chr19:49803377-49805452(+)	0.00534759	0.029703	0.0206186	0.0247934	0.0882353	0.0761905	0.0538922	0.0806452		0.0201156	0.0747408	3.71556	0.0546252	0.00135951
ENST00000577809-C17orf75::chr17:32337955-32338207(-)	0.24	0.134328	0.164179	0.137255	0.37037	0.365854	0.298246	0.421053		0.16894	0.363881	2.1539	0.19494	0.00147197
ENST00000340368-INSIG1::chr7:155301691-155302250(+)	0.0250417	0.0497238	0.0468085	0.0457143	0.0959596	0.101562	0.0762887	0.11215		0.0418221	0.0964901	2.30716	0.054668	0.00148094
ENST00000291386-SSU72::chr1:1545003-1564772(-)	0.0222222	0.0860927	0.0603175	0.0364964	0.138686	0.131195	0.180077	0.183432		0.0512822	0.158348	3.08777	0.107065	0.00154858
ENST00000361756-RNF121::chr11:71994853-71995449(+)	0.149425	0.121212	0.08	0.104478	0.671642	0.577465	0.451613	0.686275		0.113779	0.596749	5.24482	0.48297	0.00191119
ENST00000358933-EDC4::chr16:67881846-67881953(+)	0.261261	0.25	0.232558	0.361111	0.438596	0.496774	0.515789	0.435294		0.276232	0.471613	1.70731	0.195381	0.00209492
ENST00000325222-CUL1::chr7:148730263-148753975(+)	0.0923695	0.135484	0.13834	0.0634921	0.204893	0.251908	0.244094	0.22314		0.107421	0.231009	2.15049	0.123587	0.00218299
ENST00000372358-EXOSC2::chr9:130699395-130700866(+)	0.152542	0.173554	0.142857	0.100917	0.281106	0.227053	0.256281	0.22449		0.142467	0.247232	1.73536	0.104765	0.00220352
ENST00000268184-CRTC3::chr15:90593756-90602323(+)	0.402985	0.5	0.433333	0.461538	0.580645	0.558824	0.577465	0.641026		0.449464	0.58949	1.31154	0.140026	0.00229502
ENST00000158771-DERL2::chr17:5480583-5481295(-)	0.0547264	0.0757576	0.118367	0.0654206	0.187879	0.168675	0.254054	0.192982		0.0785679	0.200898	2.55699	0.12233	0.00232073
ENST00000397572-MYCBP::chr1:38867010-38867561(-)	0.138462	0.125	0.12	0.0967742	0.206897	0.269565	0.291139	0.238095		0.120059	0.251424	2.09417	0.131365	0.00235763
ENST00000450169-LSM5::chr7:32488653-32489248(-)	0.0327869	0.0289855	0.0391061	0.0282486	0.047619	0.0539683	0.0647482	0.0552147		0.0322818	0.0553876	1.71575	0.0231058	0.00245525
ENST00000301021-TRAPPC2L::chr16:88858792-88859662(+)	0.144828	0.142857	0.0952381	0.0555556	0.345133	0.228916	0.315789	0.253731		0.10962	0.285892	2.60804	0.176273	0.00249837
ENST00000378509-SLC35B4::chr7:134295080-134296390(-)	0.0620155	0.0857143	0.0985915	0.109489	0.151751	0.185185	0.20603	0.152318		0.0889526	0.173821	1.95409	0.0848684	0.00276522
ENST00000503731-TUSC3::chr8:15730730-15743537(+)	0.0165746	0.0247934	0.00363636	0.0169492	0.0438247	0.0603448	0.049505	0.0731707		0.0154884	0.0567113	3.66154	0.0412229	0.00277502
ENST00000358933-EDC4::chr16:67877407-67877508(+)	0.0408163	0.0645161	0.0273973	0.0163934	0.0877193	0.147059	0.133333	0.151515		0.0372808	0.129907	3.48455	0.0926258	0.00280051
ENST00000283290-ATG3::chr3:112532781-112534268(-)	0.0714286	0.0679612	0.137725	0.0181818	0.194969	0.338028	0.276836	0.341772		0.0738242	0.287901	3.89982	0.214077	0.00306231
ENST00000304743-PCNX1::chr14:71050761-71051882(+)	0.122581	0.0676692	0.0886076	0.1	0.148936	0.176471	0.175573	0.168831		0.0947145	0.167453	1.76797	0.0727383	0.00316018
ENST00000253794-VPS25::chr17:42773879-42774645(+)	0.0190114	0.00628931	0.0285714	0.038961	0.0672269	0.0704225	0.0493274	0.0769231		0.0232083	0.065975	2.84273	0.0427667	0.00360973
ENST00000262519-SETD1A::chr16:30980195-30980484(+)	0.0909091	0.157895	0.2	0.0909091	0.578947	0.434783	0.444444	0.333333		0.134928	0.447877	3.31937	0.312948	0.00362408
ENST00000298130-SPTSSA::chr14:34435305-34462095(-)	0.0454545	0.0740741	0.0344828	0.0410959	0.101322	0.171429	0.12931	0.145299		0.0487768	0.13684	2.80543	0.0880632	0.00384401
ENST00000356860-CACNA2D1::chr7:81959358-81959719(-)	0	0	0.0181818	0.030303	0.0642202	0.08	0.0428571	0.0847458		0.0121212	0.0679558	5.60636	0.0558346	0.00404234
ENST00000334163-POLR3C::chr1:145836867-145837535(+)	0.207547	0.111111	0.272727	0.117647	0.517241	0.588235	0.833333	0.529412		0.177258	0.617055	3.48111	0.439797	0.00431475
ENST00000633063-ZCCHC8::chr12:122483345-122483459(-)	0.209302	0.151515	0.257143	0.272727	0.555556	0.527273	0.822222	0.658537		0.222672	0.640897	2.87821	0.418225	0.0044639
ENST00000287169-ZDHHC5::chr11:57690204-57690334(+)	0.0416667	0.0177515	0.0451128	0.0508475	0.0814815	0.0921986	0.0757576	0.0709677		0.0388446	0.0801014	2.0621	0.0412567	0.00477178
ENST00000400422-EIF4G3::chr1:21089214-21176174(-)	0.114286	0.102564	0.129771	0.0512821	0.225806	0.252033	0.165049	0.195652		0.0994758	0.209635	2.1074	0.110159	0.00496119
ENST00000321394-TCP1::chr6:159784848-159785385(-)	0.0110999	0.0117994	0.017452	0.0146819	0.0336037	0.0277186	0.0231092	0.0354839		0.0137583	0.0299789	2.17896	0.0162206	0.00508736
ENST00000338193-PRIM1::chr12:56741838-56742986(-)	0.0491803	0.0204082	0.027933	0.0222222	0.142857	0.126761	0.0769231	0.146067		0.0299359	0.123152	4.11385	0.0932161	0.00573475
ENST00000513610-MYO10::chr5:16780742-16781704(-)	0.313433	0.261905	0.28655	0.209302	0.3875	0.5	0.374302	0.424		0.267798	0.421451	1.57377	0.153653	0.00587629
ENST00000429709-ACTL6A::chr3:179574468-179576216(+)	0.0597015	0.032967	0.0175439	0.0175439	0.111111	0.131313	0.0677966	0.128205		0.0319391	0.109606	3.43173	0.0776673	0.00622153
ENST00000358011-C1orf109::chr1:37683438-37686272(-)	0.142857	0	0.0810811	0.176471	0.357143	0.321429	0.285714	0.259259		0.100102	0.305886	3.05574	0.205784	0.00664786
ENST00000249299-LSM8::chr7:118184255-118185653(+)	0.0526316	0.0709677	0.0446735	0.0569106	0.133333	0.122807	0.0921986	0.0943396		0.0562959	0.11067	1.96586	0.0543737	0.0068423
ENST00000404933-SMS::chrX:21992713-21994311(+)	0.0206897	0.0225989	0.0289017	0.0367647	0.0604491	0.05	0.0391566	0.056		0.0272387	0.0514014	1.88707	0.0241627	0.006979
ENST00000367090-TMEM181::chr6:158628491-158629729(+)	0.0434783	0.0416667	0.0841121	0.0909091	0.259259	0.333333	0.192308	0.2		0.0650416	0.246225	3.78566	0.181183	0.0070473
ENST00000216420-CGRRF1::chr14:54530227-54530902(+)	0.1	0.047619	0.285714	0.103448	0.5	0.357143	0.37931	0.363636		0.134195	0.400022	2.9809	0.265827	0.00737195
ENST00000314400-NEPRO::chr3:113012812-113013271(-)	0.170732	0.227273	0.159664	0.133333	0.282051	0.287671	0.386667	0.409091		0.172751	0.34137	1.97609	0.16862	0.00740949
ENST00000251143-VPS35L::chr16:19608275-19608973(+)	0.0718954	0.047619	0.0472441	0.102804	0.129252	0.134884	0.144737	0.150943		0.0673906	0.139954	2.07676	0.0725634	0.00755241
ENST00000396761-ATG9A::chr2:219226934-219227769(-)	0.00934579	0.0485437	0.0166667	0	0.0754717	0.0882353	0.0681818	0.0566038		0.018639	0.0721231	3.86947	0.0534841	0.00755574
ENST00000604567-SETD1B::chr12:121823750-121825199(+)	0.0422535	0.12	0.0714286	0.0555556	0.261538	0.176471	0.151515	0.257143		0.0723094	0.211667	2.92724	0.139357	0.00826106
ENST00000321256-NCBP2::chr3:196937649-196939250(-)	0.0451977	0.0583333	0.0526316	0.036036	0.115903	0.0782609	0.117284	0.0850202		0.0480496	0.099117	2.0628	0.0510674	0.00902348
ENST00000233055-WDFY1::chr2:223899071-223901182(-)	0.321429	0.419355	0.36	0.3	0.5	0.563218	0.737705	0.681818		0.350196	0.620685	1.77239	0.270489	0.00908647
ENST00000307961-RPL4::chr15:66502751-66503057(-)	0.0419299	0.053211	0.0454177	0.039932	0.0725806	0.0598086	0.072758	0.0876963		0.0451227	0.0732109	1.62249	0.0280882	0.00919174
ENST00000328434-COA3::chr17:42798168-42798467(-)	0.0152905	0.019802	0.0230608	0.0152284	0.0384615	0.0365854	0.0441176	0.0588235		0.0183454	0.044497	2.42551	0.0261516	0.00919979
ENST00000504156-HARS::chr5:140679128-140679787(-)	0.0941176	0.078125	0.0620155	0.0416667	0.126904	0.114583	0.121076	0.170732		0.0689812	0.133324	1.93275	0.0643425	0.00930107
ENST00000407540-MATN3::chr2:19993167-19994298(-)	0.125	0.0588235	0	0.181818	0.225806	0.25	0.314286	0.333333		0.0914104	0.280856	3.07248	0.189446	0.00950765
ENST00000646891-BRAF::chr7:140753394-140754186(-)	0.128205	0.142857	0.142857	0.222222	0.28	0.214286	0.266667	0.294118		0.159035	0.263768	1.65855	0.104733	0.0096398
ENST00000357743-GOLGA7::chr8:41506013-41507058(+)	0.04	0.0153846	0.0306122	0.0185185	0.0588235	0.0703125	0.0704225	0.107692		0.0261288	0.0768126	2.93977	0.0506838	0.010273
ENST00000558663-TTC23::chr15:99218714-99218897(-)	0.16129	0.142857	0.130435	0.3	0.380952	0.285714	0.438596	0.5		0.183645	0.401315	2.18527	0.21767	0.0115437
ENST00000382745-CLCN7::chr16:1460528-1460815(-)	0.060241	0.0588235	0.0434783	0.107143	0.173913	0.101449	0.189873	0.2		0.0674214	0.166309	2.4667	0.0988873	0.0129416
ENST00000265351-XPO5::chr6:43528926-43530687(-)	0.169231	0.2	0.176471	0.230769	0.324675	0.405405	0.314286	0.263158		0.194118	0.326881	1.68393	0.132763	0.013203
ENST00000397977-INTS10::chr8:19844239-19845703(+)	0.149701	0.186441	0.178947	0.121951	0.291667	0.202247	0.329268	0.3		0.15926	0.280795	1.76313	0.121536	0.0133135
ENST00000006777-RHBDD2::chr7:75882237-75883697(+)	0.08	0.120879	0.0588235	0.179487	0.272727	0.2	0.196078	0.317647		0.109797	0.246613	2.24607	0.136816	0.0139473
ENST00000437685-CDC45::chr22:19505482-19507385(+)	0.0526316	0.08	0.0909091	0.0434783	0.236364	0.318182	0.146067	0.225806		0.0667548	0.231605	3.46949	0.16485	0.0141134
ENST00000230461-TMEM30A::chr6:75256296-75258779(-)	0.0775681	0.0764526	0.0601626	0.0387597	0.108527	0.127413	0.143872	0.0873786		0.0632357	0.116798	1.84702	0.0535619	0.0141425
ENST00000354464-IPO4::chr14:24181844-24181954(-)	0.0171429	0.0222222	0.00934579	0.010989	0.0673575	0.0656934	0.0306748	0.0731707		0.014925	0.0592241	3.96812	0.0442991	0.0152562
ENST00000514135-TMEM161B::chr5:88207181-88220562(-)	0.227273	0.2	0.235294	0.25	0.490909	0.34375	0.470588	0.344828		0.228142	0.412519	1.80817	0.184377	0.0154284
ENST00000371953-PTEN::chr10:87864549-87894024(+)	0.0939457	0.0947368	0.077187	0.0938776	0.175166	0.127517	0.158129	0.121771		0.0899368	0.145646	1.61942	0.055709	0.0167988
ENST00000374135-GPN2::chr1:26879750-26884159(-)	0.348837	0.333333	0.36	0.407407	0.464789	0.491525	0.607843	0.459459		0.362394	0.505904	1.396	0.14351	0.0180178
ENST00000370854-ZDHHC16::chr10:97452924-97453529(+)	0.0754717	0.1	0.0956522	0.0857143	0.119048	0.142857	0.189873	0.171429		0.0892095	0.155802	1.74647	0.0665922	0.0181584
ENST00000358666-UBL5::chr19:9828394-9828591(+)	0.032967	0.03125	0.0291971	0.0105263	0.0640394	0.12766	0.0677291	0.100917		0.0259851	0.0900864	3.46685	0.0641013	0.0182153
ENST00000366994-INTS7::chr1:211966499-211967877(-)	0.368421	0.230769	0.377778	0.470588	0.462963	0.62069	0.747368	0.606061		0.361889	0.609271	1.68358	0.247382	0.0183284
ENST00000255305-XPO4::chr13:20827180-20842894(-)	0.214286	0.12	0.214286	0.157895	0.428571	0.348837	0.235294	0.333333		0.176617	0.336509	1.9053	0.159892	0.018649
ENST00000379484-MBTPS2::chrX:21880973-21882432(+)	0.0235294	0.0291262	0.029703	0.015873	0.037594	0.0588235	0.0789474	0.0684932		0.0245579	0.0609645	2.48248	0.0364066	0.019747
ENST00000259512-DERL1::chr8:123023740-123024985(-)	0.036036	0.0133333	0.0272727	0	0.0607735	0.0508475	0.0649351	0.111111		0.0191605	0.0719168	3.75339	0.0527563	0.020274
ENST00000221233-EXOSC5::chr19:41389906-41391840(-)	0.0647482	0.0549451	0.0416667	0.0638298	0.0948905	0.0824742	0.136	0.0967742		0.0562974	0.102535	1.8213	0.0462373	0.0203739
ENST00000396591-SLC30A5::chr5:69113228-69114419(+)	0.0333333	0	0.0404624	0.0379747	0.186667	0.17037	0.0615385	0.146341		0.0279426	0.141229	5.05426	0.113287	0.0212629
ENST00000358056-GMFB::chr14:54480957-54481408(-)	0.0813953	0.0526316	0.0454545	0.00970874	0.100592	0.106796	0.125	0.0833333		0.0472975	0.10393	2.19737	0.0566328	0.0221627
ENST00000340080-MIOS::chr7:7573770-7574097(+)	0.166667	0.2	0.269231	0.0967742	0.326087	0.25	0.435294	0.428571		0.183168	0.359988	1.96534	0.17682	0.022347
ENST00000378460-NUP160::chr11:47804619-47806152(-)	0.0909091	0.0285714	0.0555556	0.0294118	0.0980392	0.105263	0.0896552	0.139785		0.051112	0.108186	2.11664	0.0570736	0.022966
ENST00000158771-DERL2::chr17:5481390-5482808(-)	0.00719424	0.0273224	0.0566038	0.016129	0.076087	0.0940171	0.062201	0.142857		0.0268124	0.0937905	3.49803	0.0669782	0.0230058
ENST00000405303-TAPT1::chr4:16186879-16188219(-)	0.16129	0.0967742	0.0549451	0.153846	0.268293	0.206349	0.225806	0.166667		0.116714	0.216779	1.85735	0.100065	0.0234177
ENST00000264157-CCNT2::chr2:134919013-134919809(+)	0.103448	0.142857	0.0909091	0.0736842	0.160305	0.21875	0.140741	0.162162		0.102725	0.170489	1.65968	0.0677649	0.0234472
ENST00000012443-PPP5C::chr19:46383879-46384803(+)	0.0544218	0.0328638	0.0230769	0.0243902	0.0752688	0.0606061	0.0464396	0.0819672		0.0336882	0.0660704	1.96123	0.0323823	0.0237086
ENST00000467789-SSR3::chr3:156543270-156544307(-)	0.0292398	0.0283224	0.020214	0.0229885	0.059761	0.0377358	0.0417136	0.039604		0.0251912	0.0447036	1.77457	0.0195124	0.023717
ENST00000379378-E2F4::chr16:67193171-67193471(+)	0.0684932	0.0425532	0.0742857	0.047619	0.09	0.104972	0.117318	0.072		0.0582378	0.0960725	1.64966	0.0378347	0.0245417
ENST00000380445-VPS16::chr20:2862935-2863064(+)	0.0487805	0.0416667	0.0114943	0	0.148936	0.291667	0.190476	0.103448		0.0254854	0.183632	7.20538	0.158146	0.0246247
ENST00000379663-EXOSC9::chr4:121813381-121813865(+)	0.4	0.243243	0.307692	0.352941	0.435897	0.52381	0.433333	0.416667		0.325969	0.452427	1.38794	0.126458	0.0248208
ENST00000616978-SLC9A7::chrX:46648798-46651109(-)	0.025	0.0294118	0.02	0	0.0833333	0.0413223	0.0810811	0.0422535		0.018603	0.0619975	3.33267	0.0433946	0.0249439
ENST00000404115-CUL4B::chrX:120546617-120547135(-)	0.00961538	0.0277778	0.0153846	0.0212766	0.0232558	0.0431373	0.0383275	0.0382514		0.0185136	0.035743	1.93064	0.0172294	0.0255248
ENST00000446394-HECTD2::chr10:91493509-91496213(+)	0.111111	0.4	0.2	0.333333	0.542857	0.4	0.52381	0.764706		0.261111	0.557843	2.13642	0.296732	0.025681
ENST00000348579-ZDHHC1::chr16:67401133-67406199(-)	0.304348	0.333333	0.272727	0.157895	0.578947	0.5	0.666667	1		0.267076	0.686404	2.57007	0.419328	0.0256823
ENST00000423855-RNPC3::chr1:103551074-103551720(+)	0.4	0.333333	0.333333	0.333333	0.68	0.428571	0.647059	0.533333		0.35	0.572241	1.63497	0.222241	0.0257392
ENST00000556508-CEP170B::chr14:104877964-104878442(+)	0.0361446	0.0810811	0.0379747	0.0731707	0.113043	0.0810811	0.0909091	0.121212		0.0570928	0.101561	1.77888	0.0444685	0.0263797
ENST00000543473-SUDS3::chr12:118400755-118401758(+)	0.136364	0.0810811	0.164179	0.0625	0.408451	0.236364	0.310345	0.189189		0.111031	0.286087	2.57664	0.175056	0.0265698
ENST00000366794-PARP1::chr1:226361542-226361968(-)	0.00311526	0.00452489	0.0097561	0.00653595	0.0246575	0.0198413	0.0358744	0.0140845		0.00598305	0.0236144	3.94689	0.0176314	0.0265724
ENST00000369258-CHD1L::chr1:147294518-147295430(+)	0.037037	0.0144928	0.0210526	0.0350877	0.0898204	0.0549451	0.0512821	0.05		0.0269175	0.0615119	2.2852	0.0345944	0.0266741
ENST00000379406-NAA16::chr13:41318911-41320666(+)	0.163636	0.162791	0.17037	0.219512	0.296	0.220126	0.327586	0.387097		0.179077	0.307702	1.71827	0.128625	0.0272796
ENST00000261574-IPO5::chr13:98012343-98014041(+)	0.0271739	0.027027	0.0180995	0.0414201	0.044843	0.0410959	0.044316	0.0625		0.0284301	0.0481887	1.69499	0.0197586	0.0276386
ENST00000503362-SPCS3::chr4:176322244-176324180(+)	0.0697674	0.016129	0.0149254	0.0144928	0.101695	0.132075	0.0551181	0.0769231		0.0288287	0.0914528	3.17229	0.0626242	0.027783
ENST00000248342-EIF3K::chr19:38624198-38626027(+)	0.00205339	0.00326442	0.00483092	0.00136054	0.00677201	0.00576037	0.00566251	0.00431406		0.00287732	0.00562724	1.95572	0.00274992	0.0281672
ENST00000381750-RCL1::chr9:4834266-4841231(+)	0.0186335	0.032967	0.0511628	0.0105263	0.166667	0.0641026	0.127962	0.0866142		0.0283224	0.111336	3.93104	0.0830141	0.0282026
ENST00000404141-PAXIP1::chr7:154991070-154993725(-)	0.047619	0.0379747	0.0327869	0.0666667	0.0769231	0.136	0.0961538	0.166667		0.0462618	0.118936	2.57093	0.0726742	0.0297292
ENST00000303071-DONSON::chr21:33581501-33581950(-)	0.142857	0.0434783	0.111111	0.111111	0.2	0.151515	0.320755	0.238095		0.102139	0.227591	2.22824	0.125452	0.0303795
ENST00000378164-TAF2::chr8:119788905-119789591(-)	0.010101	0.0454545	0.0638298	0.0571429	0.0983607	0.0780142	0.105691	0.168831		0.044132	0.112724	2.55425	0.0685922	0.0308177
ENST00000417961-SLC9A8::chr20:49863068-49864738(+)	0.186441	0.217391	0.219512	0.05	0.217391	0.575758	0.5	0.461538		0.168336	0.438672	2.60593	0.270336	0.0309611
ENST00000361804-SMC3::chr10:110596551-110598138(+)	0.411765	0.277778	0.357143	0.3	0.47619	0.424242	0.461538	0.404255		0.336672	0.441556	1.31153	0.104885	0.0310077
ENST00000262815-MAU2::chr19:19335736-19336121(+)	0.272727	0.185185	0.333333	0.285714	0.567568	0.304348	0.538462	0.586207		0.26924	0.499146	1.85391	0.229907	0.0310167
ENST00000355072-HTT::chr4:3238979-3239845(+)	0.0588235	0.047619	0.037037	0.0666667	0.0857143	0.214286	0.222222	0.263158		0.0525366	0.196345	3.7373	0.143809	0.031367
ENST00000378743-ZFC3H1::chr12:71657302-71663012(-)	0.0681818	0.130435	0.253968	0.304348	0.421053	0.374046	0.285714	0.566667		0.189233	0.41187	2.17652	0.222637	0.0321767
ENST00000253048-ZC3H4::chr19:47081623-47082183(-)	0.0204082	0	0.037037	0.0133333	0.037037	0.0555556	0.035461	0.049505		0.0176946	0.0443897	2.50865	0.026695	0.0322505
ENST00000287859-ODR4::chr1:186388549-186389587(+)	0.0657895	0.111111	0.121387	0.171429	0.377049	0.145631	0.345133	0.377778		0.117429	0.311398	2.65179	0.193969	0.0329827
ENST00000551018-PFDN5::chr12:53296276-53297849(+)	0.0444444	0.019802	0.0553936	0.0181818	0.114894	0.0745098	0.0973451	0.186441		0.0344554	0.118297	3.43335	0.083842	0.0333954
ENST00000418988-PSMA1::chr11:14513888-14514402(-)	0.0573566	0.0479452	0.0564202	0.0362473	0.0638767	0.0575461	0.0747253	0.0810811		0.0494923	0.0693073	1.40036	0.019815	0.0335387
ENST00000400288-SFI1::chr22:31575393-31578381(+)	0.263158	0.2	0.28	0.5	0.526316	0.609756	0.789474	0.428571		0.310789	0.588529	1.89366	0.27774	0.0337175
ENST00000261776-VAC14::chr16:70695624-70697138(-)	0.0133333	0.0434783	0.0545455	0	0.0619469	0.14	0.0843373	0.0697674		0.0278393	0.0890129	3.19739	0.0611736	0.0338622
ENST00000569302-C15orf41::chr15:36692176-36697322(+)	0.115385	0.368421	0.153846	0.037037	0.52	0.314286	0.446154	0.354839		0.168672	0.40882	2.42375	0.240148	0.0350467
ENST00000237283-ADAT2::chr6:143432612-143433830(-)	0.428571	0.0909091	0.263158	0.25	1	0.6	0.411765	1		0.25816	0.752941	2.91657	0.494782	0.0356856
ENST00000393651-SRPK2::chr7:105160614-105167376(-)	0.029703	0.0434783	0.0052356	0.0140845	0.107692	0.0757576	0.0597015	0.04		0.0231253	0.0707878	3.06105	0.0476624	0.0362137
ENST00000253247-NOL11::chr17:67738356-67738931(+)	0.0310559	0.0353982	0.0429185	0.0641026	0.0620347	0.0712401	0.0618557	0.0756972		0.0433688	0.0677069	1.56119	0.0243381	0.0366699
ENST00000285968-NUP205::chr7:135645019-135645467(+)	0.0787879	0.0454545	0.0576923	0.0857143	0.0823529	0.100917	0.100917	0.131783		0.0669123	0.103992	1.55416	0.0370802	0.0369269
ENST00000380062-IFT74::chr9:27060652-27062617(+)	0.148148	0.114754	0.176471	0.0857143	0.228571	0.182796	0.2	0.32		0.131272	0.232842	1.77374	0.10157	0.0372336
ENST00000263202-UFD1::chr22:19465275-19467872(-)	0.0497238	0.00952381	0.0412371	0.0434783	0.0890052	0.0530612	0.0697674	0.0596026		0.0359908	0.0678591	1.88546	0.0318683	0.0377453
ENST00000535923-PHB2::chr12:6967249-6967675(-)	0.0299786	0.0214168	0.0243137	0.0294118	0.0623053	0.0713287	0.0599201	0.124352		0.0262802	0.0794765	3.02419	0.0531963	0.0379203
ENST00000314167-GAK::chr4:911788-912734(-)	0.0574713	0.1	0.122807	0.1	0.142857	0.185185	0.113402	0.2		0.0950696	0.160361	1.68678	0.0652914	0.0392803
ENST00000407008-NLK::chr17:28132676-28161159(+)	0.0679612	0.111111	0.105882	0	0.172414	0.150943	0.166667	0.129032		0.0712385	0.154764	2.17248	0.0835255	0.0401122
ENST00000465271-CNIH4::chr1:224356994-224360494(+)	0.024	0.0325581	0.0141643	0.00293255	0.0251451	0.0443548	0.043152	0.0452962		0.0184137	0.039487	2.14443	0.0210733	0.0414562
ENST00000422611-SLC12A4::chr16:67944932-67945086(-)	0.25	0.111111	0.1875	0.111111	0.37931	0.4375	0.238095	0.625		0.164931	0.419976	2.54638	0.255046	0.0423091
ENST00000316425-TMEM107::chr17:8174617-8175756(-)	0.323944	0.588235	0.64	0.692308	0.857143	0.675676	0.8	1		0.561122	0.833205	1.48489	0.272083	0.0438894
ENST00000246533-CAPNS1::chr19:36143129-36145805(+)	0.00733308	0.00559284	0.00705882	0.00192184	0.0102669	0.0095171	0.00761697	0.0100413		0.00547664	0.00936057	1.70918	0.00388392	0.0442098
ENST00000319080-MLXIP::chr12:122138939-122140953(+)	0.0545455	0.0181818	0.0967742	0.0285714	0.177419	0.12	0.140187	0.318182		0.0495182	0.188947	3.81571	0.139429	0.0452688
ENST00000310301-VPS41::chr7:38771255-38772521(-)	0.0292398	0.0178571	0.0135747	0.0298507	0.0468085	0.0357143	0.0367647	0.0708661		0.0226306	0.0475384	2.10063	0.0249078	0.0472969
ENST00000369462-BRCC3::chrX:155077290-155078615(+)	0.00662252	0.00934579	0.0292398	0	0.0493827	0.0810811	0.0828025	0.0181818		0.011302	0.057862	5.11961	0.04656	0.0482465
ENST00000319980-IFT88::chr13:20641399-20643454(+)	0.1875	0.285714	0.219512	0.16129	0.446809	0.487179	0.461538	0.217391		0.213504	0.403229	1.88863	0.189725	0.0483991
ENST00000395611-MAPK8::chr10:48424586-48425887(+)	0.404255	0.333333	0.175	0.37931	0.536842	0.673077	0.472222	0.391304		0.322974	0.518361	1.60496	0.195387	0.0484753
ENST00000253083-HIP1R::chr12:122848095-122848465(+)	0	0.2	0.333333	0.0769231	0.6	0.294118	0.5	1		0.152564	0.59853	3.92314	0.445965	0.0492136
ENST00000216181-MYH9::chr22:36320897-36321757(-)	0.0185185	0.0201005	0.00696864	0.00546448	0.0243112	0.030303	0.0166113	0.0387097		0.012763	0.0274838	2.15339	0.0147208	0.0519978
ENST00000402395-SELENOM::chr22:31105287-31105657(-)	0.037037	0	0.0697674	0	0.103448	0.0689655	0.0833333	0.2		0.0267011	0.113937	4.26712	0.0872356	0.052661
ENST00000291574-TRAPPC10::chr21:44079705-44080014(+)	0.0857143	0.0357143	0.131579	0.0857143	0.142857	0.123288	0.160494	0.142857		0.0846805	0.142374	1.68131	0.0576935	0.0532183
ENST00000307877-SRP68::chr17:76070445-76072307(-)	0.00925926	0.00940439	0.00540541	0.0143885	0.034965	0.021611	0.0336134	0.0676692		0.00961439	0.0394646	4.10475	0.0298503	0.0541365
ENST00000360003-MCMBP::chr10:119853195-119857337(-)	0.0752688	0.0894309	0.0502283	0.0769231	0.076087	0.131429	0.170732	0.168		0.0729628	0.136562	1.87167	0.0635992	0.0567843
ENST00000409031-SMPD4::chr2:130172678-130172786(-)	0.0316742	0.00840336	0.012987	0.0434783	0.0376569	0.0552764	0.0603448	0.038961		0.0241357	0.0480598	1.99123	0.0239241	0.0584588
ENST00000448612-WDR27::chr6:169633069-169634427(-)	0.117647	0.12	0.151515	0.0666667	0.217391	0.333333	0.25	0.130435		0.113957	0.23279	2.04278	0.118833	0.0589406
ENST00000355091-GPAA1::chr8:144084876-144085042(+)	0.0231214	0.0365854	0.0183486	0.0140845	0.096	0.0758123	0.0411985	0.153846		0.023035	0.0917142	3.98152	0.0686792	0.0591209
ENST00000258301-STX6::chr1:181002701-181005293(-)	0.0526316	0.128205	0.104	0.047619	0.116667	0.144828	0.247706	0.152542		0.0831139	0.165436	1.99047	0.0823219	0.0602276
ENST00000372718-SMAP2::chr1:40408739-40409756(+)	0.0625	0	0.0909091	0	0.117647	0.219512	0.178571	0.0526316		0.0383523	0.14209	3.70488	0.103738	0.0602846
ENST00000252512-XPO7::chr8:21994452-21995491(+)	0.0283688	0.0276243	0.0105263	0.0306748	0.0638298	0.0342205	0.0497238	0.0949721		0.0242985	0.0606865	2.49754	0.036388	0.0608226
ENST00000295746-CIP2A::chr3:108566639-108568154(-)	0.219512	0.213115	0.230769	0.138889	0.272727	0.268293	0.276596	0.220339		0.200571	0.259489	1.29375	0.0589175	0.062037
ENST00000229179-NUP107::chr12:68689054-68689532(+)	0.0241546	0.030303	0.0177936	0.0151515	0.0251256	0.0697674	0.0545455	0.042735		0.0218507	0.0480434	2.19871	0.0261927	0.0629984
ENST00000278935-CEP164::chr11:117411918-117412071(+)	0.25	0.130435	0.333333	0	0.354839	0.352941	0.571429	0.294118		0.178442	0.393332	2.20426	0.21489	0.065328
ENST00000409875-RABL2A::chr2:113632945-113634152(+)	0.135135	0.030303	0.148936	0.2	0.481481	0.6	0.125	0.4		0.128593	0.40162	3.12318	0.273027	0.0675859
ENST00000280020-KIAA1328::chr18:36829197-36834319(+)	0	0.166667	0	0	0.333333	0.025641	0.375	0.5		0.0416668	0.308493	7.40383	0.266827	0.070625
ENST00000289865-USP21::chr1:161164613-161164834(+)	0.459459	0.578947	1	0.6	1	1	1	0.913043		0.659601	0.978261	1.48311	0.318659	0.0709051
ENST00000619929-PLCD3::chr17:45120455-45120901(-)	0.0787879	0.0689655	0.0380952	0.0515464	0.0691244	0.0818182	0.0909091	0.0909091		0.0593487	0.0831902	1.40172	0.0238415	0.0733787
ENST00000259632-DCTN3::chr9:34613872-34614041(-)	0.0387597	0.0864198	0.0756303	0.037037	0.14094	0.0985915	0.0958904	0.230769		0.0594617	0.141548	2.38049	0.082086	0.0736934
ENST00000263239-DDX18::chr2:117829467-117830581(+)	0.0225564	0	0.0192308	0.0208333	0.0294118	0.0276243	0.081761	0.0769231		0.0156551	0.0539301	3.44488	0.0382749	0.0745657
ENST00000252445-ELOF1::chr19:11553811-11554010(-)	0	0	0.0117647	0	0.0133333	0.012987	0.0537634	0.0322581		0.00294117	0.0280855	9.54906	0.0251443	0.0756128
ENST00000377340-CRNKL1::chr20:20045487-20047764(-)	0.0645161	0.135135	0.0387597	0.0588235	0.149254	0.129032	0.0943396	0.142857		0.0743086	0.128871	1.73426	0.0545621	0.0768421
ENST00000264718-GPN1::chr2:27631067-27631833(+)	0.0967742	0	0.0458716	0.0333333	0.0746269	0.119048	0.142857	0.0689655		0.0439948	0.101374	2.30424	0.0573796	0.0769456
ENST00000260129-TGS1::chr8:55811098-55813039(+)	0.117647	0.0322581	0.0816327	0.142857	0.180328	0.117647	0.138462	0.2		0.0935987	0.159109	1.69991	0.0655106	0.0780313
ENST00000420613-KANSL2::chr12:48660620-48667692(-)	0.183333	0.2	0.0807453	0.164557	0.181818	0.210191	0.248322	0.272727		0.157159	0.228265	1.45244	0.0711057	0.0796735
ENST00000327697-RNF123::chr3:49700710-49701490(+)	0	0.0909091	0.0769231	0.25	0.2	0.263158	0.259259	0.230769		0.104458	0.238296	2.28127	0.133838	0.0797059
ENST00000529309-EML3::chr11:62609133-62609353(-)	0.204082	0.411765	0.27619	0.166667	0.373494	0.339623	0.413793	0.482759		0.264676	0.402417	1.52041	0.137741	0.0803375
ENST00000343380-E2F1::chr20:33677541-33678200(-)	0.137931	0.0833333	0.156863	0.0588235	0.183333	0.134021	0.219512	0.15		0.109238	0.171716	1.57195	0.0624788	0.082043
ENST00000167106-VASH1::chr14:76770052-76771189(+)	0.05	0.111111	0	0.0666667	0.169811	0.116279	0.297297	0.5		0.0569444	0.270847	4.75633	0.213902	0.0832367
ENST00000409785-KCMF1::chr2:85043666-85046103(+)	0.0731707	0.139535	0.0921986	0.0847458	0.0814815	0.0666667	0.047619	0.047619		0.0974125	0.0608465	0.624628	-0.036566	0.0836492
ENST00000426126-ZDHHC17::chr12:76828491-76841981(+)	0.157895	0.25	0.298246	0.285714	0.333333	0.272727	0.55	0.44		0.247964	0.399015	1.60917	0.151051	0.0854677
ENST00000359204-FRA10AC1::chr10:93694938-93698135(-)	0.153846	0.102041	0.0869565	0	0.102041	0.214286	0.180328	0.333333		0.0857109	0.207497	2.42089	0.121786	0.0863592
ENST00000254508-NUP210::chr3:13378981-13379562(-)	0.00473934	0.00952381	0.0206186	0.023622	0.0285714	0.0176991	0.0378378	0.024		0.0146259	0.0270271	1.84789	0.0124011	0.0910947
ENST00000257910-TSPAN31::chr12:57745913-57746175(+)	0.142857	0.0909091	0.156627	0.111111	0.21875	0.212121	0.305556	0.121951		0.125376	0.214594	1.71161	0.0892185	0.0928634
ENST00000267102-LMBR1L::chr12:49100647-49101249(-)	0.272727	0.125	0.181818	0.2	0.25	0.75	0.333333	0.5		0.194886	0.458333	2.3518	0.263447	0.0930448
ENST00000300714-TEPSIN::chr17:81237072-81237386(-)	0.0833333	0.0277778	0.0849673	0.102041	0.137615	0.189189	0.104167	0.323529		0.0745298	0.188625	2.53087	0.114095	0.0945381
ENST00000315985-PPP2R2A::chr8:26361152-26362683(+)	0.0588235	0.104167	0.0714286	0.130435	0.123457	0.172414	0.0990099	0.206107		0.0912135	0.150247	1.6472	0.0590335	0.0947963
ENST00000360416-MYH10::chr17:8552145-8553954(-)	0.0263158	0.010989	0.0181818	0.0133333	0.0789474	0.0322581	0.0331126	0.032967		0.017205	0.0443213	2.57607	0.0271163	0.0965417
ENST00000353442-LMBR1::chr7:156725526-156725763(-)	0.0175439	0.092437	0.0316742	0.0425532	0.0941176	0.156398	0.0769231	0.0632911		0.0460521	0.0976825	2.12113	0.0516304	0.0990993
ENST00000355610-MORC4::chrX:106978200-106980890(-)	0.0479616	0.0721154	0.0669456	0.0526316	0.0776699	0.0796074	0.0709812	0.124514		0.0599136	0.0881931	1.47201	0.0282796	0.100518
ENST00000592540-SPC24::chr19:11147290-11147817(-)	0.0736842	0.103448	0.107143	0.166667	0.217391	0.407407	0.26087	0.8		0.112736	0.421417	3.7381	0.308681	0.101006
ENST00000231498-NUP155::chr5:37363985-37364246(-)	0.0236967	0.0309278	0.0632911	0.0344828	0.0522388	0.0569948	0.0588235	0.106796		0.0380996	0.0687133	1.80352	0.0306137	0.101213
ENST00000258173-TMEM231::chr16:75540175-75541349(-)	0.75	0.333333	0.2	1	1	1	1	1		0.570833	1	1.75183	0.429167	0.10297
ENST00000373387-GARNL3::chr9:127336237-127338115(+)	0.142857	0.0769231	0.25	0.2	0.444444	0.571429	0.12	0.4		0.167445	0.383968	2.2931	0.216523	0.103358
ENST00000373825-SRPK1::chr6:35874340-35886723(-)	0.0472727	0.0666667	0.0650888	0.0601093	0.12605	0.0607287	0.104478	0.0780142		0.0597844	0.0923177	1.54418	0.0325334	0.105362
ENST00000393845-CFAP44::chr3:113420180-113426123(-)	0.636364	0.714286	0.454545	0.333333	0.73913	0.818182	0.69697	0.655172		0.534632	0.727364	1.36049	0.192732	0.108215
ENST00000430046-FCHO2::chr5:73051407-73052331(+)	0.0512821	0.0384615	0.0566038	0.0277778	0.131579	0.0656934	0.0559006	0.176471		0.0435313	0.107411	2.46744	0.0638797	0.108321
ENST00000225724-GOSR1::chr17:30520022-30522253(+)	0.0833333	0.0447761	0.0701754	0.0588235	0.150442	0.0769231	0.133333	0.278689		0.0642771	0.159847	2.48684	0.0955697	0.108751
ENST00000371113-OCRL::chrX:129588264-129588885(+)	0.122807	0.106383	0.171717	0.142857	0.170213	0.441176	0.176471	0.407407		0.135941	0.298817	2.19814	0.162876	0.109243
ENST00000454402-RFC5::chr12:118027019-118027952(+)	0.0649351	0.0212766	0.047619	0.0285714	0.0704225	0.108808	0.0362694	0.0869565		0.0406005	0.0756141	1.86239	0.0350136	0.110699
ENST00000263672-SPCS2::chr11:74965924-74969564(+)	0.0658307	1	0.567568	1	0.176	0.122363	0.126582	0.318681		0.65835	0.185907	0.282383	-0.472443	0.12163
ENST00000375153-PQLC2::chr1:19327413-19328571(+)	0.481481	0.142857	0.571429	0.142857	0.578947	0.6	0.444444	0.666667		0.334656	0.572515	1.71076	0.237859	0.121883
ENST00000321680-STXBP5::chr6:147206069-147235249(+)	0.111111	0.107692	0.0827068	0.0833333	0.118644	0.0921053	0.17757	0.173913		0.0962108	0.140558	1.46094	0.0443473	0.122748
ENST00000343043-DAP3::chr1:155725491-155725926(+)	0.0612245	0.038961	0.0487805	0.0582011	0.111111	0.0841751	0.0538244	0.0642202		0.0517918	0.0783327	1.51245	0.0265409	0.123518
ENST00000370902-EXOSC1::chr10:97437276-97437699(-)	0.138889	0.0545455	0.0727273	0.0714286	0.103448	0.126437	0.121951	0.142857		0.0843976	0.123673	1.46536	0.0392757	0.123678
ENST00000378313-C19orf54::chr19:40743976-40744066(-)	0.2	0.2	0.0625	0.285714	0.454545	0.666667	0.142857	1		0.187054	0.566017	3.02596	0.378964	0.123889
ENST00000355209-POLR3H::chr22:41530889-41532093(-)	0.0952381	0.0714286	0.115385	0.027027	0.0857143	0.164179	0.127273	0.277778		0.0772697	0.163736	2.11902	0.0864664	0.12599
ENST00000257789-ORC3::chr6:87665834-87667017(+)	0	0.0731707	0.119048	0.0434783	0.142857	0.125	0.142857	0.0555556		0.0589242	0.116567	1.97826	0.0576431	0.128538
ENST00000258229-PCNX2::chr1:233090191-233095754(-)	0.473684	0.647059	0.377049	0.578947	0.555556	0.744681	0.62963	0.655172		0.519185	0.64626	1.24476	0.127075	0.131315
ENST00000299138-VPS35::chr16:46681501-46682078(-)	0.0392157	0.0447761	0.0241935	0.0135135	0.0578512	0.0880829	0.0804598	0.0196078		0.0304247	0.0615004	2.0214	0.0310757	0.136539
ENST00000265081-MSH3::chr5:80672859-80674982(+)	0.0618557	0.0769231	0.129252	0.02	0.111111	0.135922	0.161572	0.0780142		0.0720077	0.121655	1.68947	0.0496471	0.137633
ENST00000325495-HNRNPM::chr19:8466389-8467534(+)	0.0211566	0.00726392	0.0298103	0.0271903	0.0332481	0.0287837	0.0263992	0.0570825		0.0213553	0.0363784	1.70348	0.0150231	0.138637
ENST00000416274-E2F5::chr8:85203256-85206176(+)	0.0851064	0.0487805	0.12	0.234043	0.242105	0.185185	0.195122	0.183099		0.121982	0.201378	1.65087	0.0793953	0.140132
ENST00000351625-EED::chr11:86255288-86256386(+)	0.15493	0.047619	0.0947368	0.0857143	0.142857	0.152174	0.0967742	0.219512		0.09575	0.152829	1.59613	0.0570793	0.141858
ENST00000295006-CAPN2::chr1:223766432-223769840(+)	0.047619	0.0496454	0.0394089	0.0290456	0.0416667	0.0526316	0.0660147	0.0944882		0.0414297	0.0637003	1.53755	0.0222706	0.145491
ENST00000274140-MARCH6::chr5:10402140-10402383(+)	0.0882353	0.145833	0.0857143	0.038961	0.115942	0.107914	0.175573	0.139535		0.0896859	0.134741	1.50237	0.0450551	0.147607
ENST00000272638-UBXN4::chr2:135753568-135754158(+)	0.114286	0.142857	0.105263	0.128205	0.193277	0.171171	0.109244	0.265306		0.122653	0.18475	1.50628	0.0620967	0.147885
ENST00000332231-AP2A2::chr11:1006618-1008011(+)	0.046875	0.025641	0.075	0.0454545	0.113208	0.0277778	0.11828	0.2		0.0482426	0.114816	2.37998	0.0665738	0.15337
ENST00000252934-ATXN10::chr22:45807023-45842990(+)	0.0140187	0.0258303	0.0226804	0.00512821	0.0359712	0.0140845	0.0264766	0.0459364		0.0169144	0.0306172	1.81012	0.0137028	0.153611
ENST00000261900-CCNT1::chr12:48714525-48716514(-)	0.142857	0.220339	0.132867	0.0833333	0.160494	0.203125	0.183673	0.275862		0.144849	0.205789	1.42071	0.0609394	0.158264
ENST00000437150-GCA::chr2:162356482-162356757(+)	0.1	0	0.05	0.2	0.116279	0.214286	0.225806	0.130435		0.0875	0.171702	1.9623	0.0842015	0.158423
ENST00000252512-XPO7::chr8:21989084-21990343(+)	0.140845	0.102041	0.111111	0.152542	0.164384	0.139241	0.129944	0.17757		0.126635	0.152785	1.2065	0.02615	0.159267
ENST00000570191-USP10::chr16:84758808-84759362(+)	0.132353	0.0175439	0.0483871	0.0909091	0.216374	0.10101	0.137441	0.0833333		0.0722983	0.13454	1.8609	0.0622413	0.160222
ENST00000290524-RFX5::chr1:151344279-151344416(-)	0.0588235	0.047619	0.0263158	0.0555556	0.0714286	0.0512821	0.0933333	0.181818		0.0470785	0.0994655	2.11276	0.052387	0.165142
ENST00000296543-NAA15::chr4:139336953-139340911(+)	0.0810811	0.0307692	0.0501475	0.030303	0.0628272	0.0607735	0.0717703	0.0842491		0.0480752	0.069905	1.45408	0.0218298	0.16765
ENST00000354777-WLS::chr1:68146013-68148135(-)	0.05	0.0232558	0.11828	0	0.106061	0.0925926	0.0606061	0.12		0.047884	0.0948149	1.9801	0.046931	0.169394
ENST00000398004-SLC35E3::chr12:68759240-68764703(+)	0.186441	0.181818	0.236364	0.28	0.695652	0.219512	0.310345	0.4		0.221156	0.406377	1.83752	0.185222	0.169841
ENST00000414487-SNRPE::chr1:203861714-203862195(+)	0.0656934	0.135802	0.0363636	0.025	0.0708661	0.125	0.100775	0.211268		0.0657148	0.126977	1.93225	0.0612625	0.170283
ENST00000637992-RALGAPA1::chr14:35549235-35570616(-)	0.0574713	0.0769231	0.0512821	0	0.135135	0.0769231	0.0517241	0.0724638		0.0464191	0.0840615	1.81092	0.0376424	0.172309
ENST00000245838-THOC2::chrX:123638124-123638933(-)	0.0784314	0.0909091	0.0769231	0.148148	0.153153	0.163636	0.107692	0.347826		0.0986029	0.193077	1.95812	0.0944738	0.172426
ENST00000215832-MAPK1::chr22:21806040-21807663(-)	0.0206897	0.0260223	0.010687	0.015873	0.0274841	0.0144928	0.0362903	0.0534979		0.018318	0.0329413	1.7983	0.0146233	0.173678
ENST00000569417-MLST8::chr16:2206215-2206357(+)	0.0538922	0.010101	0.0230415	0.0408163	0.0502793	0.05	0.0325581	0.0847458		0.0319627	0.0543958	1.70185	0.022433	0.175588
ENST00000418381-UBR3::chr2:169927406-169928726(+)	0.0769231	0.0545455	0.0434783	0.025641	0.060241	0.0652174	0.0814815	0.0697674		0.050147	0.0691768	1.37948	0.0190299	0.176985
ENST00000397498-ARL16::chr17:81683595-81683692(-)	0	0	1	1	1	1	1	1		0.5	1	2	0.5	0.18169
ENST00000395593-RABL2B::chr22:50776750-50777951(-)	0.0294118	0.027027	0.0632911	0.0952381	0.0645161	0.116279	0.0769231	0.0769231		0.053742	0.0836603	1.5567	0.0299183	0.184708
ENST00000398130-RELCH::chr18:62287468-62291542(+)	0.173913	0.176471	0.047619	0.214286	0.317073	0.220339	0.188406	0.176471		0.153072	0.225572	1.47363	0.0725	0.18516
ENST00000375440-CUL4A::chr13:113219049-113227975(+)	0.123967	0.0384615	0.0687831	0.159091	0.0884354	0.17284	0.183673	0.152174		0.0975756	0.149281	1.5299	0.0517049	0.186892
ENST00000403263-INO80D::chr2:206017814-206019735(-)	0.111111	0.0740741	0.0545455	0.0666667	0.09375	0.0909091	0.107143	0.214286		0.0765993	0.126522	1.65174	0.0499227	0.192567
ENST00000445902-VPS52::chr6:33267322-33267681(-)	0.0410959	0.0322581	0.0869565	0.133333	0.16	0.162791	0.153846	0.04		0.0734109	0.129159	1.7594	0.0557484	0.193572
ENST00000370654-RPF1::chr1:84490473-84495372(+)	0.0645161	0.114286	0.0666667	0.0566038	0.0707071	0.116667	0.0931677	0.128205		0.0755182	0.102187	1.35314	0.0266685	0.195346
ENST00000457422-CCDC43::chr17:44679044-44682002(-)	0.5	1	0.56	0.411765	0.833333	0.84106	0.843972	0.820513		0.617941	0.834719	1.35081	0.216778	0.196365
ENST00000420886-SBNO1::chr12:123328028-123328733(-)	0.0484581	0.0594595	0.040293	0.0666667	0.0322581	0.048	0.0411985	0.0512821		0.0537193	0.0431847	0.803895	-0.0105346	0.198107
ENST00000257829-NAT10::chr11:34131532-34132124(+)	0.0185185	0.057971	0.0135135	0	0.033557	0.0415094	0.0445344	0.0526316		0.0225007	0.0430581	1.91363	0.0205573	0.198528
ENST00000389297-CFAP69::chr7:90258164-90261946(+)	0.263158	0.2	0	0.2	0.176471	0.111111	1	1		0.16579	0.571896	3.44953	0.406106	0.199476
ENST00000409296-IPO11::chr5:62504701-62504857(+)	0	0.0169492	0.00813008	0.0833333	0.047619	0.0315789	0.0727273	0.169811		0.0271031	0.0804341	2.9677	0.0533309	0.202577
ENST00000216367-POLE2::chr14:49664675-49665106(-)	0.179487	0.125	0.142857	0.125	0.128205	0.278689	0.173913	0.44		0.143086	0.255202	1.78355	0.112116	0.203514
ENST00000251849-RAF1::chr3:12585800-12587590(-)	0.297872	0.2	0.208333	0.228571	0.21875	0.353535	0.251799	0.333333		0.233694	0.289354	1.23818	0.0556603	0.210692
ENST00000399409-RABGGTA::chr14:24265764-24266429(-)	0	0	0.0909091	0	0	0.047619	0.130435	0.166667		0.0227273	0.0861802	3.79193	0.063453	0.212603
ENST00000322897-NAPG::chr18:10532796-10533535(+)	0.0588235	0.153846	0.285714	0.181818	0.318182	0.586207	0.180328	0.2		0.17005	0.321179	1.88873	0.151129	0.215073
ENST00000598188-BABAM1::chr19:17274186-17275800(+)	0.0299401	0.0377358	0.0157068	0.0337079	0.027027	0.0357143	0.0416667	0.0571429		0.0292727	0.0403877	1.37971	0.0111151	0.215098
ENST00000225729-DRG2::chr17:18100660-18101492(+)	0.035461	0.0185185	0	0.0793651	0.0867052	0.0769231	0.0487805	0.0363636		0.0333362	0.0621931	1.86564	0.0288569	0.217581
ENST00000269221-RMC1::chr18:23524175-23524428(+)	0.142857	0.212121	0.421053	0.230769	0.545455	0.317073	0.333333	0.276596		0.2517	0.368114	1.46251	0.116414	0.218637
ENST00000425753-TSTA3::chr8:143613296-143613523(-)	0.025641	0.0465116	0.0555556	0.0793651	0.0821256	0.0985915	0.0606061	0.283582		0.0517683	0.131226	2.53488	0.079458	0.220211
ENST00000261789-TM9SF1::chr14:24189809-24190379(-)	0.181395	0.212121	0.15942	0.2	0.161616	0.266376	0.218045	0.333333		0.188234	0.244842	1.30073	0.0566085	0.220451
ENST00000261623-CYBA::chr16:88647176-88648044(-)	0.00462963	0.00341297	0.00938086	0.0168067	0.015	0.0282258	0.0534351	0.00363636		0.00855754	0.0250743	2.93008	0.0165168	0.222139
ENST00000642900-SRP72::chr4:56490646-56491430(+)	0.0132743	0.021097	0.0172084	0.0146341	0.0242915	0.0229885	0.0344828	0.0122699		0.0165535	0.0235082	1.42014	0.00695473	0.228244
ENST00000389061-SACM1L::chr3:45714080-45719499(+)	0.0980392	0	0.0333333	0	0.125	0.125	0.0136986	0.0588235		0.0328431	0.0806305	2.45502	0.0477874	0.230504
ENST00000406855-DERL3::chr22:23837855-23838351(-)	1	0.6	1	0	1	1	1	1		0.65	1	1.53846	0.35	0.235139
ENST00000343484-TCEA2::chr20:64069822-64070259(+)	0.0909091	0	0.111111	0	0.571429	0.0769231	0.166667	0.0769231		0.050505	0.222986	4.41512	0.172481	0.241754
ENST00000366513-CNST::chr1:246631925-246633923(+)	0.0909091	0.04	0.0434783	0.25	0.314286	0.0769231	0.230769	0.166667		0.106097	0.197161	1.85831	0.0910644	0.243368
ENST00000504986-TMEM33::chr4:41939384-41943746(+)	0.0147059	0.0352941	0.0107914	0.047619	0.0409091	0.0343008	0.0349076	0.0492958		0.0271026	0.0398533	1.47046	0.0127507	0.246201
ENST00000423656-DCAF1::chr3:51414044-51414623(-)	0.121951	0	0.0666667	0	0	0.210526	0.142857	0.111111		0.0471544	0.116124	2.46262	0.0689691	0.246448
ENST00000307790-ASCC2::chr22:29804831-29806215(-)	0.0344828	0	0.027027	0	0.0243902	0.103448	0.0666667	0		0.0153775	0.0486262	3.16218	0.0332488	0.249295
ENST00000361565-IPO9::chr1:201854924-201855123(+)	0.0569106	0.117021	0.107692	0.196262	0.153846	0.143911	0.133333	0.22314		0.119471	0.163557	1.36901	0.0440861	0.26244
ENST00000296679-WDR41::chr5:77459125-77463094(-)	0.0449438	0.0864198	0.0251256	0.0243902	0.0636364	0.0841121	0.0481283	0.0684932		0.0452198	0.0660925	1.46158	0.0208726	0.263277
ENST00000353214-ARPC5L::chr9:124869440-124873691(+)	0.276596	0.157895	0.208333	0.238095	0.192982	0.12	0.209302	0.2		0.22023	0.180571	0.819921	-0.0396587	0.267731
ENST00000254286-ACTR10::chr14:58211400-58213630(+)	0.15493	0.130435	0.193548	0.0625	0.244444	0.178571	0.482759	0.0909091		0.135353	0.249171	1.84089	0.113818	0.273587
ENST00000265729-SRI::chr7:88210131-88210881(-)	0.0439024	0.0338983	0.0603448	0.04	0.0472727	0.0829694	0.0743802	0.0357143		0.0445364	0.0600842	1.3491	0.0155478	0.274487
ENST00000261588-KIAA0556::chr16:27773210-27774944(+)	0.315789	0.25	0.28125	0.466667	0.346939	0.217391	0.307692	0.0714286		0.328427	0.235863	0.71816	-0.0925639	0.281157
ENST00000306862-C5orf34::chr5:43487112-43487908(-)	0.4	0.272727	0.230769	0.384615	0.294118	0.461538	0.411765	0.375		0.322028	0.385605	1.19743	0.0635775	0.289049
ENST00000433866-HSBP1::chr16:83808747-83809304(+)	0.00326797	0.00699301	0.00471698	0	0.0106952	0.00549451	0.00477327	0.003861		0.00374449	0.00620599	1.65737	0.00246151	0.289896
ENST00000375599-CPLANE2::chr1:16232298-16232509(-)	0.2	0	0.142857	0.2	1	0.333333	0.111111	0.142857		0.135714	0.396825	2.92398	0.261111	0.29884
ENST00000331456-TRAIP::chr3:49829226-49829457(-)	0.214286	0.333333	0.444444	0.111111	0.368421	1	0.263158	0.333333		0.275794	0.491228	1.78114	0.215435	0.309815
ENST00000324817-MED14::chrX:40711302-40712185(-)	0.108108	0	0.038961	0.05	0.0588235	0.0588235	0.128713	0.0740741		0.0492672	0.0801085	1.626	0.0308413	0.313747
ENST00000268206-EFL1::chr15:82227573-82228190(-)	0.047619	0.0847458	0.046875	0.0410959	0.111111	0.0857143	0.0454545	0.0571429		0.0550839	0.0748557	1.35894	0.0197718	0.315118
ENST00000538721-PCYT2::chr17:81906547-81906759(-)	0	0.0526316	0.0566038	0.0163934	0.05	0.0684932	0.0133333	0.25		0.0314072	0.0954566	3.03932	0.0640494	0.315818
ENST00000640252-PIGN::chr18:62085265-62088755(-)	0.0909091	0.0588235	0.191489	0.0909091	0.136364	0.155556	0.12	0.157895		0.108033	0.142454	1.31862	0.0344211	0.324699
ENST00000278715-HMBS::chr11:119090266-119091412(+)	0.0740741	0.0684932	0.0538922	0.047619	0.0555556	0.0697674	0.182796	0.0740741		0.0610196	0.0955483	1.56586	0.0345287	0.326908
ENST00000397659-TCTN1::chr12:110641628-110642248(+)	0.466667	0.166667	0.288889	0.272727	0.52	0.571429	0.241379	0.3		0.298737	0.408202	1.36642	0.109465	0.327489
ENST00000397510-TMEM80::chr11:698889-700141(+)	0.714286	0.6	0.212121	1	0.68	0.9	0.8	0.909091		0.631602	0.822273	1.30188	0.190671	0.334796
ENST00000303400-MAEA::chr4:1336995-1338421(+)	0.139241	0.0649351	0.13253	0.0769231	0.102564	0.0873786	0.027027	0.0909091		0.103407	0.0769697	0.744335	-0.0264376	0.339211
ENST00000389063-DCP2::chr5:112985987-112992120(+)	0.173913	0.25	0.227273	0.466667	0.282051	0.463415	0.488372	0.244444		0.279463	0.369571	1.32243	0.0901072	0.352699
ENST00000540288-PLCB3::chr11:64261666-64261951(+)	0.0357143	0.0434783	0.037037	0	0	0.0980392	0.0877193	0.0333333		0.0290574	0.054773	1.88499	0.0257156	0.363321
ENST00000353107-POLR2K::chr8:100151917-100153293(+)	0.0154525	0.0232558	0.0261941	0.00854701	0.00906344	0.0274725	0.0317848	0.031746		0.0183624	0.0250167	1.36239	0.00665433	0.363458
ENST00000405930-ZDHHC8::chr22:20139893-20140114(+)	0.4	0.8	0.714286	0.866667	1	1	1	0.454545		0.695238	0.863636	1.24222	0.168398	0.365513
ENST00000577830-CUEDC1::chr17:57867416-57868149(-)	0.42029	0.382979	0.319838	0.345455	0.378378	0.529412	0.425743	0.328125		0.36714	0.415415	1.13149	0.048274	0.367642
ENST00000389879-CCNK::chr14:99492875-99493513(+)	0.0588235	0.0458716	0.039604	0	0.0493827	0.0729614	0.0614035	0.0243902		0.0360748	0.0520345	1.44241	0.0159597	0.369208
ENST00000508522-HARS2::chr5:140694281-140695507(+)	0.0810811	0.1	0.238095	0.125	0.25	0.125	0.129032	0.225806		0.136044	0.182459	1.34118	0.0464155	0.36956
ENST00000221114-DCTN6::chr8:30177215-30179407(+)	0.0472103	0.0121951	0.037037	0.0070922	0.0146341	0.0483871	0.0316742	0.0654206		0.0258837	0.040029	1.5465	0.0141453	0.369782
ENST00000366548-EXO1::chr1:241860705-241861405(+)	0.0588235	0.05	0.024	0	0.0666667	0.037037	0.0551181	0.0344828		0.0332059	0.0483261	1.45535	0.0151203	0.371736
ENST00000623213-DOCK1::chr10:127409179-127409312(+)	0.0736842	0.111111	0.031746	0.0243902	0.0786517	0.0769231	0.0721649	0.0980392		0.0602328	0.0814447	1.35216	0.0212119	0.376018
ENST00000429644-GBE1::chr3:81499228-81535194(-)	1	1	1	1	1	1	0.904762	1		1	0.97619	0.97619	-0.0238095	0.391002
ENST00000294742-ARPC5::chr1:183633164-183635516(-)	0.333333	1	1	1	1	1	1	1		0.833333	1	1.2	0.166667	0.391002
ENST00000389266-GARS::chr7:30621501-30622316(+)	1	1	1	1	1	1	1	0.95		1	0.9875	0.9875	-0.0125	0.391002
ENST00000404933-SMS::chrX:21978115-21978876(+)	0.0534351	0.111111	0.0714286	0.0549451	0.0994764	0.0847458	0.0654206	0.1		0.07273	0.0874107	1.20185	0.0146807	0.393167
ENST00000436874-VEZT::chr12:95270189-95274741(+)	0.0608696	0.114754	0.122807	0.2	0.146341	0.142857	0.0990991	0.323529		0.124608	0.177957	1.42813	0.0533489	0.39678
ENST00000334462-TMEM150A::chr2:85599318-85599524(-)	0.263158	1	0.2	0.111111	0.333333	0.454545	0.714286	1		0.393567	0.625541	1.58941	0.231974	0.396888
ENST00000406855-DERL3::chr22:23838446-23838563(-)	0.714286	0	1	0	1	0	1	1		0.428571	0.75	1.75	0.321429	0.402066
ENST00000334126-C2CD3::chr11:74028399-74033350(-)	0.16	0.219512	0.217391	0.133333	0.136364	0.246377	0.1	0.0985915		0.182559	0.145333	0.796089	-0.0372259	0.404203
ENST00000380358-CHD3::chr17:7908511-7908696(+)	0.0233766	0.020202	0.0251256	0.0493827	0.037037	0.0483871	0.0242424	0.0384615		0.0295217	0.037032	1.2544	0.00751028	0.404928
ENST00000261601-USP14::chr18:198133-199201(+)	0.0171429	0.0147059	0.0382979	0.00952381	0.0404624	0.0240964	0.0124481	0.0338983		0.0199176	0.0277263	1.39205	0.00780867	0.408699
ENST00000374142-ZDHHC18::chr1:26850607-26851128(+)	0.0740741	0	0.0985915	0.0857143	0.0232558	0.116279	0.136364	0.1		0.064595	0.0939747	1.45483	0.0293797	0.410139
ENST00000451882-HSBP1L1::chr18:79966679-79968088(+)	0.666667	0.8	0.6	0.538462	0.806452	0.837838	0.487179	0.833333		0.651282	0.741201	1.13806	0.0899183	0.416011
ENST00000296564-ICE1::chr5:5437115-5439894(+)	0.150685	0.128205	0.257732	0.0769231	0.205128	0.178571	0.168539	0.205882		0.153386	0.18953	1.23564	0.0361437	0.417774
ENST00000339594-BAZ1B::chr7:73510853-73521826(-)	0.0935252	0.101449	0.117021	0.0238095	0.0901288	0.0833333	0.0901639	0.174312		0.0839512	0.109484	1.30414	0.0255333	0.426279
ENST00000394670-ZNF207::chr17:32350327-32351785(+)	0.0241546	0.0419907	0.0377358	0.0460993	0.0307167	0.04414	0.0392157	0.0668449		0.0374951	0.0452293	1.20627	0.00773422	0.43285
ENST00000378501-PLCB4::chr20:9408718-9409056(+)	0.105263	0.111111	0.08	0	0.2	0.142857	0.0588235	0.0454545		0.0740935	0.111784	1.50868	0.0376903	0.433568
ENST00000342085-PDPK1::chr16:2561909-2565552(+)	0.0322581	0.0232558	0.0833333	0	0	0.0285714	0.186813	0.0752688		0.0347118	0.0726633	2.09333	0.0379515	0.442922
ENST00000377798-POLR1E::chr9:37495277-37495889(+)	0.0496454	0.102041	0.0675676	0.0357143	0.0365854	0.0594595	0.0748299	0.026087		0.0637421	0.0492404	0.772495	-0.0145016	0.454958
ENST00000366957-SMYD2::chr1:214331071-214332017(+)	0.391304	0.75	0.36	0.222222	0.421053	0.666667	0.5	0.538462		0.430881	0.531546	1.23362	0.100664	0.459303
ENST00000400485-MORC3::chr21:36337947-36338773(+)	0.130435	0.133333	0.12	0.181818	0.139241	0.115385	0.128205	0.135135		0.141397	0.129492	0.915804	-0.011905	0.46605
ENST00000330651-MAPK11::chr22:50266306-50266539(-)	0	0	0.2	0.25	0.333333	0	0	0.666667		0.1125	0.25	2.22222	0.1375	0.470339
ENST00000317502-MTG1::chr10:133395778-133396162(+)	0.0675676	0.0416667	0.0536585	0.011236	0.0526316	0.0786517	0.0532544	0.0350877		0.0435322	0.0549063	1.26128	0.0113741	0.478533
ENST00000296266-IFT122::chr3:129512413-129514388(+)	0.129032	0.1875	0.152174	0.118644	0.2	0.0909091	0.301587	0.142857		0.146838	0.183838	1.25198	0.0370008	0.484272
ENST00000422611-SLC12A4::chr16:67950712-67950961(-)	0.272727	0	0.214286	0.2	0.4	0.142857	0.333333	0.0909091		0.171753	0.241775	1.40769	0.0700215	0.490097
ENST00000400485-MORC3::chr21:36344708-36344911(+)	0.1	0.0508475	0.0769231	0.153846	0.097561	0.1	0.140187	0.114754		0.0954041	0.113126	1.18575	0.0177214	0.499881
ENST00000373586-EIF3I::chr1:32224122-32224409(+)	0.0165289	0.0144928	0.00455235	0.0114943	0.0094518	0.0224525	0.0139665	0.0121212		0.0117671	0.014498	1.23208	0.00273091	0.503745
ENST00000552014-SLC8B1::chr12:113320687-113320849(-)	0.333333	1	0.6	1	0	1	1	0		0.733333	0.5	0.681818	-0.233333	0.514757
ENST00000599848-UPF1::chr19:18853351-18854600(+)	0.0625	0.0344828	0.0866142	0.0153846	0.0666667	0.0357143	0.0769231	0.0704225		0.0497454	0.0624316	1.25502	0.0126862	0.516125
ENST00000355387-RNF220::chr1:44644795-44644994(+)	0.0185185	0.0410959	0.0166667	0.037037	0.030303	0.0816327	0	0.0540541		0.0283295	0.0414974	1.46481	0.0131679	0.517208
ENST00000305949-MTBP::chr8:120461256-120463691(+)	0.181818	0.333333	0.176471	0.0588235	0.272727	0.297297	0.210526	0.151515		0.187611	0.233016	1.24202	0.0454049	0.517617
ENST00000361580-KIFAP3::chr1:170031985-170034371(-)	0.2	0.0322581	0.166667	0.125	0.25	0.0731707	0.166667	0.172414		0.130981	0.165563	1.26402	0.0345816	0.525051
ENST00000157812-PSMC4::chr19:39980455-39980661(+)	0.0110273	0.0163619	0.00857788	0.010989	0.0115063	0.0114371	0.0147583	0.0140845		0.011739	0.0129465	1.10286	0.00120753	0.546923
ENST00000273130-DYNC1LI1::chr3:32534647-32537010(-)	0.0615385	0.010101	0.0424242	0.010989	0.0502793	0.075	0.0273224	0.0178571		0.0312632	0.0426147	1.3631	0.0113515	0.549853
ENST00000567759-TAF1C::chr16:84182059-84182201(-)	0.666667	0.333333	0.586207	0.666667	0.588235	0.657143	0.473684	0.789474		0.563218	0.627134	1.11348	0.0639155	0.558088
ENST00000449105-HNRNPLL::chr2:38582169-38583840(-)	0.777778	1	1	0.346939	0.269565	0.947368	0.302326	1		0.781179	0.629815	0.806236	-0.151365	0.570694
ENST00000371108-ALG6::chr1:63407127-63411145(+)	0.2	0.1	0.181818	0.333333	0.217391	0.219512	0.333333	0.185185		0.203788	0.238855	1.17208	0.0350675	0.572119
ENST00000216807-BRMS1L::chr14:35863954-35864934(+)	0.00900901	0.0133333	0.079646	0.0357143	0.0275229	0.072	0.0208333	0.0638298		0.0344257	0.0460465	1.33756	0.0116208	0.594635
ENST00000357166-ZDHHC9::chrX:129812821-129813676(-)	0.0909091	0.015873	0.0526316	0.0181818	0	0.00970874	0.0379747	0.0769231		0.0443989	0.0311516	0.701631	-0.0132472	0.610623
ENST00000544040-CHD4::chr12:6577918-6578028(-)	0.097561	0.0196078	0.0438247	0.0606061	0.0780669	0.0231214	0.0484848	0.0277778		0.0553999	0.0443627	0.800773	-0.0110372	0.612885
ENST00000523731-INTS8::chr8:94876286-94876445(+)	0.0136986	0.0238095	0.0331126	0.0612245	0.008	0.0230415	0.0552147	0.015625		0.0329613	0.0254703	0.772733	-0.007491	0.625473
ENST00000375147-NCBP1::chr9:97653909-97654879(+)	0.0165746	0.0743802	0.0610329	0.0545455	0.07	0.0566038	0.0810811	0.031746		0.0516333	0.0598577	1.15929	0.00822443	0.632743
ENST00000216085-RHBDD3::chr22:29260865-29263834(-)	0.578947	0.428571	0.263158	0.777778	0.692308	0.333333	0.5	0.833333		0.512113	0.589743	1.15159	0.07763	0.633953
ENST00000245787-INSIG2::chr2:118103322-118106736(+)	0.0909091	0.384615	0.304348	0.6	0.214286	0.0833333	0.636364	0.125		0.344968	0.264746	0.76745	-0.0802222	0.644245
ENST00000216330-FKBP3::chr14:45116253-45118027(-)	0.0212766	0.043771	0.0285714	0.0229008	0.0343137	0.030303	0.0344828	0.028169		0.02913	0.0318171	1.09225	0.00268717	0.645324
ENST00000430368-TCTN3::chr10:95683196-95683521(-)	0.666667	1	0.818182	0.128205	0.666667	0.301587	0.888889	0.304348		0.653263	0.540373	0.82719	-0.112891	0.651622
ENST00000413330-RPP30::chr10:90895918-90896312(+)	0.0647482	0.0804598	0.044586	0.0740741	0.100775	0.0359712	0.056338	0.107143		0.065967	0.0750568	1.13779	0.00908977	0.655249
ENST00000337273-TNPO1::chr5:72848499-72851243(+)	0.0361446	0.0268817	0.015873	0.0402685	0.0389171	0.0253968	0.0222985	0.0200573		0.029792	0.0266674	0.895122	-0.00312452	0.666265
ENST00000533820-CAPN1::chr11:65209388-65209848(+)	0.0338164	0.02	0	0	0.0202429	0.0252101	0.00621118	0.0188679		0.0134541	0.017633	1.31061	0.00417892	0.671377
ENST00000472487-MYSM1::chr1:58690418-58692860(-)	0.0632911	0.219512	0.103448	0.025641	0.0721649	0.128205	0.168317	0.125		0.102973	0.123422	1.19858	0.0204487	0.680682
ENST00000229795-MAPK14::chr6:36076609-36100187(+)	0.384615	0.684211	0.403509	0.6	0.571429	0.510204	0.644444	0.485714		0.518084	0.552948	1.06729	0.034864	0.690393
ENST00000258198-DYNC1LI2::chr16:66732475-66734217(-)	0.207921	0.238095	0.207143	0.157895	0.22807	0.209581	0.2	0.20339		0.202764	0.21026	1.03697	0.00749675	0.695234
ENST00000324324-MYEF2::chr15:48158225-48158768(-)	0.0344828	0.025641	0.0434783	0.0588235	0.0298507	0.0759494	0.0322581	0.0454545		0.0406064	0.0458782	1.12983	0.00527178	0.695488
ENST00000543341-GTF2H3::chr12:123651057-123652531(+)	0.0322581	0.0545455	0.0208333	0.2	0.0684932	0.0656934	0.0510949	0.0606061		0.0769092	0.0614719	0.799279	-0.0154373	0.736033
ENST00000334192-EML1::chr14:99894759-99897144(+)	0.030303	0.0769231	0.0566038	0.0384615	0.0736842	0.0275229	0.116279	0.0181818		0.0505729	0.058917	1.16499	0.00834413	0.753631
ENST00000334982-NAA20::chr20:20022481-20025676(+)	0.0378151	0.0250696	0.0344828	0.0186335	0.029703	0.0441767	0.0243902	0.0254545		0.0290003	0.0309311	1.06658	0.00193085	0.770566
ENST00000425825-BRMS1::chr11:66338786-66340120(-)	0.0285714	0.0588235	0.0265487	0	0.0227273	0.0107527	0.0458716	0.0196078		0.0284859	0.0247399	0.868495	-0.00374605	0.801954
ENST00000264930-SLC12A7::chr5:1052452-1053348(-)	0.025641	0.133333	0.0222222	0.217391	0.148936	0.130435	0	0.0625		0.0996468	0.0854677	0.857707	-0.0141791	0.815747
ENST00000417647-IK::chr5:140659835-140660114(+)	0.0372093	0.0205761	0.0132159	0.021645	0.0202578	0.0348432	0.0152091	0.0159744		0.0231616	0.0215711	0.931332	-0.00159045	0.822927
ENST00000318522-EML4::chr2:42280974-42282822(+)	0.0725806	0.0918367	0.0681004	0.103896	0.0841751	0.0846154	0.0974729	0.0601093		0.0841034	0.0815932	0.970153	-0.00251025	0.833599
ENST00000518322-FAM92A::chr8:93705011-93708010(+)	0.666667	1	1	1	1	0.875	0.866667	1		0.916667	0.935417	1.02045	0.01875	0.84697
ENST00000361837-TEDC2::chr16:2462240-2462414(+)	0.047619	0.2	0.0877193	0.0322581	0.101124	0.0980392	0.0909091	0.105263		0.0918991	0.0988338	1.07546	0.00693473	0.866707
ENST00000398427-PPME1::chr11:74203822-74204352(+)	0.107143	0.2	0.134615	0.128205	0.107143	0.155172	0.121495	0.169811		0.142491	0.138405	0.971328	-0.0040855	0.874843
ENST00000264904-USO1::chr4:75799733-75800350(+)	0.147287	0.134615	0.171053	0.222222	0.223881	0.173913	0.120419	0.139535		0.168794	0.164437	0.974186	-0.00435725	0.888734
ENST00000286428-VBP1::chrX:155236368-155238771(+)	0.034965	0.02	0.0197183	0.00671141	0.0239521	0.0128535	0.0160428	0.0314465		0.0203487	0.0210737	1.03563	0.000725047	0.92256
ENST00000445902-VPS52::chr6:33269558-33269743(-)	0.0740741	0.025641	0.114754	0.04	0.0361446	0.0909091	0.0422535	0.0952381		0.0636173	0.0661363	1.0396	0.00251905	0.923974
ENST00000545558-NOL8::chr9:92316139-92318617(-)	0.636364	1	0.8	0.555556	0.7	0.714286	0.75	0.789474		0.74798	0.73844	0.987246	-0.00954	0.929729
ENST00000328631-IP6K2::chr3:48689714-48691306(-)	0.047619	0.2	0.102564	0	0.0980392	0.13253	0.0337079	0.1		0.0875458	0.0910693	1.04025	0.00352353	0.944373
ENST00000265990-BTAF1::chr10:91996571-91997602(+)	0.0538922	0.0243902	0.0217391	0.0704225	0.0484581	0.0421053	0.0247934	0.057971		0.042611	0.043332	1.01692	0.00072095	0.960136
ENST00000241041-PEX16::chr11:45914204-45914315(-)	0.304348	0.636364	0.473684	0.294118	0.368421	0.555556	0.333333	0.44		0.427129	0.424328	0.993442	-0.002801	0.977558
ENST00000389054-DIAPH1::chr5:141577592-141578224(-)	0.0431034	0.0457516	0.0342466	0.0519481	0.0448718	0.0581717	0.0473538	0.025		0.0437624	0.0438493	1.00199	8.69e-05	0.991613
ENST00000164305-PIGB::chr15:55320411-55321272(+)	1	1	1	1	1	1	1	1		1	1	1	0	#DIV/0!
ENST00000221419-HNRNPL::chr19:38844105-38845649(-)	1	1	1	1	1	1	1	1		1	1	1	0	#DIV/0!
ENST00000245838-THOC2::chrX:123610964-123611439(-)	1	1	1	1	1	1	1	1		1	1	1	0	#DIV/0!
ENST00000255305-XPO4::chr13:20787599-20788485(-)	1	1	1	1	1	1	1	1		1	1	1	0	#DIV/0!
ENST00000290277-ARAF::chrX:47569034-47569538(+)	1	1	1	1	1	1	1	1		1	1	1	0	#DIV/0!
ENST00000309137-FAM192A::chr16:57167227-57172250(-)	1	1	1	1	1	1	1	1		1	1	1	0	#DIV/0!
ENST00000316891-TRIT1::chr1:39854069-39857276(-)	1	1	1	1	1	1	1	1		1	1	1	0	#DIV/0!
ENST00000317905-RECQL5::chr17:75666572-75667043(-)	1	1	1	1	1	1	1	1		1	1	1	0	#DIV/0!
ENST00000326448-IFT80::chr3:160381725-160384563(-)	1	1	1	1	1	1	1	1		1	1	1	0	#DIV/0!
ENST00000355610-MORC4::chrX:106985244-106985982(-)	1	1	1	1	1	1	1	1		1	1	1	0	#DIV/0!
ENST00000355739-ERCC5::chr13:102846355-102852117(+)	1	1	1	1	1	1	1	1		1	1	1	0	#DIV/0!
ENST00000358410-DNA2::chr10:68415108-68416708(-)	1	1	1	1	1	1	1	1		1	1	1	0	#DIV/0!
ENST00000366542-CEP170::chr1:243200836-243211885(-)	1	1	1	1	1	1	1	1		1	1	1	0	#DIV/0!
ENST00000368633-CRTC2::chr1:153954317-153954872(-)	1	1	1	1	1	1	1	1		1	1	1	0	#DIV/0!
ENST00000372190-RAPGEF1::chr9:131589979-131592098(-)	1	1	1	1	1	1	1	1		1	1	1	0	#DIV/0!
ENST00000381525-E2F6::chr2:11450127-11451650(-)	1	1	1	1	1	1	1	1		1	1	1	0	#DIV/0!
ENST00000381761-CATSPER2::chr15:43647119-43647293(-)	1	1	1	1	1	1	1	1		1	1	1	0	#DIV/0!
ENST00000382421-NOP2::chr12:6563515-6563613(-)	1	1	1	1	1	1	1	1		1	1	1	0	#DIV/0!
ENST00000389054-DIAPH1::chr5:141526462-141527572(-)	1	1	1	1	1	1	1	1		1	1	1	0	#DIV/0!
ENST00000389834-TMEM87A::chr15:42228821-42231191(-)	1	1	1	1	1	1	1	1		1	1	1	0	#DIV/0!
ENST00000397676-ALG3::chr3:184242958-184243553(-)	1	1	1	1	1	1	1	1		1	1	1	0	#DIV/0!
ENST00000404141-PAXIP1::chr7:154944165-154946364(-)	1	1	1	1	1	1	1	1		1	1	1	0	#DIV/0!
ENST00000409573-ZC3H8::chr2:112231948-112233259(-)	1	1	1	1	1	1	1	1		1	1	1	0	#DIV/0!
ENST00000409672-SCN9A::chr2:166306600-166306955(-)	1	1	1	1	1	1	1	1		1	1	1	0	#DIV/0!
ENST00000419425-AC006369.1::chr2:37642928-37644416(+)	1	1	1	1	1	1	1	1		1	1	1	0	#DIV/0!
ENST00000420605-NR2C2AP::chr19:19202042-19202330(-)	1	1	1	1	1	1	1	1		1	1	1	0	#DIV/0!
ENST00000422424-CIAO2B::chr16:66934067-66934222(-)	1	1	1	1	1	1	1	1		1	1	1	0	#DIV/0!
ENST00000458511-TRAPPC2::chrX:13716090-13716533(-)	1	1	1	1	1	1	1	1		1	1	1	0	#DIV/0!
ENST00000492112-SRSF10::chr1:23975078-23978712(-)	1	1	1	1	1	1	1	1		1	1	1	0	#DIV/0!
ENST00000499869-WDR1::chr4:10083179-10084442(-)	1	1	1	1	1	1	1	1		1	1	1	0	#DIV/0!
ENST00000505667-PALLD::chr4:168925279-168926212(+)	1	1	1	1	1	1	1	1		1	1	1	0	#DIV/0!
ENST00000556988-AL352979.2::chr14:53037074-53038204(+)	1	1	1	1	1	1	1	1		1	1	1	0	#DIV/0!
ENST00000606498-TM2D1::chr1:61723787-61724956(-)	1	1	1	1	1	1	1	1		1	1	1	0	#DIV/0!
ENST00000648868-AC244033.2::chr1:150057604-150058235(-)	1	1	1	1	1	1	1	1		1	1	1	0	#DIV/0!

## Sheet: ASandIR
Intron
ENST00000158771-DERL2::chr17:5480583-5481295(-)
ENST00000158771-DERL2::chr17:5481390-5482808(-)
ENST00000314400-NEPRO::chr3:113012812-113013271(-)
ENST00000340368-INSIG1::chr7:155301691-155302250(+)
ENST00000358666-UBL5::chr19:9828394-9828591(+)
ENST00000361756-RNF121::chr11:71994853-71995449(+)
ENST00000371953-PTEN::chr10:87864549-87894024(+)
ENST00000424546-NAA60::chr16:3483598-3484698(+)
ENST00000504156-HARS::chr5:140679128-140679787(-)
ENST00000551018-PFDN5::chr12:53296276-53297849(+)
