# Supplementary material for: Inhibition of the minor spliceosome restricts the growth of a broad spectrum of cancers
Source: EMBO Rep. 2025 Jul 7;26(15):3937–69. doi: 10.1038/s44319-025-00511-8 (PMC12332006; doi:10.1038/s44319-025-00511-8)
Supplement: Supplementary file 9 — Source data Fig. 6 [file 44319_2025_511_MOESM9_ESM.zip]

Archive with 169 entries (160 files):
- Figure 6/
- Figure 6/Fig 6B FCS files/
- Figure 6/.DS_Store
- __MACOSX/Figure 6/._.DS_Store
- Figure 6/Fig. 6J Incucyte experiments/
- Figure 6/Fig 6H FCS files/
- Figure 6/Fig 6E Western.tiff
- __MACOSX/Figure 6/._Fig 6E Western.tiff
- Figure 6/Fig 6G FACS.xlsx
- __MACOSX/Figure 6/._Fig 6G FACS.xlsx
- Figure 6/Fig 6D_Image Files/
- Figure 6/Fig 6I FACS.xlsx
- __MACOSX/Figure 6/._Fig 6I FACS.xlsx
- Figure 6/Fig 6A Gel images/
- Figure 6/Fig 6F FCS files/
- Figure 6/Fig 6C FACS.xlsx
- __MACOSX/Figure 6/._Fig 6C FACS.xlsx
- Figure 6/Fig 6B FCS files/Samples_UT_3.fcs
- __MACOSX/Figure 6/Fig 6B FCS files/._Samples_UT_3.fcs
- Figure 6/Fig 6B FCS files/ss controls_ISOTYPE_UT.fcs
- __MACOSX/Figure 6/Fig 6B FCS files/._ss controls_ISOTYPE_UT.fcs
- Figure 6/Fig 6B FCS files/Samples_UT_2.fcs
- __MACOSX/Figure 6/Fig 6B FCS files/._Samples_UT_2.fcs
- Figure 6/Fig 6B FCS files/Samples_12_4.fcs
- __MACOSX/Figure 6/Fig 6B FCS files/._Samples_12_4.fcs
- Figure 6/Fig 6B FCS files/Samples_UT_1.fcs
- __MACOSX/Figure 6/Fig 6B FCS files/._Samples_UT_1.fcs
- Figure 6/Fig 6B FCS files/Samples_12_1.fcs
- __MACOSX/Figure 6/Fig 6B FCS files/._Samples_12_1.fcs
- Figure 6/Fig 6B FCS files/Samples_UT_4.fcs
- __MACOSX/Figure 6/Fig 6B FCS files/._Samples_UT_4.fcs
- Figure 6/Fig 6B FCS files/ss controls_H2AX AF647_UT.fcs
- __MACOSX/Figure 6/Fig 6B FCS files/._ss controls_H2AX AF647_UT.fcs
- Figure 6/Fig 6B FCS files/Samples_12_2.fcs
- __MACOSX/Figure 6/Fig 6B FCS files/._Samples_12_2.fcs
- Figure 6/Fig 6B FCS files/Samples_12_3.fcs
- __MACOSX/Figure 6/Fig 6B FCS files/._Samples_12_3.fcs
- Figure 6/Fig 6B FCS files/Samples_NT_4.fcs
- __MACOSX/Figure 6/Fig 6B FCS files/._Samples_NT_4.fcs
- Figure 6/Fig 6B FCS files/Samples_NT_3.fcs
- __MACOSX/Figure 6/Fig 6B FCS files/._Samples_NT_3.fcs
- Figure 6/Fig 6B FCS files/Samples_NT_2.fcs
- __MACOSX/Figure 6/Fig 6B FCS files/._Samples_NT_2.fcs
- Figure 6/Fig 6B FCS files/Samples_NT_1.fcs
- __MACOSX/Figure 6/Fig 6B FCS files/._Samples_NT_1.fcs
- Figure 6/Fig 6B FCS files/ss controls_H2AX AF647_Dauno.fcs
- __MACOSX/Figure 6/Fig 6B FCS files/._ss controls_H2AX AF647_Dauno.fcs
- Figure 6/Fig 6B FCS files/ss controls_US_UT.fcs
- __MACOSX/Figure 6/Fig 6B FCS files/._ss controls_US_UT.fcs
- Figure 6/Fig. 6J Incucyte experiments/Fig 6J Incucyte experiment_ASO Dose response.xlsx
- __MACOSX/Figure 6/Fig. 6J Incucyte experiments/._Fig 6J Incucyte experiment_ASO Dose response.xlsx
- Figure 6/Fig. 6J Incucyte experiments/Fig6J Incucyte.xlsx
- __MACOSX/Figure 6/Fig. 6J Incucyte experiments/._Fig6J Incucyte.xlsx
- Figure 6/Fig 6H FCS files/Samples_UT_3.fcs
- __MACOSX/Figure 6/Fig 6H FCS files/._Samples_UT_3.fcs
- Figure 6/Fig 6H FCS files/Samples_UT_2.fcs
- __MACOSX/Figure 6/Fig 6H FCS files/._Samples_UT_2.fcs
- Figure 6/Fig 6H FCS files/ss controls_EdU AF594_UT.fcs
- __MACOSX/Figure 6/Fig 6H FCS files/._ss controls_EdU AF594_UT.fcs
- Figure 6/Fig 6H FCS files/Samples_U12_4.fcs
- __MACOSX/Figure 6/Fig 6H FCS files/._Samples_U12_4.fcs
- Figure 6/Fig 6H FCS files/Samples_UT_1.fcs
- __MACOSX/Figure 6/Fig 6H FCS files/._Samples_UT_1.fcs
- Figure 6/Fig 6H FCS files/Samples_U12_1.fcs
- __MACOSX/Figure 6/Fig 6H FCS files/._Samples_U12_1.fcs
- Figure 6/Fig 6H FCS files/.DS_Store
- __MACOSX/Figure 6/Fig 6H FCS files/._.DS_Store
- Figure 6/Fig 6H FCS files/Samples_UT_4.fcs
- __MACOSX/Figure 6/Fig 6H FCS files/._Samples_UT_4.fcs
- Figure 6/Fig 6H FCS files/Samples_U12_2.fcs
- __MACOSX/Figure 6/Fig 6H FCS files/._Samples_U12_2.fcs
- Figure 6/Fig 6H FCS files/Samples_U12_3.fcs
- __MACOSX/Figure 6/Fig 6H FCS files/._Samples_U12_3.fcs
- Figure 6/Fig 6H FCS files/Samples_NT_4.fcs
- __MACOSX/Figure 6/Fig 6H FCS files/._Samples_NT_4.fcs
- Figure 6/Fig 6H FCS files/Samples_NT_3.fcs
- __MACOSX/Figure 6/Fig 6H FCS files/._Samples_NT_3.fcs
- Figure 6/Fig 6H FCS files/Samples_NT_2.fcs
- __MACOSX/Figure 6/Fig 6H FCS files/._Samples_NT_2.fcs
- Figure 6/Fig 6H FCS files/ss controls_DAPI_UT.fcs
- __MACOSX/Figure 6/Fig 6H FCS files/._ss controls_DAPI_UT.fcs
- Figure 6/Fig 6H FCS files/Samples_NT_1.fcs
- __MACOSX/Figure 6/Fig 6H FCS files/._Samples_NT_1.fcs
- Figure 6/Fig 6H FCS files/ss controls_US_UT.fcs
- __MACOSX/Figure 6/Fig 6H FCS files/._ss controls_US_UT.fcs
- Figure 6/Fig 6D_Image Files/.DS_Store
- __MACOSX/Figure 6/Fig 6D_Image Files/._.DS_Store
- Figure 6/Fig 6D_Image Files/10 nM U12 ASO/
- Figure 6/Fig 6D_Image Files/10 nM NT ASO/
- Figure 6/Fig 6A Gel images/.DS_Store
- __MACOSX/Figure 6/Fig 6A Gel images/._.DS_Store
- Figure 6/Fig 6A Gel images/CDC45.tiff
- Figure 6/Fig 6A Gel images/GAPDH.tiff
- Figure 6/Fig 6A Gel images/E2F2.tiff
- __MACOSX/Figure 6/Fig 6A Gel images/._E2F2.tiff
- Figure 6/Fig 6A Gel images/E2F3.tiff
- Figure 6/Fig 6A Gel images/TRAIP.tiff
- Figure 6/Fig 6A Gel images/E2F1.tiff
- __MACOSX/Figure 6/Fig 6A Gel images/._E2F1.tiff
- Figure 6/Fig 6F FCS files/Untreated_4.fcs
- __MACOSX/Figure 6/Fig 6F FCS files/._Untreated_4.fcs
- Figure 6/Fig 6F FCS files/U12 ASO_4.fcs
- __MACOSX/Figure 6/Fig 6F FCS files/._U12 ASO_4.fcs
- Figure 6/Fig 6F FCS files/Untreated_2.fcs
- __MACOSX/Figure 6/Fig 6F FCS files/._Untreated_2.fcs
- Figure 6/Fig 6F FCS files/Controls_Unt_US.fcs
- __MACOSX/Figure 6/Fig 6F FCS files/._Controls_Unt_US.fcs
- Figure 6/Fig 6F FCS files/U12 ASO_3.fcs
- __MACOSX/Figure 6/Fig 6F FCS files/._U12 ASO_3.fcs
- Figure 6/Fig 6F FCS files/U12 ASO_2.fcs
- __MACOSX/Figure 6/Fig 6F FCS files/._U12 ASO_2.fcs
- Figure 6/Fig 6F FCS files/Untreated_3.fcs
- __MACOSX/Figure 6/Fig 6F FCS files/._Untreated_3.fcs
- Figure 6/Fig 6F FCS files/Untreated_1.fcs
- __MACOSX/Figure 6/Fig 6F FCS files/._Untreated_1.fcs
- Figure 6/Fig 6F FCS files/U12 ASO_1.fcs
- __MACOSX/Figure 6/Fig 6F FCS files/._U12 ASO_1.fcs
- Figure 6/Fig 6F FCS files/Controls_Mix Nut US_Bgal.fcs
- __MACOSX/Figure 6/Fig 6F FCS files/._Controls_Mix Nut US_Bgal.fcs
- Figure 6/Fig 6F FCS files/Nutlin_1.fcs
- __MACOSX/Figure 6/Fig 6F FCS files/._Nutlin_1.fcs
- Figure 6/Fig 6F FCS files/Nutlin_2.fcs
- __MACOSX/Figure 6/Fig 6F FCS files/._Nutlin_2.fcs
- Figure 6/Fig 6F FCS files/Nutlin_3.fcs
- __MACOSX/Figure 6/Fig 6F FCS files/._Nutlin_3.fcs
- Figure 6/Fig 6F FCS files/NT ASO_3.fcs
- __MACOSX/Figure 6/Fig 6F FCS files/._NT ASO_3.fcs
- Figure 6/Fig 6F FCS files/NT ASO_2.fcs
- __MACOSX/Figure 6/Fig 6F FCS files/._NT ASO_2.fcs
- Figure 6/Fig 6F FCS files/NT ASO_1.fcs
- __MACOSX/Figure 6/Fig 6F FCS files/._NT ASO_1.fcs
- Figure 6/Fig 6F FCS files/NT ASO_4.fcs
- __MACOSX/Figure 6/Fig 6F FCS files/._NT ASO_4.fcs
- Figure 6/Fig 6F FCS files/Controls_Unt_viability.fcs
- __MACOSX/Figure 6/Fig 6F FCS files/._Controls_Unt_viability.fcs
- Figure 6/Fig 6F FCS files/Controls_Nut_B-gal.fcs
- __MACOSX/Figure 6/Fig 6F FCS files/._Controls_Nut_B-gal.fcs
- Figure 6/Fig 6D_Image Files/10 nM U12 ASO/Image 30_Airyscan Processing.czi
- __MACOSX/Figure 6/Fig 6D_Image Files/10 nM U12 ASO/._Image 30_Airyscan Processing.czi
- Figure 6/Fig 6D_Image Files/10 nM U12 ASO/Image 28_Airyscan Processing.czi
- __MACOSX/Figure 6/Fig 6D_Image Files/10 nM U12 ASO/._Image 28_Airyscan Processing.czi
- Figure 6/Fig 6D_Image Files/10 nM U12 ASO/Image 30_53BP1_Airyscan Processing.czi - C=0.tif
- __MACOSX/Figure 6/Fig 6D_Image Files/10 nM U12 ASO/._Image 30_53BP1_Airyscan Processing.czi - C=0.tif
- Figure 6/Fig 6D_Image Files/10 nM U12 ASO/Image30_merge.tif
- __MACOSX/Figure 6/Fig 6D_Image Files/10 nM U12 ASO/._Image30_merge.tif
- Figure 6/Fig 6D_Image Files/10 nM U12 ASO/Image 30_DAPI_Airyscan Processing.czi - C=1.tif
- __MACOSX/Figure 6/Fig 6D_Image Files/10 nM U12 ASO/._Image 30_DAPI_Airyscan Processing.czi - C=1.tif
- Figure 6/Fig 6D_Image Files/10 nM U12 ASO/Image 28_DAPI_Airyscan Processing.czi - C=1.tif
- __MACOSX/Figure 6/Fig 6D_Image Files/10 nM U12 ASO/._Image 28_DAPI_Airyscan Processing.czi - C=1.tif
- Figure 6/Fig 6D_Image Files/10 nM U12 ASO/Image 28_53BP1_Airyscan Processing.czi - C=0.tif
- __MACOSX/Figure 6/Fig 6D_Image Files/10 nM U12 ASO/._Image 28_53BP1_Airyscan Processing.czi - C=0.tif
- Figure 6/Fig 6D_Image Files/10 nM U12 ASO/53BP1_28_merge.tif
- __MACOSX/Figure 6/Fig 6D_Image Files/10 nM U12 ASO/._53BP1_28_merge.tif
- Figure 6/Fig 6D_Image Files/10 nM NT ASO/Image25_merge.tif
- __MACOSX/Figure 6/Fig 6D_Image Files/10 nM NT ASO/._Image25_merge.tif
- Figure 6/Fig 6D_Image Files/10 nM NT ASO/Image 25_DAPI_Airyscan Processing.czi - C=1.tif
- __MACOSX/Figure 6/Fig 6D_Image Files/10 nM NT ASO/._Image 25_DAPI_Airyscan Processing.czi - C=1.tif
- Figure 6/Fig 6D_Image Files/10 nM NT ASO/Image 22_DAPI_Airyscan Processing.czi - C=1.tif
- __MACOSX/Figure 6/Fig 6D_Image Files/10 nM NT ASO/._Image 22_DAPI_Airyscan Processing.czi - C=1.tif
- Figure 6/Fig 6D_Image Files/10 nM NT ASO/Image 22_53BP1_Airyscan Processing.czi - C=0.tif
- __MACOSX/Figure 6/Fig 6D_Image Files/10 nM NT ASO/._Image 22_53BP1_Airyscan Processing.czi - C=0.tif
- Figure 6/Fig 6D_Image Files/10 nM NT ASO/Image 22_Airyscan Processing.czi
- __MACOSX/Figure 6/Fig 6D_Image Files/10 nM NT ASO/._Image 22_Airyscan Processing.czi
- Figure 6/Fig 6D_Image Files/10 nM NT ASO/52BP1_22_merge.tif
- __MACOSX/Figure 6/Fig 6D_Image Files/10 nM NT ASO/._52BP1_22_merge.tif
- Figure 6/Fig 6D_Image Files/10 nM NT ASO/Image 25_Airyscan Processing.czi
- __MACOSX/Figure 6/Fig 6D_Image Files/10 nM NT ASO/._Image 25_Airyscan Processing.czi
- Figure 6/Fig 6D_Image Files/10 nM NT ASO/Image 25_53BP1_Airyscan Processing.czi - C=0.tif
- __MACOSX/Figure 6/Fig 6D_Image Files/10 nM NT ASO/._Image 25_53BP1_Airyscan Processing.czi - C=0.tif
