# Supplementary material for: Inhibition of the minor spliceosome restricts the growth of a broad spectrum of cancers
Source: EMBO Rep. 2025 Jul 7;26(15):3937–69. doi: 10.1038/s44319-025-00511-8 (PMC12332006; doi:10.1038/s44319-025-00511-8)
Supplement: Supplementary file 9 — Source data Fig. 6 [file 44319_2025_511_MOESM9_ESM.zip › Figure 6/Fig 6G FACS.xlsx]

## Sheet: Sheet1
Sample:	Cells/Single Cells/Viable cells | Median (B515_20-A)
NT ASO_1.fcs	591
NT ASO_2.fcs	586
NT ASO_3.fcs	608
NT ASO_4.fcs	452
Nutlin_1.fcs	931
Nutlin_2.fcs	2521
Nutlin_3.fcs	4155
Untreated_1.fcs	402
Untreated_2.fcs	324
Untreated_3.fcs	443
Untreated_4.fcs	425
U12 ASO_1.fcs	1209
U12 ASO_2.fcs	1136
U12 ASO_3.fcs	1415
U12 ASO_4.fcs	1107
