# Supplementary material for: Inhibition of the minor spliceosome restricts the growth of a broad spectrum of cancers
Source: EMBO Rep. 2025 Jul 7;26(15):3937–69. doi: 10.1038/s44319-025-00511-8 (PMC12332006; doi:10.1038/s44319-025-00511-8)
Supplement: Supplementary file 9 — Source data Fig. 6 [file 44319_2025_511_MOESM9_ESM.zip › Figure 6/Fig 6I FACS.xlsx]

## Sheet: Sheet1
Sample:	Cells/Single Cells/G0_G1 | Freq. of Parent	Average G1	Cells/Single Cells/G2_M | Freq. of Parent	Average G2	Cells/Single Cells/Sphase | Freq. of Parent	Average S
Samples_NT_1.fcs	61.9		6.87		30.2
Samples_NT_2.fcs	61.7		6.32		31.3
Samples_NT_3.fcs	66.4		7.44		25.4
Samples_NT_4.fcs	62.7	63.175	5.2	6.4575	31.5	29.6
Samples_UT_1.fcs	68.9		4.7		25.9
Samples_UT_2.fcs	68.2		5.02		26.1
Samples_UT_3.fcs	65.3		7.17		26.6
Samples_UT_4.fcs	67.2	67.4	4.82	5.4275	27.5	26.525
Samples_12_1.fcs	66.2		10		23.2
Samples_12_2.fcs	66		10.6		23
Samples_12_3.fcs	63.2		11.8		24.3
Samples_12_4.fcs	65.1	65.125	9.95	10.5875	23.9	23.6
