# Supplementary material for: Inhibition of the minor spliceosome restricts the growth of a broad spectrum of cancers
Source: EMBO Rep. 2025 Jul 7;26(15):3937–69. doi: 10.1038/s44319-025-00511-8 (PMC12332006; doi:10.1038/s44319-025-00511-8)
Supplement: Supplementary file 9 — Source data Fig. 6 [file 44319_2025_511_MOESM9_ESM.zip › Figure 6/Fig 6C FACS.xlsx]

## Sheet: Sheet1
Sample:	Cells/Single Cells/FSC-A, H2AX AF647 subset | Freq. of Parent
Samples_NT_1.fcs	5.65
Samples_NT_2.fcs	5.59
Samples_NT_3.fcs	4.9
Samples_NT_4.fcs	7.02
Samples_UT_1.fcs	3.21
Samples_UT_2.fcs	7.23
Samples_UT_3.fcs	3.7
Samples_UT_4.fcs	4.49
Samples_12_1.fcs	26.1
Samples_12_2.fcs	24.9
Samples_12_3.fcs	27.9
Samples_12_4.fcs	27.2
