# Supplementary material for: Inhibition of the minor spliceosome restricts the growth of a broad spectrum of cancers
Source: EMBO Rep. 2025 Jul 7;26(15):3937–69. doi: 10.1038/s44319-025-00511-8 (PMC12332006; doi:10.1038/s44319-025-00511-8)
Supplement: Supplementary file 9 — Source data Fig. 6 [file 44319_2025_511_MOESM9_ESM.zip › Figure 6/Fig. 6J Incucyte experiments/Fig 6J Incucyte experiment_ASO Dose response.xlsx]

## Sheet: Normalised confluency
	10 nM NT ASO - 64 columns X 72 timepoints
0:00:00	0.691755	0.745741	0.764348	0.876747	0.566973	0.731806	0.64731	0.72307	0.464568	0.586695	0.578422	0.552171	0.372396	0.52353	0.606798	0.601333	0.645673	0.770963	0.683512	0.852122	0.525268	0.617031	0.574559	0.739118	0.48533	0.641545	0.598209	0.764244	0.50724	0.586545	0.660516	0.836801	0.523575	0.54944	0.666604	0.771705	0.558498	0.535049	0.647114	0.746671	0.351688	0.576014	0.766419	0.75202	0.322503	0.577171	0.813682	0.861255	0.452667
1:00:00	1	1	1	1	1	1	1	1	1	1	1	1	1	1	1	1	1	1	1	1	1	1	1	1	1	1	1	1	1	1	1	1	1	1	1	1	1	1	1	1	1	1	1	1	1	1	1	1	1
2:00:00	1.01471	1.02231	0.970022	1.02339	0.974397	0.863168	0.8802	1.15804	0.867253	1.11082	1.06421	0.69507	0.976988	1.11008	1.1498	0.743236	1.1091	1.0529	1.23426	0.936179	0.934021	1.00183	0.974161	0.878822	0.883723	1.05086	0.964842	1.07505	0.842501	1.08958	0.908544	1.10107	1.01006	0.856743	1.00019	0.943564	1.01592	0.987358	0.936541	1.00649	1.1219	0.960008	1.1294	1.07354	1.00659	1.01005	1.04995	1.04103	0.996171
3:00:00	1.10043	1.08744	1.13185	0.965327	1.03701	1.12684	1.00502	1.33968	0.985833	1.21767	0.886426	0.994741	1.00378	1.25954	1.14426	0.836484	1.01399	1.05387	1.1072	1.13045	0.949655	1.15153	1.01188	0.862413	0.960949	1.03627	0.854734	0.834099	1.1807	0.950449	1.0366	1.24311	1.0125	0.983001	1.00614	0.959394	0.974788	1.02134	1.04767	1.05878	1.07088	1.01305	1.20131	1.04524	0.966384	1.12488	0.98582	1.0501	1.01535
4:00:00	1.18252	1.1071	1.11444	1.10814	1.17638	1.03445	1.09804	0.937097	1.02251	0.983037	0.914918	1.01909	1.14437	1.28699	1.01738	1.04087	1.11827	1.03862	1.25186	1.07478	1.03768	1.11652	1.08833	1.22758	1.07195	1.13915	1.018	1.10378	1.10072	1.05977	1.07105	1.15893	1.11036	0.997796	1.09017	1.02025	1.09499	1.01509	1.09832	1.14241	1.18276	1.11973	1.29339	1.14429	1.15025	1.02056	1.16119	1.12121	1.13254
5:00:00	1.08383	1.1008	1.02043	1.1991	1.0622	1.12208	0.966434	1.05439	1.07341	1.19776	1.10993	1.00317	1.1417	1.25747	1.30945	1.02126	1.05417	0.989447	1.18804	1.19035	0.845667	1.02495	0.967038	1.04737	1.01372	1.12457	1.09088	1.15697	1.00399	1.08828	1.04077	1.24309	1.13718	1.08928	0.999876	1.06279	1.05878	1.00033	1.03841	1.1031	1.12155	1.10742	1.4613	1.12301	1.14953	1.17392	1.16556	1.13212	1.13265
6:00:00	1.26946	1.1783	1.07741	1.15241	1.34846	1.21103	0.998287	1.02312	1.17117	1.38985	1.04888	0.876948	1.22724	1.57755	1.12485	1.14315	1.23598	0.888332	1.15094	1.14755	0.937988	1.27734	0.91264	1.06026	1.1182	1.08166	1.15219	1.15435	1.10104	1.04092	0.958786	1.30456	1.20685	1.13411	1.03304	1.03005	1.13444	1.19352	1.14347	1.02524	1.25552	1.11834	1.48667	1.09672	1.21041	1.18932	1.1466	1.12643	1.20508
7:00:00	1.28652	1.24218	1.25225	1.21313	1.26307	1.3062	1.14053	1.25691	1.11397	1.35031	1.43524	1.1551	1.2469	1.52127	0.992137	1.16368	1.21656	1.03159	1.11074	1.12302	1.07984	1.24719	1.07248	1.33037	1.1054	1.18622	1.11351	1.23244	1.19985	1.26175	1.12983	1.22323	1.21833	1.12291	1.07251	1.12846	1.17563	1.23366	1.16464	1.20497	1.18916	1.24711	1.54291	1.18128	1.17806	1.29142	1.30925	1.13987	1.24677
8:00:00	1.36568	1.27922	1.21227	1.27852	1.21692	1.27965	1.02543	1.1842	1.10967	1.2693	1.10153	0.841037	1.30177	1.46884	1.3589	1.12229	1.19806	1.00399	1.27371	1.24374	1.07734	1.34927	1.03467	1.16408	1.15	1.24758	1.26887	1.35264	1.17939	1.08893	1.0006	1.37341	1.24566	1.22167	1.1345	1.21787	1.20602	1.24772	1.17143	1.22545	1.301	1.32006	1.57976	1.27327	1.25718	1.31076	1.28314	1.2181	1.34598
9:00:00	1.3639	1.10383	1.18957	1.26719	1.17503	1.14614	1.03905	1.36107	1.21743	1.50433	1.32895	1.02384	1.27426	1.59786	1.39503	1.10737	1.27898	1.1803	1.08876	1.21906	1.05891	1.41	1.18935	1.39644	1.2087	1.15581	1.26101	1.42382	1.37735	1.16461	1.1604	1.337	1.29763	1.26216	1.2104	1.20564	1.32579	1.19844	1.24837	1.22726	1.27972	1.25419	1.72561	1.22696	1.33865	1.33818	1.34431	1.19385	1.34655
10:00:00	1.30427	1.30357	1.2219	1.31463	1.21864	1.34817	1.03044	1.14331	1.16727	1.18197	1.18392	0.983812	1.41421	1.67449	1.26811	1.14218	1.42136	1.223	1.33382	1.33253	1.23863	1.32387	1.1109	1.1171	1.22077	1.31669	1.44532	1.41453	1.34837	1.24043	1.20064	1.13066	1.28104	1.22815	1.22476	1.12445	1.361	1.32799	1.2245	1.29269	1.29488	1.37675	1.597	1.2636	1.37644	1.3103	1.29681	1.24251	1.31016
11:00:00	1.39948	1.25631	1.20879	1.34993	1.30169	1.33983	1.10329	1.42194	1.30342	1.47826	1.43167	1.05506	1.51658	1.56941	1.47613	1.11552	1.51359	1.29027	1.46708	1.33101	1.1996	1.33465	1.29838	1.60681	1.42898	1.40455	1.33318	1.37418	1.45477	1.11928	1.25833	1.3045	1.43632	1.23527	1.15103	1.18565	1.46334	1.36125	1.20462	1.20632	1.38198	1.35931	1.52818	1.28648	1.38649	1.35089	1.37149	1.24956	1.4317
12:00:00	1.44665	1.4077	1.12718	1.20642	1.41391	1.469	1.09079	1.31589	1.45644	1.42468	1.36905	1.14906	1.42443	1.57411	1.35274	1.18797	1.43563	1.27649	1.45342	1.4211	1.20128	1.50271	1.06612	1.18494	1.18231	1.25273	1.23231	1.51243	1.39393	1.23493	1.23497	1.37901	1.40923	1.27123	1.22261	1.35411	1.38497	1.3654	1.26525	1.31906	1.3351	1.41356	1.55038	1.38683	1.48257	1.37077	1.48921	1.30691	1.49169
13:00:00	1.4883	1.38129	1.33401	1.35797	1.45468	1.44898	1.24451	1.39804	1.37551	1.49917	1.47946	1.42887	1.51688	1.45202	1.37772	1.33523	1.64006	1.27127	1.36125	1.38215	1.33827	1.54811	1.36743	1.53296	1.48218	1.38993	1.3124	1.42975	1.53207	1.57798	1.1908	1.47556	1.51105	1.36239	1.34081	1.37703	1.45323	1.44424	1.37476	1.35281	1.44724	1.50296	1.7247	1.40513	1.59035	1.53726	1.51326	1.32641	1.48002
14:00:00	1.51473	1.46672	1.41486	1.41187	1.5908	1.37174	1.2703	1.58206	1.45445	1.61979	1.4763	1.2202	1.34168	1.97671	1.31122	1.2634	1.60753	1.21437	1.23402	1.4488	1.07917	1.51764	1.04948	1.15453	1.27734	1.38724	1.29063	1.41728	1.57612	1.5064	1.33163	1.5821	1.49885	1.41046	1.35771	1.38697	1.52665	1.44622	1.37316	1.37274	1.47112	1.47362	1.61884	1.41986	1.56894	1.49837	1.44379	1.31849	1.57644
15:00:00	1.56062	1.57195	1.52935	1.3965	1.46095	1.63253	1.3051	1.52645	1.46114	1.45446	1.67552	1.32017	1.56798	1.54137	1.41041	1.3989	1.64501	1.54006	1.44275	1.73031	1.22974	1.2698	1.37948	1.81675	1.30441	1.52468	1.42784	1.61456	1.65808	1.25561	1.27567	1.25528	1.60967	1.42379	1.26747	1.36209	1.47626	1.5297	1.27919	1.34006	1.47684	1.46483	1.57231	1.35179	1.66921	1.53401	1.46867	1.32672	1.5541
16:00:00	1.60286	1.37413	1.44226	1.53209	1.55132	1.36261	1.15759	1.37108	1.46454	1.73663	1.35551	1.21572	1.56765	1.74479	1.34557	1.2168	1.6313	1.39085	1.33241	1.40521	1.38739	1.284	1.27102	1.71944	1.36715	1.44361	1.20581	1.49051	1.62462	1.32108	1.40993	1.60788	1.70519	1.43407	1.37082	1.47319	1.70784	1.51555	1.44824	1.46193	1.66829	1.60278	1.78353	1.53239	1.71878	1.5664	1.67017	1.4362	1.67975
17:00:00	1.63279	1.34831	1.30369	1.52834	1.49112	1.35781	1.3527	1.52375	1.4936	1.70878	1.53999	1.16935	1.55095	1.90527	1.68551	1.35311	1.68614	1.36066	1.40765	1.55328	1.56565	1.43131	1.46061	1.65701	1.42466	1.41452	1.59722	1.59898	1.71301	1.1834	1.56729	1.81411	1.62501	1.42911	1.40296	1.49029	1.6619	1.51235	1.46546	1.44754	1.63652	1.55953	1.87693	1.56985	1.76206	1.65301	1.60016	1.4469	1.67085
18:00:00	1.65356	1.57198	1.50165	1.54088	1.48809	1.5435	1.32578	1.68499	1.46208	1.77639	1.55535	1.29877	1.75344	1.55926	1.60217	1.25612	1.89868	1.36458	1.43857	1.7082	1.43092	1.62701	1.49322	1.46939	1.5353	1.73284	1.64501	1.80903	1.78182	1.4962	1.41972	1.9356	1.66057	1.4846	1.45263	1.47325	1.65058	1.6089	1.51602	1.41598	1.69337	1.55964	1.84809	1.42545	1.82343	1.66134	1.56642	1.35903	1.78643
19:00:00	1.63688	1.49418	1.34606	1.47172	1.60633	1.49128	1.26119	1.63334	1.62877	1.60138	1.48709	1.07168	1.71117	1.56568	1.35505	1.53996	1.73602	1.56181	1.3902	1.46889	1.45812	1.47848	1.32942	1.58305	1.36783	1.49751	1.48158	1.7128	1.79287	1.26241	1.28958	1.61904	1.74146	1.47847	1.48657	1.48334	1.7027	1.61669	1.59816	1.39549	1.72541	1.58646	1.83358	1.58834	1.81445	1.62728	1.65681	1.47583	1.79504
20:00:00	1.73581	1.72717	1.43509	1.64441	1.657	1.5211	1.20283	1.5174	1.60312	1.5429	1.52808	1.05091	1.7182	1.84308	1.59718	1.35088	1.85338	1.49859	1.35134	1.44227	1.53779	1.5513	1.40948	1.26839	1.63358	1.7727	1.57116	1.799	1.91721	1.4355	1.48998	1.82711	1.76298	1.53651	1.51152	1.52218	1.73797	1.68811	1.5774	1.46202	1.7508	1.65551	1.95459	1.63149	1.80753	1.77355	1.69562	1.49107	1.71331
21:00:00	1.80401	1.59217	1.56941	1.50423	1.65848	1.70762	1.16447	1.45536	1.64919	1.89987	1.74313	1.38208	1.7779	1.54001	1.39552	1.32739	1.83568	1.46433	1.37939	1.4089	1.45782	1.60969	1.31437	1.33043	1.51363	1.75582	1.53336	1.68893	1.96605	1.48816	1.48893	1.83396	1.72243	1.48998	1.55463	1.60347	1.75929	1.75772	1.62033	1.4382	1.83184	1.68263	1.89852	1.62475	1.85641	1.80737	1.79804	1.53405	1.83643
22:00:00	1.78721	1.61457	1.53503	1.63277	1.6184	1.73565	1.42668	1.7165	1.60065	1.72911	1.63945	1.38085	1.67722	1.76178	1.51109	1.23353	1.85785	1.3749	1.48924	1.45599	1.49323	1.63945	1.34486	1.3976	1.52033	1.69592	1.47576	1.5381	1.95808	1.49037	1.47012	1.57277	1.78606	1.56799	1.64315	1.62926	1.74848	1.81893	1.63141	1.47904	1.7868	1.74168	1.99891	1.69077	1.95171	1.82244	1.86522	1.55873	1.83089
23:00:00	1.73761	1.51332	1.37594	1.49843	1.6639	1.58836	1.30787	1.49238	1.72522	1.77997	1.59716	1.2034	1.964	1.88458	1.57323	1.28405	2.065	1.47922	1.68408	1.38441	1.67756	1.56697	1.44344	1.77193	1.5649	1.59532	1.6621	1.77758	2.01379	1.57527	1.6003	1.96607	1.83485	1.58394	1.55572	1.65943	1.89157	1.93565	1.60495	1.49456	1.91274	1.773	2.09172	1.66541	2.12828	1.90856	1.91202	1.6198	1.90455
24:00:00	1.80287	1.55837	1.49148	1.63016	1.67993	1.5396	1.2693	1.73994	1.71938	1.74108	1.55902	1.33305	1.75559	1.76596	1.58295	1.35057	1.9616	1.37777	1.76426	1.33235	1.48423	1.62356	1.56587	1.42662	1.59228	1.62808	1.55957	1.6792	1.98667	1.49877	1.65323	2.00159	1.86344	1.66456	1.69305	1.65131	1.85426	1.98	1.69653	1.538	1.80975	1.82655	2.19877	1.66777	2.08807	1.83391	1.90365	1.62483	1.96316
25:00:00	1.73638	1.59193	1.42495	1.56186	1.82045	1.48986	1.33677	1.76867	1.82624	1.80896	1.62621	1.10313	2.07508	1.84366	1.2933	1.2567	2.08423	1.36488	1.51979	1.54952	1.66219	1.65046	1.43648	1.59411	1.73321	1.56626	1.50255	1.89807	2.13193	1.69429	1.79322	2.04598	1.99937	1.72859	1.72235	1.65753	2.03125	1.95854	1.76551	1.52788	1.93914	1.88308	2.20404	1.70148	2.22732	1.96539	1.90592	1.61229	2.00666
26:00:00	1.8703	1.5628	1.46008	1.60357	1.77392	1.6543	1.2916	1.51218	1.8066	1.74744	1.68477	1.2523	2.04811	1.87221	1.71806	1.2954	2.06058	1.64068	1.87183	1.63977	1.60948	1.59873	1.44036	1.63898	1.79544	1.63028	1.53642	1.93233	2.02131	1.45132	1.52982	2.05594	1.98589	1.65344	1.71166	1.68826	1.93108	1.94213	1.6403	1.54559	1.86193	1.86443	2.25161	1.70159	2.15619	1.89507	1.94716	1.63776	2.04769
27:00:00	1.85314	1.57503	1.4715	1.58622	1.78101	1.5412	1.19247	1.52047	1.87473	1.88759	1.76019	1.31424	2.01117	1.83535	1.64344	1.3862	2.15588	1.60812	1.74942	1.41004	1.84811	1.81762	1.60906	1.54784	1.74771	1.6987	1.56136	1.80796	2.19559	1.46777	1.58467	2.05867	2.05339	1.65858	1.72822	1.63625	2.00852	1.92114	1.75842	1.51543	1.85359	1.76474	2.20872	1.71367	2.15178	1.95093	1.75812	1.63638	2.06971
28:00:00	1.91036	1.62339	1.4584	1.549	1.88771	1.61142	1.31156	1.8256	1.82307	1.94439	1.75169	1.43491	2.17397	1.83909	1.63457	1.35183	2.16529	1.46454	1.74876	1.36544	1.49631	1.85876	1.73014	1.39878	1.9545	1.69417	1.63582	1.85319	2.37559	1.7478	1.70352	1.93827	2.10819	1.77405	1.73205	1.7387	2.05307	2.14298	1.76707	1.58526	1.88869	1.91426	2.41811	1.7742	2.30625	2.11207	2.06872	1.66067	2.17591
29:00:00	1.90753	1.72736	1.48767	1.69254	1.78732	1.74735	1.42018	1.84336	1.87767	1.83551	1.67267	1.41176	2.14703	1.62036	1.4781	1.24926	2.2419	1.60145	1.68272	1.46463	1.55731	1.97207	1.8192	1.62095	1.81686	1.5998	1.55179	2.07711	2.31339	1.59428	1.46298	1.92115	2.1104	1.7533	1.70158	1.77914	2.0371	2.02094	1.75706	1.65943	1.94372	1.92033	2.21693	1.76724	2.20006	1.96048	1.98913	1.64837	2.153
30:00:00	1.87631	1.78066	1.52285	1.46597	2.02092	1.78679	1.34945	1.67323	2.03021	2.11947	1.62611	1.3357	2.26755	1.70886	1.71552	1.50337	2.2092	1.39492	1.67133	1.50163	1.45047	1.60209	1.56105	1.31644	1.80257	1.82066	1.85524	1.79017	2.28361	1.77624	1.87156	1.68979	2.25223	1.85998	1.84654	1.70622	2.13974	2.10789	1.80671	1.58848	1.92558	1.90798	2.41687	1.70057	2.38277	2.08286	2.03821	1.65541	2.20798
31:00:00	1.8829	1.77398	1.57592	1.66587	1.83151	1.73838	1.423	1.82971	1.85572	1.82935	1.54153	1.09688	2.26298	2.05773	1.71702	1.39135	2.13264	1.63707	1.60822	1.6218	1.52742	1.59675	1.61835	1.26966	1.7122	1.59407	1.53235	1.75854	2.24126	1.44734	1.52036	1.65334	2.24704	1.82166	1.83922	1.70834	2.13434	1.98973	1.84465	1.45401	1.93752	1.92194	2.46055	1.78001	2.2844	2.06736	1.98447	1.63898	2.17555
32:00:00	1.99286	1.87681	1.5598	1.69151	2.07614	1.86329	1.48875	1.81519	2.02648	2.04587	1.91217	1.41945	2.27254	1.75002	1.68984	1.51202	2.39017	1.56637	1.83818	1.696	1.88613	1.91021	1.7781	1.46441	1.74391	1.72318	1.70956	1.69239	2.48177	1.76297	1.64854	1.79	2.2725	1.8515	1.80835	1.67268	2.16466	2.14095	1.77923	1.56729	1.95612	1.92526	2.40547	1.88777	2.47478	2.08249	2.20523	1.73458	2.23789
33:00:00	1.89776	1.74226	1.60499	1.73915	1.85122	1.76859	1.32112	1.43994	2.07231	1.86931	1.58107	1.25749	2.32937	1.81914	1.50283	1.57639	2.3977	1.76503	1.58606	1.52795	1.69129	1.84585	1.60021	1.34672	1.81326	1.74892	1.66355	1.95727	2.47131	1.65565	1.63697	1.8413	2.27543	1.82173	1.87063	1.78347	2.21763	2.20137	1.91096	1.68417	2.01735	1.88354	2.41668	1.95128	2.46163	2.17447	2.04259	1.75901	2.29618
34:00:00	2.06027	1.88349	1.43349	1.66569	1.9639	1.82033	1.52352	1.70531	2.12395	2.10195	1.76503	1.47851	2.39267	1.83727	2.0341	1.4161	2.37389	1.61121	1.59333	1.32772	1.82776	1.98303	1.71284	1.55675	1.87797	1.78354	1.82755	2.06551	2.47105	1.77401	1.62142	1.81628	2.32093	1.85795	1.89351	1.82292	2.24048	2.26287	1.92898	1.71599	2.05978	1.9861	2.50646	1.94733	2.46326	2.15874	2.06519	1.71581	2.36044
35:00:00	1.96962	1.66067	1.40056	1.58768	1.90786	1.89631	1.33426	1.68258	2.24427	1.89204	1.71711	1.32102	2.43465	1.92319	1.70286	1.379	2.51218	1.541	1.78744	1.48856	1.6816	1.75504	1.63954	1.26808	1.76831	1.69707	1.70314	1.87482	2.71516	2.05544	1.87373	2.06339	2.40709	1.96073	1.82785	1.85459	2.32382	2.25	1.9513	1.78245	2.12901	2.11499	2.55778	1.92528	2.52005	2.16881	2.19981	1.79554	2.34917
36:00:00	2.07479	1.80336	1.54344	1.7672	1.96123	1.62665	1.47724	1.68184	2.26433	2.16449	1.77545	1.28787	2.39497	1.90257	1.68323	1.32611	2.64058	1.85751	1.72654	1.51651	1.76547	2.03439	1.90372	1.58078	1.98615	1.94832	1.81799	2.02609	2.70005	1.95271	1.83367	2.10487	2.50228	1.98823	2.09815	1.89899	2.38478	2.30951	2.01657	1.72855	2.10555	2.10516	2.58312	1.96491	2.56255	2.30939	2.10465	1.8693	2.35685
37:00:00	2.05928	1.96725	1.57712	1.76981	2.04063	1.92778	1.41885	1.83098	2.19198	2.07577	1.74481	1.25451	2.45645	1.99583	1.43147	1.40749	2.63064	1.70814	1.56921	1.57041	1.96657	1.98351	1.7837	1.61209	2.02455	1.8257	1.78001	2.00974	2.70843	1.85748	1.79735	2.14304	2.44237	2.0809	1.95883	1.96838	2.48408	2.40242	2.01046	1.7986	2.15053	2.0812	2.61485	2.02947	2.71367	2.26661	2.24173	1.8083	2.41632
38:00:00	2.14254	1.98515	1.69028	1.93939	2.01907	1.72197	1.61147	1.83798	2.24211	2.31333	1.91714	1.4781	2.38763	2.01218	1.70814	1.57691	2.49594	1.73048	1.75466	1.63517	1.65002	2.19416	1.70235	1.47536	1.88521	2.04438	2.00081	1.82757	2.71985	2.00466	1.86968	2.08416	2.50876	2.0749	2.135	1.98711	2.39823	2.36619	2.02044	1.75567	2.14956	2.18987	2.75789	2.12297	2.651	2.35124	2.34514	1.9152	2.44743
39:00:00	2.05683	1.90373	1.71861	1.82503	2.09398	1.75313	1.39912	1.68471	2.29223	2.12897	1.75589	1.28593	2.57777	1.75771	1.69565	1.61074	2.75187	1.57639	1.72617	1.96699	1.94197	2.11429	1.84593	1.79963	2.11941	2.02559	1.81055	2.18302	2.77892	1.88246	1.94021	1.98226	2.677	2.10795	2.10849	1.86796	2.49144	2.56862	2.0986	1.71464	2.34661	2.25607	2.80817	2.10079	2.82868	2.33292	2.40554	1.99236	2.46702
40:00:00	2.14409	2.01512	1.49129	1.86865	1.95632	1.75699	1.47067	1.69049	2.40165	2.12546	1.90418	1.5093	2.54949	2.04638	1.70954	1.51703	2.73534	1.65521	1.92179	1.91071	1.89669	1.99524	2.06337	1.75399	1.90484	1.81284	1.90567	2.20402	2.85049	2.03803	1.86136	1.86731	2.57379	2.17302	2.31324	2.07371	2.48166	2.58304	2.09726	1.92513	2.29222	2.30039	2.79471	2.22167	2.74599	2.50164	2.35292	1.97393	2.50169
41:00:00	2.09384	2.06876	1.7647	1.89519	2.2026	1.90585	1.47269	1.9	2.40572	1.8517	1.78915	1.39699	2.62526	1.82182	1.69477	1.54697	2.84459	1.85416	1.76814	1.80541	1.93012	1.90075	2.0092	1.79139	1.93631	1.99833	1.96591	2.08123	3.06813	1.92391	1.84739	2.07316	2.67159	2.19269	2.27034	2.03906	2.62046	2.61903	2.19	1.79818	2.26124	2.40787	2.78263	2.19438	2.83991	2.348	2.28849	1.94309	2.49991
42:00:00	2.31996	2.16776	1.93727	1.96147	2.27312	2.07706	1.55429	2.14604	2.46486	2.27766	2.09802	1.52464	2.66638	1.78411	1.82374	1.62917	2.85676	1.96461	1.98236	1.8525	1.75348	2.1675	2.03069	1.82991	2.12792	2.10056	1.90202	1.88108	3.11806	1.98673	1.96775	2.23419	2.79936	2.20479	2.31173	2.13405	2.56951	2.65496	2.31307	1.99114	2.38386	2.3701	3.0682	2.28181	2.94035	2.55726	2.46062	2.03945	2.55034
43:00:00	2.33998	2.14982	1.86794	2.01469	2.25267	2.06599	1.59526	2.08619	2.53751	2.21068	1.99041	1.50572	2.78391	2.07456	1.74762	1.65258	2.93716	1.94617	2.0701	2.05977	2.01281	2.06662	1.95921	1.71861	2.04103	1.96872	1.97706	2.15871	2.99177	2.2354	1.95903	2.26391	2.72491	2.11062	2.34484	2.16956	2.58503	2.64338	2.33994	1.96387	2.48739	2.37997	2.956	2.20715	2.98963	2.49251	2.37351	2.09318	2.55122
44:00:00	2.42262	2.0474	1.86099	1.94669	2.33943	2.05067	1.63342	1.99762	2.65149	2.34615	2.12406	1.56118	2.83677	2.07058	1.80595	1.70322	3.05673	1.82416	2.1365	1.84989	2.1525	2.14771	2.03806	1.67294	2.01786	2.15307	2.23224	2.19217	3.17948	2.2553	2.11536	2.03486	3.09246	2.37266	2.54972	2.28384	2.84945	2.62319	2.38656	2.08887	2.44892	2.40809	3.10916	2.37694	3.14149	2.60773	2.47841	2.17018	2.59957
45:00:00	2.3295	2.122	1.72786	2.09159	2.36506	2.14442	1.57909	1.86788	2.52592	2.38991	2.08805	1.56455	2.77768	2.11044	2.08927	1.52564	3.21919	1.98176	2.04771	1.90572	2.04072	2.1411	2.1151	1.93765	2.17151	2.11704	2.01717	2.13394	3.0991	2.09948	1.97904	2.21353	2.96693	2.26322	2.42041	2.17119	2.75091	2.87614	2.28067	2.03467	2.56782	2.38982	3.07343	2.23214	3.21144	2.58953	2.61097	2.15258	2.58976
46:00:00	2.41822	2.14865	1.77004	2.05867	2.35253	1.82564	1.57371	1.9807	2.65923	2.53698	1.89462	1.50205	2.88583	2.06983	1.86212	1.68089	3.29141	1.90668	1.94696	2.05635	2.03489	2.4935	2.14547	1.77111	2.40496	2.26757	2.35676	2.277	3.29301	2.11754	2.07735	2.28558	3.07157	2.50956	2.44989	2.25144	2.94872	2.86715	2.27964	2.02461	2.55891	2.56607	3.04665	2.4396	3.31581	2.60808	2.62971	2.23275	2.63819
47:00:00	2.4638	2.38782	1.80293	2.18554	2.30557	2.04622	1.53062	2.05667	2.71223	2.3821	1.9745	1.40238	2.91026	2.20083	2.07165	1.7331	3.24861	1.97575	2.08609	1.94772	1.97514	2.36452	2.16794	1.80217	2.2664	2.20368	2.09598	2.22242	3.27196	2.3172	2.03948	2.04265	3.17817	2.49825	2.46854	2.27528	3.0234	2.97462	2.46965	2.06402	2.78419	2.5602	3.21528	2.47928	3.33255	2.72795	2.70639	2.33431	2.6289
48:00:00	2.56555	2.40454	1.91821	2.28029	2.46687	1.97602	1.73812	2.23798	2.66358	2.58563	2.14712	1.55962	2.94128	2.13154	1.95622	1.69772	3.57385	2.17413	2.30268	2.20792	2.068	2.31929	2.09755	1.79927	2.58874	2.36666	2.20099	2.34294	3.61867	2.39302	2.33883	2.34154	3.22245	2.47818	2.67884	2.43832	3.05743	2.8965	2.57992	2.27434	2.73556	2.71559	3.24422	2.59022	3.45949	2.8054	2.65957	2.39183	2.66487
49:00:00	2.60187	2.41913	1.82688	2.32299	2.62685	2.00953	1.6638	2.0413	2.79792	2.70426	2.18606	1.62693	2.97122	2.29896	1.9075	1.70525	3.55262	2.0236	2.20203	2.24483	2.20199	2.57399	2.30449	2.08707	2.44442	2.47979	2.35299	2.40225	3.53801	2.26681	2.23621	2.31233	3.40508	2.60039	2.6603	2.47733	3.16665	3.09451	2.73441	2.30033	3.01996	2.57744	3.1848	2.68104	3.61747	2.91748	2.79751	2.42585	2.65747
50:00:00	2.65026	2.40922	1.906	2.18416	2.57274	2.23636	1.66473	2.08134	2.94872	2.36775	2.23324	1.72358	2.99687	2.14022	2.12326	1.77814	3.61056	2.26163	2.32226	2.00119	2.13607	2.35119	2.1785	1.72128	2.59337	2.27171	2.20448	2.47847	3.58411	2.40836	2.27747	2.47232	3.42079	2.6761	2.76961	2.55233	3.18191	3.31341	2.65694	2.37189	2.84177	2.87095	3.33423	2.77042	3.74972	3.02755	2.84066	2.55791	2.68293
51:00:00	2.86542	2.58143	2.07882	2.38953	2.78939	2.14808	1.81275	2.30412	2.9288	2.65456	2.43356	1.76662	3.05294	2.58109	2.17743	1.79725	3.6591	2.25581	2.15943	2.02809	2.23425	2.35693	2.32912	1.91885	2.60645	2.36504	2.36412	2.51855	3.76154	2.43924	2.42423	2.39378	3.41885	2.80788	2.92855	2.61771	3.32759	3.27036	2.85756	2.48849	2.97534	2.95413	3.56988	2.91333	3.7656	3.229	2.99999	2.50499	2.71942
52:00:00	2.80966	2.55396	2.12005	2.49426	2.61015	2.27389	1.76991	2.45749	2.89287	2.77436	2.30721	1.67134	3.08477	2.57819	1.93125	1.81056	3.74133	2.34271	2.40296	1.91739	2.36095	2.40939	2.33302	1.90214	2.56286	2.46658	2.42571	2.56287	3.73849	2.49898	2.29714	2.40123	3.55459	2.76726	3.00163	2.64877	3.36793	3.33499	2.79584	2.47798	2.9579	2.99514	3.47358	2.90429	3.73341	3.02631	2.89127	2.58951	2.7077
53:00:00	2.92502	2.76952	2.20335	2.5287	2.81358	2.16978	1.7681	2.29328	3.00531	2.96541	2.33079	1.62828	3.16312	2.77183	2.33151	1.8569	4.0994	2.50059	2.386	2.16711	2.47998	2.79903	2.41763	1.95666	2.89917	2.3098	2.40071	2.64086	3.95142	2.61719	2.35357	2.57741	3.68313	3.03834	3.16693	2.75539	3.51479	3.47564	3.01852	2.52876	3.17649	3.11944	3.68071	2.95657	3.98653	3.33516	3.15958	2.74921	2.74446
54:00:00	2.88559	2.79534	2.17474	2.49985	2.83187	2.42643	1.84997	2.3505	3.07103	2.92485	2.29873	1.73798	3.10364	2.4904	2.20576	1.76527	4.15964	2.32186	2.41496	2.35486	2.5049	2.49806	2.35546	2.15394	2.84593	2.54254	2.49709	2.58848	3.80068	2.53043	2.43265	2.71914	3.66092	2.95284	2.99932	2.64066	3.65326	3.43505	2.93658	2.41972	3.23129	3.03102	3.5623	2.75822	3.85136	3.35667	2.92237	2.6518	2.75212
55:00:00	2.91455	2.70731	2.21605	2.53789	2.94614	2.26515	1.77248	2.26394	3.24677	2.94584	2.60331	1.70756	3.17955	2.67232	2.32276	1.78557	4.17519	2.55358	2.62754	2.16111	2.58736	3.00213	2.4406	2.18222	2.75677	2.59496	2.51247	2.69906	4.11765	2.82628	2.53741	2.56518	3.89002	3.11395	3.09749	2.69946	3.61863	3.72209	3.05123	2.50278	3.4879	3.2595	3.77092	3.00982	4.26643	3.43506	3.29382	2.87846	2.74973
56:00:00	2.96146	2.87863	2.23046	2.65651	3.0013	2.53257	1.9075	2.56555	3.19033	2.91478	2.31545	1.78948	3.20262	2.62037	2.29969	1.7003	4.4566	2.53368	2.54661	2.35592	2.31539	2.64758	2.47136	1.88172	2.96346	2.76204	2.55694	2.94327	4.14695	2.53449	2.49044	2.81478	3.8288	3.12402	3.2088	2.99936	3.85062	3.65501	3.28247	2.76937	3.46321	3.15597	3.82671	3.09806	4.31991	3.48371	3.30018	2.90707	2.75812
57:00:00	3.16368	3.01594	2.27774	2.49389	3.14629	2.41259	1.99058	2.41258	3.40889	3.30267	2.58319	1.83655	3.26499	2.75791	2.27082	1.94434	4.3292	2.45037	2.69216	2.26081	2.68778	2.52239	2.47517	2.08788	3.08678	2.68975	2.65212	2.84831	4.27741	2.86829	2.54166	2.93079	3.97994	3.29938	3.43225	2.99037	4.03582	3.83828	3.32458	2.88733	3.67979	3.46261	4.09096	3.26196	4.29807	3.6619	3.42566	3.15742	2.76997
58:00:00	3.15608	3.10864	2.55704	2.81389	3.11121	2.58652	1.98097	2.67325	3.30448	3.38431	2.83149	1.80546	3.30883	2.64446	2.4438	1.98482	4.39357	2.62013	2.86639	2.53314	2.56948	2.82213	2.45903	2.04658	2.807	2.84223	2.7303	2.71815	4.29379	2.86314	2.66407	2.86466	4.04715	3.34307	3.45249	3.03877	4.05381	4.01868	3.33715	2.90308	3.51728	3.58087	4.12307	3.33387	4.39627	3.70695	3.49504	3.11664	2.7804
59:00:00	3.30793	3.30937	2.52936	2.81934	3.17597	2.6493	1.94661	2.55375	3.45716	3.35108	2.87198	1.83793	3.31582	3.09004	2.20706	1.9025	4.69872	2.6169	2.87132	2.38162	2.49894	3.11892	2.63507	2.16114	3.18585	2.94407	2.79372	2.7928	4.48141	2.8742	2.56317	3.00574	4.24819	3.27686	3.66161	3.09625	4.22951	4.0114	3.523	3.01076	3.80736	3.76915	4.13537	3.40973	4.53613	3.86881	3.59294	3.21645	2.77728
60:00:00	3.27623	3.28904	2.54173	2.96379	3.23691	2.74264	2.07714	2.77852	3.40591	3.20022	2.56035	1.81635	3.34714	2.88093	2.41407	1.90324	4.98267	2.72464	2.74964	2.30338	2.74105	3.00459	2.68509	2.35327	3.29783	2.86115	2.68923	2.93905	4.56773	3.15063	2.68628	3.00714	4.21573	3.45512	3.59084	2.99368	4.23054	3.9727	3.49953	2.91137	3.79194	3.60576	4.19829	3.33434	4.69372	3.87584	3.55009	3.21071	2.78149
61:00:00	3.41944	3.39007	2.73253	3.06202	3.25798	3.03252	2.28062	2.73807	3.51761	3.25713	2.82272	1.98829	3.34481	2.73132	2.5767	1.90545	5.17357	2.95415	2.86541	2.49729	2.83936	3.40861	2.7246	2.30484	3.28784	3.01258	2.8215	3.14753	4.66343	3.16582	2.7656	3.01719	4.32262	3.49613	3.75685	3.11518	4.41582	4.18504	3.6207	3.14723	4.13761	3.89662	4.31407	3.37752	4.9161	3.91204	3.56973	3.29673	2.78183
62:00:00	3.53437	3.38054	2.63791	3.04781	3.49195	2.98952	2.15378	2.80144	3.56516	3.47099	2.84925	2.01719	3.40853	3.39351	2.52667	2.00988	5.20905	2.82365	2.9334	2.65235	3.09814	3.33577	2.74289	2.34184	3.19377	2.83658	2.92592	3.07014	4.71529	3.27805	2.88734	3.03529	4.40099	3.65271	3.93317	3.29732	4.41134	4.33969	3.73677	3.40302	3.97681	4.10144	4.41581	3.6613	5.19075	4.1745	3.74834	3.34188	2.80539
63:00:00	3.77099	3.55706	2.94768	3.14142	3.47105	3.09737	2.34271	2.85138	3.58951	3.59327	3.05134	1.99655	3.41732	3.14253	2.47164	2.04165	5.4639	2.93289	3.11501	2.73179	3.24471	3.3545	2.82296	2.47627	3.5489	3.09953	3.02816	3.16408	4.91056	3.27371	2.94962	3.16189	4.56361	3.73436	4.00133	3.3261	4.4523	4.45122	3.79229	3.23628	4.33719	4.04694	4.35694	3.78543	5.07889	4.19761	3.73584	3.49326	2.80131
64:00:00	3.79945	3.50764	2.7928	3.25115	3.60987	3.15134	2.27549	2.7203	3.63158	3.68465	3.02907	2.00636	3.4401	3.25991	2.76381	1.99405	5.7031	3.05717	3.10664	2.86317	3.24261	3.32416	2.78392	2.57957	3.53516	3.20048	3.07097	3.20182	5.03111	3.3545	2.93246	3.26091	4.78282	3.87611	4.14559	3.4022	4.58511	4.63572	4.07143	3.46158	4.53609	4.2148	4.51219	3.74023	5.14576	4.39813	3.87536	3.38162	2.80458
65:00:00	4.03648	3.62096	2.79815	3.30097	3.80271	3.30225	2.42792	2.9274	3.74484	3.56552	2.90983	2.04458	3.4687	3.51938	2.8064	2.08573	5.55925	2.9745	3.06348	2.75726	3.17251	3.21768	2.83206	2.5906	3.65195	3.2006	2.95082	3.25995	4.93948	3.41021	2.98475	3.32377	4.80889	3.99674	4.16168	3.42119	4.90718	4.76502	4.05178	3.55574	4.67713	4.26804	4.57103	3.8636	5.34241	4.49587	4.14842	3.70066	2.81044
66:00:00	4.22397	3.75816	2.87898	3.43869	3.75735	3.28604	2.38739	3.07792	3.79216	3.7303	2.97547	2.12177	3.44434	3.54911	2.83554	2.11864	5.73967	3.05773	3.1194	2.78821	3.32253	3.35848	2.82555	2.58271	3.7347	3.19591	3.09945	3.37502	5.12733	3.701	2.9858	3.37034	4.96419	4.0139	4.34974	3.5942	4.9209	4.85584	4.32058	3.64138	4.79779	4.36367	4.76587	4.05325	5.64408	4.50168	4.21939	3.71174	2.80712
67:00:00	4.01745	3.8955	2.89383	3.20689	3.89056	3.56341	2.50572	3.12376	3.77525	3.64383	2.90239	2.05907	3.47155	3.38498	2.85988	2.0264	5.96706	3.23151	3.30056	3.00906	3.27636	3.50164	2.87381	2.81393	3.96201	3.28942	3.09591	3.46504	5.31125	3.48781	3.048	3.46179	5.0682	4.14294	4.39614	3.69582	4.94871	4.94631	4.4028	3.81956	4.79063	4.58386	4.82111	4.16777	5.60306	4.67496	4.31938	3.81914	2.81435
68:00:00	4.21369	4.11965	3.18942	3.58522	3.737	3.43331	2.47818	3.0876	3.82956	4.01537	3.14207	2.03853	3.47603	3.93139	2.91044	2.13787	6.10806	3.14846	3.32558	2.87068	3.3076	3.71257	2.94326	2.76886	4.07069	3.23551	3.25423	3.52617	5.40578	3.68058	3.02921	3.49221	5.19429	4.23559	4.6779	3.75934	5.29135	5.1014	4.20723	3.73437	5.09328	4.51214	4.88283	4.24402	5.6402	4.66747	4.38342	3.87905	2.81702
69:00:00	4.39698	4.17025	3.26796	3.5601	4.20699	3.79586	2.66605	3.16716	3.88252	3.89514	3.16244	2.16284	3.5019	3.57855	3.0444	2.14717	6.2505	3.31468	3.32664	2.97254	3.45471	3.64207	2.92928	2.65786	4.00511	3.39496	3.27653	3.38421	5.45848	3.72446	3.15141	3.33716	4.98081	4.29212	4.58512	3.77914	5.0821	5.08412	4.53175	3.96088	4.99298	4.67844	4.92295	4.24284	5.78949	4.89169	4.63507	4.13622	2.82214
70:00:00	4.69998	4.17285	3.38053	3.6451	4.24329	3.47076	2.58398	3.1988	3.87095	4.00539	3.20552	2.1272	3.50383	3.89852	3.08664	2.16283	6.64004	3.38449	3.38501	3.17462	3.67311	3.55931	2.98841	2.90456	4.01705	3.47127	3.2588	3.4838	5.66647	3.69887	3.25805	3.68836	5.163	4.40334	4.65681	3.99215	5.44634	5.25928	4.55087	4.07062	5.37892	4.79417	5.02607	4.32318	6.19802	4.90357	4.6809	4.17219	2.82202
71:00:00	4.55125	4.14995	3.44488	3.76806	4.1874	3.71855	2.57141	3.11801	3.90234	4.04895	3.38562	2.13138	3.48589	3.62026	3.01883	2.15491	6.46536	3.44136	3.4604	3.10631	3.6958	3.73811	3.00785	3.02481	4.19968	3.52329	3.34398	3.58353	5.62578	3.77218	3.31286	3.65415	5.36731	4.47118	4.76593	3.95283	5.50724	5.23436	4.76382	4.17168	5.58338	4.96209	5.17409	4.41608	6.31684	5.13002	4.81566	4.21952	2.82567
72:00:00	5.12902	4.41682	3.46228	3.8042	4.5561	3.76142	2.77297	3.37399	3.94638	4.31308	3.38842	2.17821	3.51253	3.87574	3.06566	2.191	6.84342	3.49959	3.51016	3.26481	3.76656	3.70816	3.02697	3.06919	4.43729	3.54544	3.28185	3.53274	5.77787	3.80117	3.29718	3.67015	5.5335	4.62832	4.8263	4.02015	5.70444	5.42042	4.85182	4.23375	5.72012	5.15497	5.2921	4.55044	6.40186	5.29897	5.10353	4.40734	2.82684
[truncated: 335 more columns]

## Sheet: Sheet1
Vessel Name: 20220905_Stephen_A549_Plate1
Metric: Phase Object Confluence (%)
Cell Type:
Passage: 0
Notes:
Analysis: A549_Stephen_20220905
Date Time	Elapsed	A1, Image 1	A1, Image 2	A1, Image 3	A1, Image 4	A1, Image 5	A1, Image 6	A1, Image 7	A1, Image 8	A1, Image 9	A1, Image 10	A1, Image 11	A1, Image 12	A1, Image 13	A1, Image 14	A1, Image 15	A1, Image 16	B1, Image 1	B1, Image 2	B1, Image 3	B1, Image 4	B1, Image 5	B1, Image 6	B1, Image 7	B1, Image 8	B1, Image 9	B1, Image 10	B1, Image 11	B1, Image 12	B1, Image 13	B1, Image 14	B1, Image 15	B1, Image 16	C1, Image 1	C1, Image 2	C1, Image 3	C1, Image 4	C1, Image 5	C1, Image 6	C1, Image 7	C1, Image 8	C1, Image 9	C1, Image 10	C1, Image 11	C1, Image 12	C1, Image 13	C1, Image 14	C1, Image 15	C1, Image 16
2022-09-05 08:25:00	0	2.72932	5.0631	6.48731	17.1456	3.5833	5.50406	9.23719	16.4216	5.53779	3.33178	8.14733	14.2853	2.51646	5.82659	4.50421	8.87613	5.6599	7.78027	15.991	31.1554	4.4002	5.91551	8.39017	12.132	3.57244	6.73541	8.02905	8.08723	3.35029	6.44388	10.6545	10.2747	4.27953	7.93303	10.3036	20.366	3.59129	6.64397	7.11491	9.73599	4.02282	4.44643	6.97505	10.6713	2.30578	5.14061	11.9114	15.4566
2022-09-05 09:25:00	1	5.41924	6.82651	9.01954	18.2727	9.5066	8.48735	13.6812	19.0383	16.169	8.17096	12.3148	18.5518	10.3808	10.2964	9.94168	12.7882	9.62897	9.79786	17.5951	36.5739	9.68354	8.06688	10.169	13.8104	7.3641	12.4883	11.8604	10.3931	10.5391	10.1105	14.9506	15.7555	7.20505	11.3704	16.2656	26.1816	7.76149	13.151	14.6822	14.2254	9.81862	10.3137	12.1021	13.432	7.03077	10.0761	15.1054	16.5042
2022-09-05 10:25:00	2	5.42887	7.34887	7.33542	17.6403	9.96066	7.99163	12.7567	19.603	17.2217	8.82341	13.2111	19.4623	10.2981	10.5691	8.91793	14.5593	8.99544	11.1327	17.9333	35.0957	9.60296	9.14192	9.88432	15.8704	7.8446	13.3846	12.7699	9.15169	8.38246	9.6315	14.4088	15.6784	7.69729	11.3519	15.3408	27.8208	7.70474	11.929	13.0403	13.7906	9.70232	10.0153	12.2865	12.2222	7.6949	9.28875	15.7132	17.2152
2022-09-05 11:25:00	3	6.0805	6.97184	8.7347	19.3604	9.05328	8.03069	12.3287	20.9235	16.2611	8.03745	11.4179	19.4067	9.36059	9.9298	9.61149	14.3706	10.4223	11.9158	20.3685	35.8672	9.66961	9.27734	10.479	14.0257	7.32271	12.5983	14.5966	9.65206	9.45251	10.3701	14.5138	15.4111	7.36895	11.3529	16.0224	27.1906	7.49891	11.8997	13.7754	12.5192	9.94086	10.0259	12.3501	13.7906	8.34435	10.0475	15.6538	18.6222
2022-09-05 12:25:00	4	5.75161	7.83483	9.22585	17.709	10.2122	8.22682	14.9672	22.9674	18.0616	8.52307	10.181	18.8511	10.1994	9.83207	9.07472	13.3458	9.41891	11.1342	21.1731	40.5213	10.0216	9.38067	12.434	14.6553	8.56821	14.0439	14.6126	11.0681	9.47641	10.8488	14.5035	15.0556	8.06839	11.5357	18.1378	27.942	7.84057	13.2572	14.1958	14.9538	10.7624	10.9673	12.8272	15.1284	8.16311	10.9671	17.1703	19.6507
2022-09-05 13:25:00	5	6.12489	6.76546	9.32078	18.674	9.87277	8.67549	14.5563	19.7064	17.7912	9.27106	13.6896	19.6182	9.45647	11.091	8.16174	14.8256	10.0618	11.6361	21.5663	40.6642	10.1739	8.49445	12.1756	13.6851	8.21658	15.2135	15.4726	11.6325	8.43614	10.8109	15.8305	17.3296	7.59424	12.9846	17.0972	30.328	8.42862	13.566	13.9338	15.5456	9.81056	11.2437	12.6185	14.2678	8.25045	9.77607	16.6565	18.4219
2022-09-05 14:25:00	6	6.20035	8.34688	9.94004	22.4462	10.7536	9.05696	15.7755	23.6537	20.4104	9.2098	15.4618	20.7614	12.4448	10.5494	10.3746	16.0829	10.4841	12.5568	24.3751	42.9714	10.0068	9.79752	12.8751	18.0639	9.46624	15.3809	15.4241	11.8072	9.45832	12.4379	16.4776	17.688	8.52949	12.5472	17.7793	30.7837	8.98076	13.4708	15.9919	17.4116	10.8659	11.3039	13.4503	15.772	9.24129	11.5568	16.7185	20.4848
2022-09-05 15:25:00	7	6.20998	8.69127	10.4636	23.1078	11.8881	9.19949	16.3588	24.3295	20.0951	10.0204	16.8992	21.4619	10.9179	11.1376	10.6596	15.9818	10.6139	12.0379	24.1304	40.9342	9.88971	9.81582	11.9922	18.0933	9.80817	15.9488	16.324	12.7801	10.8651	11.6709	17.2455	18.7965	8.84021	12.9979	19.4032	30.5494	9.09371	14.3889	17.1524	16.52	10.2631	11.636	13.4375	16.0223	9.2656	11.2669	18.5739	20.8426
2022-09-05 16:25:00	8	6.62171	8.08758	10.7289	23.1186	11.8163	10.6645	16.2313	22.3185	21.9854	10.9624	16.4744	24.1949	12.767	11.7235	11.0586	16.9344	11.4419	13.5614	24.2928	37.7991	11.1845	10.7065	10.1243	15.3236	11.0106	16.1469	17.0346	12.161	10.9501	12.1419	15.8465	18.957	9.33641	12.98	20.2047	31.3954	9.63744	14.772	16.9405	18.2705	11.2809	12.4313	14.4746	16.9809	9.45551	13.588	17.9782	23.0562
2022-09-05 17:25:00	9	7.81653	8.45614	11.0177	22.7701	11.7052	10.0931	16.6633	25.5111	21.7319	10.4292	16.2215	21.3856	13.2926	12.1829	10.6718	18.1648	12.6279	14.0213	23.034	43.2091	11.198	11.2475	11.9871	17.5791	9.98976	15.5939	16.8695	12.5954	11.2618	13.6779	17.7307	20.3316	9.61265	13.266	20.455	33.864	9.07452	15.163	17.8297	16.5836	11.8783	13.6951	15.4869	16.9389	9.70649	12.1561	19.7925	24.2089
2022-09-05 18:25:00	10	7.2504	7.43267	11.2947	24.7456	11.9658	9.18269	18.3267	24.9727	23.8723	10.479	16.0527	21.0581	12.972	12.1862	11.1696	15.2607	12.6628	13.9316	25.3777	47.3781	11.2363	12.1293	13.8206	19.214	10.8549	16.7521	17.2136	13.8499	11.0242	14.3258	18.3342	20.6206	9.91675	14.1254	18.9898	34.3475	9.28595	15.8273	17.8547	18.8338	12.7626	13.4057	15.1977	18.6729	9.94646	13.6869	20.6654	24.6676
2022-09-05 19:25:00	11	8.01826	8.9856	11.6102	24.0263	10.9573	11.2935	18.1055	27.2246	26.0677	10.9553	19.236	26.3294	14.8551	13.4275	12.7756	19.1989	13.97	15.6488	27.1458	48.7503	12.7089	13.4792	13.9795	21.1547	11.6055	18.5182	20.224	14.7401	11.725	14.2403	17.8156	19.8323	10.0797	15.0018	20.9016	34.0177	10.5472	16.4071	17.5834	19.1429	14.1421	14.4223	15.27	18.4947	10.8685	14.3039	21.0309	24.3114
2022-09-05 20:25:00	12	7.92812	9.20857	11.68	25.5673	14.4104	11.5662	18.3387	28.7979	25.9062	10.7295	18.4157	25.2489	13.4207	14.7249	12.1171	18.7113	13.7923	16.3155	28.5929	55.1436	12.4987	14.1908	13.8405	17.9614	11.4538	18.7551	21.4304	14.0529	13.2623	14.7464	18.6464	22.5733	10.3326	15.2882	22.8468	37.6641	10.3719	16.2368	20.1692	19.9413	13.3674	13.7185	16.0056	18.0553	10.6471	14.5552	21.3785	25.7502
2022-09-05 21:25:00	13	8.01157	10.7131	12.2153	27.5051	14.7529	12.4284	20.0306	32.3963	26.2328	9.38326	18.6209	26.7538	15.2978	13.9465	12.3161	20.3355	12.9201	16.7549	29.3801	54.9834	13.3217	13.3782	14.5125	20.3476	11.9613	17.311	21.8651	14.7815	13.8805	14.3622	19.9245	23.6368	11.9164	15.4739	23.8	34.9459	10.9111	18.2707	21.5866	20.6637	14.4266	14.9048	17.5599	21.1024	11.619	16.1892	24.2691	26.0237
2022-09-05 22:25:00	14	8.481	10.8973	12.5818	27.1702	13.2908	11.6357	19.5022	31.0374	26.4348	12.5037	19.2879	27.6804	15.6201	13.5752	13.0802	21.7083	14.6904	17.0833	31.2824	58.5104	14.3223	13.0447	14.8523	23.5564	11.6979	18.4338	21.385	16.617	14.9064	15.4367	21.8997	25.2512	11.8621	14.9368	24.9104	39.9086	10.6783	18.4751	22.6341	21.2011	13.8931	14.3124	17.4377	19.6252	10.9031	16.2311	23.5229	27.0425
2022-09-05 23:25:00	15	8.29996	10.997	13.6168	29.1887	11.8395	12.695	19.1868	31.5504	27.2117	13.6156	21.6346	29.6144	15.954	15.4377	14.4716	16.4726	16.2301	17.9735	30.1198	55.9768	14.3734	14.2705	14.8658	23.0472	12.5918	20.8573	23.4462	17.5723	13.2184	15.5626	19.2907	24.4446	11.9282	16.6334	23.5266	40.9524	11.052	17.7803	21.0018	21.9991	15.8289	14.2514	16.2374	21.4041	11.8548	16.4821	23.8532	29.4961
2022-09-06 00:25:00	16	8.84929	11.3179	13.1299	28.5172	17.4239	12.9955	19.5539	30.9684	31.7554	13.3003	18.1492	28.4685	16.7034	18.2466	15.1194	23.11	16.3275	18.3357	31.7668	53.7809	15.2048	13.7796	14.0661	23.485	13.1553	19.0247	21.8363	18.1056	14.6785	16.7174	23.3687	26.325	13.3154	16.6601	26.3347	44.4285	11.7297	19.6217	22.0995	22.9623	16.1814	15.5333	17.5584	23.0935	12.3879	17.0848	24.242	29.5335
2022-09-06 01:25:00	17	8.54185	11.5308	14.0623	30.5099	15.3787	14.2797	21.2676	34.2418	31.2094	13.6755	21.1465	32.3121	17.2809	16.8115	15.0569	22.8625	16.1026	19.549	34.1414	61.836	14.4553	13.9752	14.8544	24.6861	11.8223	22.1256	21.9488	18.4202	15.0243	15.6462	22.8497	26.8597	12.6135	16.9477	27.1911	44.4832	12.549	19.9695	24.6981	24.7174	15.8575	16.9137	19.3614	24.1397	12.412	16.8267	25.7072	30.5238
2022-09-06 02:25:00	18	10.1603	12.441	14.4864	33.1791	17.9785	14.5994	22.8967	36.7276	34.2774	14.2686	22.1013	32.6179	17.9192	18.087	15.7522	25.1607	16.0171	21.4114	36.4571	66.5183	17.0225	17.686	17.4471	25.7159	15.3317	24.2033	24.2253	18.9006	16.7691	17.0583	26.075	28.2645	14.0583	17.1834	26.7137	44.4987	11.7577	18.6914	23.4303	24.3662	17.6128	15.973	18.6514	24.4841	14.5972	16.7951	26.6313	32.1098
2022-09-06 03:25:00	19	9.56355	12.3637	14.7879	35.1651	17.0091	13.9175	24.7755	36.5995	32.1508	14.4307	22.954	32.4166	17.2349	18.5723	15.7012	25.8972	17.1462	19.3967	36.3558	68.2312	15.6006	17.3617	18.7305	28.4184	14.7162	23.5989	25.9872	18.6212	15.4138	18.2957	24.2154	28.3032	13.0548	18.6185	29.2441	49.3764	13.1464	20.9234	24.873	25.2505	18.4066	17.9449	19.2498	25.2556	13.3821	17.3125	27.978	33.5144
2022-09-06 04:25:00	20	10.5433	11.6256	14.07	34.7272	18.5323	13.732	22.6037	37.446	33.7682	14.8777	22.5134	31.4151	19.788	19.9239	16.7062	26.514	18.4977	21.9205	39.5378	67.7464	18.1691	17.9928	18.6212	29.2211	15.5084	23.6898	25.9444	21.2663	16.8409	19.7232	28.3637	31.3389	13.6972	19.1974	29.6351	47.9647	13.3504	22.3371	26.238	26.9952	18.5522	18.64	19.7055	19.8301	15.041	20.2882	26.2713	33.1585
2022-09-06 05:25:00	21	10.6681	13.2403	16.2678	37.9685	19.7281	16.2693	27.5658	41.936	36.8745	15.8699	25.4814	37.2393	19.3007	20.1319	17.5272	22.4483	18.7719	21.6206	39.4576	67.4299	18.1465	17.6979	18.444	23.5899	16.6702	25.0511	25.0837	20.8513	16.0802	18.7435	26.9565	30.9531	14.2798	19.3213	32.0694	50.4194	12.8062	22.9974	27.52	27.0991	18.1469	19.7052	22.3201	26.0317	15.3434	19.2244	29.8265	34.1433
2022-09-06 06:25:00	22	11.147	13.116	15.5469	39.3912	18.3529	15.9854	26.5661	42.23	34.9793	16.4455	24.7824	35.1576	19.8865	19.5403	17.6747	27.2994	19.4509	22.7445	39.8972	71.8744	17.7475	19.3695	20.5413	31.5368	18.1476	25.1371	25.5095	21.5454	17.3766	20.126	29.4458	32.7682	13.7127	19.6332	33.1388	53.9687	13.4808	23.6092	27.6605	26.8435	18.6062	19.8584	20.4516	26.0968	15.1615	19.6417	28.8751	34.9577
2022-09-06 07:25:00	23	11.8357	13.5366	17.0816	40.2616	21.3525	17.8182	27.5844	44.4179	38.4971	16.8159	24.5214	38.3129	21.3147	20.7167	19.1867	28.4809	21.8712	24.2958	42.3711	70.6148	19.6131	19.7937	20.2986	29.5532	18.2541	25.6316	27.0939	24.0581	19.9353	21.3011	30.8716	32.7126	15.2774	21.0164	32.1732	54.8774	14.2716	23.6843	29.0505	28.7085	20.972	20.6001	22.4098	27.597	15.8739	19.5772	29.1553	38.3695
2022-09-06 08:25:00	24	11.5918	14.3797	16.7364	40.3192	21.148	17.3814	26.9907	40.8286	35.9151	17.6966	24.9379	39.2148	20.6771	22.4079	19.8341	29.9463	21.1002	24.6583	44.7512	74.8007	18.5346	19.0845	23.1623	32.8996	17.9962	27.0832	28.8389	22.3241	17.5143	20.5843	27.7535	34.4665	15.7115	21.7363	34.1539	56.4854	15.4927	23.4772	27.7661	30.9091	20.7899	20.3442	21.9788	27.3661	14.9987	20.7208	31.3306	39.483
2022-09-06 09:25:00	25	12.0962	15.8535	18.2663	43.9554	22.3439	18.887	28.3908	45.8965	44.3353	18.9926	26.925	38.9777	23.5546	21.6527	19.6059	30.1666	21.7164	26.7837	43.5475	73.7885	20.7996	20.71	21.9221	31.4327	18.7681	28.7639	30.2291	25.3535	19.9604	20.6771	31.1864	35.6718	15.9189	21.5908	35.5509	56.6778	16.8933	25.2019	31.5981	32.1432	23.0568	23.8966	24.2855	30.9986	17.8438	23.4047	33.0089	40.5672
2022-09-06 10:25:00	26	13.2974	16.4941	18.5306	44.7976	21.9924	18.5719	27.9699	47.1018	42.7491	18.2158	26.6013	41.0367	21.2765	24.4514	21.8675	33.9827	22.5586	24.8175	46.639	79.5893	20.4991	20.9785	21.2958	32.8865	20.2663	27.9589	29.5114	25.9255	20.2197	23.2399	35.8099	37.5468	17.99	24.2246	37.2119	59.0977	17.2451	26.5004	33.0949	31.1907	23.3745	22.5274	23.1626	31.545	18.0322	23.6492	34.5322	42.7505
2022-09-06 11:25:00	27	13.8837	16.5937	20.6044	45.8259	24.7316	18.9897	32.2634	49.8481	48.006	18.928	27.9403	42.3987	23.9977	25.7147	23.0562	35.4709	23.6975	26.3045	48.5785	77.2772	19.7794	20.8612	24.7817	36.4313	19.5124	28.2083	30.048	27.0475	21.2023	24.9738	32.1553	37.6841	18.8358	24.9449	38.3726	60.6162	18.183	29.1587	35.1531	34.0501	24.5632	24.4968	26.1143	32.8247	15.6023	24.5728	36.4354	44.3166
2022-09-06 12:25:00	28	14.0191	15.458	20.4197	47.2866	24.029	19.2932	32.6701	52.2619	48.7112	20.9875	29.5256	46.6415	25.4591	25.8721	21.981	29.8954	26.3852	28.126	48.1466	82.0324	22.6588	22.2867	25.3291	36.0401	20.1474	31.1724	30.84	25.0784	22.3162	24.7805	32.096	37.234	19.463	26.078	39.0797	59.9008	17.9142	26.2885	33.1341	32.6519	23.7835	24.4146	25.8561	33.6256	18.4733	25.5502	38.5987	44.8078
2022-09-06 13:25:00	29	13.3806	18.0363	19.4783	46.2181	25.9679	19.8094	29.5175	49.5233	47.3997	20.6818	28.034	43.0828	28.2749	26.9418	23.7242	36.8165	25.5872	31.4349	55.921	85.4091	23.6508	23.1171	24.9036	38.638	23.2838	32.18	32.9524	28.887	23.9623	27.9279	37.1514	42.392	18.1172	27.8963	40.4873	65.4543	19.7023	32.1921	38.893	36.9188	25.5523	26.6383	26.4904	34.1595	18.6514	25.3918	35.4846	43.3805
2022-09-06 14:25:00	30	15.4726	18.6528	21.7858	49.6515	27.9444	21.8653	35.3159	53.3066	50.5017	22.6925	31.9126	50.2584	25.7918	28.0101	23.3657	37.9545	28.1967	31.0032	53.6371	86.4688	24.9344	24.1623	25.8114	39.6035	22.0685	30.2351	31.9382	28.9175	23.49	27.5846	37.1048	41.8237	20.7154	27.869	39.6729	66.465	19.1862	30.8483	38.4015	37.3237	26.7086	27.5236	30.0965	37.1972	19.9357	26.4601	39.6964	48.2683
2022-09-06 15:25:00	31	14.8108	19.9027	22.5229	50.7881	25.1024	21.5408	33.7047	51.6244	49.6898	22.8959	31.4204	47.8464	27.2305	29.5605	22.687	38.4495	27.249	31.4534	53.2872	86.2471	24.99	24.1009	26.6392	37.5888	23.7989	33.3085	32.3521	30.2552	26.2055	27.7242	39.0527	43.9084	19.5878	28.1491	40.301	66.8254	20.3063	33.6624	38.1265	38.9997	26.5131	26.6989	29.1979	38.182	20.0832	30.1748	40.6435	48.553
2022-09-06 16:25:00	32	16.4062	19.7121	19.5838	49.8907	29.9991	21.8234	34.5586	56.7852	53.7154	23.2359	33.6324	53.3172	29.2561	29.7815	25.1685	39.2884	29.8519	33.0992	58.5243	86.5603	26.7079	26.9358	27.5692	42.2931	25.445	36.9568	36.1646	32.5971	25.2273	29.7062	40.5021	46.5669	21.3894	30.9699	46.8146	71.5755	21.9436	34.7316	41.1392	41.6117	29.783	27.3838	29.0568	37.5759	21.7431	27.7571	41.1913	48.2002
2022-09-06 17:25:00	33	16.698	20.6169	23.3146	53.8533	27.1649	24.8216	39.049	57.9477	55.1406	24.7608	35.4992	52.4652	29.0751	30.169	24.8127	39.7272	29.0512	32.5206	60.364	86.4262	26.0349	26.5659	28.9095	44.2995	24.8457	36.6462	36.7485	30.5627	26.1097	30.9759	40.0894	46.7319	20.6901	28.7376	45.8146	68.8533	20.4782	32.008	39.8011	40.9802	28.749	27.8558	29.7828	38.4219	20.5034	27.0401	43.0356	50.6159
2022-09-06 18:25:00	34	16.9739	21.1904	25.3995	49.8421	30.1474	23.9741	38.3162	56.9842	56.4233	24.6904	35.3363	55.761	30.4461	32.7704	25.5784	43.4377	31.3681	34.9831	59.1254	89.907	28.0508	29.0035	30.6555	45.301	26.5615	38.0321	38.1553	34.5478	27.6916	32.9991	43.8594	49.5601	22.3743	30.7692	48.3631	72.5747	22.0568	35.4109	42.8914	42.6428	30.0686	27.7392	33.8914	39.5735	20.2215	30.7974	44.7373	49.853
2022-09-06 19:25:00	35	19.1971	22.0866	24.987	58.0467	31.4917	24.5657	39.9281	62.5992	58.8188	25.6955	37.6724	57.6538	29.4621	34.5175	29.7669	43.9308	33.4293	34.9217	63.2032	91.4261	29.2513	32.5124	31.923	46.4794	29.3754	43.0784	41.6759	32.5741	29.035	32.1292	44.2041	47.2027	22.6581	31.914	49.2492	74.5907	22.2049	35.5898	43.9702	44.0737	31.0969	30.4166	34.7846	42.8158	24.719	32.5141	47.9464	55.1845
2022-09-06 20:25:00	36	18.1697	22.9985	27.7998	59.9177	30.6742	27.4874	42.5888	64.0155	61.4754	25.7899	37.6433	53.5628	34.8291	34.7658	27.4231	42.8643	32.7094	35.837	63.6835	89.095	28.3824	31.4704	32.5518	44.8328	27.3009	43.1732	40.041	34.2561	28.8854	32.9737	47.1439	53.2619	25.3536	31.4363	51.1036	76.3287	23.6336	38.7346	46.0602	46.614	30.4141	32.5356	34.1712	43.1208	23.7721	33.6573	47.6096	56.969
2022-09-06 21:25:00	37	20.4879	23.5093	28.8339	60.0221	35.5463	28.0546	42.9765	64.7878	63.5525	26.8391	37.5181	59.9798	35.2548	35.9442	29.9721	46.8531	34.5702	39.3408	64.5744	93.4702	30.4917	31.1913	33.6192	49.9327	29.2433	41.7906	41.9972	38.0032	33.6108	35.1643	47.9435	51.2846	25.2655	35.9854	53.8933	77.5172	23.0719	38.0407	47.5906	45.3154	32.4321	34.7837	37.6349	45.7408	27.368	30.9546	48.9645	53.1416
2022-09-06 22:25:00	38	19.4927	23.5954	28.1477	62.4322	34.9377	27.4581	42.3448	67.9761	65.1929	27.8331	38.7478	59.8786	34.671	36.7238	30.2588	47.4564	34.4382	39.7477	69.5565	94.2265	30.4191	32.2295	33.9457	49.7434	28.8594	43.0455	41.05	39.5106	32.4426	38.0275	48.8349	54.8112	27.5309	34.7345	54.5987	77.9054	25.0186	39.4537	48.6037	44.3681	32.86	36.3756	38.742	45.1073	24.581	36.9738	52.8963	59.7187
2022-09-06 23:25:00	39	20.9982	24.6796	30.067	63.8052	37.2892	29.3921	47.9388	70.7955	68.302	31.5767	42.9541	65.785	39.0124	38.8078	33.5027	51.9022	35.4514	40.2542	71.7032	93.329	33.5534	34.0944	35.7175	49.2638	30.77	46.6715	45.4939	39.9326	34.1849	38.0815	51.5945	58.1785	27.6872	38.6629	55.2015	81.0246	27.2182	41.3015	52.6896	49.9116	36.0519	36.8432	39.3964	47.9922	27.4464	37.6862	52.5212	62.8616
2022-09-07 00:25:00	40	20.9457	25.3938	28.9911	63.5298	35.8301	28.7053	46.1265	72.076	64.2831	33.1128	44.7134	66.4491	37.7994	39.5702	35.1483	50.5057	38.319	41.1709	73.4725	95.904	35.5724	37.1786	37.205	54.6416	32.1896	44.5715	43.9986	41.6292	34.6522	39.8143	53.3842	56.2236	28.8261	36.7665	58.2319	82.2929	26.9837	43.527	48.3319	48.6868	34.5511	33.726	36.4449	48.0547	30.3261	36.2987	53.6148	62.7779
2022-09-07 01:25:00	41	21.3406	26.1885	32.7144	66.982	35.4048	31.3625	49.7007	72.7467	72.5111	33.6197	45.4119	68.132	43.5511	41.27	35.7925	48.7441	37.8012	44.0223	75.8087	96.297	35.4396	37.8425	39.2372	55.2627	33.2806	46.0235	45.6507	40.8716	36.1216	40.3473	53.6161	58.5987	29.7477	39.5641	59.3982	82.8985	27.7327	42.8646	52.913	50.8237	35.8228	37.4459	42.4502	52.9421	29.0505	39.4386	56.9772	66.0876
2022-09-07 02:25:00	42	24.0722	27.1734	32.9706	67.3685	40.9192	31.8006	51.3903	73.8843	74.1267	34.814	47.2018	70.873	45.4524	42.0084	35.8781	49.6783	42.4215	44.409	73.7019	96.9121	36.4362	38.3624	39.8637	57.8835	34.879	48.0983	47.5015	44.1132	40.3426	42.5795	53.6088	59.7796	31.7806	40.6975	60.6053	85.867	30.2493	47.8945	57.0026	54.2144	38.7369	38.3939	43.9534	51.0065	30.5448	39.6846	57.6672	66.7662
2022-09-07 03:25:00	43	22.8126	27.9911	35.0527	69.3624	40.5388	31.5847	51.0608	76.6743	73.107	33.1029	47.3526	72.0865	43.9076	42.1348	37.831	58.629	44.5923	48.6186	78.7303	97.3417	38.828	41.0427	41.0668	59.5438	36.7969	49.4018	50.9187	48.6347	42.6133	42.031	58.8351	64.2592	31.1605	43.5266	63.1815	86.7659	29.5771	48.518	57.6209	57.1359	39.5101	42.4166	45.9041	54.3775	31.0359	43.7548	57.2776	65.684
2022-09-07 04:25:00	44	26.0179	29.8687	34.5927	70.2262	41.9467	32.4439	53.5694	77.5007	76.3946	36.6477	48.531	72.2449	48.5524	47.3796	39.6094	59.9025	44.3118	48.9818	79.7729	96.4727	39.6846	39.0966	43.3911	60.0694	38.1708	53.4046	53.0767	46.4324	43.2291	44.6795	58.0615	64.8181	35.8668	45.0722	66.8685	88.0003	32.0883	53.1354	61.3048	58.151	43.2929	46.798	48.0568	57.4535	32.7719	46.2038	60.1912	70.5321
2022-09-07 05:25:00	45	23.8513	30.3179	33.1022	70.4288	42.634	34.7517	54.4929	79.2039	75.0106	37.451	50.0352	77.0083	45.0133	45.7102	42.3935	61.1841	46.466	47.248	80.9369	97.9654	41.9287	42.9594	43.1328	59.7434	38.4868	52.8621	52.5021	48.8285	44.6456	44.6539	59.5632	67.538	34.7819	44.7981	66.9927	89.0493	30.8927	51.5713	59.9579	59.514	43.0655	44.7809	47.1667	57.6764	31.9451	45.7074	63.4921	71.697
2022-09-07 06:25:00	46	26.7162	30.8827	38.6376	74.4024	45.6848	37.8632	57.818	81.0307	80.3333	38.6151	53.4569	79.0411	52.4872	42.7708	43.1598	64.0461	48.2586	50.1323	82.9679	98.1524	43.9293	42.8731	43.2798	63.7115	41.946	55.9497	54.3962	50.3356	44.0428	48.0073	59.7401	68.4605	37.5899	46.6429	67.4775	90.1179	34.602	49.9866	62.3253	61.3359	45.1804	45.4868	48.6995	60.7347	35.7659	46.967	63.782	72.3622
2022-09-07 07:25:00	47	27.5413	33.9754	37.5511	73.6061	46.5932	39.3592	56.3026	79.2609	80.2512	39.6547	54.6754	78.2473	52.0986	49.9165	44.2406	65.1113	46.5497	52.3778	81.5777	98.2407	42.4616	44.979	46.1364	65.881	42.5376	59.7431	56.3202	50.6059	41.9662	48.364	62.2828	68.2442	38.9695	50.8179	70.0717	91.6315	35.9638	56.3935	65.5915	64.6579	47.911	48.178	51.3369	63.1557	36.3427	47.2058	65.7222	74.4548
2022-09-07 08:25:00	48	28.4953	33.2269	38.4751	75.7985	46.6146	37.5195	59.5935	82.8972	82.421	38.8817	56.3305	80.6291	56.157	51.6497	46.1148	61.5528	48.4529	55.3132	86.3913	98.7232	44.895	47.3498	46.3602	67.8531	41.606	58.9083	58.7816	55.9658	49.5307	53.4171	64.2387	72.3759	38.0462	49.7293	66.1378	91.3478	35.0432	57.0206	62.8196	62.994	47.4001	48.8978	50.3793	61.7482	38.463	49.4758	64.7804	75.7627
2022-09-07 09:25:00	49	30.3005	35.3221	41.4198	79.2012	47.7524	37.0067	60.7385	84.3239	84.5717	43.1775	57.4334	83.7197	57.5284	54.5104	47.2503	68.0426	50.5432	57.2737	87.1393	98.8244	46.1914	50.5126	47.1195	66.6199	46.4407	63.3967	58.795	53.1786	49.8043	49.6303	63.196	72.7503	40.8665	50.3322	72.2505	92.8709	37.2733	56.7267	63.9468	67.0545	50.0763	47.8191	51.5184	64.9615	39.0936	53.6308	67.6536	77.3261
2022-09-07 10:25:00	50	31.3785	35.6236	38.6516	79.1907	48.325	40.9471	61.6157	85.8796	85.2958	42.9647	58.6794	84.9887	58.7826	55.7183	47.945	70.1002	54.032	57.0263	85.3729	98.7203	47.3686	49.023	48.6248	68.526	45.3903	62.2468	59.9211	56.7741	49.6429	52.5208	66.1799	73.9404	40.2583	54.6848	74.3046	93.5874	36.8075	61.04	70.0882	68.6734	52.872	53.7327	55.998	64.5775	39.2543	53.3142	68.6808	78.9095
2022-09-07 11:25:00	51	35.3064	38.9028	46.2618	81.9255	50.7726	43.6035	62.8501	87.0642	86.2036	41.6709	60.7345	86.6727	59.2349	55.7333	50.2934	70.9336	58.2436	58.9439	90.0197	98.941	48.707	54.7296	50.3858	71.0021	48.9069	63.6549	62.3832	57.4002	52.5602	56.8818	68.0304	75.3666	43.2035	56.3769	75.6946	93.8599	40.0169	63.1444	70.9833	69.4081	54.7037	55.5374	56.3959	68.265	42.3434	54.3871	71.3582	78.5836
2022-09-07 12:25:00	52	32.6916	37.4967	40.937	81.2609	50.242	42.6091	66.5453	87.902	87.9266	43.5144	62.4176	86.7866	61.2298	57.6515	50.9525	68.5902	55.7307	61.1641	88.1318	99.2076	49.1698	51.4306	49.5468	73.1118	47.0686	65.6033	64.0728	60.4898	50.6771	55.0355	67.0657	72.7138	42.8822	56.6294	74.622	94.777	39.7644	62.2688	68.4503	70.5397	52.3717	54.6797	55.447	69.2624	42.326	55.887	71.3194	80.2892
2022-09-07 13:25:00	53	34.4203	39.1458	49.5353	84.6787	52.9164	44.9161	66.9739	89.255	90.8405	48.6624	62.1569	88.2923	64.7156	58.3827	48.9911	72.4399	60.1461	60.4117	90.9411	99.29	53.4509	55.5025	51.105	72.2951	51.5551	66.7949	65.0933	61.4241	53.0375	56.6271	70.5328	76.6819	45.8366	57.6927	74.6533	95.3639	42.5936	64.1223	71.4078	73.3119	56.5784	59.3615	59.1509	72.794	44.5252	54.113	73.4434	81.6615
2022-09-07 14:25:00	54	37.207	38.9782	47.8736	84.0938	51.9757	47.5586	68.3148	89.8615	89.938	50.7435	63.8781	89.3812	63.9095	60.4225	55.1646	77.0475	61.807	61.5264	91.0711	99.6084	53.0079	56.9386	54.0864	76.0015	52.6918	69.1025	67.1817	64.7763	54.7139	58.5033	71.7245	80.2153	50.1505	60.5472	76.3496	96.1296	43.7341	66.9521	71.7751	73.6741	55.2422	59.9323	59.1727	73.4766	44.9234	57.3632	74.1621	82.4678
2022-09-07 15:25:00	55	41.1411	41.0703	52.2498	86.9985	55.0374	45.2067	70.0404	91.2514	90.9438	51.0739	65.9133	89.9305	67.5585	61.3213	56.0784	77.4729	64.5473	64.5193	93.4068	99.678	57.1847	58.448	54.6379	77.0026	53.2182	67.7967	69.1607	64.1685	60.4352	58.2392	71.1816	79.9511	49.4352	59.6986	79.7677	96.1954	43.685	69.7553	76.2296	75.1226	58.9633	59.2513	62.6452	75.4728	49.7146	62.3261	76.5398	84.229
2022-09-07 16:25:00	56	39.1902	42.5569	54.0387	85.4032	56.3526	48.7356	70.9841	91.0653	92.7331	49.5021	67.5404	89.8801	67.0319	60.7327	57.5585	79.618	62.3915	65.2954	93.891	99.4474	55.1278	60.514	55.2986	75.9481	55.7133	71.7223	70.6754	67.3373	61.4571	65.7294	74.9462	82.8158	49.968	62.7874	80.1258	97.0634	46.9453	68.7507	75.8731	76.6331	61.305	60.4098	62.7047	75.6682	48.7169	61.0858	77.2565	84.8835
2022-09-07 17:25:00	57	40.705	43.2609	54.8667	87.5527	57.5115	51.9982	74.2519	92.8664	93.8621	51.9427	67.7659	91.8708	71.9647	65.5435	58.5115	79.1986	67.3261	67.0065	94.8873	99.8162	59.0721	63.3447	58.0053	78.5966	58.8952	73.735	71.4877	68.691	61.6823	67.1003	76.0851	84.0519	52.3216	62.8143	81.5639	97.3762	48.823	72.3023	78.0841	78.8709	62.2486	64.1488	64.6945	77.8728	49.8229	63.6629	78.071	85.9466
2022-09-07 18:25:00	58	42.7568	45.6247	57.8419	89.8969	58.1764	50.9691	74.814	93.7612	93.6876	53.985	70.5185	92.5512	72.3999	65.9206	59.847	81.1824	71.6208	68.9809	94.8945	99.7936	60.9097	64.8344	56.0261	79.1976	58.5789	75.8012	73.1142	69.9695	64.7298	69.7907	78.6416	85.0301	54.4009	64.7259	82.621	97.6456	48.7996	72.5645	79.0298	78.3348	64.0413	64.3565	65.0519	78.1548	53.6102	64.5485	79.9475	87.6047
2022-09-07 19:25:00	59	44.0469	47.0248	59.5259	90.3741	58.892	54.1637	77.0135	94.2181	95.7482	56.9644	74.0393	93.6787	75.3738	64.9909	60.9439	82.7919	71.3246	71.2832	95.9429	99.8748	62.6548	65.8228	59.2238	80.9069	61.858	76.3492	73.8503	70.7806	68.327	70.8057	79.754	86.2111	55.2385	65.9243	82.4546	98.1953	50.9932	74.7951	79.8064	79.4782	64.3535	63.0973	62.6292	78.3376	55.204	64.6077	79.8567	87.4831
2022-09-07 20:25:00	60	46.7713	47.5532	61.0649	91.139	60.2413	53.1116	76.8328	95.2093	95.8813	56.5796	74.2062	94.1667	73.2253	68.7919	63.1335	84.6071	73.0028	72.3004	96.5178	99.8689	63.0295	66.7795	60.374	80.7448	60.6425	76.5468	75.7841	70.8514	69.8393	69.9656	79.6912	86.8213	55.0145	68.2656	84.5756	98.4895	52.1157	75.8652	81.8976	81.8685	64.3409	67.8273	68.478	81.1672	56.4241	67.7213	81.71	89.24
2022-09-07 21:25:00	61	46.9604	49.589	57.3104	90.5112	60.79	54.4097	77.7408	95.5611	95.9664	58.939	74.9506	94.8312	78.1446	70.0285	64.1342	85.4565	74.0202	73.6697	96.6437	99.9117	64.6491	66.7437	60.4289	82.564	60.9512	78.6742	77.6103	73.8724	71.8749	72.302	80.8831	88.0263	55.8644	68.3093	84.5366	98.8328	51.886	78.0622	82.0242	82.0008	65.8469	67.8144	66.0962	79.8011	59.3353	68.7812	82.5776	89.4682
2022-09-07 22:25:00	62	51.5892	51.2185	61.0362	93.3195	61.9074	54.853	78.6798	96.3616	96.9812	58.1379	76.1618	95.149	80.6121	72.1502	66.1943	86.9884	74.0866	74.2558	96.8577	99.9213	65.5121	69.1109	63.7789	83.7698	64.3426	79.0585	76.3938	73.5582	73.8832	72.3004	81.9347	88.9629	61.8074	72.0484	86.4434	98.7504	55.1069	78.846	83.7642	83.4309	68.5702	72.1213	71.1143	83.3251	60.4009	71.3679	84.2066	90.8153
2022-09-07 23:25:00	63	48.1707	51.2208	62.7638	93.5528	62.6454	57.204	79.8235	96.7072	96.9104	61.5526	76.7943	95.8741	79.6273	72.1855	65.1827	87.415	78.7124	75.0443	97.46	99.9716	68.4799	69.1623	63.9907	85.4023	64.8063	81.5298	78.0863	75.6884	78.0903	74.5869	83.6086	89.4063	60.313	73.357	86.7364	98.7833	53.3436	82.0956	83.6737	83.198	68.6007	71.5228	71.6588	83.1003	59.4324	72.4903	84.7688	91.0674
2022-09-08 00:25:00	64	52.8602	53.7015	64.8354	94.1819	64.224	58.6031	80.0024	96.7284	97.3348	62.6794	77.5434	96.3875	81.4902	74.0324	67.4319	88.6235	79.1487	75.7544	97.5449	99.9814	68.4728	69.8658	62.0418	85.085	67.4782	79.798	78.0497	75.6716	76.6404	74.805	84.0742	90.5197	63.2787	73.3771	87.7413	99.1418	58.9653	83.1445	86.2207	86.2853	71.5722	73.7425	72.5512	85.0668	64.415	73.8238	86.2962	92.1741
2022-09-08 01:25:00	65	50.2713	53.385	67.5964	94.9219	64.8722	59.9303	82.0759	97.4329	97.6465	64.6137	78.4639	96.6608	83.5694	75.0709	68.9932	89.234	78.6238	76.8713	98.3566	100	70.97	73.5744	65.5878	87.0879	68.3292	82.2114	80.921	77.995	77.7882	78.4766	84.9215	91.4696	60.8456	74.6519	88.4344	99.224	58.4277	82.535	85.8002	86.7401	71.7533	74.7935	72.3052	84.4253	64.1462	74.4538	86.4692	92.3539
2022-09-08 02:25:00	66	57.5693	55.5396	69.429	95.6406	65.416	60.4747	82.8627	97.5478	98.6127	66.0332	80.4	97.241	84.6786	76.9299	70.7526	90.7191	82.5089	78.7707	98.4831	99.9872	72.3498	75.1457	66.9067	87.0532	69.1399	84.6822	82.241	77.9775	80.4447	78.5356	84.9473	91.9032	65.3839	76.2408	89.0296	99.3497	60.377	84.759	86.222	87.953	73.2044	76.1501	75.3837	86.9098	66.3645	76.7392	88.0483	93.3876
2022-09-08 03:25:00	67	55.1867	57.3531	67.7258	95.9783	66.155	62.2221	82.9672	97.8863	98.8508	65.8584	78.9804	97.2197	84.618	78.3364	71.2316	91.5057	79.6736	78.626	98.7126	100	72.3149	76.2055	66.8859	88.3961	69.788	84.9186	82.4673	79.8637	82.8313	77.9981	85.8411	92.9518	64.376	77.4892	90.4871	99.2345	59.4361	85.0314	88.1895	89.2117	74.2023	77.6796	77.1171	86.9165	67.3284	74.7154	88.0178	94.0943
2022-09-08 04:25:00	68	54.9044	57.7911	71.0171	96.829	67.9832	61.9376	84.1262	98.1757	99.2351	66.8847	82.5687	97.6939	85.9145	78.102	72.477	91.6093	84.5993	80.4459	98.9403	100	73.7306	77.5501	68.1916	89.287	71.233	84.6652	83.6072	80.0949	83.2972	79.7345	87.2743	93.6218	69.3864	78.2238	91.161	99.4306	61.4916	87.5091	88.9469	90.1184	76.0891	78.246	78.132	88.2933	68.1947	78.442	89.7095	94.5392
2022-09-08 05:25:00	69	57.1629	58.0257	71.7628	96.7984	67.876	63.9228	85.3974	98.3122	99.0832	67.9963	82.944	97.9444	86.0268	78.9874	73.9898	92.8344	84.3723	81.2183	99.0189	100	74.1072	80.0893	69.5435	89.4242	72.2591	86.3782	84.4813	81.1983	85.2131	81.2283	87.389	94.3967	67.7775	78.6885	91.8553	99.4832	62.8622	87.8756	89.6786	90.9973	77.3436	76.7888	78.2311	89.2801	69.0235	77.3142	90.3931	94.6372
2022-09-08 06:25:00	70	58.9071	59.859	73.1346	97.2817	69.8013	65.8231	85.5868	98.4461	99.5738	70.4171	84.0981	98.0706	89.0649	81.7418	74.4619	94.4341	86.3951	82.1644	99.0742	100	77.7334	80.6106	68.9954	90.4763	74.804	87.0657	85.5261	82.864	85.7515	82.6356	89.3878	95.0764	70.1765	80.6603	92.2908	99.5684	64.6672	89.0782	89.9503	91.9102	77.9644	80.6247	79.1582	89.829	72.3077	78.2978	90.9964	95.3053
2022-09-08 07:25:00	71	61.4374	61.3356	72.4504	97.7351	68.7808	66.8092	85.0821	98.8185	99.4867	70.7328	84.4673	98.2703	89.2592	81.8805	75.405	94.5703	85.8377	82.1126	99.2997	100	78.6117	80.56	70.1475	91.0331	74.421	88.3034	86.7186	83.1854	85.8507	83.5433	89.9638	95.4715	71.5983	80.767	92.9445	99.601	66.5152	89.5558	90.516	92.6246	79.1953	81.7124	79.4679	90.8729	72.7264	82.3043	91.811	95.8036
2022-09-08 08:25:00	72	62.1684	61.0875	74.7721	97.8613	70.8358	67.1598	86.5403	99.0885	99.5871	72.7524	86.7913	98.7205	90.0091	82.7414	77.4196	95.5704	88.845	84.2666	99.3705	100	80.9262	81.7493	71.2335	91.7499	77.39	87.99	87.3174	84.579	89.1785	84.1799	90.8431	96.216	71.6168	81.6438	93.6684	99.6294	66.6065	91.3551	91.8614	93.7014	80.2389	82.787	81.2781	91.9235	71.5186	81.7387	91.8123	96.2874
[truncated: 336 more columns]

## Sheet: Sheet2
Vessel Name: 20220905_Stephen_A549_Plate2
Metric: Phase Object Confluence (%)
Cell Type:
Passage: 0
Notes:
Analysis: A549_Stephen_20220905
Date Time	Elapsed	A1, Image 1	A1, Image 2	A1, Image 3	A1, Image 4	A1, Image 5	A1, Image 6	A1, Image 7	A1, Image 8	A1, Image 9	A1, Image 10	A1, Image 11	A1, Image 12	A1, Image 13	A1, Image 14	A1, Image 15	A1, Image 16	B1, Image 1	B1, Image 2	B1, Image 3	B1, Image 4	B1, Image 5	B1, Image 6	B1, Image 7	B1, Image 8	B1, Image 9	B1, Image 10	B1, Image 11	B1, Image 12	B1, Image 13	B1, Image 14	B1, Image 15	B1, Image 16	C1, Image 1	C1, Image 2	C1, Image 3	C1, Image 4	C1, Image 5	C1, Image 6	C1, Image 7	C1, Image 8	C1, Image 9	C1, Image 10	C1, Image 11	C1, Image 12	C1, Image 13	C1, Image 14	C1, Image 15	C1, Image 16
2022-09-05 08:41:00	0	3.55216	7.94936	7.85784	17.4448	6.01849	8.19049	16.6762	14.9391	5.84114	8.51679	10.7421	14.9336	9.95097	13.6743	10.6426	15.2897	7.29636	9.27236	15.8017	25.6787	7.14967	12.0487	11.4828	13.0034	8.51685	7.7972	10.0951	11.8331	11.7921	10.1949	10.1276	10.1249	8.00132	10.4627	18.4086	19.8188	7.66677	9.59667	14.0181	12.2491	6.0622	10.9667	10.3582	10.1329	7.87403	7.54186	10.7301	19.6947
2022-09-05 09:41:00	1	4.74841	8.25182	8.9421	17.3146	7.2549	11.2585	15.8013	17.6574	7.84726	9.944	11.4799	15.4337	14.1969	16.1435	12.7256	15.1005	7.77665	9.18242	14.8365	24.38	7.39401	12.3599	13.5675	12.2044	9.73858	9.49007	10.8847	11.2884	13.6313	9.98279	10.4858	9.51698	8.6981	10.282	19.5703	21.1818	8.10417	10.1681	13.7702	12.7732	7.38903	10.2466	10.7486	10.4978	8.26213	8.22075	12.5383	20.49
2022-09-05 10:41:00	2	5.3924	8.65378	8.63302	18.2858	7.4552	10.4614	17.0035	16.5357	7.72475	10.6979	11.4192	15.9619	14.0909	18.2656	12.7646	14.7022	8.29457	9.09494	17.2736	24.7295	7.34798	13.6228	12.8968	13.0448	9.01893	9.64912	9.63983	13.0231	12.2567	10.3108	11.4041	10.0161	8.51016	10.6565	19.6867	21.7177	7.08991	10.1153	13.1256	12.6349	5.64091	10.4197	12.0226	10.6627	8.92598	8.22348	11.7681	18.5685
2022-09-05 11:41:00	3	5.67608	8.04981	8.9938	19.9622	8.10622	11.4828	16.5135	17.7523	7.18805	10.4203	11.5131	16.9264	16.8012	18.0661	12.8675	16.1373	8.39871	10.2859	16.6395	27.0567	8.30098	13.8647	13.8331	14.6386	9.05683	10.8208	10.5096	14.1021	11.0699	10.0803	11.5026	10.8577	9.58083	11.4617	20.4936	21.9028	7.21017	10.9895	13.2671	12.7032	7.33911	11.6627	12.1951	11.3889	10.0078	8.77267	11.5737	21.5352
2022-09-05 12:41:00	4	5.47572	10.372	9.99153	20.6449	7.55771	11.3673	19.8351	18.9022	7.60892	10.3588	14.0478	17.0987	13.7133	19.607	14.0548	16.4546	7.88359	10.2301	18.8626	28.8453	7.53735	13.4401	14.3162	14.4468	9.82729	11.3477	11.9311	14.3774	12.8125	10.4972	11.1628	12.0104	9.29551	12.1714	21.165	23.1502	8.2835	10.0507	15.7207	12.7577	6.33919	11.7417	11.7243	11.4272	9.77416	8.40868	10.8303	22.1493
2022-09-05 13:41:00	5	6.44278	9.17668	9.51732	19.0267	8.00426	12.5973	18.6668	18.8676	7.79072	11.2034	12.7454	16.7447	16.6277	20.1227	13.3207	17.3065	9.65936	10.4974	18.1083	29.2432	7.80253	14.6045	13.8302	15.2218	9.63362	11.2081	11.6257	14.9664	14.4237	9.91074	11.788	11.9967	9.87762	11.8329	20.1082	24.4352	8.89703	10.6649	14.7365	13.7514	7.51366	12.5778	12.4865	11.6261	9.98539	9.62569	13.1794	23.4705
2022-09-05 14:41:00	6	6.81777	10.6061	9.81978	20.8248	8.2764	13.2517	19.4758	17.3363	8.16502	11.3576	13.9299	18.0428	18.1495	19.2894	13.7807	17.5791	9.26833	10.9837	18.0503	28.6651	8.90966	14.6895	14.8664	15.7121	11.3081	12.5042	12.1491	14.2867	17.2003	11.2865	12.521	12.1129	10.6204	12.3922	23.4424	25.0171	8.97918	11.2786	16.3698	15.0893	7.39708	13.6338	11.7313	13.1209	10.4853	9.13605	13.175	23.4376
2022-09-05 15:41:00	7	6.6314	10.4861	9.69283	22.5632	9.27215	13.4514	18.5225	20.8984	8.13729	10.1017	14.3465	19.0742	16.8325	18.5691	15.2987	18.8819	9.88022	12.3546	19.7139	31.6563	8.35138	15.3863	14.1787	16.4439	9.91313	11.6574	12.1869	15.3257	14.3941	10.9191	13.1223	12.6523	10.1582	12.5815	20.5052	25.1532	9.33109	11.889	17.2944	14.5661	7.79761	13.7387	13.9212	12.5078	10.0466	9.25371	14.0478	24.3504
2022-09-05 16:41:00	8	6.9564	9.98381	10.3915	21.5755	8.90324	14.512	20.5848	21.6236	8.94108	12.31	14.1061	19.5338	17.7183	20.9725	15.902	18.8508	11.3188	11.9593	19.9506	32.7104	9.79635	17.4843	16.2289	16.872	10.7462	13.3849	13.1042	16.727	16.7169	12.1791	12.9177	12.4832	11.9753	13.2991	20.9247	26.3625	11.2893	11.4708	15.8558	15.7835	8.78053	13.0827	13.6765	12.9123	11.1365	9.73899	13.9289	25.2396
2022-09-05 17:41:00	9	6.79892	10.9496	11.0489	23.8991	10.2054	13.554	21.0515	21.9363	8.19281	11.9085	14.8554	19.6196	18.8421	21.7995	15.5909	19.8704	10.8332	11.8177	19.1498	33.0977	9.76597	16.9926	15.9642	18.3665	10.8031	13.488	12.9774	16.874	17.3732	13.6736	14.2027	12.2529	12.7878	13.491	23.3903	26.8639	10.4119	13.181	16.0633	16.008	7.85245	13.69	13.9446	14.2447	11.2119	9.57086	14.4205	26.238
2022-09-05 18:41:00	10	7.5013	10.9372	10.654	26.0959	9.61955	14.3302	20.2221	23.3002	9.37377	12.6945	16.1462	20.094	21.2867	21.016	16.1308	20.5301	11.3429	12.5834	21.6359	35.3911	10.0012	17.1984	16.8877	18.2792	11.5208	13.923	15.4873	17.9209	18.5401	14.043	14.5995	13.0869	14.0814	14.2933	23.2551	27.3097	11.5887	12.0928	18.4923	16.786	8.44467	16.5591	14.8835	12.9827	13.1891	9.96954	14.6464	27.0664
2022-09-05 19:41:00	11	8.39236	11.5222	11.8501	26.2613	10.6298	15.0726	23.3526	23.4026	9.78495	13.5007	16.5768	21.0111	19.1494	21.5704	16.8933	21.4078	11.5152	13.2147	20.3289	37.8777	11.156	17.7326	16.8792	18.7336	13.4494	14.8901	15.2826	17.68	19.8014	13.5927	14.7283	12.8244	13.9689	15.4571	26.1954	28.9584	11.8206	12.944	19.052	16.9798	8.92612	15.8797	15.5147	14.2137	12.2859	9.33532	16.0066	27.1629
2022-09-05 20:41:00	12	7.55921	12.2714	11.7825	26.5816	10.3503	13.8292	22.9033	23.0081	9.68811	13.7787	16.6804	21.1872	21.3104	24.6202	17.406	21.9018	11.6825	11.9988	22.4891	37.7889	11.2557	19.4325	17.8561	18.9168	14.2477	14.9175	13.8597	17.7808	21.089	15.7116	15.2543	13.6744	13.494	15.5192	27.2136	30.0268	11.921	12.3891	19.4391	16.2974	8.77301	17.0631	15.6245	14.8304	12.8542	10.3535	14.5591	29.6853
2022-09-05 21:41:00	13	8.3322	11.9837	11.6665	25.7625	10.9381	15.0223	22.5087	24.6417	10.562	15.0041	16.7846	22.2284	24.2658	25.9501	17.3097	22.4844	13.1591	13.375	23.9383	37.7778	11.4071	17.5615	19.5124	19.2072	14.0538	14.9825	16.0806	19.3662	22.7604	13.9175	15.7425	14.4247	14.1981	15.082	29.0198	29.3837	13.436	13.7438	20.8332	16.8575	10.2259	16.7875	16.5744	15.0733	13.4268	10.4136	16.4643	28.8678
2022-09-05 22:41:00	14	9.29155	12.3928	11.8615	26.3716	11.2636	16.609	24.225	25.1655	10.6124	14.9439	16.7065	21.7238	22.9987	26.3825	17.7377	22.7539	12.1293	13.9301	22.5158	40.5015	11.0899	19.866	17.6323	19.8116	13.345	13.5753	17.0015	17.6739	22.9784	15.6201	15.6568	14.0665	15.0357	15.9764	27.7643	30.1758	12.3013	13.8598	21.4448	18.2999	11.3952	17.4516	17.3405	15.6999	13.8972	11.0494	15.7641	30.7523
2022-09-05 23:41:00	15	9.32965	12.5054	12.2925	27.7644	11.2667	17.5845	25.067	27.4417	10.5243	16.4094	17.4635	22.9042	22.8757	27.2393	17.3976	24.3079	13.1914	14.1341	25.3251	40.5751	12.3562	19.7696	20.1401	21.2589	15.4948	15.604	16.2483	20.5256	24.7775	16.7718	15.7988	15.4674	15.4698	17.021	29.3902	30.451	13.067	14.7977	21.7043	17.714	11.5538	17.2519	16.7942	16.5079	15.5586	11.5188	17.4727	30.6722
2022-09-06 00:41:00	16	10.1246	13.4086	12.6028	29.5795	11.8787	18.3356	26.5687	26.6151	10.9695	14.6209	19.4439	23.5298	23.4191	26.4534	18.7802	24.0236	12.8613	14.5199	25.2144	40.8413	12.5944	20.5567	19.0059	21.7383	15.4911	15.2745	16.2514	20.1772	24.2059	15.7818	16.6409	15.523	14.6859	17.4272	30.4903	33.3202	13.3418	14.5277	22.671	18.9574	11.0241	18.2605	17.8462	16.2783	15.5385	10.725	17.6458	31.8335
2022-09-06 01:41:00	17	10.856	12.9051	12.5311	30.4782	11.851	19.081	25.7208	27.0166	11.2479	15.0469	18.9547	24.1933	22.8678	28.8807	19.4805	25.0252	13.1697	15.074	26.3815	38.2838	13.675	19.5558	19.7875	21.6341	15.925	16.8122	16.9056	21.6614	27.1008	17.3467	16.8129	15.7804	16.0622	15.7308	30.4549	34.0346	13.6109	15.7457	21.1385	18.7275	11.7795	18.3736	17.4266	17.0928	15.8925	10.9465	17.922	34.2486
2022-09-06 02:41:00	18	10.7199	14.124	12.2353	30.0528	11.5268	18.9885	27.9604	27.0772	11.2887	15.8967	19.3291	24.1897	27.2714	29.989	18.7298	25.8235	12.9494	15.0238	25.2796	42.4376	12.3219	21.3205	21.6719	21.7496	15.3042	17.1383	17.0032	21.9088	24.7063	16.2972	16.9261	15.5336	16.6059	17.3583	29.7306	33.85	13.9602	16.5202	23.8209	21.1489	11.8116	19.0849	17.9222	17.2295	17.0763	12.2035	18.9161	33.5516
2022-09-06 03:41:00	19	9.12922	13.5628	12.7878	30.6839	11.5012	18.4147	28.7676	28.8872	11.1293	14.4539	20.1525	23.7535	24.3091	28.6898	20.2936	26.3374	13.5628	14.8031	25.8043	42.8192	12.4058	20.2407	20.3046	22.4405	16.6988	16.7913	17.8544	21.1619	27.8295	17.9177	16.9037	15.896	16.3529	18.0118	33.0312	34.2718	13.9197	16.0007	26.164	20.5389	12.3216	19.4171	19.259	18.4513	17.1842	11.6038	18.1451	35.0543
2022-09-06 04:41:00	20	11.2139	13.9466	13.2764	29.104	12.4463	19.4386	27.7534	28.5826	11.4806	16.4327	20.9163	25.4499	27.5576	31.1297	20.2445	26.1604	15.1928	15.5964	27.0985	43.0032	13.9554	20.7301	20.3799	22.5193	16.7772	17.8046	18.6137	22.3479	26.3765	18.207	17.2537	15.5346	18.398	18.1369	32.399	34.2271	14.5306	16.5612	26.3182	20.6059	12.8735	19.9834	20.432	18.3388	17.5486	11.6443	19.5414	35.9987
2022-09-06 05:41:00	21	11.308	14.341	12.8458	31.437	12.8236	19.8929	27.8494	29.6667	11.7698	16.3612	21.0637	25.9507	27.1061	30.0093	20.2384	25.6719	14.2144	14.8743	25.6901	43.3329	12.9058	21.1138	22.4495	22.2012	16.1306	17.428	18.4024	20.5241	25.5471	17.9595	17.2947	16.4201	16.804	17.8991	29.8892	33.3084	14.0201	16.0553	26.1083	21.5441	12.6029	20.5158	20.1136	17.6623	15.606	12.372	19.0213	36.756
2022-09-06 06:41:00	22	10.0632	14.16	13.1979	31.9627	13.133	20.0401	27.7775	29.7167	12.3151	17.4068	20.2401	26.1734	33.7283	33.3946	20.0287	26.4237	15.5148	15.5401	28.4491	42.4679	13.6695	22.2427	21.9533	23.1603	17.0381	17.2423	18.2815	22.7403	29.9853	18.8045	18.0096	16.119	18.5951	17.1139	33.1204	36.2075	14.6434	16.7064	25.9932	21.6544	12.6902	21.4219	20.3844	18.8744	16.6659	11.6019	20.572	38.0254
2022-09-06 07:41:00	23	10.6032	14.2831	12.0216	31.5968	12.5922	19.6868	27.6022	28.4145	12.4271	16.8467	19.5267	25.5006	31.6541	33.1479	19.6613	27.9699	14.1464	15.9538	25.5308	44.1427	13.7533	21.6417	23.1731	23.6396	16.6517	16.5185	18.3733	21.1147	28.0644	18.222	17.7443	16.7995	17.1708	19.2655	35.7451	35.4461	14.281	15.7732	24.5225	21.6574	12.6555	21.9035	20.3856	19.8916	17.4263	12.065	19.3636	38.658
2022-09-06 08:41:00	24	10.1855	13.6896	13.0644	32.2966	12.3264	20.2506	28.5351	29.0288	12.3817	16.532	21.0001	26.1791	29.7462	28.9284	20.5699	27.6503	15.7397	16.1015	29.0355	43.4513	13.959	21.8568	21.5953	24.3217	15.5872	18.3071	18.9211	23.9917	29.7349	19.3928	18.3531	16.411	19.1114	18.8149	34.2376	35.7565	14.0514	17.5213	27.5812	22.8868	12.9963	20.3206	21.2888	18.5719	16.966	12.2136	21.1593	37.8743
2022-09-06 09:41:00	25	12.4814	14.659	13.1402	32.9218	12.6693	21.0746	30.1006	29.0592	12.3889	15.9525	22.7459	25.8202	31.9663	32.5547	20.7342	27.7654	16.7323	15.3828	28.8458	45.368	15.0204	22.1263	21.9195	23.3291	17.2743	17.3999	18.9287	22.2347	29.1453	21.4349	17.8027	17.3351	19.1983	18.6775	34.9646	37.1183	15.5683	18.099	27.3362	21.3394	13.0874	23.6281	20.0912	19.9502	19.2558	12.271	20.2435	38.5461
2022-09-06 10:41:00	26	11.5176	14.406	12.6471	33.188	12.1199	19.6812	27.8601	30.9709	12.1834	18.0245	21.7261	26.989	30.7646	31.9733	21.117	27.6914	15.5331	16.5546	29.7417	44.8544	13.69	22.6582	23.9768	24.496	17.7496	17.1646	19.8901	23.5368	26.049	19.8686	18.5946	17.6421	19.8171	18.1328	36.0674	34.2652	16.2464	17.3385	27.3055	22.9307	13.0745	22.1034	21.8887	19.6904	20.7655	12.4334	19.957	40.8588
2022-09-06 11:41:00	27	11.7111	14.2013	12.8796	33.1581	12.1995	20.1269	30.0459	30.5071	13.4131	16.9255	22.2629	27.0379	36.1114	35.6283	20.4616	27.8499	16.3954	16.5007	29.6873	48.5656	14.4764	22.349	23.1068	25.156	17.8544	17.8404	20.3232	22.8694	36.5486	19.7403	17.9775	16.9234	19.503	20.132	35.6753	36.4074	16.217	18.4542	29.0999	22.7524	14.0367	21.9795	22.2315	18.9253	19.3612	12.9318	21.5737	40.6283
2022-09-06 12:41:00	28	11.4855	14.0708	13.4087	34.8037	12.8742	18.4147	29.1086	32.2242	12.2074	16.7315	20.6848	25.8967	34.5172	36.2809	20.4074	28.8186	15.9407	16.1468	29.8666	46.5505	14.9198	22.1241	22.6147	25.0945	18.5557	18.221	19.7647	23.211	29.6834	20.0189	18.1955	17.6171	19.0276	18.7462	37.1211	35.7501	16.4586	17.4269	28.0015	23.3565	14.1457	21.4225	20.9861	20.1066	19.1397	13.3579	20.7914	38.4434
2022-09-06 13:41:00	29	12.0307	14.6794	12.5678	34.506	12.7627	20.374	31.0989	30.947	12.3266	17.324	22.978	27.2572	33.3432	33.3993	20.9569	29.4626	16.616	16.3186	30.3645	46.8553	14.8498	22.3601	23.2499	25.593	17.9573	19.7363	20.9365	24.0871	31.6515	20.1717	18.3739	18.0863	20.5483	20.1247	37.6387	37.7331	16.8962	17.7114	29.571	24.1411	14.0336	23.0755	23.0431	21.2494	19.246	11.9372	20.0614	43.0615
2022-09-06 14:41:00	30	11.8002	14.6793	12.8545	34.3672	12.9389	20.965	30.2187	32.4806	12.6066	16.6248	22.1864	27.5161	32.2285	38.0049	21.4996	29.8874	16.3569	16.3541	30.0549	46.1947	15.2395	22.2724	22.1605	23.8978	18.8479	18.7843	19.5463	23.335	30.1134	19.5711	19.2105	18.0308	18.5827	19.7664	39.0053	38.6743	15.4943	17.5638	30.4009	23.8718	13.7431	22.5033	22.3646	21.3629	19.3582	12.1673	22.5592	43.1613
2022-09-06 15:41:00	31	12.231	15.259	14.0898	32.9696	12.5334	21.8505	30.0296	31.6306	12.9138	16.0577	23.3204	28.8511	30.9864	32.8744	22	29.252	16.3104	15.5489	30.3651	49.9641	15.3214	22.1749	24.279	24.4163	20.3789	18.385	21.2411	23.1014	35.2937	21.7683	18.0257	18.9657	21.0159	20.2853	40.2591	40.4801	15.8537	18.3551	32.0015	24.9031	13.8804	25.5946	22.2742	22.1649	21.4334	12.1262	21.6833	45.1539
2022-09-06 16:41:00	32	12.4678	14.4404	13.8763	33.7137	12.5936	21.5048	29.873	33.9413	12.7519	18.0863	22.4037	28.8522	37.3011	35.876	21.5285	29.3135	16.8672	17.3893	31.1644	50.1309	15.7427	22.0071	24.7546	25.7675	19.604	18.7038	20.4255	25.0652	35.1084	20.8493	18.4392	18.8309	20.9642	20.1106	41.4112	39.6586	15.9693	18.1937	28.6985	23.9964	13.8128	23.3998	22.3955	21.9166	19.8704	13.0109	21.2807	45.1573
2022-09-06 17:41:00	33	11.7416	14.8161	13.3034	35.5426	12.0161	21.0635	27.6449	33.9206	11.2665	16.3188	22.311	30.3984	32.3212	34.9543	21.4284	29.4874	16.8522	17.395	31.9649	49.9489	15.1334	20.9357	22.8314	26.9423	16.8621	19.3614	21.8758	25.2861	34.5913	19.3598	19.1958	18.4339	20.5105	19.3899	41.3844	38.227	16.7431	18.0464	30.837	23.2808	14.93	24.4276	23.6793	20.8881	22.4935	13.8169	23.0497	44.5078
2022-09-06 18:41:00	34	13.3695	14.7212	13.992	35.4576	12.7407	20.8573	31.1656	34.0029	12.1167	17.7334	21.3086	31.2049	36.7429	38.0532	20.87	29.6136	17.5234	16.2505	32.6677	50.4178	16.0314	22.6853	24.4724	25.6266	19.4036	18.5549	19.7279	24.8705	36.9194	20.6441	19.2433	19.2366	22.2602	21.6602	42.4081	41.6572	16.6873	19.2353	30.344	25.0542	14.0268	22.9354	24.5297	22.6738	21.7935	13.4037	22.7877	46.3182
2022-09-06 19:41:00	35	12.5176	15.1125	13.583	37.4835	11.8274	22.2513	32.8899	33.8569	12.5068	18.0275	24.3879	29.7293	33.97	35.2077	22.846	29.5383	17.4002	16.5366	31.6486	51.197	15.5181	23.4329	25.0052	26.8089	18.5903	18.1251	20.8133	24.3428	33.4586	21.0639	19.6162	19.7433	22.2162	21.5916	41.4295	39.8696	17.7729	18.4747	32.4097	25.0357	14.0744	24.0538	23.7488	22.3329	20.8587	13.6095	23.1144	47.1309
2022-09-06 20:41:00	36	12.9704	14.4569	14.3173	36.8778	12.6469	23.0672	30.8267	34.4327	12.7264	17.3377	22.5813	30.4757	37.7737	36.916	22.3854	30.2377	17.4301	17.4759	32.5741	51.3817	15.862	21.6633	25.3639	27.1427	17.9902	19.764	22.1249	26.552	40.261	21.949	21.0009	19.0578	22.0051	20.657	39.297	41.3918	17.3245	18.3138	34.5246	25.8375	15.922	24.3111	23.603	21.7232	22.9593	13.6922	23.2139	47.0534
2022-09-06 21:41:00	37	13.7071	14.8237	13.3831	37.0559	13.0515	22.472	30.1496	34.7113	12.7983	17.4253	23.3476	29.7068	37.8426	40.581	22.3765	29.5436	17.7666	15.5983	32.547	52.1504	16.4615	20.7534	24.7852	26.5762	19.6223	19.2223	21.0051	22.8475	34.5833	21.8581	18.941	19.1574	21.3288	21.1738	38.6633	43.6204	18.1611	18.1899	33.6406	26.6875	14.518	25.1991	25.0042	21.1127	20.6832	14.1399	23.5363	47.6272
2022-09-06 22:41:00	38	13.0928	15.0453	13.2851	37.0455	12.6748	22.4789	31.7996	32.7431	12.2098	17.1124	22.5463	30.5111	34.5696	41.2456	21.9662	30.7517	17.8372	16.3806	33.2007	54.2711	16.7502	23.0014	27.5692	27.4527	19.8824	19.33	21.2792	25.7799	40.5945	21.6845	19.5816	19.1757	22.1534	21.5789	42.3653	44.8886	18.2437	19.3492	36.2853	27.9799	15.4427	25.791	24.9796	22.7441	24.2776	14.1629	23.0323	48.8372
2022-09-06 23:41:00	39	13.8238	14.2104	13.9847	35.4031	13.0922	22.5345	30.1602	36.0939	12.5578	18.5381	23.3458	32.5735	40.9092	41.6333	23.4777	31.9033	18.1709	16.8484	33.6758	54.4273	16.7614	23.2726	26.6904	27.3509	19.4614	19.7776	22.2817	25.5232	37.3724	21.3552	20.0212	19.7741	22.5267	21.5575	44.9228	44.5237	18.2951	19.3077	34.9558	27.8107	16.2177	26.8452	26.2901	23.4298	20.9812	14.6961	24.175	49.9779
2022-09-07 00:41:00	40	13.3325	14.4572	14.6196	37.7226	13.19	22.2987	32.9642	34.7207	11.924	19.6134	25.3745	30.7298	35.551	42.7745	23.0695	31.2742	18.7402	17.0688	33.4275	54.4681	16.6449	24.071	26.663	26.5255	18.2407	18.8483	22.1529	27.3836	40.3796	22.9958	20.2031	19.3329	21.2334	21.4018	41.8138	45.0131	17.7682	16.6246	34.6673	26.2964	16.1572	25.5398	26.0652	22.3781	23.4777	13.7406	22.6166	49.5475
2022-09-07 01:41:00	41	12.4971	15.8036	14.2677	38.9997	12.9277	23.8833	31.0983	36.5557	12.9833	18.7421	25.2265	29.9774	43.9867	43.2982	23.3115	30.7325	18.5123	18.9083	32.9787	56.3514	16.2887	24.6215	27.0073	29.1496	20.216	17.8683	22.5075	27.8781	42.2013	21.4425	21.2862	19.5775	23.4718	23.037	45.4375	46.433	18.1029	19.26	34.36	27.6519	17.149	26.2245	28.355	24.4576	26.3253	14.4189	25.0263	53.229
2022-09-07 02:41:00	42	13.0816	15.3804	14.7321	38.807	12.5996	21.6399	31.8749	36.2871	12.3086	19.4727	24.5461	30.4993	38.9765	36.8521	23.452	32.3766	18.2799	17.184	33.0138	55.6583	16.0398	24.8572	25.568	29.2907	18.6916	20.0337	23.481	28.7247	35.4089	21.844	21.1952	19.9899	22.7188	21.5884	43.0072	46.4616	17.9793	19.764	36.2536	27.0276	15.3601	27.681	26.0746	22.8214	24.7986	14.1889	25.752	53.9524
2022-09-07 03:41:00	43	14.2058	16.3269	14.7101	39.2642	12.888	23.2481	33.6692	36.8405	12.4442	18.5356	25.1235	32.5607	41.5309	40.6711	24.4755	32.5073	19.7976	17.7523	33.6945	53.9222	16.2966	23.5543	27.5136	27.8268	21.0364	21.0227	22.9518	29.0946	40.7409	24.2332	21.0879	19.3973	24.4222	22.1493	44.0945	48.6594	17.7165	20.7197	37.5189	26.3789	16.4566	27.3411	28.7466	23.872	23.8972	14.3221	26.8445	53.4787
2022-09-07 04:41:00	44	13.6494	15.4245	14.9185	40.1198	12.9512	23.9844	33.9461	38.1527	12.1676	19.3491	25.5505	33.3688	42.2371	42.5869	24.1008	32.9748	19.0283	16.8742	36.0778	55.875	16.0918	24.5913	26.0734	27.8446	21.0267	18.4874	21.2101	27.8553	41.2693	21.9098	20.0135	20.5	25.7904	22.4972	46.9849	49.5011	18.6592	19.8862	38.0026	28.4885	15.276	28.4469	28.913	23.5068	23.2655	14.6829	23.3401	52.7857
2022-09-07 05:41:00	45	13.1096	15.5556	14.7404	39.1692	13.3952	23.1904	33.7252	36.3533	12.5949	18.6653	24.9276	34.2075	44.4434	44.1978	23.5062	33.9182	19.1615	18.0748	34.2869	58.7512	17.2845	25.1838	27.4511	30.5167	22.0881	20.3507	23.8399	29.9288	46.6538	23.3637	21.2511	20.4312	25.593	23.2871	46.5311	48.8074	17.8231	20.9615	38.831	29.4964	17.2434	28.2718	30.3907	24.0021	25.0972	14.4898	28.2664	53.0374
2022-09-07 06:41:00	46	14.6109	15.2295	15.2777	41.4869	13.0144	25.1853	35.5377	37.0539	12.8988	20.1432	25.2678	33.8331	46.0866	43.8582	21.7917	33.7529	19.906	18.1009	35.1628	60.29	16.6115	24.9235	27.1571	30.1123	20.3467	19.6157	22.8517	29.5564	41.9338	23.4703	21.9967	20.7949	24.281	22.6941	45.8643	50.618	17.3806	20.6005	39.9407	29.4657	17.1744	27.0846	29.9287	22.8353	26.2087	15.4192	26.4945	56.1297
2022-09-07 07:41:00	47	14.5734	16.5885	15.6947	41.5818	13.7836	24.1126	32.7357	38.5943	12.372	19.2057	22.1801	34.5043	41.6009	41.4969	22.4282	34.3575	20.6882	18.9942	32.9581	60.1231	17.1069	26.7489	28.3674	29.7759	18.1715	20.3854	22.8636	29.2939	42.5787	24.0509	21.021	21.0666	24.1647	24.6092	45.1755	52.225	18.8246	21.0877	41.3436	30.0996	17.9361	27.3263	29.1864	23.3737	23.8529	15.2642	27.7201	56.197
2022-09-07 08:41:00	48	14.7503	17.3006	15.3236	41.7025	13.6326	23.7374	34.6515	37.7068	13.4725	18.9171	25.5893	32.9248	48.7749	41.2155	24.3411	32.6485	21.0776	18.9648	37.3051	61.644	17.6277	25.177	29.0202	33.7969	20.5709	21.8696	24.2927	31.1364	46.4696	21.6846	22.1267	21.4056	25.7673	24.1365	48.3601	50.0412	18.992	22.2337	41.7906	28.4532	16.0912	29.0614	30.7628	23.4531	29.0038	16.1477	29.4692	57.0943
2022-09-07 09:41:00	49	13.7275	16.9896	15.5594	41.6862	13.9178	23.9159	35.3265	36.5511	13.0121	19.5945	25.811	35.0085	41.532	42.728	24.0131	34.2629	20.1322	18.867	36.9367	61.4244	17.6778	27.0048	28.4045	32.8262	18.8981	22.9308	23.8188	31.2652	46.6376	22.736	22.1975	21.4826	25.2634	23.6042	45.4744	51.6766	18.0747	22.8281	41.9803	29.8983	15.6841	29.1845	29.3585	25.1031	26.7066	15.9733	29.1099	59.9922
2022-09-07 10:41:00	50	14.5899	16.4739	15.4974	41.9244	14.2978	23.8529	34.8454	37.6696	13.049	19.7448	25.9265	35.1702	48.4517	47.2673	23.842	34.172	22.44	17.8028	35.1619	63.1199	18.3968	26.4788	30.9206	32.2196	20.5779	22.115	23.337	29.0684	44.7453	25.1069	22.1363	21.4611	27.0796	23.7564	49.0358	53.6764	18.6396	22.4537	41.4487	29.4053	18.5053	29.7901	30.9936	24.5209	30.1963	15.4444	28.222	59.4629
2022-09-07 11:41:00	51	15.2361	17.7077	15.8588	43.2221	14.2932	25.8143	34.0003	39.2424	13.1696	20.4282	25.4976	35.4453	48.1611	46.5094	25.0973	34.0758	21.7563	18.187	36.5139	62.8054	18.5461	25.0528	29.699	32.7687	21.5325	22.7245	26.6381	28.6971	47.7987	24.1753	21.5368	21.8563	26.8721	22.5416	49.1735	52.2742	18.6027	22.7857	45.1768	29.4093	18.85	30.0917	29.9999	25.2377	27.1916	17.5633	28.6513	61.9318
2022-09-07 12:41:00	52	14.2904	17.3041	16.2599	43.578	14.3646	26.022	35.582	40.5641	13.3682	19.974	25.5197	36.0309	50.9055	47.3065	24.1527	35.1804	20.979	19.4889	37.5708	64.7119	18.9396	25.1646	31.972	33.6427	22.5096	21.5714	28.154	34.0624	52.3332	25.0064	23.295	21.2594	27.6532	25.2491	53.6683	51.1807	19.226	23.4353	47.3068	29.9021	18.0962	32.1738	33.1224	27.0753	29.5705	16.8657	30.6108	62.264
2022-09-07 13:41:00	53	14.7683	17.2934	16.4719	44.708	14.615	25.9601	38.1641	39.8312	12.7198	18.6605	27.0381	36.1193	46.2106	45.9004	24.5795	36.8159	21.755	20.5742	40.3985	65.431	17.6072	26.4182	30.9957	35.4704	22.4411	21.5488	25.9281	33.4361	49.8087	24.1449	23.7077	23.0975	28.2399	24.7411	51.5282	54.6341	19.1772	23.7427	46.9087	30.0679	16.9731	30.2247	32.7938	27.0547	28.6127	16.7014	31.3575	63.2963
2022-09-07 14:41:00	54	15.1349	16.7686	16.2407	44.8202	14.6297	26.1403	37.2507	41.0282	12.4144	20.8509	25.6981	35.685	53.6762	46.3089	24.7918	37.665	22.644	19.3749	40.8001	64.3896	18.3165	27.3112	32.3564	35.5004	23.9667	23.8198	25.7065	34.4231	47.8667	26.4458	22.7616	22.9705	28.4015	25.0857	53.9332	55.1581	18.7469	24.6983	44.4786	31.4234	17.5161	30.3228	33.9411	28.5293	28.7864	16.4589	31.436	63.0151
2022-09-07 15:41:00	55	16.0041	17.9843	16.4791	46.1997	14.2265	26.0382	34.4632	41.1887	12.5414	20.6057	27.7066	36.8342	49.5399	45.9519	25.8738	34.7544	23.1679	20.8254	39.9464	67.0884	18.9299	26.5684	31.3517	35.5995	22.4953	23.6325	28.4744	33.6342	49.5522	28.5698	23.5904	24.4486	30.2084	24.3736	54.2735	56.827	18.5683	24.0859	47.0269	32.6973	18.4515	33.8983	33.1356	26.9804	28.4695	17.1134	32.3524	64.07
2022-09-07 16:41:00	56	15.9824	18.5712	14.9796	46.1004	15.0966	24.8862	37.2691	42.3261	12.2578	18.4932	27.5186	35.7233	52.5218	45.8444	24.9973	38.0775	22.4831	20.579	40.7096	64.7804	17.7239	28.9042	30.961	37.3775	22.484	23.7378	28.5177	33.2785	50.8795	26.9056	22.5417	23.8765	27.965	23.8251	51.8276	57.4851	20.6061	23.1661	48.1262	34.3819	19.2775	34.5564	33.7144	27.457	30.3651	18.2726	33.6034	66.5631
2022-09-07 17:41:00	57	16.0572	17.9261	16.5701	45.6964	14.1062	26.5697	38.5294	42.3478	12.7887	20.7591	25.9608	37.1493	51.4904	48.2838	24.8585	37.5489	23.6612	20.7703	40.2911	67.0726	20.1649	29.5048	30.9111	35.2033	21.9897	22.1054	27.1852	33.4891	54.4763	26.6077	24.1762	24.5563	31.887	25.5321	57.9699	57.4773	20.2375	24.1349	50.9649	32.9222	18.3704	32.075	35.6428	29.0973	31.7297	17.6792	33.957	64.8536
2022-09-07 18:41:00	58	14.7452	16.5584	16.9431	45.6119	15.4423	26.815	37.3527	43.181	12.7899	19.7992	26.286	38.6775	52.698	49.6745	25.3748	37.9771	22.4547	21.425	41.0825	71.0217	19.3411	29.1559	30.1538	36.5333	23.801	22.8316	27.9483	34.6119	54.1179	27.2042	26.7363	23.9584	28.6406	27.0718	55.4924	57.0814	19.2799	24.8775	50.7897	35.9946	20.0818	32.0166	33.7232	30.1579	30.1928	18.5185	33.5503	72.2885
2022-09-07 19:41:00	59	15.388	17.3626	16.1237	45.5051	15.1977	28.6191	39.1093	43.6898	12.9183	20.3933	28.1654	38.9726	56.7598	53.1565	26.4427	38.1322	24.7391	21.044	41.6042	68.1738	20.1229	27.5843	32.061	36.1176	25.79	23.4824	29.0122	35.4947	54.1952	26.7155	23.3728	25.1142	32.1615	28.0753	57.1676	60.3043	19.8043	27.1314	47.4618	37.4704	19.6312	32.2228	36.1435	30.2366	31.7907	17.9679	34.6054	68.7228
2022-09-07 20:41:00	60	15.5108	19.0057	16.4304	49.4994	15.058	29.2133	42.2914	44.7817	13.076	20.2559	29.4719	39.3612	54.8446	48.1223	26.7888	40.6531	23.7818	21.6966	43.3269	69.429	19.8545	28.5194	31.2952	37.0716	22.9398	23.6401	30.3079	36.0651	52.1861	24.1722	25.0015	24.2827	28.6275	27.5915	56.5365	60.974	20.0372	24.4255	53.3195	36.0097	19.5226	32.1546	36.204	29.0125	32.112	18.1779	33.8847	68.4035
2022-09-07 21:41:00	61	15.5939	17.6222	17.8451	48.2034	16.3943	28.7694	40.2933	44.8148	14.1746	20.5092	29.1345	39.3936	55.9105	52.4355	26.2553	38.4193	24.5314	21.6298	43.9599	71.9279	18.7387	28.5285	33.1329	38.4358	23.4019	24.1282	28.1204	37.9151	57.9489	27.019	25.5263	24.2595	31.7553	27.1392	57.6685	59.2056	21.9871	26.483	50.7117	36.5284	19.0335	34.7528	37.2957	32.4457	33.3164	18.7023	34.593	73.9368
2022-09-07 22:41:00	62	15.5828	18.5186	17.202	50.2514	16.3384	27.2766	40.2248	45.3455	13.1804	21.2534	30.0227	40.9104	56.5434	56.2873	25.8959	38.4395	24.0512	21.5606	44.3805	72.04	19.6108	30.9444	33.0875	36.6514	23.4215	24.8903	28.4967	36.9548	57.3576	26.3712	23.715	25.5637	31.0188	26.0423	56.7557	61.4264	21.4206	22.5473	53.0083	34.6007	19.9503	35.3496	34.3953	28.8466	33.7651	17.8132	31.1703	73.1759
2022-09-07 23:41:00	63	15.2093	18.7235	16.761	50.0125	15.9505	26.8969	40.9478	44.9938	14.2788	22.7007	28.249	39.8882	60.2032	55.3246	27.2176	41.9126	25.9463	21.0216	44.7007	74.1497	19.2452	30.6944	32.593	38.8955	23.429	24.7493	27.9933	37.9287	58.9769	27.5262	25.6891	25.9027	32.1467	26.3233	56.236	62.8435	21.9757	26.3962	53.9511	36.4589	21.1717	36.7388	36.9534	29.7938	34.8229	19.5369	34.7072	75.478
2022-09-08 00:41:00	64	16.4332	18.8591	17.0498	52.5584	17.2113	27.2929	40.9162	46.5569	13.3166	22.5414	30.4606	39.7412	58.8918	54.7706	27.5791	41.7592	24.0205	22.3867	43.479	73.1351	20.3857	29.1509	30.2191	38.5092	23.4725	22.3693	29.0908	38.2861	56.7276	28.2733	24.4788	25.3508	29.4395	26.2861	59.6283	60.5954	22.615	24.7243	52.662	35.8216	19.4598	35.9115	36.6508	29.9072	30.9197	20.2844	33.4137	74.9684
2022-09-08 01:41:00	65	17.7712	18.9032	16.2574	51.4197	16.7933	29.4552	42.1756	46.0591	13.7565	22.014	29.7408	37.9392	61.4095	53.4415	29.0282	43.9935	25.6351	21.926	43.2237	73.5905	20.1596	29.1707	34.7509	40.0333	25.256	24.5714	30.4348	37.6698	58.7665	28.3829	22.8801	25.4003	33.0607	27.1667	62.385	67.5922	22.1821	26.5873	53.8779	40.0367	20.0884	38.124	37.7691	32.8996	33.0586	19.6079	33.3947	75.7877
2022-09-08 02:41:00	66	17.6209	19.1418	16.1332	51.9901	16.3036	27.7217	41.4818	45.2956	13.7403	22.0354	31.1012	40.0789	57.9937	56.3237	29.2465	42.7562	24.8957	22.42	44.8527	76.0901	19.7458	30.2941	30.1644	41.6065	24.7585	23.131	33.193	40.7185	61.4546	28.6039	25.2598	24.6514	32.8088	28.9361	59.6998	65.0991	22.0442	27.1753	58.2383	38.7667	20.4548	33.6732	36.5034	32.3717	34.1908	20.935	34.186	74.634
2022-09-08 03:41:00	67	17.8839	18.7226	18.0176	52.2102	16.0394	30.0501	42.0953	49.4462	13.7063	21.7923	31.3855	39.648	66.1598	54.6599	30.4463	43.1749	26.2734	21.6918	46.0925	77.8845	20.6187	31.4534	35.3434	40.1942	27.8793	24.2843	30.0936	40.001	60.6307	28.2575	22.1272	26.3976	33.5192	29.0062	63.7106	64.3402	22.5654	25.2297	56.8963	39.8164	19.5306	39.168	38.1511	33.3183	36.8858	19.8991	36.4139	77.2784
2022-09-08 04:41:00	68	17.6002	18.3184	18.14	52.4534	16.4431	29.3392	44.2133	45.7829	14.4774	20.0586	32.5324	41.1913	55.4817	52.9376	28.007	44.5534	25.0594	21.8441	45.5766	77.4899	21.1606	32.3071	30.443	41.6765	25.342	25.4152	31.5085	41.7142	61.1449	27.9819	23.9773	25.3095	32.1409	30.5436	62.2555	68.5099	22.4899	26.026	58.6891	40.8949	21.083	35.8855	39.326	32.601	33.905	20.5181	35.8141	76.1228
2022-09-08 05:41:00	69	16.9972	18.7729	18.9013	53.9158	17.3462	30.2591	42.4002	50.2542	14.2049	22.9293	31.3453	41.5526	68.4292	58.5978	31.0347	44.7285	26.6914	23.1038	47.5156	78.6346	22.7623	33.9939	35.4522	43.3513	26.5192	25.2351	30.469	41.9625	63.2997	30.9581	27.8634	26.3754	33.2823	30.1108	62.2378	67.9159	22.3268	28.8745	60.0906	41.5596	21.929	36.9795	40.3688	33.6999	34.6207	21.7801	36.696	78.8233
2022-09-08 06:41:00	70	19.3257	19.212	18.997	54.2351	17.8932	28.711	44.0959	50.3311	13.6917	23.2044	32.8987	43.7355	62.7099	57.6301	30.4519	45.1341	26.8098	23.1862	44.5593	78.8541	23.1327	32.924	35.4258	41.1581	25.0676	25.3891	29.3293	40.9425	63.2651	30.351	26.9237	27.5675	33.925	30.324	64.2596	70.8393	22.1413	28.5982	55.8026	41.9555	20.9682	39.9195	38.5838	34.9448	32.8075	19.9897	39.1272	77.9108
2022-09-08 07:41:00	71	17.504	20.7174	18.6749	54.5925	18.489	29.9343	42.7646	51.0922	14.597	24.1233	32.3925	43.3935	59.2168	62.1899	29.2508	45.5186	28.23	23.1412	47.3608	80.2159	23.7645	35.046	36.2167	40.2359	25.9605	24.3555	30.0887	41.8261	64.7076	32.6328	27.0509	27.4035	34.907	30.1729	65.415	71.5912	22.3422	28.308	58.3728	41.6109	22.371	40.4147	40.3116	34.9999	37.0931	21.5249	36.0631	78.9585
2022-09-08 08:41:00	72	16.4442	20.1265	17.5591	54.7427	17.6876	29.3816	45.7321	51.5038	15.2125	23.1401	33.3766	41.0577	68.3017	61.1057	29.7804	45.8872	27.498	22.951	47.4596	80.2426	22.3323	34.1765	36.036	43.1638	25.899	25.1334	29.8211	43.1891	63.1118	32.6209	26.8083	28.3754	35.5945	30.907	64.2127	68.2721	22.5068	29.6708	57.9784	42.2376	21.1324	38.5313	42.937	31.9188	34.7834	20.5403	39.5691	76.9573
[truncated: 336 more columns]
