# Supplementary material for: Inhibition of the minor spliceosome restricts the growth of a broad spectrum of cancers
Source: EMBO Rep. 2025 Jul 7;26(15):3937–69. doi: 10.1038/s44319-025-00511-8 (PMC12332006; doi:10.1038/s44319-025-00511-8)
Supplement: Supplementary file 9 — Source data Fig. 6 [file 44319_2025_511_MOESM9_ESM.zip › Figure 6/Fig. 6J Incucyte experiments/Fig6J Incucyte.xlsx]

## Sheet: Normalised to 0h
Vessel Name: 20230509_Stephen_Plate2
		NT				0.625 nM				1.25 nM				2.50 nM				5.0 nM				10 nM
Date Time	Elapsed	A1	B1	C1	D1	A2	B2	C2	D2	A3	B3	C3	D3	A4	B4	C4	D4	A5	B5	C5	D5	A6	B6	C6	D6
2023-05-09 10:12:00	0	1	1	1	1	1	1	1	1	1	1	1	1	1	1	1	1	1	1	1	1	1	1	1	1
2023-05-09 12:12:00	2	1.10006	1.11661	1.09667	1.0898	1.12474	1.114	1.07853	1.09503	1.10454	1.09608	1.09557	1.10995	1.09364	1.12681	1.12676	1.09348	1.10134	1.14025	1.10784	1.12245	1.10771	1.10075	1.13136	1.1137
2023-05-09 14:12:00	4	1.22148	1.23965	1.20134	1.2183	1.21733	1.24226	1.2142	1.23562	1.23759	1.2319	1.21358	1.2432	1.20254	1.23556	1.22071	1.2384	1.20632	1.24163	1.21724	1.21428	1.19765	1.21032	1.26211	1.23289
2023-05-09 16:12:00	6	1.26554	1.28299	1.26951	1.27003	1.25472	1.29131	1.25826	1.30109	1.26403	1.27432	1.26415	1.31723	1.24196	1.28132	1.30596	1.31333	1.29604	1.3517	1.26864	1.2855	1.27382	1.27716	1.31648	1.31185
2023-05-09 18:12:00	8	1.30481	1.35042	1.33029	1.31983	1.30709	1.3514	1.30349	1.35223	1.35314	1.33933	1.3321	1.40988	1.30479	1.35358	1.39518	1.37944	1.36204	1.44301	1.33846	1.34034	1.30636	1.34062	1.40767	1.37718
2023-05-09 20:12:00	10	1.38753	1.40175	1.39889	1.38693	1.36204	1.39124	1.37274	1.44084	1.41487	1.40502	1.38046	1.4643	1.34952	1.42024	1.4451	1.45615	1.4325	1.47898	1.40098	1.38454	1.36539	1.39915	1.45925	1.41621
2023-05-09 22:12:00	12	1.41587	1.47339	1.44315	1.42552	1.40386	1.44317	1.41335	1.49772	1.45765	1.47718	1.41572	1.52018	1.38417	1.47314	1.48725	1.48818	1.44952	1.52779	1.46283	1.40753	1.40718	1.45474	1.49918	1.48052
2023-05-10 00:12:00	14	1.47824	1.5261	1.51956	1.46892	1.48337	1.50253	1.48309	1.56721	1.54786	1.54518	1.47811	1.59824	1.43402	1.54518	1.56622	1.58214	1.54616	1.62797	1.50571	1.46508	1.45786	1.50365	1.5816	1.53573
2023-05-10 02:12:00	16	1.50035	1.57352	1.5422	1.50775	1.51829	1.54227	1.49469	1.5917	1.57255	1.60417	1.50884	1.6318	1.47666	1.56516	1.61662	1.61195	1.58165	1.66504	1.56183	1.50092	1.4912	1.53623	1.61847	1.56794
2023-05-10 04:12:00	18	1.51396	1.58097	1.57351	1.53946	1.54259	1.55266	1.53156	1.64532	1.6192	1.60461	1.53859	1.63362	1.48907	1.597	1.59869	1.61108	1.58278	1.65593	1.5746	1.51685	1.52101	1.55394	1.62951	1.59443
2023-05-10 06:12:00	20	1.54753	1.63423	1.61182	1.59883	1.57868	1.59175	1.57186	1.71052	1.67005	1.69627	1.60473	1.7408	1.53281	1.6903	1.68767	1.6538	1.64852	1.70516	1.61936	1.54527	1.5339	1.59114	1.68493	1.61911
2023-05-10 08:12:00	22	1.60383	1.69266	1.68562	1.65682	1.59967	1.61696	1.60991	1.74622	1.69823	1.72992	1.62155	1.74024	1.59044	1.74358	1.73967	1.69497	1.63787	1.74984	1.62875	1.55984	1.57462	1.61574	1.70084	1.63391
2023-05-10 10:12:00	24	1.63888	1.72022	1.70277	1.68087	1.63917	1.65232	1.63579	1.7094	1.74149	1.72405	1.6698	1.73426	1.61735	1.73432	1.71314	1.69013	1.64109	1.71948	1.6646	1.56268	1.55971	1.61372	1.70217	1.626
2023-05-10 12:12:00	26	1.71139	1.78696	1.79441	1.74405	1.67884	1.69282	1.7155	1.83995	1.84054	1.84566	1.71893	1.80459	1.65961	1.84786	1.76568	1.8076	1.68482	1.79573	1.70841	1.60463	1.61187	1.66184	1.75642	1.67499
2023-05-10 14:12:00	28	1.71007	1.8238	1.81251	1.74442	1.68812	1.71137	1.73469	1.81503	1.81203	1.81336	1.73799	1.77958	1.65984	1.74662	1.77342	1.73036	1.60271	1.80776	1.71131	1.6016	1.59136	1.64948	1.72834	1.66827
2023-05-10 16:12:00	30	1.76668	1.88153	1.8819	1.78501	1.722	1.77733	1.77512	1.86807	1.88295	1.85381	1.75751	1.84741	1.69697	1.77664	1.80435	1.78094	1.65921	1.80608	1.7262	1.63549	1.6323	1.6782	1.75074	1.70225
2023-05-10 18:12:00	32	1.80522	1.92606	1.94887	1.82588	1.74247	1.76902	1.8122	1.8862	1.87916	1.85457	1.80308	1.91676	1.69818	1.78872	1.81396	1.80111	1.62629	1.77042	1.76275	1.63461	1.63119	1.70137	1.76102	1.70197
2023-05-10 20:12:00	34	1.84839	1.96998	2.00009	1.877	1.81564	1.83524	1.85347	1.93385	1.94605	1.94443	1.86509	1.92112	1.75783	1.82103	1.85871	1.8227	1.69233	1.82777	1.78568	1.6348	1.63753	1.69682	1.73773	1.70862
2023-05-10 22:12:00	36	1.93165	2.05265	2.07588	1.94897	1.86309	1.90633	1.91233	2.02781	2.01808	1.99283	1.90013	1.99027	1.78096	1.88683	1.89526	1.90769	1.69156	1.82038	1.80071	1.67541	1.68028	1.74691	1.77365	1.7241
2023-05-11 00:12:00	38	1.94487	2.09247	2.11222	2.00514	1.93351	1.98039	1.94578	2.02946	2.01862	2.04453	1.9645	2.05259	1.81206	1.90774	1.93701	1.92631	1.73915	1.91196	1.85194	1.69285	1.67676	1.74273	1.81251	1.73862
2023-05-11 02:12:00	40	2.00997	2.15737	2.18594	2.07922	1.99599	2.01837	2.01128	2.10173	2.13896	2.07322	2.01309	2.10535	1.85959	1.96857	1.97344	1.97426	1.75063	1.83826	1.85836	1.7194	1.7043	1.76211	1.82935	1.75567
2023-05-11 04:12:00	42	2.0745	2.21866	2.23874	2.13427	2.03891	2.081	2.03812	2.19209	2.15325	2.11006	2.05273	2.11145	1.86611	1.9777	1.9531	1.99521	1.72984	1.82185	1.86771	1.73574	1.71357	1.76659	1.8208	1.76772
2023-05-11 06:12:00	44	2.14639	2.33061	2.32984	2.21367	2.16598	2.17636	2.11448	2.29283	2.24403	2.19856	2.1418	2.22227	1.92485	1.98426	2.05238	2.11043	1.72752	1.88091	1.91634	1.78146	1.71523	1.79703	1.86979	1.80082
2023-05-11 08:12:00	46	2.21817	2.39553	2.44936	2.28043	2.24132	2.25218	2.19536	2.3391	2.27056	2.21822	2.19295	2.29209	1.95827	2.03264	2.07746	2.10467	1.75089	1.91371	1.95459	1.77636	1.71898	1.80328	1.85848	1.77517
2023-05-11 10:12:00	48	2.3076	2.4854	2.50542	2.37578	2.31017	2.35055	2.28035	2.45784	2.36792	2.32293	2.26759	2.35312	1.99592	2.10394	2.13728	2.15543	1.80568	1.95997	1.968	1.80311	1.73493	1.80797	1.86671	1.79376
2023-05-11 12:12:00	50	2.38574	2.59561	2.63871	2.49559	2.40579	2.45301	2.35137	2.57124	2.41702	2.36659	2.31992	2.46627	2.05087	2.16734	2.21141	2.22586	1.8272	1.9972	1.9986	1.8351	1.74404	1.82777	1.9056	1.81234
2023-05-11 14:12:00	52	2.43685	2.6934	2.71725	2.56185	2.51886	2.56209	2.40994	2.59852	2.45254	2.42146	2.40571	2.45696	2.10153	2.19583	2.22829	2.22841	1.8715	2.02811	2.00086	1.83148	1.71602	1.8152	1.87666	1.81146
2023-05-11 16:12:00	54	2.51311	2.72713	2.78281	2.59197	2.53121	2.59508	2.44245	2.60768	2.50059	2.42095	2.42968	2.42816	2.09901	2.15596	2.18148	2.19418	1.77387	1.89281	1.97197	1.79432	1.69886	1.76772	1.8007	1.78317
2023-05-11 18:12:00	56	2.58128	2.8301	2.8576	2.6894	2.6186	2.64658	2.52995	2.67402	2.5429	2.47001	2.47815	2.54001	2.11675	2.14104	2.19828	2.21782	1.76631	1.90039	2.00318	1.80538	1.70453	1.76556	1.82496	1.76531
2023-05-11 20:12:00	58	2.61977	2.87456	2.93471	2.74883	2.67619	2.70952	2.57353	2.81368	2.58868	2.50174	2.50565	2.57346	2.15342	2.20105	2.23307	2.30401	1.83076	1.91018	2.01828	1.82184	1.71954	1.75842	1.83249	1.76854
2023-05-11 22:12:00	60	2.73958	3.01106	3.05227	2.88231	2.78429	2.83829	2.67936	2.86157	2.71223	2.6046	2.64287	2.69194	2.21222	2.25349	2.30067	2.36902	1.77388	1.8933	2.03929	1.83933	1.6984	1.77513	1.82386	1.77407
2023-05-12 00:12:00	62	2.8763	3.16258	3.21363	3.01673	2.95354	2.97078	2.82207	3.01146	2.7841	2.73096	2.74965	2.79868	2.25211	2.33023	2.37069	2.44396	1.83683	1.94937	2.06482	1.88844	1.71113	1.79081	1.87902	1.79382
2023-05-12 02:12:00	64	2.95254	3.26849	3.30403	3.08854	3.04529	3.09291	2.90922	3.10858	2.88522	2.74762	2.83188	2.81535	2.28845	2.29783	2.39248	2.44357	1.8485	1.94277	2.07712	1.88033	1.6953	1.78361	1.82649	1.77583
2023-05-12 04:12:00	66	3.03314	3.35025	3.40916	3.17073	3.15213	3.18574	2.98789	3.18865	2.91812	2.76657	2.86859	2.91867	2.33536	2.35172	2.41787	2.44831	1.83243	1.93764	2.05651	1.88886	1.6947	1.76035	1.79753	1.75227
2023-05-12 06:12:00	68	3.13438	3.47563	3.52253	3.29523	3.27512	3.29999	3.09101	3.28929	2.9706	2.85723	2.97055	2.95624	2.33987	2.3792	2.45242	2.48786	1.81958	1.94843	2.0677	1.89768	1.67924	1.7585	1.78819	1.76438
2023-05-12 08:12:00	70	3.20355	3.54292	3.60545	3.34224	3.3142	3.39511	3.16251	3.32318	3.04746	2.89426	3.00191	2.97737	2.3814	2.38789	2.45311	2.49634	1.84269	1.92353	2.06215	1.88165	1.6788	1.73611	1.74928	1.74509
2023-05-12 10:12:00	72	3.29417	3.66978	3.73897	3.46787	3.44346	3.53932	3.3239	3.44293	3.14999	3.02611	3.11197	3.11206	2.43772	2.43246	2.51832	2.58056	1.88469	1.96707	2.08805	1.91842	1.66651	1.73741	1.78127	1.74578

## Sheet: Unnormalized
Vessel Name: 20230509_Stephen_Plate2
		NT				0.625 nM				1.25 nM				2.50 nM				5.0 nM				10 nM
Date Time	Elapsed	A1	B1	C1	D1	A2	B2	C2	D2	A3	B3	C3	D3	A4	B4	C4	D4	A5	B5	C5	D5	A6	B6	C6	D6
2023-05-09 10:12:00	0	14.4471	13.3739	13.9418	14.4351	14.5273	13.2866	14.3305	16.4245	16.4661	17.1786	14.535	15.9492	14.8454	17.4338	17.0908	16.5645	20.0775	19.1463	15.7125	15.5706	15.3615	14.8752	15.9782	14.9429
2023-05-09 12:12:00	2	15.895	14.8666	15.2619	15.7675	16.4031	14.8034	15.4691	17.9942	18.2745	18.8904	15.8977	17.6322	16.2135	19.6002	19.2323	18.0521	22.0504	21.9371	17.3661	17.3602	16.9303	16.3077	18.0512	16.4904
2023-05-09 14:12:00	4	17.457	16.4172	16.6271	17.5845	17.7094	16.4709	17.3442	20.2049	20.4774	21.213	17.6031	19.662	17.8458	21.4916	20.8495	20.4406	24.159	23.7282	19.1149	18.7438	18.2813	17.9069	19.9734	18.2151
2023-05-09 16:12:00	6	18.2642	16.9871	17.5721	18.3279	18.2248	17.1134	17.9915	21.4231	20.7546	21.9162	18.2805	20.9388	18.4344	22.2119	22.2907	21.5831	25.8957	25.966	19.9785	19.8837	19.4982	18.921	20.9231	19.4548
2023-05-09 18:12:00	8	18.9137	18.0012	18.4697	19.1451	18.9929	17.9182	18.6143	22.2792	22.4023	22.9828	19.287	22.3881	19.3853	23.5731	23.8486	22.7729	27.2382	27.6721	20.9916	20.7527	20.1329	19.859	22.3889	20.4078
2023-05-09 20:12:00	10	20.1385	18.6089	19.4046	19.9718	19.8096	18.3962	19.6232	23.5662	23.4478	24.2459	19.9722	23.1576	20.0498	24.7148	24.6964	23.9765	28.5707	28.4394	22.084	21.4495	21.0796	20.7915	23.2241	21.0665
2023-05-09 22:12:00	12	20.4946	19.5572	19.9896	20.6394	20.4504	19.0902	20.1898	24.5809	24.0934	25.397	20.4922	24.1767	20.5331	25.5362	25.357	24.5001	28.9641	29.3735	23.061	21.8499	21.8122	21.623	23.848	22.0907
2023-05-10 00:12:00	14	21.494	20.3053	21.0579	21.3105	21.5333	19.8935	21.1597	25.8194	25.5329	26.6534	21.3786	25.2693	21.2862	26.7874	26.7656	26.0123	31.0509	31.2329	23.735	22.7295	22.58	22.3856	25.2894	22.8811
2023-05-10 02:12:00	16	21.7381	20.8817	21.3867	21.8209	22.1659	20.3777	21.3469	26.1638	25.8973	27.6145	21.8468	25.8355	21.9331	27.3252	27.6575	26.5329	31.7133	31.8126	24.6089	23.3513	23.0886	22.9298	25.8676	23.383
2023-05-10 04:12:00	18	22.1342	21.0827	21.8599	22.3424	22.4533	20.5629	21.8894	27.1234	26.7814	27.691	22.297	25.9462	22.1561	27.785	27.2637	26.534	31.6851	31.7663	24.7956	23.6029	23.6392	23.1521	26.0101	23.7943
2023-05-10 06:12:00	20	22.6126	21.795	22.3939	23.1355	23.0877	21.0407	22.4749	28.1522	27.6348	29.3229	23.1925	27.5313	22.8102	29.3418	28.8275	27.2041	33.0718	32.7735	25.5395	24.052	23.9286	23.7047	26.8937	24.2355
2023-05-10 08:12:00	22	23.3919	22.4786	23.4011	23.9385	23.2671	21.3435	23.0147	28.5964	28.0376	29.7689	23.4826	27.6014	23.6682	30.3594	29.7258	27.9083	32.8646	33.635	25.7364	24.2734	24.4928	24.1357	27.1734	24.4869
2023-05-10 10:12:00	24	23.9649	22.9112	23.6942	24.3372	23.9677	21.8097	23.3712	28.147	28.7959	29.685	24.146	27.4348	24.0833	30.1765	29.2185	27.7679	33.0527	33.0269	26.3187	24.3773	24.3828	24.0631	27.1703	24.3298
2023-05-10 12:12:00	26	24.9695	23.7865	24.8824	25.238	24.5819	22.2898	24.512	30.1085	30.359	31.8416	24.8645	28.3693	24.7011	32.1243	30.1384	29.7055	33.8936	34.4958	27.0199	25.1107	25.1372	24.8837	28.1099	25.1639
2023-05-10 14:12:00	28	24.9824	24.2891	25.1941	25.3081	24.7251	22.553	24.795	29.9822	29.992	31.1402	25.1732	28.1522	24.742	30.3619	30.2698	28.5114	32.3306	34.7405	27.0733	25.0396	24.9194	24.7091	27.7051	24.9728
2023-05-10 16:12:00	30	25.7909	25.0859	26.1141	25.9542	25.1772	23.3516	25.363	30.7728	31.0388	31.8124	25.4188	29.2164	25.2911	30.7717	30.7692	29.3664	33.4249	34.6265	27.3224	25.5425	25.5549	25.1365	28.1023	25.6239
2023-05-10 18:12:00	32	26.351	25.6686	27.0638	26.5339	25.5434	23.3723	25.8997	30.9888	31.0014	31.8505	26.1181	30.293	25.2634	31.0694	30.9352	29.6319	32.8439	33.9815	27.8544	25.5401	25.6065	25.3888	28.2854	25.6131
2023-05-10 20:12:00	34	27.0289	26.2814	27.8094	27.2947	26.5247	24.1526	26.4692	31.8375	32.1871	33.4032	26.9644	30.3621	26.2207	31.5171	31.5867	30.0924	34.132	35.0144	28.2414	25.6344	25.7052	25.3589	27.8749	25.7471
2023-05-10 22:12:00	36	28.1378	27.353	28.7889	28.3032	27.2369	25.1141	27.2763	33.3719	33.1562	34.2027	27.4952	31.4611	26.4978	32.7263	32.3306	31.4403	33.9134	34.9674	28.4899	26.2384	26.4158	26.0883	28.3816	26.0021
2023-05-11 00:12:00	38	28.3533	27.9427	29.3321	29.1533	28.3685	26.0841	27.7209	33.3561	33.3012	35.1693	28.4124	32.4369	26.9873	33.0418	33.0071	31.7744	34.9147	36.716	29.3279	26.481	26.3746	26.0824	29.1226	26.2768
2023-05-11 02:12:00	40	29.2993	28.8261	30.4348	30.1955	29.2086	26.5959	28.6976	34.5917	35.263	35.555	29.0854	33.2198	27.713	34.1434	33.6203	32.4838	35.0794	35.3153	29.4115	26.9596	26.8377	26.4218	29.4163	26.5893
2023-05-11 04:12:00	42	30.276	29.64	31.1837	30.955	29.8625	27.4462	29.1156	36.101	35.4897	36.2965	29.7097	33.3211	27.8522	34.2408	33.2759	32.8659	34.7802	34.8008	29.5353	27.1366	26.9693	26.4873	29.2428	26.7405
2023-05-11 06:12:00	44	31.396	31.1743	32.423	32.0321	31.6557	28.6297	30.1966	37.3769	36.8724	37.76	31.0027	34.9499	28.7121	34.4623	35.0322	34.7074	34.768	36.1833	30.2849	27.8546	26.9666	26.8599	30.0264	27.3231
2023-05-11 08:12:00	46	32.3564	32.0157	33.9701	33.0497	32.6819	29.6947	31.3405	38.3557	37.2683	38.0753	31.7445	36.0547	29.1647	35.1836	35.4678	34.6983	35.188	36.696	30.9277	27.7935	27.0486	26.9645	29.9153	27.0035
2023-05-11 10:12:00	48	33.7284	33.2092	34.8048	34.335	33.7417	30.9234	32.538	40.1103	38.8543	39.8422	32.7878	36.9007	29.8097	36.4573	36.4084	35.4723	36.3465	37.6897	31.1216	28.1996	27.1437	27.0396	29.8955	27.1803
2023-05-11 12:12:00	50	34.6421	34.6315	36.5796	36.0626	35.0777	32.2898	33.5384	41.8032	39.6717	40.5273	33.538	38.7048	30.5653	37.5937	37.7275	36.571	36.8422	38.2812	31.6356	28.663	27.4057	27.3204	30.6983	27.5634
2023-05-11 14:12:00	52	35.4729	35.9661	37.7527	36.994	36.469	33.7484	34.3706	42.3644	40.296	41.4396	34.7863	38.6155	31.3096	37.941	37.9482	36.6816	37.5559	39.0731	31.6282	28.5951	27.0401	27.2066	30.2186	27.5587
2023-05-11 16:12:00	54	36.4801	36.52	38.5701	37.4248	36.8165	34.208	34.8254	42.6729	40.855	41.4387	35.0968	38.2025	31.2823	37.3687	37.1473	36.1923	35.7629	36.3332	31.2463	28.0738	26.7259	26.4266	28.9719	27.1175
2023-05-11 18:12:00	56	37.4426	37.8733	39.7167	38.7818	38.0625	34.9302	36.0641	43.6306	41.5714	42.329	35.8717	39.9772	31.5376	37.1565	37.4612	36.5705	35.5823	36.5028	31.653	28.2997	26.784	26.3875	29.1899	26.8081
2023-05-11 20:12:00	58	38.0145	38.4798	40.7989	39.6313	38.8165	35.77	36.7114	45.684	42.3248	42.8589	36.2234	40.4504	32.1264	38.2122	38.0125	37.9395	37.0081	36.8285	31.9378	28.5319	26.9218	26.2837	29.4056	26.8016
2023-05-11 22:12:00	60	39.6242	40.2426	42.3053	41.3829	40.3426	37.4851	38.222	46.487	44.3179	44.5277	38.2011	42.2232	32.9538	39.1224	39.2463	39.0588	35.8385	36.4069	32.2964	28.7736	26.6426	26.5116	29.1965	26.9654
2023-05-12 00:12:00	62	41.4841	42.2289	44.584	43.2276	42.711	39.1642	40.2106	48.8817	45.2682	46.5893	39.7328	43.9537	33.5335	40.3304	40.3932	40.3437	37.0679	37.464	32.7349	29.5607	26.931	26.7386	30.1753	27.2974
2023-05-12 02:12:00	64	42.4874	43.6368	45.7679	44.2105	44.1708	40.7979	41.4616	50.3252	46.9489	46.9354	40.9198	44.2629	34.0906	39.9041	40.7472	40.309	37.221	37.3602	32.9378	29.434	26.6575	26.659	29.3649	27.0171
2023-05-12 04:12:00	66	43.546	44.6928	47.1723	45.3345	45.5947	42.0413	42.5808	51.654	47.5973	47.2639	41.4529	45.6506	34.8309	40.7753	41.219	40.3636	36.8418	37.2718	32.6212	29.6319	26.6056	26.3583	28.8432	26.6653
2023-05-12 06:12:00	68	44.9468	46.261	48.7243	47.0656	47.2706	43.5199	44.0017	53.1247	48.2943	48.7649	42.9771	46.4112	34.8553	41.1109	41.7379	41.0729	36.5548	37.5206	32.7722	29.7274	26.3454	26.3243	28.8358	26.7941
2023-05-12 08:12:00	70	45.9816	47.2676	49.8335	47.7764	47.9216	44.8265	45.1088	53.6924	49.469	49.3745	43.3979	46.8534	35.4531	41.3356	41.8003	41.2048	37.1024	37.0003	32.6977	29.4611	26.3087	25.9593	28.059	26.5547
2023-05-12 10:12:00	72	47.0469	48.8665	51.5389	49.3637	49.7513	46.6935	47.3239	55.4319	51.2694	51.6228	45.0103	48.7653	36.3137	42.136	42.879	42.4797	37.9333	37.8681	33.107	30.0291	26.1434	26.0044	28.5509	26.5643
